# Supplementary material for: Multiomic assessments of LNCaP and derived cell strains reveal determinants of prostate cancer pathobiology
Source: J Clin Invest. 2025 Sep 16;135(22):e194727. doi: 10.1172/JCI194727 (PMC12618073; doi:10.1172/JCI194727)
Supplement: Supplemental table 1 [file jci-135-194727-s098.xlsx]

## Sheet: Supplementary_Table_S1
Feature	LNCaP_FGC	LNCaP_FGC_PRJNA361316	LNCaP_FGC_SRR7943697
Sequencing	WGS	WGS	WGS
Aligned Reads	1397437200	1554408156	823952928
Percent Aligned Reads	0.998586	0.996958	0.998001
Mean Coverage	40.8113	61.8781	31.4443
Number (%) of variants
Mutations/Mb - WG	134.46	125.71	202.09
Mutations/Mb - Exons	163.46	153.36	270.77
SNVs	409210	382588	615066
Indels	131091	125655	119012
Number of events by type
3'UTR	5440	5126	7963
5'UTR	792	806	1281
Frameshift	344	334	491
Intergenic_region	275471	260499	366807
Intron	186868	174569	258288
Missense	2789	2609	4659
Non_coding_transcript_exon	2000	1867	2799
Non_coding_transcript	37030	34858	50202
Splice_region	156	145	277
Start_lost	11	9	19
Stop_gained	227	212	334
Pathogenic Event	362	350	528
Non-synonymous Coding	2789	2609	4659
Synonymous Coding	1182	1118	1977
Structural Variants
Deletions	58	66	66
Translocations (InterChr)	172	202	125
Duplications	36	43	63
Inversions	54	64	56
Tandem Duplications	29	37	56
