# Supplementary material for: Multiomic assessments of LNCaP and derived cell strains reveal determinants of prostate cancer pathobiology
Source: J Clin Invest. 2025 Sep 16;135(22):e194727. doi: 10.1172/JCI194727 (PMC12618073; doi:10.1172/JCI194727)
Supplement: Supplemental table 2 [file jci-135-194727-s099.xlsx]

## Sheet: LNCaP-Subline-Genomic-Summary
Feature	LNCaP_FGC	LNCaP_FGC_PRJNA361316	LNCaP_C4	LNCaP_C4-2	LNCaP_C4-2B	LNCaP_95	LNCaP_ABL	LNCaP_16D	LNCaP_42D	LNCaP_42F	LNCaP_shAR	LNCaP_APIPC	LNCaP_AR907	LNCaP_AR909	LNCaP_FGC_SRR7943697
Sequencing
Read Type	WGS	WGS	WGS	WGS	WGS	WGS	WGS	WGS	WGS	WGS	WGS	WGS	WGS	WGS	WGS
Aligned Reads	1397437200	1554408156	1381870714	1279057383	1356273117	1323220095	1234979059	1349413655	1314685005	1414942697	1656395749	1334451844	1443481708	1483161582	823952928
Percent Aligned Reads	0.998586	0.996958	0.99848	0.997416	0.998674	0.998886	0.998776	0.999052	0.998499	0.99878	0.998775	0.998702	0.997401	0.997177	0.998001
Mean Coverage	40.8113	61.8781	41.3108	36.4885	33.8518	38.1393	39.3439	37.3651	36.6271	41.5248	41.6405	37.0967	37.1648	36.4422	31.4443
Number (%) of variants
SNVs/Mb - WG	134.46	125.71	173.17	184.92	207.69	493.86	306.73	224.83	236.97	232.42	169.43	176.52	177.37	194.7	202.09
Non-synonymous SNVs /Mb - Exons	107.93	100.96	147.91	161.3	187.3	415.74	281.38	188.97	208.12	204.33	143.26	152.86	146.98	164.51	180.3
Coding SNVs /Mb - Exons	163.46	153.36	220.93	241.25	279.68	620.73	432.23	282.73	306.84	302.82	215.2	228.94	219.38	245.19	270.77
SNVs (Total)	409210	382588	527027	562785	632088	1503051	933518	684272	721221	707356	515640	537221	539804	592575	615066
Indels (Total)	131091	125655	141033	136875	137305	206004	161529	136583	128102	138381	133896	135395	133485	137388	119012
SNVs (coding)	4224	3963	5709	6234	7227	16040	11169	7306	7929	7825	5561	5916	5669	6336	6997
Indels (coding)	456	440	566	562	573	1160	842	569	564	629	557	610	614	679	598
Number of events by type
3'UTR	5440	5126	7063	7399	8356	18146	12407	8509	9014	9071	6824	7126	6972	7569	7963
5'UTR	792	806	1136	1186	1411	2804	1996	1388	1500	1469	1058	1095	1095	1202	1281
Frameshift	344	334	443	451	470	1039	699	461	477	515	444	488	510	571	491
Intergenic_region	275471	260499	335741	350720	378675	849674	536010	417363	423841	424060	328064	337795	341582	369257	366807
Intron	186868	174569	234394	245947	274962	616524	396476	284939	300507	297413	226814	236279	234276	254837	258288
Missense	2789	2609	3822	4168	4840	10743	7271	4883	5378	5280	3702	3950	3798	4251	4659
Non_coding_transcript_exon	2000	1867	2483	2595	2995	5987	4034	2958	3166	3134	2426	2516	2480	2690	2799
Non_coding_transcript	37030	34858	45598	47702	52896	116298	74353	55091	57886	57768	44417	45835	46557	50534	50202
Splice_region	156	145	220	251	299	483	360	325	348	327	211	223	223	236	277
Start_lost	11	9	19	17	17	32	24	14	24	26	15	14	12	14	19
Stop_gained	227	212	274	298	361	621	493	358	378	375	268	279	270	302	334
Pathogenic Event	362	350	459	491	528	1045	751	531	550	545	455	489	486	551	528
Non-synonymous Coding	2789	2609	3822	4168	4840	10743	7271	4883	5378	5280	3702	3950	3798	4251	4659
Synonymous Coding	1182	1118	1586	1742	2005	4587	3365	2029	2129	2127	1563	1661	1577	1753	1977
Sample Overlap (all variants)
SNVs_Shared_by_All	3897	3897	3897	3897	3897	3897	3897	3897	3897	3897	3897	3897	3897	3897	3897
INDELs_Shared_by_All	383	383	383	383	383	383	383	383	383	383	383	383	383	383	383
SNVs_Private_to_Line	41685	31801	71112	43165	128486	1168683	660169	261899	113963	101338	20893	43832	27087	81034	157827
INDEL_Private_to_Line	19650	17106	21895	16772	24912	125404	80219	31582	19672	20957	12397	16473	15122	21611	24130
Sample Overlap (exonic only)
SNVs_Shared_by_All	1789	1789	1789	1789	1789	1789	1789	1789	1789	1789	1789	1789	1789	1789	1789
INDELs_Shared_by_All	121	121	121	121	121	121	121	121	121	121	121	121	121	121	121
SNVs_Private_to_Line	364	230	820	445	1524	12411	8233	2783	1244	1198	168	513	215	862	1901
INDEL_Private_to_Line	29	25	61	28	62	775	493	126	69	75	22	63	17	81	106
Structural Variants
Deletions (Common)	36	36	36	36	36	36	36	36	36	36	36	36	36	36	N/A
Deletions (Unique to Line)	1	4	3	4	2	15	15	6	3	6	1	0	5	9	N/A
Deletions (Total in Line)	58	66	69	70	64	70	76	63	60	66	68	65	71	72	N/A
Translocations (InterChr; common)	73	73	73	73	73	73	73	73	73	73	73	73	73	73	N/A
Translocations (InterChr; Unique to Line)	7	32	12	5	6	22	21	8	5	11	9	5	14	8	N/A
Translocations (InterChr; Total in Line)	172	202	175	144	164	179	181	160	154	172	170	166	172	158	N/A
Duplications (Common)	16	16	16	16	16	16	16	16	16	16	16	17	16	16	N/A
Duplications (Unique to Line)	1	1	10	2	2	35	38	6	4	7	2	4	3	4	N/A
Duplications (Total in Line)	36	43	57	64	64	72	74	51	52	58	47	55	66	59	N/A
Inversions (Common)	32	33	33	32	34	33	32	33	32	33	32	32	32	32	N/A
Inversions (Unique to Line)	1	2	1	1	2	17	11	0	4	1	1	4	2	0	N/A
Inversions (Total in Line)	54	64	65	62	67	68	60	52	56	58	63	71	57	57	N/A
Gene fusions events (by SV)	85	88	89	77	93	91	96	81	80	87	79	85	87	83	N/A

## Sheet: LNCaP-Subline_WGS_metrics
Sample	GENOME_TERRITORY	MEAN_COVERAGE	SD_COVERAGE	MEDIAN_COVERAGE	MAD_COVERAGE	PCT_EXC_ADAPTER	PCT_EXC_MAPQ	PCT_EXC_DUPE	PCT_EXC_UNPAIRED	PCT_EXC_BASEQ	PCT_EXC_OVERLAP	PCT_EXC_CAPPED	PCT_EXC_TOTAL	PCT_1X	PCT_5X	PCT_10X	PCT_15X	PCT_20X	PCT_25X	PCT_30X	PCT_40X	PCT_50X	PCT_60X	PCT_70X	PCT_80X	PCT_90X	PCT_100X	HET_SNP_SENSITIVITY	HET_SNP_Q
LNCaP_16D	3043453562	37.3651	16.1547	39	9	0	0.06722	0.276875	0	0.01706	0.063815	0.003674	0.428645	0.94389	0.937506	0.931239	0.917467	0.882722	0.825357	0.747898	0.492812	0.189577	0.043071	0.00863	0.003207	0.002216	0.001766	0.939057	12
LNCaP_AR909	3043453562	36.4422	15.6767	38	8	0	0.058067	0.340379	0	0.021267	0.068497	0.002763	0.490974	0.944544	0.934935	0.926254	0.914152	0.884935	0.830458	0.740654	0.447257	0.161893	0.037591	0.007857	0.002805	0.001881	0.001467	0.938088	12
LNCaP_42D	3043453562	36.6271	16.374	38	9	0	0.054786	0.303413	0	0.015881	0.050403	0.00259	0.427074	0.938768	0.931971	0.925488	0.912822	0.882212	0.822647	0.726713	0.442319	0.180922	0.054276	0.014081	0.004264	0.002079	0.001458	0.933611	12
LNCaP_C4-2B	3043453562	33.8518	17.3384	34	11	0	0.048997	0.374012	0	0.013196	0.048477	0.002215	0.486898	0.943141	0.934777	0.917381	0.875524	0.804074	0.711356	0.605105	0.372696	0.173256	0.059621	0.016463	0.004564	0.001842	0.001168	0.936435	12
LNCaP_42F	3043453562	41.5248	18.5148	42	10	0	0.052529	0.263165	0	0.021709	0.055852	0.002576	0.39583	0.938751	0.93256	0.928323	0.922225	0.906864	0.87045	0.802406	0.571606	0.308309	0.129548	0.047949	0.017052	0.006312	0.002834	0.934325	12
LNCaP_C4-2	3043453562	36.4885	16.3547	38	9	0	0.064079	0.231191	0	0.022587	0.085381	0.003506	0.406745	0.944723	0.937337	0.928803	0.911533	0.874579	0.810143	0.716272	0.446887	0.176782	0.050061	0.014925	0.005231	0.002419	0.001546	0.939057	12
LNCaP_95	3043453562	38.1393	16.8214	39	9	0	0.059775	0.242088	0	0.019941	0.078903	0.003535	0.404243	0.938381	0.931935	0.92597	0.916696	0.89732	0.852801	0.765993	0.478217	0.213322	0.070757	0.020618	0.007173	0.003371	0.001959	0.933622	12
LNCaP_C4	3043453562	41.3108	17.981	43	10	0	0.059951	0.197662	0	0.022406	0.097533	0.003189	0.380741	0.943433	0.937111	0.930743	0.918813	0.895128	0.852758	0.790525	0.59605	0.326706	0.114979	0.029288	0.008608	0.00398	0.002374	0.938875	12
LNCaP_ABL	3043453562	39.3439	16.6215	41	9	0	0.058445	0.216601	0	0.023013	0.042033	0.003424	0.343516	0.944326	0.937629	0.93006	0.918048	0.890794	0.846507	0.78703	0.560801	0.245876	0.065442	0.013751	0.003954	0.002218	0.001684	0.939335	12
LNCaP_FGC_PRJNA361316	3043453562	61.8781	23.0424	67	10	2e-06	0.063061	0.053384	0	0.055471	0.007069	0.010328	0.189314	0.946024	0.940606	0.937439	0.934622	0.931095	0.924589	0.90969	0.853558	0.80002	0.684948	0.425488	0.155259	0.033646	0.007732	0.942258	12
LNCaP_APIPC	3043453562	37.0967	16.3612	39	9	0	0.062382	0.285106	0	0.018868	0.058098	0.003088	0.427541	0.944195	0.937542	0.930147	0.912827	0.873253	0.811395	0.729719	0.4797	0.198818	0.050037	0.00993	0.0031	0.001926	0.001479	0.939106	12
LNCaP_FGC	3043453562	40.8113	17.5423	43	10	0	0.062323	0.230201	0	0.018823	0.082048	0.003617	0.397011	0.943495	0.937479	0.932165	0.921367	0.897142	0.85508	0.793416	0.584613	0.302629	0.102689	0.024561	0.005885	0.002637	0.001915	0.939011	12
LNCaP_AR907	3043453562	37.1648	16.027	39	9	0	0.057041	0.322662	0	0.022155	0.063995	0.00282	0.468674	0.94458	0.936863	0.927447	0.914754	0.886731	0.834857	0.750421	0.471222	0.184404	0.046948	0.010184	0.00325	0.001985	0.001539	0.939045	12
LNCaP_shAR	3043453562	41.6405	17.6494	44	10	0	0.064695	0.353094	0	0.015243	0.04661	0.003169	0.482811	0.944537	0.938393	0.932917	0.922983	0.898879	0.852555	0.7937	0.623857	0.343401	0.106209	0.021145	0.005189	0.002686	0.001997	0.939891	12
