# Supplementary material for: Multiomic assessments of LNCaP and derived cell strains reveal determinants of prostate cancer pathobiology
Source: J Clin Invest. 2025 Sep 16;135(22):e194727. doi: 10.1172/JCI194727 (PMC12618073; doi:10.1172/JCI194727)
Supplement: Supplemental table 3 [file jci-135-194727-s100.xlsx]

## Sheet: Curated_driver_gene_alterations
LNCaP Line	LNCaP_FGC	LNCaP_FGC_PRJNA361316	LNCaP_C4	LNCaP_C4-2	LNCaP_C4-2B	LNCaP_95	LNCaP_ABL	LNCaP_16D	LNCaP_42D	LNCaP_42F	LNCaP_shAR	LNCaP_APIPC	LNCaP_AR907	LNCaP_AR909	LNCaP_FGC_SRR7943697
WGS (Y/N)	Y	Y	Y	Y	Y	Y	Y	Y	Y	Y	Y	Y	Y	Y	Y
WES (Y/N)	N	N	Y	Y	Y	Y	Y	Y	Y	Y	Y	Y	N	N	N
Oncoplex (Y/N)	N	N	N	N	N	N	N	N	N	N	N	N	N	N	N
Germline Comparison (Y/N)	N	N	N	N	N	N	N	N	N	N	N	N	N	N	N
Genomic Features
Ploidy	3.24	3.801	3.769	3.831	3.639	3.564	3.907	3.689	3.888	3.828	3.724	3.751	3.831	3.815	3.095
SNV/Mutation/Mb	163.46	153.36	220.93	241.25	279.68	620.73	432.23	282.73	306.84	302.82	215.2	228.94	219.38	245.19	270.77
1q (1q21 - MCL1 locus)	3	3	4	4	4	5	4	4	4	4	4	4	5	5	5
8p	3	3	4	5	4	4	4	4	4	4	4	4	3	3	4
8q	3	3	4	5	4	4	5	4	4	4	3	3	4	4	5
13q	2	2	3	3	2	4	3	2	2	3	2	2	4	4	2
16q	3	3	2	4	2	4	4	3	3	3	4	4	3	3	3
18q	3	3	4	4	4	5	3	3	4	4	4	4	4	4	3
TDP - Y/N	N	N	N	N	N	N	N	N	N	N	N	N	N	N	N
ChrY Genomic Coverage	Intact	Intact	Intact	Intact	Intact	Loss	Intact (lower cov)	Intact	Loss	Loss	Intact	Intact	Intact (lower cov)	Intact (lower cov)	NA
ChrY Genomic Coverage Fraction (chrY/whole_genome)	0.00344677	0.00357793	0.00228701	0.00255216	0.00314437	0.000422417	0.00172073	0.00310429	0.000435965	0.000403106	0.00348356	0.00286683	0.00156228	0.00116013	NA
PC Gene List (Robinson et al, 2015)
T2-ERG Fusion
Other ETS Fusion
ETV1	nonsyn. SNV	nonsyn. SNV	nonsyn. SNV	nonsyn. SNV/nonsyn. SNV	nonsyn. SNV/nonsyn. SNV	nonsyn. SNV	nonsyn. SNV	nonsyn. SNV	nonsyn. SNV	nonsyn. SNV	nonsyn. SNV	nonsyn. SNV	nonsyn. SNV	nonsyn. SNV	nonsyn. SNV
	Downstream non-coding fusion w/ MIPOL1	Downstream non-coding fusion w/ MIPOL1	Downstream non-coding fusion w/ MIPOL1	Downstream non-coding fusion w/ MIPOL1	Downstream non-coding fusion w/ MIPOL1	Downstream non-coding fusion w/ MIPOL1	Downstream non-coding fusion w/ MIPOL1	Downstream non-coding fusion w/ MIPOL1	Downstream non-coding fusion w/ MIPOL1	Downstream non-coding fusion w/ MIPOL1	Downstream non-coding fusion w/ MIPOL1	Downstream non-coding fusion w/ MIPOL1	Downstream non-coding fusion w/ MIPOL1	Downstream non-coding fusion w/ MIPOL1	ADD
MIPOL1	.	.	nonsyn. SNV	nonsyn. SNV	nonsyn. SNV	.	nonsyn. SNV	nonsyn. SNV	nonsyn. SNV	nonsyn. SNV	.	stopgain	.	.	nonsyn. SNV
	intragenic fusion w/ ETV1	intragenic fusion w/ ETV1	intragenic fusion w/ ETV1	intragenic fusion w/ ETV1	intragenic fusion w/ ETV1	intragenic fusion w/ ETV1	intragenic fusion w/ ETV1	intragenic fusion w/ ETV1	intragenic fusion w/ ETV1	intragenic fusion w/ ETV1	intragenic fusion w/ ETV1	intragenic fusion w/ ETV1	intragenic fusion w/ ETV1	intragenic fusion w/ ETV1	ADD
AR	nonsyn. SNV	nonsyn. SNV	nonsyn. SNV	nonsyn. SNV	nonsyn. SNV	nonsyn. SNV	nonsyn. SNV	nonsyn. SNV	nonsyn. SNV	nonsyn. SNV	nonsyn. SNV	nonsyn. SNV	nonsyn. SNV	nonsyn. SNV	nonsyn. SNV
	.	.	.	.	.	.	.	.	Amplification	.	.	.	.	.	.
AR Enhancer	.	.	.	.	.	.	.	.	.	.	.	.	.	.	.
	.	.	.	.	.	.	.	.	Amplification	.	.	.	.	.	.
TP53	.	.	nonsyn. SNV	nonsyn. SNV	nonsyn. SNV	.	nonsyn. SNV	.	.	.	nonsyn. SNV	nonsyn. SNV	synon. SNV	synon. SNV	nonsyn. SNV/synon. SNV
	.	.	.	.	Shallow Deletion	.	.	.	.	.	.	.	.	.	.
PTEN	frameshift deletion	frameshift deletion	frameshift deletion	frameshift deletion	frameshift deletion	frameshift deletion	frameshift deletion	frameshift deletion	frameshift deletion	frameshift deletion	frameshift deletion	frameshift deletion	frameshift deletion	frameshift deletion	frameshift deletion/synon. SNV
	Deletion	Deletion	Deletion	Deletion	Deletion	Deletion	Deletion	Deletion	Deletion	Deletion	Deletion	Deletion	Deletion	Deletion	Deletion
FOXA1	.	.	stopgain	.	.	.	.	.	.	.	.	.	.	.	.
	.	.	.	.	.	.	.	.	.	.	.	.	.	.	.
ZBTB16	.	.	.	.	.	.	.	.	nonsyn. SNV	nonsyn. SNV	.	.	.	.	.
	.	Shallow Deletion	.	.	.	.	.	.	.	.	.	.	.	.	.
NCOR1	nonsyn. SNV	.	frameshift insertion	frameshift insertion	frameshift insertion	nonsyn. SNV	.	.	.	.	.	.	.	.	frameshift insertion/nonsyn. SNV
	.		.	.	Shallow Deletion	.	.	.	.	.	.	.	.	.	.
NCOR2	nonsyn. SNV	nonsyn. SNV	nonsyn. SNV	frameshift deletion/nonsyn.SNV	frameshift deletion/nonsyn.SNV	nonsyn. SNV	nonsyn. SNV	nonsyn. SNV	nonsyn. SNV	nonsyn. SNV	nonsyn. SNV	nonsyn. SNV	nonsyn. SNV	synon. SNV/nonsyn. SNV	frameshift deletion/nonsyn.SNV
	.	.	.	.	.	.	.	.	.	Shallow Deletion	.	.	.	.	.
PIK3CA	.	.	.	.	.	.	nonsyn. SNV	.	nonsyn. SNV	nonsyn. SNV	.	.	.	.	.
	.	.	.	.	.	.	.	.	.	.	.	.			.
PIK3CB	.	.	frameshift insertion	.	.	nonsyn. SNV	nonsyn. SNV	.	.	.	.	.	.	.	.
	.	.	.	.	.	.	.	.	.	.	.	.			.
PIK3R1	stopgain	stopgain	stopgain	stopgain	stopgain	stopgain	nonsyn.SNV/stopgain	stopgain	stopgain	stopgain	nonsyn.SNV/stopgain	nonsyn.SNV/stopgain	stopgain/splice site SNV	stopgain/splice site SNV	stopgain
	.	.	.	.	.	.	.	.	.	.	.	.	.	.	.
AKT1	.	.	.	.	nonsyn. SNV	nonsyn. SNV	.	.	.	.	synon. SNV	synon. SNV	.	.	.
	.	.	.	.	.	.	.	.	.	.	.	.	.	.	.
BRAF	.	.	frameshift deletion	frameshift deletion	frameshift deletion	.	nonsyn. SNV	.	.	.	frameshift deletion	frameshift deletion	.	.	frameshift deletion/nonsyn. SNV
	.	.	.	.	.	.	.	.	.	.	.	.	.	.	.
RAF1	.	.	.	.	.	synon.SNV/nonsyn.SNV	.	.	stopgain	.	.	.	.	.	.
	.	.	.	.	.	.	.	.	.	Shallow Deletion	.	.	Shallow Deletion	Shallow Deletion	.
APC	nonsyn. SNV	nonsyn. SNV	nonsyn. SNV	nonsyn.SNV/splice site SNV	nonsyn. SNV	synon. SNV	nonsyn. SNV	nonsyn. SNV	nonsyn. SNV	nonsyn. SNV	nonsyn. SNV	nonsyn. SNV	nonsyn. SNV	nonsyn. SNV	.
	.	.	.	.	.	.	.	.	.	.	.	.	.	.	.
CTNNB1	.	.	.	.	.	.	nonsyn. SNV	.	.	.	.	.	.	.	.
	.	.	.	.	.	.	.	.	.	Shallow Deletion	.	.	Shallow Deletion	Shallow Deletion	.
RNF43	.	.	.	.	.	nonsyn. SNV	.	frameshift deletion	.	.	.	.	.	.	splice site SNV
	.	.	.	.	Shallow Deletion	.	.	.	.	.	.	.	.	.	.
RSPO2	nonsyn. SNV	nonsyn. SNV	.	.	.	nonsyn. SNV	nonsyn. SNV	.	.	.	.	.	nonsyn. SNV	nonsyn. SNV	.
	.	.	.	.	.	.	.	.	.	.	.	.	.	.	.
ZNRF3	.	.	.	nonsyn. SNV	nonsyn. SNV	nonsyn. SNV	.	.	.	.	.	.	.	.	.
	Shallow Deletion	Shallow Deletion						Shallow Deletion	Shallow Deletion	Shallow Deletion	.	.	.	.	.
BRCA2	.	.	.	nonsyn. SNV	nonsyn. SNV	nonsyn. SNV	.	.	nonsyn. SNV	.	.	nonsyn. SNV	.	.	.
	Shallow Deletion	Shallow Deletion	.	.	Copy Neutral	.	Shallow Deletion	.	.	.	Copy Neutral	Copy Neutral	.	.	.
ATM	.	.	.	.	.	stopgain/nonsyn. SNV	splice site SNV/nonsyn. SNV	.	nonsyn. SNV	nonsyn. SNV	.	.	.	.	.
	.	.	.	.	.	.	.	.	.	.	.	.	.	.	.
BRCA1	.	.	nonsyn. SNV	.	.	.	stopgain/synon.SNV	.	nonsyn. SNV	nonsyn. SNV	.	.	.	.	.
		.	.	.	Shallow Deletion	.	.	.	.	.	.	.	.	.	.
CDK12	.	.	nonsyn. SNV	nonsyn. SNV	nonsyn. SNV	splice site SNV	nonsyn. SNV	nonsyn. SNV	nonsyn. SNV	nonsyn. SNV	nonsyn. SNV	nonsyn. SNV	.	.	nonsyn. SNV
	.	.	.	.	Shallow Deletion	.	.	.	.	.	.	.	.	.	.
MLH1	.	.	.	.	.	nonsyn. SNV	.	.	.	.	.	.	.	.	.
	.	.	.	.	.	.	.	.	.	Shallow Deletion	.	.	Shallow Deletion	Shallow Deletion	.
MSH2	.	.	.	.	.	nonsyn. SNV	.	.	.	.	.	.	.	.	.
	Homozygous Deletion	Homozygous Deletion	Homozygous Deletion	Homozygous Deletion	Homozygous Deletion	Homozygous Deletion	Homozygous Deletion	Homozygous Deletion	Homozygous Deletion	Homozygous Deletion	Homozygous Deletion	Homozygous Deletion	Homozygous Deletion	Homozygous Deletion	Homozygous Deletion
RB1	.	.	.	.	.	nonsyn. SNV	splice site SNV	.	.	.	.	.	.	.	.
	Shallow Deletion	Shallow Deletion	Shallow Deletion	Shallow Deletion	Deletion	Shallow Deletion	Shallow Deletion	Deletion	Deletion	Shallow Deletion	Deletion	Deletion	.	.	Shallow Deletion
CDKN1B	.	.	.	.	.	.	.	.	.	.	.	.	.	.	.
	.	.	.	.	.	.	.	.	.	Shallow Deletion	.	.	.	.	.
CDKN2A	.	.	.	.	.	.	nonsyn. SNV	.	.	.	.	.	.	.	.
	.	.	.	.	.	.	Shallow Deletion	.	.	.	.	.	.	.	.
CCND1	.	.	.	.	.	.	.	.	.	.	.	.	.	.	.
	.	.	.	.	.	.	.	.	.	.	.	.	.	.	.
KMT2C	frameshift deletion/nonsyn.SNV	frameshift deletion/nonsyn.SNV	frameshift deletion/nonsyn.SNV	frameshift deletion/nonsyn.SNV	frameshift deletion/nonsyn.SNV	frameshift deletion/nonsyn.SNV/stopgain	frameshift insertion/frameshift deletion/nonsyn.SNV	frameshift deletion/nonsyn.SNV	frameshift deletion/nonsyn.SNV	frameshift deletion/nonsyn.SNV	frameshift deletion/nonsyn.SNV	frameshift deletion/nonsyn.SNV	frameshift insertion/frameshift deletion/nonsyn.SNV	frameshift insertion/frameshift deletion/nonsyn.SNV	frameshift deletion/nonsyn.SNV
KMT2D	.	.	nonsyn. SNV	nonsyn. SNV	nonsyn. SNV	splice site SNV	nonsyn. SNV	frameshift deletion/nonsyn.SNV	nonsyn. SNV	nonsyn. SNV	nonsyn. SNV	nonsyn. SNV	synon. SNV	nonsyn. SNV	nonsyn. SNV
	.	.	.	.	.	.	.	.	.	Shallow Deletion	.	.	.	.	.
KDM6A	.	.	.	.	stopgain	nonsyn. SNV	nonsyn. SNV	.	.	.	.	.	nonsyn. SNV	nonsyn. SNV	.
	.	.	.	.	.	Amplification	.	.	.	.	.	.	.	.	Shallow Deletion
CHD1	.	.	.	.	nonsyn. SNV	nonsyn. SNV	.	.	.	.	.	.	.	frameshift insertion	.
	Shallow Deletion	.	.	.	.	.	.	.	.	.	.	.	.	.	.
SPOP	.	.	.	.	.	.	nonsyn. SNV	.	.	.	.	.	.	.	.
	.	.	.	.	.	.	.	.	.	.	.	.	.	.	.
MED12	.	.	.	.	.	nonsyn. SNV	nonsyn. SNV	.	nonsyn. SNV	.	.	.	.	.	nonsyn. SNV
	.	.	.	.	.	.	.	.	.	.	.	.			.
ZFHX3	.	.	.	.	.	nonsyn. SNV	nonsyn. SNV	nonsyn. SNV	nonsyn. SNV		nonsyn. SNV	nonsyn. SNV	nonsyn. SNV	nonsyn. SNV	nonsyn. SNV
	Shallow Deletion	.	Deletion	.	Deletion	Shallow Deletion	.	.	Shallow Deletion	Shallow Deletion	.	.	Shallow Deletion	Shallow Deletion	Shallow Deletion
ERF	.	.	.	.	.	.	frameshift deletion	.	nonsyn.SNV/stopgain	nonsyn.SNV/stopgain	.	.	.	nonsyn. SNV	frameshift deletion
	Deep Deletion	Deep Deletion	Deletion	Deletion	Deletion	Deletion	Deletion	Deletion	Deletion	Deletion	Deletion	Deletion	Deletion	Deletion	Deletion
GNAS	.	.	.	.	.	nonsyn. SNV	nonsyn. SNV	.	startloss	startloss/UTR SNV	.	.	.	.	stopgain/nonsyn. SNV
	.	.	.	.	.	.	.	.	.	.	.	.	.	.	.
															.
HRD and Repair
CHEK2	nonsyn. SNV	nonsyn. SNV	nonsyn. SNV	nonsyn. SNV	nonsyn. SNV	nonsyn. SNV / nonsyn. SNV	nonsyn. SNV	nonsyn. SNV	nonsyn. SNV	nonsyn. SNV	nonsyn. SNV	nonsyn. SNV	nonsyn. SNV	nonsyn. SNV	stopgain/nonsyn. SNV
	Shallow Deletion	Shallow Deletion	.	.	.	Shallow Deletion	.	Shallow Deletion	Shallow Deletion	Shallow Deletion	.	.	.	.	.
PALB2	.	.	.	.	stopgain	nonsyn. SNV	.	.	nonsyn. SNV	nonsyn. SNV	.	.	.	.	.
	.	.	Shallow Deletion	.	.	Copy Neutral	.	.	Shallow Deletion	Shallow Deletion	.	.	.	.	.
ATR	nonsyn. SNV	nonsyn. SNV	nonsyn. SNV	nonsyn. SNV	nonsyn. SNV	nonsyn. SNV	frameshift deletion	nonsyn. SNV	nonsyn. SNV	nonsyn. SNV	nonsyn. SNV	nonsyn. SNV	nonsyn. SNV	nonsyn. SNV	nonsyn. SNV
	.	.	.	.	.	.	.	.	.	.	.	.	.	.	.
PMS2	.	.	nonsyn. SNV	nonsyn. SNV	.	.	.	.	.	synon. SNV	nonsyn. SNV	nonsyn. SNV	.	.	nonsyn. SNV
	.	.	.	.	.	.	.	.	.	.	.	.	Shallow Deletion	Shallow Deletion	.
MLH3	.	.	nonsyn. SNV	nonsyn. SNV	nonsyn. SNV	nonsyn. SNV	.	.	.	.	nonsyn. SNV	nonsyn. SNV	.	.	nonsyn. SNV
	.	.	.	.	.	.	.	.	.	.	.	.	.	.	.
MSH6	nonsyn. SNV	nonsyn. SNV	nonsyn. SNV	nonsyn. SNV	nonsyn. SNV	nonsyn. SNV	nonsyn. SNV	nonsyn. SNV	nonsyn. SNV	nonsyn. SNV	nonsyn. SNV	nonsyn. SNV	nonsyn. SNV	nonsyn. SNV	nonsyn. SNV
	Partial Homozygous Deletion	Partial Homozygous Deletion	Partial Homozygous Deletion	Partial Homozygous Deletion	Partial Homozygous Deletion	Partial Homozygous Deletion	Partial Homozygous Deletion	Partial Homozygous Deletion	Partial Homozygous Deletion	Partial Homozygous Deletion	Partial Homozygous Deletion	Partial Homozygous Deletion	Partial Homozygous Deletion	Partial Homozygous Deletion	Partial Homozygous Deletion
POLG	.	.	.	.	.	nonsyn. SNV	nonsyn. SNV	.	synon. SNV	synon. SNV	.	.	.	.	nonsyn. SNV
	.	.	.	.	.	.	.	.	.	.	.	.	.	.	.
Epigenome/Regulation
FOXA2	.	.	.	.	.	.	nonsyn. SNV	nonsyn. SNV	nonsyn. SNV	nonsyn. SNV	.	.	.	.	.
	Shallow Deletion	.	Shallow Deletion	Shallow Deletion	Shallow Deletion	Deletion	.	.	.	.	Shallow Deletion	Shallow Deletion	Shallow Deletion	Shallow Deletion	.
HOXB13	nonsyn. SNV	nonsyn. SNV	nonsyn. SNV	nonsyn. SNV	nonsyn. SNV	nonsyn. SNV	nonsyn. SNV	nonsyn. SNV	nonsyn. SNV	nonsyn. SNV	nonsyn. SNV	nonsyn. SNV	nonsyn. SNV	nonsyn. SNV	nonsyn. SNV
		Shallow Deletion	.	.	.	.	.	.	.	.	.	.	.	.	.
NKX3-1	.	.	.	.	.	.	.	.	.	.	.	.	.	.	.
	.	.	.	.	.	.	.	.	.	.	.	.	Shallow Deletion	Shallow Deletion	.
NKX2-1	.	.	.	.	.	.	.	.	.	.	.	.	.	.	.
	.	.	.	.	.	.	.	.	.	.	.	.	.	.	.
OTHERS
AKT2	.	.	.	nonframe deletion	.	nonsyn. SNV	nonsyn. SNV	.	.	.	.	.	nonsyn. SNV	nonsyn. SNV	.
	.	.	.	.	Shallow Deletion	Shallow Deletion	.	Shallow Deletion	Shallow Deletion	Shallow Deletion	.	.	Shallow Deletion	Shallow Deletion	.
CDKN2B	.	.	.	.	.	.	.	.	.	.	.	.	.	.	.
	.	.	.	.	.	Shallow Deletion	Shallow Deletion	.	.	.	.	.	.	.	.
CDNE1	.	.	.	.	.	.	.	.	.	.	.	.	.	.	.
	.	.	.	.	.	.	.	.	.	.	.	.	.	.	.
CDK13	.	.	.	.	.	nonsyn. SNV	.	.	.	.	.	.	nonsyn. SNV	nonsyn. SNV	.
	.	.	.	.	.	.	.	.	.	.	.	.	Shallow Deletion	Shallow Deletion	.
CDK6	.	nonsyn. SNV	.	.	.	.	.	.	.	.	.	.	.	.	.
	.	.	.	.	.	.	.	.	.	.	.	.	.	.	.
CDK9	nonsyn. SNV	nonsyn. SNV	nonsyn. SNV	nonsyn. SNV	nonsyn. SNV	nonsyn. SNV	nonsyn. SNV	nonsyn. SNV	nonsyn. SNV	nonsyn. SNV	nonsyn. SNV	nonsyn. SNV	nonsyn. SNV	nonsyn. SNV	nonsyn. SNV
	.	.	.	.	.	Shallow Deletion	Shallow Deletion	.	.	.	.	.	.	.	.
MYC	nonsyn. SNV	nonsyn. SNV	nonsyn. SNV	nonsyn. SNV	nonsyn. SNV	nonsyn. SNV	nonsyn. SNV	nonsyn. SNV	nonsyn. SNV	nonsyn. SNV	nonsyn. SNV	nonsyn. SNV	nonsyn. SNV	nonsyn. SNV	nonsyn. SNV
	.	Shallow Deletion	.	.	.	.	.	.	.	.	Shallow Deletion	Shallow Deletion	.	.	.
LMYC	nonsyn. SNV	nonsyn. SNV	nonsyn. SNV	nonsyn. SNV	nonsyn. SNV	nonsyn. SNV	.	nonsyn. SNV	nonsyn. SNV	nonsyn. SNV	nonsyn. SNV	nonsyn. SNV	nonsyn. SNV	nonsyn. SNV	nonsyn. SNV
	.	.	.	.	.	.	.	.	.	.	.	.	.	.	.
NMYC	.	.	nonsyn. SNV	nonsyn. SNV	nonsyn. SNV	.	.	nonsyn. SNV	.	.	nonsyn. SNV	nonsyn. SNV	.	.	frameshift insertion/nonsyn. SNV
	.	Shallow Deletion	Shallow Deletion	Shallow Deletion	.	Copy Neutral	.	.	.	.	Shallow Deletion	Shallow Deletion	.	.	.
HSD3B1	.	.	splice site SNV	splice site SNV	splice site SNV	.	.	.	.	.	splice site SNV	splice site SNV	stopgain	stopgain	.
	.	Shallow Deletion	.	Shallow Deletion	.	.	.	.	.	.	Shallow Deletion	.	.	.	.
HSD3B1 - 1245 Genotype	A/A	A/A	A/A	A/A	A/A	A/A	A/A	A/A	A/A	A/A (1 read A/C, QV=10)	A/A	A/A	A/A	A/A	A/A
COSMIC Signature
SBS1	0.002	0.004	0	0	0	0	0	0	0	0	0.001	0	0	0	0
SBS5	0.145	0.155	0.155	0.148	0.141	0.301	0.048	0.108	0.12	0.082	0.151	0.15	0.339	0.328	0.145
SBS8	0.185	0.172	0.165	0.179	0.181	0	0.22	0.203	0.206	0.231	0.188	0.184	0	0	0.166
SBS11	0	0	0	0	0	0.078	0	0	0	0	0	0	0.068	0.069	0
SBS12	0.179	0.17	0.168	0.152	0.122	0.184	0.247	0.174	0	0	0.162	0.161	0.184	0.196	0.126
SBS14	0.151	0.154	0.159	0.163	0.186	0.097	0	0.189	0.177	0.185	0.165	0.169	0.18	0.171	0.176
SBS21	0	0	0	0	0	0.127	0	0	0	0	0	0	0	0	0
SBS26	0	0	0	0	0	0	0	0	0.196	0.191	0	0	0	0	0
SBS30	0.116	0.121	0.105	0.107	0.116	0	0.116	0.106	0.096	0.093	0.102	0.103	0	0	0.122
SBS44	0.221	0.226	0.248	0.251	0.254	0.213	0.369	0.22	0.205	0.218	0.231	0.233	0.229	0.237	0.266

## Sheet: Oncoplex_alterations
LuCap_TAN_ID	Sample Description	Sample Type	Patient ID	Dataset_ID	link	Position	Ref	Var	Notes	Variant_Type	LabMed_Freq	DEC	Next_seq Freq	1000g	EVS	EXAC	Gene	p.	c.	Faves_Y/N	Ref_Reads	Var_Reads	Allele_Prop.	Variant_Phred	Cosmic	CADD	ClinVar	Polyphen	Sift	Mutation_Taster	Gerp	1000g_AMR	1000g_EUR	1000g_SAS	1000g_EAS	1000g_AFR	EVS_esp6500_AA	EVS_esp6500_EU	Transcripts	Zygosity	Segdup	NCI60	dbSNP_ID	HiSeq_Count	NextSeq_Count	MiSeq_Freq	MiSeq_Count	GATK_Score	Test Ordered
NA12878		Control		477R01_A01_OPXv7_NA0787_NA12878					Control OK
LNCaP,FGC	LNCaP_FGC	cell line		478R20_D03_OPXv7_ND0725					Selected mutations only given below, numerous additional mutations detected								MSI-high, with HIGH Tumor mutation burden =60/Mb
LNCaP,FGC	LNCaP_FGC	cell line		478R20_D03_OPXv7_ND0725	chr2:47677652	chr2:47983380			Breakpoints in MSH2 intron 8 and intergenic just 5' upstream of MSH6								MSH2	exon 9-16 deletion + LOH
LNCaP,FGC	LNCaP_FGC	cell line		478R20_D03_OPXv7_ND0725	gendb_link	chrX:66943552	A	G	Pathogenic, AR resistance mutation	nonsynonymous SNV,exonic	0.0039	-1	nonsynonymous	-1	-1	-1	AR	p.T878A	NM_000044.3:c.2632A>G	mark_fav	0	383	1
LNCaP,FGC	LNCaP_FGC	cell line		478R20_D03_OPXv7_ND0725	gendb_link	chr2:16082313	-	C		frameshift insertion,exonic,intronic,UTR3,upstream	0.0013	-1	frameshift	-1	-1	0.000173	MYCN	p.E47Gfs*8	NM_005378.4:c.134dup	mark_fav	292	285	0.49
LNCaP,FGC	LNCaP_FGC	cell line		478R20_D03_OPXv7_ND0725	gendb_link	chr10:89624242-89624243	AA	-	Pathogenic, LOH	frameshift deletion,exonic	0.0003	-1	frameshift	-1	-1	-1	PTEN	p.K6Rfs*4	NM_000314.4:c.17_18del	mark_fav	4	340	0.99
LNCaP,FGC	LNCaP_FGC	cell line		478R20_D03_OPXv7_ND0725	gendb_link	chr5:112175211	T	A	APC I1307K Jewish APC allele pathogenic germline low penetrance colon cancer risk 11001924	nonsynonymous SNV,exonic	0.0029	-1	nonsynonymous	-1	0.0011	0.001688	APC	p.I1307K	NM_000038.5:c.3920T>A	mark_fav	756	420	0.36
LNCaP,FGC	LNCaP_FGC	cell line		478R20_D03_OPXv7_ND0725	gendb_link	chr5:112175207	-	A		frameshift insertion,exonic	0.0001	-1	frameshift	-1	-1	-1	APC	p.I1307Nfs*8	NM_000038.5:c.3919dup	mark_fav	1333	202	0.13
LNCaP,FGC	LNCaP_FGC	cell line		478R20_D03_OPXv7_ND0725	gendb_link	chr6:157528765	G	T		stopgain,exonic	-1	-1	stop	-1	-1	-1	ARID1B			mark_fav	616	560	0.48
LNCaP,FGC	LNCaP_FGC	cell line		478R20_D03_OPXv7_ND0725	gendb_link	chr2:233199090	C	T		stopgain,exonic,intronic	0.0001	-1	stop	-1	-1	2.481e-05	DIS3L2	p.R724*	NM_152383.5:c.2170C>T	mark_fav	117	291	0.71
LNCaP,FGC	LNCaP_FGC	cell line		478R20_D03_OPXv7_ND0725	gendb_link	chrX:55650292	A	T		stopgain,exonic	-1	-1	stop	-1	-1	-1	FOXR2	p.R50*	NM_198451.4:c.148A>T	mark_fav	0	488	1
LNCaP,FGC	LNCaP_FGC	cell line		478R20_D03_OPXv7_ND0725	gendb_link	chr20:57430160	C	T		stopgain,synonymous SNV,exonic,intronic	-1	-1	stop	-1	-1	-1	GNAS			mark_fav	666	569	0.46
LNCaP,FGC	LNCaP_FGC	cell line		478R20_D03_OPXv7_ND0725	gendb_link	chr17:73774687	C	A		stopgain,exonic	-1	-1	stop	-1	-1	-1	H3F3B	p.E134*	NM_005324.4:c.400G>T	mark_fav	305	302	0.5
LNCaP,FGC	LNCaP_FGC	cell line		478R20_D03_OPXv7_ND0725	gendb_link	chr11:64573814	A	T		stopgain,exonic	-1	-1	stop	-1	-1	-1	MEN1	p.Y318*	NM_000244.3:c.954T>A	mark_fav	428	428	0.5
LNCaP,FGC	LNCaP_FGC	cell line		478R20_D03_OPXv7_ND0725	gendb_link	chr5:67592099	C	T		stopgain,exonic	0.0009	-1	stop	-1	-1	-1	PIK3R1	p.R639*	NM_181523.2:c.1915C>T	mark_fav	454	372	0.45
LNCaP,FGC	LNCaP_FGC	cell line		478R20_D03_OPXv7_ND0725	gendb_link	chr11:102196248	G	A	VUS	stopgain,exonic	-1	-1	stop	-1	-1	-1	BIRC3	p.W302*	NM_182962.3:c.905G>A	mark_fav	558	493	0.47
LNCaP,FGC	LNCaP_FGC	cell line		478R20_D03_OPXv7_ND0725													Numerous additional somatic mutations in the setting of hypermutation.
LNCaP,C4	LNCaP_C4	cell line		478R21_E03_OPXv7_ND0725					Selected mutations only given below, numerous additional mutations detected								MSI-high, with HIGH Tumor mutation burden =80/Mb
LNCaP,C4	LNCaP_C4	cell line		478R21_E03_OPXv7_ND0725	chr2:47677652	chr2:47983380			Breakpoints in MSH2 intron 8 and intergenic just 5' upstream of MSH6								MSH2	exon 9-16 deletion + LOH
LNCaP,C4	LNCaP_C4	cell line		478R21_E03_OPXv7_ND0725	gendb_link	chrX:66943552	A	G	Pathogenic, AR resistance mutation	nonsynonymous SNV,exonic	0.0039	-1	nonsynonymous	-1	-1	-1	AR	p.T878A	NM_000044.3:c.2632A>G	mark_fav	0	506	1
LNCaP,C4	LNCaP_C4	cell line		478R21_E03_OPXv7_ND0725	gendb_link	chr2:16082313	-	C		frameshift insertion,exonic,intronic,UTR3,upstream	0.0013	-1	frameshift	-1	-1	0.000173	MYCN	p.E47Gfs*8	NM_005378.4:c.134dup	mark_fav	259	348	0.57
LNCaP,C4	LNCaP_C4	cell line		478R21_E03_OPXv7_ND0725	gendb_link	chr10:89624242-89624243	AA	-	Pathogenic, LOH	frameshift deletion,exonic	0.0003	-1	frameshift	-1	-1	-1	PTEN	p.K6Rfs*4	NM_000314.4:c.17_18del	mark_fav	6	353	0.98
LNCaP,C4	LNCaP_C4	cell line		478R21_E03_OPXv7_ND0725	gendb_link	chr17:7577581	A	G	Subclonal	nonsynonymous SNV,exonic	0.0002	-1	nonsynonymous	-1	-1	-1	TP53	p.Y234H	NM_000546.5:c.700T>C	mark_fav	1048	312	0.23
LNCaP,C4	LNCaP_C4	cell line		478R21_E03_OPXv7_ND0725	gendb_link	chr5:112175211	T	A	APC I1307K Jewish APC allele pathogenic germline low penetrance colon cancer risk 11001924	nonsynonymous SNV,exonic	0.0029	-1	nonsynonymous	-1	0.0011	0.001688	APC	p.I1307K	NM_000038.5:c.3920T>A	mark_fav	889	744	0.46
LNCaP,C4	LNCaP_C4	cell line		478R21_E03_OPXv7_ND0725	gendb_link	chr6:157528765	G	T		stopgain,exonic	-1	-1	stop	-1	-1	-1	ARID1B			mark_fav	708	676	0.49
LNCaP,C4	LNCaP_C4	cell line		478R21_E03_OPXv7_ND0725	gendb_link	chr2:233199090	C	T		stopgain,exonic,intronic	0.0001	-1	stop	-1	-1	2.481e-05	DIS3L2	p.R724*	NM_152383.5:c.2170C>T	mark_fav	197	309	0.61
LNCaP,C4	LNCaP_C4	cell line		478R21_E03_OPXv7_ND0725	gendb_link	chr14:38061115	C	A		stopgain,exonic	-1	-1	stop	-1	-1	-1	FOXA1	p.E292*	NM_004496.3:c.874G>T	mark_fav	862	226	0.21
LNCaP,C4	LNCaP_C4	cell line		478R21_E03_OPXv7_ND0725	gendb_link	chr20:57430160	C	T		stopgain,synonymous SNV,exonic,intronic	-1	-1	stop	-1	-1	-1	GNAS			mark_fav	702	670	0.49
LNCaP,C4	LNCaP_C4	cell line		478R21_E03_OPXv7_ND0725	gendb_link	chr17:73774687	C	A		stopgain,exonic	-1	-1	stop	-1	-1	-1	H3F3B	p.E134*	NM_005324.4:c.400G>T	mark_fav	369	315	0.46
LNCaP,C4	LNCaP_C4	cell line		478R21_E03_OPXv7_ND0725	gendb_link	chr11:64573814	A	T		stopgain,exonic	-1	-1	stop	-1	-1	-1	MEN1	p.Y318*	NM_000244.3:c.954T>A	mark_fav	527	404	0.43
LNCaP,C4	LNCaP_C4	cell line		478R21_E03_OPXv7_ND0725	gendb_link	chr5:67592099	C	T		stopgain,exonic	0.0009	-1	stop	-1	-1	-1	PIK3R1	p.R639*	NM_181523.2:c.1915C>T	mark_fav	571	420	0.42
LNCaP,C4	LNCaP_C4	cell line		478R21_E03_OPXv7_ND0725	gendb_link	chr11:102196248	G	A	VUS	stopgain,exonic	-1	-1	stop	-1	-1	-1	BIRC3	p.W302*	NM_182962.3:c.905G>A	mark_fav	620	664	0.52
LNCaP,C4	LNCaP_C4	cell line		478R21_E03_OPXv7_ND0725													Numerous additional somatic mutations in the setting of hypermutation.
LNCaP,C42	LNCaP_C42	cell line		478R22_F03_OPXv7_ND0725					Selected mutations only given below, numerous additional mutations detected								MSI-high, with HIGH Tumor mutation burden =90/Mb
LNCaP,C42	LNCaP_C42	cell line		478R22_F03_OPXv7_ND0725	chr2:47677652	chr2:47983380			Breakpoints in MSH2 intron 8 and intergenic just 5' upstream of MSH6								MSH2	exon 9-16 deletion + LOH
LNCaP,C42	LNCaP_C42	cell line		478R22_F03_OPXv7_ND0725	gendb_link	chrX:66943552	A	G	Pathogenic, AR resistance mutation	nonsynonymous SNV,exonic	0.0039	-1	nonsynonymous	-1	-1	-1	AR	p.T878A	NM_000044.3:c.2632A>G	mark_fav	0	462	1
LNCaP,C42	LNCaP_C42	cell line		478R22_F03_OPXv7_ND0725	gendb_link	chr16:89838186	A	G	Subclonal	nonsynonymous SNV,exonic	-1	-1	nonsynonymous	-1	-1	8.236e-06	FANCA	p.L684P	NM_000135.2:c.2051T>C	mark_fav	846	228	0.21
LNCaP,C42	LNCaP_C42	cell line		478R22_F03_OPXv7_ND0725	gendb_link	chr5:112175211	T	A	APC I1307K Jewish APC allele pathogenic germline low penetrance colon cancer risk 11001924	nonsynonymous SNV,exonic	0.0029	-1	nonsynonymous	-1	0.0011	0.001688	APC	p.I1307K	NM_000038.5:c.3920T>A	mark_fav	761	744	0.49
LNCaP,C42	LNCaP_C42	cell line		478R22_F03_OPXv7_ND0725	gendb_link	chr2:16082313	-	C		frameshift insertion,exonic,intronic,UTR3,upstream	0.0013	-1	frameshift	-1	-1	0.000173	MYCN	p.E47Gfs*8	NM_005378.4:c.134dup	mark_fav	231	286	0.55
LNCaP,C42	LNCaP_C42	cell line		478R22_F03_OPXv7_ND0725	gendb_link	chr10:89624242-89624243	AA	-	Pathogenic, LOH	frameshift deletion,exonic	0.0003	-1	frameshift	-1	-1	-1	PTEN	p.K6Rfs*4	NM_000314.4:c.17_18del	mark_fav	5	354	0.99
LNCaP,C42	LNCaP_C42	cell line		478R22_F03_OPXv7_ND0725	gendb_link	chr17:7577581	A	G	Subclonal	nonsynonymous SNV,exonic	0.0002	-1	nonsynonymous	-1	-1	-1	TP53	p.Y234H	NM_000546.5:c.700T>C	mark_fav	1053	322	0.23
LNCaP,C42	LNCaP_C42	cell line		478R22_F03_OPXv7_ND0725	gendb_link	chr6:157528765	G	T		stopgain,exonic	-1	-1	stop	-1	-1	-1	ARID1B			mark_fav	653	304	0.32
LNCaP,C42	LNCaP_C42	cell line		478R22_F03_OPXv7_ND0725	gendb_link	chr2:233199090	C	T		stopgain,exonic,intronic	0.0001	-1	stop	-1	-1	2.481e-05	DIS3L2	p.R724*	NM_152383.5:c.2170C>T	mark_fav	155	293	0.65
LNCaP,C42	LNCaP_C42	cell line		478R22_F03_OPXv7_ND0725	gendb_link	chr3:10088404	C	A		stopgain,exonic	-1	-1	stop	-1	-1	-1	FANCD2	p.Y425*	NM_001018115.1:c.1275C>A	mark_fav	739	197	0.21
LNCaP,C42	LNCaP_C42	cell line		478R22_F03_OPXv7_ND0725	gendb_link	chr20:57430160	C	T		stopgain,synonymous SNV,exonic,intronic	-1	-1	stop	-1	-1	-1	GNAS			mark_fav	707	615	0.47
LNCaP,C42	LNCaP_C42	cell line		478R22_F03_OPXv7_ND0725	gendb_link	chr17:73774687	C	A		stopgain,exonic	-1	-1	stop	-1	-1	-1	H3F3B	p.E134*	NM_005324.4:c.400G>T	mark_fav	335	275	0.45
LNCaP,C42	LNCaP_C42	cell line		478R22_F03_OPXv7_ND0725	gendb_link	chr11:64573814	A	T		stopgain,exonic	-1	-1	stop	-1	-1	-1	MEN1	p.Y318*	NM_000244.3:c.954T>A	mark_fav	540	433	0.45
LNCaP,C42	LNCaP_C42	cell line		478R22_F03_OPXv7_ND0725	gendb_link	chr5:67592099	C	T		stopgain,exonic	0.0009	-1	stop	-1	-1	-1	PIK3R1	p.R639*	NM_181523.2:c.1915C>T	mark_fav	537	448	0.45
LNCaP,C42	LNCaP_C42	cell line		478R22_F03_OPXv7_ND0725	gendb_link	chr3:47158213	G	A		stopgain,exonic	-1	-1	stop	-1	-1	-1	SETD2	p.R1496*	NM_014159.7:c.4486C>T	mark_fav	782	230	0.23
LNCaP,C42	LNCaP_C42	cell line		478R22_F03_OPXv7_ND0725	gendb_link	chr11:102196248	G	A	VUS	stopgain,exonic	-1	-1	stop	-1	-1	-1	BIRC3	p.W302*	NM_182962.3:c.905G>A	mark_fav	654	570	0.47
LNCaP,C42	LNCaP_C42	cell line		478R22_F03_OPXv7_ND0725													Numerous additional somatic mutations in the setting of hypermutation.
LNCaP,C42B	LNCaP_C42B	cell line		478R23_G03_OPXv7_ND0725					Selected mutations only given below, numerous additional mutations detected								MSI-high, with HIGH Tumor mutation burden =98/Mb
LNCaP,C42B	LNCaP_C42B	cell line		478R23_G03_OPXv7_ND0725	chr2:47677652	chr2:47983380			Breakpoints in MSH2 intron 8 and intergenic just 5' upstream of MSH6								MSH2	exon 9-16 deletion + LOH
LNCaP,C42B	LNCaP_C42B	cell line		478R23_G03_OPXv7_ND0725	gendb_link	chrX:66943552	A	G	Pathogenic, AR resistance mutation	nonsynonymous SNV,exonic	0.0039	-1	nonsynonymous	-1	-1	-1	AR	p.T878A	NM_000044.3:c.2632A>G	mark_fav	0	460	1
LNCaP,C42B	LNCaP_C42B	cell line		478R23_G03_OPXv7_ND0725	gendb_link	chr2:16082313	-	C		frameshift insertion,exonic,intronic,UTR3,upstream	0.0013	-1	frameshift	-1	-1	0.000173	MYCN	p.E47Gfs*8	NM_005378.4:c.134dup	mark_fav	166	308	0.65
LNCaP,C42B	LNCaP_C42B	cell line		478R23_G03_OPXv7_ND0725	gendb_link	chr10:89624242-89624243	AA	-	Pathogenic, LOH	frameshift deletion,exonic	0.0003	-1	frameshift	-1	-1	-1	PTEN	p.K6Rfs*4	NM_000314.4:c.17_18del	mark_fav	3	310	0.99
LNCaP,C42B	LNCaP_C42B	cell line		478R23_G03_OPXv7_ND0725	gendb_link	chr17:7577581	A	G	Subclonal	nonsynonymous SNV,exonic	0.0002	-1	nonsynonymous	-1	-1	-1	TP53	p.Y234H	NM_000546.5:c.700T>C	mark_fav	647	320	0.33
LNCaP,C42B	LNCaP_C42B	cell line		478R23_G03_OPXv7_ND0725	gendb_link	chr5:112175211	T	A	APC I1307K Jewish APC allele pathogenic germline low penetrance colon cancer risk 11001924	nonsynonymous SNV,exonic	0.0029	-1	nonsynonymous	-1	0.0011	0.001688	APC	p.I1307K	NM_000038.5:c.3920T>A	mark_fav	778	676	0.46
LNCaP,C42B	LNCaP_C42B	cell line		478R23_G03_OPXv7_ND0725	gendb_link	chr6:157528765	G	T		stopgain,exonic	-1	-1	stop	-1	-1	-1	ARID1B			mark_fav	578	301	0.34
LNCaP,C42B	LNCaP_C42B	cell line		478R23_G03_OPXv7_ND0725	gendb_link	chr7:101882737	G	T		stopgain,exonic,intronic	-1	-1	stop	-1	-1	-1	CUX1			mark_fav	1081	334	0.24
LNCaP,C42B	LNCaP_C42B	cell line		478R23_G03_OPXv7_ND0725	gendb_link	chr2:233199090	C	T		stopgain,exonic,intronic	0.0001	-1	stop	-1	-1	2.481e-05	DIS3L2	p.R724*	NM_152383.5:c.2170C>T	mark_fav	159	280	0.64
LNCaP,C42B	LNCaP_C42B	cell line		478R23_G03_OPXv7_ND0725	gendb_link	chr20:57430160	C	T		stopgain,synonymous SNV,exonic,intronic	-1	-1	stop	-1	-1	-1	GNAS			mark_fav	669	641	0.49
LNCaP,C42B	LNCaP_C42B	cell line		478R23_G03_OPXv7_ND0725	gendb_link	chr17:73774687	C	A		stopgain,exonic	-1	-1	stop	-1	-1	-1	H3F3B	p.E134*	NM_005324.4:c.400G>T	mark_fav	340	154	0.31
LNCaP,C42B	LNCaP_C42B	cell line		478R23_G03_OPXv7_ND0725	gendb_link	chr11:64573814	A	T		stopgain,exonic	-1	-1	stop	-1	-1	-1	MEN1	p.Y318*	NM_000244.3:c.954T>A	mark_fav	513	269	0.34
LNCaP,C42B	LNCaP_C42B	cell line		478R23_G03_OPXv7_ND0725	gendb_link	chr5:67592099	C	T		stopgain,exonic	0.0009	-1	stop	-1	-1	-1	PIK3R1	p.R639*	NM_181523.2:c.1915C>T	mark_fav	429	382	0.47
LNCaP,C42B	LNCaP_C42B	cell line		478R23_G03_OPXv7_ND0725	gendb_link	chr3:47158213	G	A		stopgain,exonic	-1	-1	stop	-1	-1	-1	SETD2	p.R1496*	NM_014159.7:c.4486C>T	mark_fav	713	207	0.23
LNCaP,C42B	LNCaP_C42B	cell line		478R23_G03_OPXv7_ND0725	gendb_link	chr7:98553856	C	T		stopgain,exonic	-1	-1	stop	-1	-1	-1	TRRAP	p.Q1984*	NM_003496.3:c.5950C>T	mark_fav	1019	324	0.24
LNCaP,C42B	LNCaP_C42B	cell line		478R23_G03_OPXv7_ND0725	gendb_link	chr11:102196248	G	A	VUS	stopgain,exonic	-1	-1	stop	-1	-1	-1	BIRC3	p.W302*	NM_182962.3:c.905G>A	mark_fav	476	504	0.51
LNCaP,C42B	LNCaP_C42B	cell line		478R23_G03_OPXv7_ND0725													Numerous additional somatic mutations in the setting of hypermutation.
LNCaP,abl	LNCaP_abl	cell line		478R24_H03_OPXv7_ND0725					Selected mutations only given below, numerous additional mutations detected								MSI-high, with HIGH Tumor mutation burden =130/Mb
LNCaP,abl	LNCaP_abl	cell line		478R24_H03_OPXv7_ND0725	chr2:47677652	chr2:47983380			Breakpoints in MSH2 intron 8 and intergenic just 5' upstream of MSH6								MSH2	exon 9-16 deletion + LOH
LNCaP,abl	LNCaP_abl	cell line		478R24_H03_OPXv7_ND0725	gendb_link	chrX:66943552	A	G	Pathogenic, AR resistance mutation	nonsynonymous SNV,exonic	0.0039	-1	nonsynonymous	-1	-1	-1	AR	p.T878A	NM_000044.3:c.2632A>G	mark_fav	0	347	1
LNCaP,abl	LNCaP_abl	cell line		478R24_H03_OPXv7_ND0725	gendb_link	chr11:108198370	A	G	Subclonal	splicing,intronic	-1	-1	splicing	-1	-1	-1	ATM		NM_000051.3:c.6976-2A>G	mark_fav	539	192	0.26
LNCaP,abl	LNCaP_abl	cell line		478R24_H03_OPXv7_ND0725	gendb_link	chr10:89624242-89624243	AA	-	Pathogenic, LOH	frameshift deletion,exonic	0.0003	-1	frameshift	-1	-1	-1	PTEN	p.K6Rfs*4	NM_000314.4:c.17_18del	mark_fav	1	282	1
LNCaP,abl	LNCaP_abl	cell line		478R24_H03_OPXv7_ND0725	gendb_link	chr13:49037865	A	G	Subclonal	splicing,intronic	-1	-1	splicing	-1	-1	-1	RB1		NM_000321.2:c.2107-2A>G	mark_fav	281	98	0.26
LNCaP,abl	LNCaP_abl	cell line		478R24_H03_OPXv7_ND0725	gendb_link	chr5:112175211	T	A	APC I1307K Jewish APC allele pathogenic germline low penetrance colon cancer risk 11001924	nonsynonymous SNV,exonic	0.0029	-1	nonsynonymous	-1	0.0011	0.001688	APC	p.I1307K	NM_000038.5:c.3920T>A	mark_fav	703	608	0.46
LNCaP,abl	LNCaP_abl	cell line		478R24_H03_OPXv7_ND0725	gendb_link	chr6:157528765	G	T		stopgain,exonic	-1	-1	stop	-1	-1	-1	ARID1B			mark_fav	554	490	0.47
LNCaP,abl	LNCaP_abl	cell line		478R24_H03_OPXv7_ND0725	gendb_link	chr14:21861271	C	T		stopgain,exonic	-1	-1	stop	-1	-1	-1	CHD8	p.W2154*	NM_001170629.2:c.6462G>A	mark_fav	575	177	0.24
LNCaP,abl	LNCaP_abl	cell line		478R24_H03_OPXv7_ND0725	gendb_link	chr2:233199090	C	T		stopgain,exonic,intronic	0.0001	-1	stop	-1	-1	2.481e-05	DIS3L2	p.R724*	NM_152383.5:c.2170C>T	mark_fav	257	191	0.43
LNCaP,abl	LNCaP_abl	cell line		478R24_H03_OPXv7_ND0725	gendb_link	chr4:66197812	C	A		stopgain,exonic	-1	-1	stop	-1	-1	-1	EPHA5	p.G941*	NM_182472.5:c.2821G>T	mark_fav	574	214	0.27
LNCaP,abl	LNCaP_abl	cell line		478R24_H03_OPXv7_ND0725	gendb_link	chr20:57430160	C	T		stopgain,synonymous SNV,exonic,intronic	-1	-1	stop	-1	-1	-1	GNAS			mark_fav	566	521	0.48
LNCaP,abl	LNCaP_abl	cell line		478R24_H03_OPXv7_ND0725	gendb_link	chr17:73774687	C	A		stopgain,exonic	-1	-1	stop	-1	-1	-1	H3F3B	p.E134*	NM_005324.4:c.400G>T	mark_fav	309	306	0.5
LNCaP,abl	LNCaP_abl	cell line		478R24_H03_OPXv7_ND0725	gendb_link	chr2:240033390	G	A		stopgain,exonic	-1	-1	stop	-1	-1	-1	HDAC4	p.Q599*	NM_006037.3:c.1795C>T	mark_fav	492	139	0.22
LNCaP,abl	LNCaP_abl	cell line		478R24_H03_OPXv7_ND0725	gendb_link	chr11:64573814	A	T		stopgain,exonic	-1	-1	stop	-1	-1	-1	MEN1	p.Y318*	NM_000244.3:c.954T>A	mark_fav	676	178	0.21
LNCaP,abl	LNCaP_abl	cell line		478R24_H03_OPXv7_ND0725	gendb_link	chr7:116414970	C	T		stopgain,exonic	0.0001	-1	stop	-1	-1	-1	MET	p.R1040*	NM_001127500.1:c.3118C>T	mark_fav	750	801	0.52
LNCaP,abl	LNCaP_abl	cell line		478R24_H03_OPXv7_ND0725	gendb_link	chr5:67592099	C	T		stopgain,exonic	0.0009	-1	stop	-1	-1	-1	PIK3R1	p.R639*	NM_181523.2:c.1915C>T	mark_fav	419	413	0.5
LNCaP,abl	LNCaP_abl	cell line		478R24_H03_OPXv7_ND0725	gendb_link	chr5:38950562	G	A		stopgain,exonic	-1	-1	stop	-1	-1	-1	RICTOR	p.R1130*	NM_152756.3:c.3388C>T	mark_fav	821	232	0.22
LNCaP,abl	LNCaP_abl	cell line		478R24_H03_OPXv7_ND0725	gendb_link	chr7:98508177	C	T		stopgain,exonic	-1	-1	stop	-1	-1	-1	TRRAP	p.Q587*	NM_003496.3:c.1759C>T	mark_fav	869	316	0.27
LNCaP,abl	LNCaP_abl	cell line		478R24_H03_OPXv7_ND0725	gendb_link	chr11:102196248	G	A	VUS	stopgain,exonic	-1	-1	stop	-1	-1	-1	BIRC3	p.W302*	NM_182962.3:c.905G>A	mark_fav	271	721	0.73
LNCaP,abl	LNCaP_abl	cell line		478R24_H03_OPXv7_ND0725													Numerous additional somatic mutations in the setting of hypermutation.
LNCaP,95	LNCaP_95	cell line		478R25_A04_OPXv7_ND0725					Selected mutations only given below, numerous additional mutations detected								MSI-high, with HIGH Tumor mutation burden = 400/Mb
LNCaP,95	LNCaP_95	cell line		478R25_A04_OPXv7_ND0725	chr2:47677652	chr2:47983380			Breakpoints in MSH2 intron 8 and intergenic just 5' upstream of MSH6								MSH2	exon 9-16 deletion + LOH
LNCaP,95	LNCaP_95	cell line		478R25_A04_OPXv7_ND0725	gendb_link	chr12:133256096	C	T	VUS, Unique to this line, seen 1x in COSMIC somatic in colon. Not in exo domain	nonsynonymous SNV,exonic	-1	-1	nonsynonymous	-1	-1	-1	POLE	p.A189T	NM_006231.2:c.565G>A	mark_fav	668	206	0.24
LNCaP,95	LNCaP_95	cell line		478R25_A04_OPXv7_ND0725	gendb_link	chr12:133235956	T	C	VUS, Unique to this line	nonsynonymous SNV,exonic	-1	-1	nonsynonymous	-1	-1	-1	POLE	p.Q1067R	NM_006231.2:c.3200A>G	mark_fav	912	257	0.22
LNCaP,95	LNCaP_95	cell line		478R25_A04_OPXv7_ND0725	gendb_link	chrX:66943552	A	G	Pathogenic, AR resistance mutation	nonsynonymous SNV,exonic	0.0039	-1	nonsynonymous	-1	-1	-1	AR	p.T878A	NM_000044.3:c.2632A>G	mark_fav	0	571	1
LNCaP,95	LNCaP_95	cell line		478R25_A04_OPXv7_ND0725	gendb_link	chr2:16082313	-	C		frameshift insertion,exonic,intronic,UTR3,upstream	0.0013	-1	frameshift	-1	-1	0.000173	MYCN	p.E47Gfs*8	NM_005378.4:c.134dup	mark_fav	98	556	0.85
LNCaP,95	LNCaP_95	cell line		478R25_A04_OPXv7_ND0725	gendb_link	chr10:89624242-89624243	AA	-	Pathogenic, LOH	frameshift deletion,exonic	0.0003	-1	frameshift	-1	-1	-1	PTEN	p.K6Rfs*4	NM_000314.4:c.17_18del	mark_fav	11	432	0.98
LNCaP,95	LNCaP_95	cell line		478R25_A04_OPXv7_ND0725	gendb_link	chr5:112175211	T	A	APC I1307K Jewish APC allele pathogenic germline low penetrance colon cancer risk 11001924	nonsynonymous SNV,exonic	0.0029	-1	nonsynonymous	-1	0.0011	0.001688	APC	p.I1307K	NM_000038.5:c.3920T>A	mark_fav	892	848	0.49
LNCaP,95	LNCaP_95	cell line		478R25_A04_OPXv7_ND0725	gendb_link	chr16:2120581	T	C		splicing,intronic	-1	-1	splicing	-1	-1	-1	TSC2		NM_000548.3:c.1839+2T>C	mark_fav	745	345	0.32
LNCaP,95	LNCaP_95	cell line		478R25_A04_OPXv7_ND0725	gendb_link	chr6:157528765	G	T		stopgain,exonic	-1	-1	stop	-1	-1	-1	ARID1B			mark_fav	396	715	0.64
LNCaP,95	LNCaP_95	cell line		478R25_A04_OPXv7_ND0725	gendb_link	chr2:233199090	C	T		stopgain,exonic,intronic	0.0001	-1	stop	-1	-1	2.481e-05	DIS3L2	p.R724*	NM_152383.5:c.2170C>T	mark_fav	183	305	0.62
LNCaP,95	LNCaP_95	cell line		478R25_A04_OPXv7_ND0725	gendb_link	chr22:41553256	G	A		stopgain,exonic	-1	-1	stop	-1	-1	-1	EP300	p.W1115*	NM_001429.4:c.3345G>A	mark_fav	603	297	0.33
LNCaP,95	LNCaP_95	cell line		478R25_A04_OPXv7_ND0725	gendb_link	chr3:89528623	C	T		stopgain,exonic	-1	-1	stop	-1	-1	-1	EPHA3			mark_fav	923	259	0.22
LNCaP,95	LNCaP_95	cell line		478R25_A04_OPXv7_ND0725	gendb_link	chr4:66535433	C	A		stopgain,exonic	-1	-1	stop	-1	-1	-1	EPHA5	p.G10*	NM_182472.5:c.28G>T	mark_fav	529	221	0.29
LNCaP,95	LNCaP_95	cell line		478R25_A04_OPXv7_ND0725	gendb_link	chr15:89848917	G	T		stopgain,exonic	0.0001	-1	stop	-1	-1	-1	FANCI	p.E1113*	NM_001113378.1:c.3337G>T	mark_fav	1030	307	0.23
LNCaP,95	LNCaP_95	cell line		478R25_A04_OPXv7_ND0725	gendb_link	chrX:55650292	A	T		stopgain,exonic	-1	-1	stop	-1	-1	-1	FOXR2	p.R50*	NM_198451.4:c.148A>T	mark_fav	0	614	1
LNCaP,95	LNCaP_95	cell line		478R25_A04_OPXv7_ND0725	gendb_link	chr1:78430611	G	A		stopgain,exonic	-1	-1	stop	-1	-1	-1	FUBP1			mark_fav	945	288	0.23
LNCaP,95	LNCaP_95	cell line		478R25_A04_OPXv7_ND0725	gendb_link	chr12:57859679	G	T		stopgain,exonic	0.0001	-1	stop	-1	-1	-1	GLI1	p.E245*	NM_005269.2:c.733G>T	mark_fav	1102	307	0.22
LNCaP,95	LNCaP_95	cell line		478R25_A04_OPXv7_ND0725	gendb_link	chr9:80409393	C	A		stopgain,exonic	-1	-1	stop	-1	-1	-1	GNAQ	p.E241*	NM_002072.4:c.721G>T	mark_fav	244	80	0.25
LNCaP,95	LNCaP_95	cell line		478R25_A04_OPXv7_ND0725	gendb_link	chr17:73774687	C	A		stopgain,exonic	-1	-1	stop	-1	-1	-1	H3F3B	p.E134*	NM_005324.4:c.400G>T	mark_fav	442	394	0.47
LNCaP,95	LNCaP_95	cell line		478R25_A04_OPXv7_ND0725	gendb_link	chr7:152012359	G	A		stopgain,exonic	-1	-1	stop	-1	-1	-1	KMT2C	p.Q152*	NM_170606.3:c.454C>T	mark_fav	892	248	0.22
LNCaP,95	LNCaP_95	cell line		478R25_A04_OPXv7_ND0725	gendb_link	chr11:64573814	A	T		stopgain,exonic	-1	-1	stop	-1	-1	-1	MEN1	p.Y318*	NM_000244.3:c.954T>A	mark_fav	562	524	0.48
LNCaP,95	LNCaP_95	cell line		478R25_A04_OPXv7_ND0725	gendb_link	chr5:170833407	T	C		stoploss,exonic,intronic	-1	-1	stop	-1	-1	-1	NPM1			mark_fav	567	158	0.22
LNCaP,95	LNCaP_95	cell line		478R25_A04_OPXv7_ND0725	gendb_link	chr3:138374231	T	A		stoploss,exonic	-1	-1	stop	-1	-1	-1	PIK3CB	p.*1071Yext*32	NM_006219.2:c.3213A>T	mark_fav	859	278	0.24
LNCaP,95	LNCaP_95	cell line		478R25_A04_OPXv7_ND0725	gendb_link	chr5:67592099	C	T		stopgain,exonic	0.0009	-1	stop	-1	-1	-1	PIK3R1	p.R639*	NM_181523.2:c.1915C>T	mark_fav	555	460	0.45
LNCaP,95	LNCaP_95	cell line		478R25_A04_OPXv7_ND0725	gendb_link	chr5:86564767	G	T		stopgain,exonic,UTR5	-1	-1	stop	-1	-1	-1	RASA1	p.E167*	NM_002890.3:c.499G>T	mark_fav	1066	306	0.22
LNCaP,95	LNCaP_95	cell line		478R25_A04_OPXv7_ND0725	gendb_link	chr10:70451440	C	T		stopgain,exonic	-1	-1	stop	-1	-1	-1	TET1	p.Q2094*	NM_030625.2:c.6280C>T	mark_fav	1553	437	0.22
LNCaP,95	LNCaP_95	cell line		478R25_A04_OPXv7_ND0725	gendb_link	chr4:106157443	G	T		stopgain,exonic,ncRNA_intronic	-1	-1	stop	-1	-1	-1	TET2	p.E782*	NM_001127208.2:c.2344G>T	mark_fav	719	361	0.33
LNCaP,95	LNCaP_95	cell line		478R25_A04_OPXv7_ND0725	gendb_link	chr4:106164046	G	T		stopgain,exonic,ncRNA_intronic,downstream	-1	-1	stop	-1	-1	-1	TET2	p.E1186*	NM_001127208.2:c.3556G>T	mark_fav	560	282	0.33
LNCaP,95	LNCaP_95	cell line		478R25_A04_OPXv7_ND0725	gendb_link	chr3:30715624	G	T		stopgain,exonic	0.0001	-1	stop	-1	-1	-1	TGFBR2	p.E453*	NM_001024847.2:c.1357G>T	mark_fav	970	339	0.26
LNCaP,95	LNCaP_95	cell line		478R25_A04_OPXv7_ND0725	gendb_link	chr11:102196248	G	A		stopgain,exonic	-1	-1	stop	-1	-1	-1	BIRC3	p.W302*	NM_182962.3:c.905G>A	mark_fav	747	657	0.47
LNCaP,95	LNCaP_95	cell line		478R25_A04_OPXv7_ND0725						Numerous additional somatic mutations in the setting of hypermutation.
LNCaP,16D	LNCaP_16D	cell line		478R26_B04_OPXv7_ND0725					Selected mutations only given below, numerous additional mutations detected								MSI-high, with HIGH Tumor mutation burden =90/Mb
LNCaP,16D	LNCaP_16D	cell line		478R26_B04_OPXv7_ND0725	chr2:47677652	chr2:47983380			Breakpoints in MSH2 intron 8 and intergenic just 5' upstream of MSH6								MSH2	exon 9-16 deletion + LOH
LNCaP,16D	LNCaP_16D	cell line		478R26_B04_OPXv7_ND0725	gendb_link	chrX:66943552	A	G	Pathogenic, AR resistance mutation	nonsynonymous SNV,exonic	0.0039	-1	nonsynonymous	-1	-1	-1	AR	p.T878A	NM_000044.3:c.2632A>G	mark_fav	0	385	1
LNCaP,16D	LNCaP_16D	cell line		478R26_B04_OPXv7_ND0725	gendb_link	chr12:49444933	G	-	Subclonal	frameshift deletion,exonic	0.0027	-1	frameshift	-1	-1	-1	KMT2D	p.R845Gfs*85	NM_003482.4:c.2533del	mark_fav	342	90	0.21
LNCaP,16D	LNCaP_16D	cell line		478R26_B04_OPXv7_ND0725	gendb_link	chr2:16082313	-	C		frameshift insertion,exonic,intronic,UTR3,upstream	0.0013	-1	frameshift	-1	-1	0.000173	MYCN	p.E47Gfs*8	NM_005378.4:c.134dup	mark_fav	198	417	0.68
LNCaP,16D	LNCaP_16D	cell line		478R26_B04_OPXv7_ND0725	gendb_link	chr10:89624242-89624243	AA	-	Pathogenic, LOH	frameshift deletion,exonic	0.0003	-1	frameshift	-1	-1	-1	PTEN	p.K6Rfs*4	NM_000314.4:c.17_18del	mark_fav	9	289	0.97
LNCaP,16D	LNCaP_16D	cell line		478R26_B04_OPXv7_ND0725	gendb_link	chr5:112175211	T	A	APC I1307K Jewish APC allele pathogenic germline low penetrance colon cancer risk 11001924	nonsynonymous SNV,exonic	0.0029	-1	nonsynonymous	-1	0.0011	0.001688	APC	p.I1307K	NM_000038.5:c.3920T>A	mark_fav	743	658	0.47
LNCaP,16D	LNCaP_16D	cell line		478R26_B04_OPXv7_ND0725	gendb_link	chr6:157528765	G	T		stopgain,exonic	-1	-1	stop	-1	-1	-1	ARID1B			mark_fav	573	533	0.48
LNCaP,16D	LNCaP_16D	cell line		478R26_B04_OPXv7_ND0725	gendb_link	chr2:233199090	C	T		stopgain,exonic,intronic	0.0001	-1	stop	-1	-1	2.481e-05	DIS3L2	p.R724*	NM_152383.5:c.2170C>T	mark_fav	301	88	0.23
LNCaP,16D	LNCaP_16D	cell line		478R26_B04_OPXv7_ND0725	gendb_link	chr5:176520451	G	A		stopgain,synonymous SNV,exonic	-1	-1	stop	-1	-1	-1	FGFR4		NM_002011.3:c.1296G>A	mark_fav	784	264	0.25
LNCaP,16D	LNCaP_16D	cell line		478R26_B04_OPXv7_ND0725	gendb_link	chr20:57430160	C	T		stopgain,synonymous SNV,exonic,intronic	-1	-1	stop	-1	-1	-1	GNAS			mark_fav	570	528	0.48
LNCaP,16D	LNCaP_16D	cell line		478R26_B04_OPXv7_ND0725	gendb_link	chr17:73774687	C	A		stopgain,exonic	-1	-1	stop	-1	-1	-1	H3F3B	p.E134*	NM_005324.4:c.400G>T	mark_fav	326	296	0.48
LNCaP,16D	LNCaP_16D	cell line		478R26_B04_OPXv7_ND0725	gendb_link	chr4:55955969	C	T		nonsynonymous SNV,exonic	0.0011	-1	nonsynonymous	-1	0.0004	0.0004448	KDR	p.A1065T	NM_002253.2:c.3193G>A	mark_fav	252	178	0.41
LNCaP,16D	LNCaP_16D	cell line		478R26_B04_OPXv7_ND0725	gendb_link	chr11:64573814	A	T		stopgain,exonic	-1	-1	stop	-1	-1	-1	MEN1	p.Y318*	NM_000244.3:c.954T>A	mark_fav	419	362	0.46
LNCaP,16D	LNCaP_16D	cell line		478R26_B04_OPXv7_ND0725	gendb_link	chr5:67592099	C	T		stopgain,exonic	0.0009	-1	stop	-1	-1	-1	PIK3R1	p.R639*	NM_181523.2:c.1915C>T	mark_fav	473	352	0.43
LNCaP,16D	LNCaP_16D	cell line		478R26_B04_OPXv7_ND0725	gendb_link	chr19:54930457	C	A		stopgain,exonic	0.0001	-1	stop	-1	-1	-1	TTYH1	p.C94*	NM_020659.4:c.282C>A	mark_fav	363	104	0.22
LNCaP,16D	LNCaP_16D	cell line		478R26_B04_OPXv7_ND0725	gendb_link	chr11:102196248	G	A		stopgain,exonic	-1	-1	stop	-1	-1	-1	BIRC3	p.W302*	NM_182962.3:c.905G>A	mark_fav	495	511	0.51
LNCaP,16D	LNCaP_16D	cell line		478R26_B04_OPXv7_ND0725													Numerous additional somatic mutations in the setting of hypermutation.
LNCaP,42D	LNCaP_42D	cell line		478R27_C04_OPXv7_ND0725					Selected mutations only given below, numerous additional mutations detected								MSI-high, with HIGH Tumor mutation burden =95/Mb
LNCaP,42D	LNCaP_42D	cell line		478R27_C04_OPXv7_ND0725	chr2:47677652	chr2:47983380			Breakpoints in MSH2 intron 8 and intergenic just 5' upstream of MSH6								MSH2	exon 9-16 deletion + LOH
LNCaP,42D	LNCaP_42D	cell line		478R27_C04_OPXv7_ND0725	gendb_link	chrX:66943552	A	G	Pathogenic, AR resistance mutation	nonsynonymous SNV,exonic	0.0039	-1	nonsynonymous	-1	-1	-1	AR	p.T878A	NM_000044.3:c.2632A>G	mark_fav	2	1434	1
LNCaP,42D	LNCaP_42D	cell line		478R27_C04_OPXv7_ND0725	gendb_link	chr2:16082313	-	C		frameshift insertion,exonic,intronic,UTR3,upstream	0.0013	-1	frameshift	-1	-1	0.000173	MYCN	p.E47Gfs*8	NM_005378.4:c.134dup	mark_fav	350	357	0.5
LNCaP,42D	LNCaP_42D	cell line		478R27_C04_OPXv7_ND0725	gendb_link	chr5:112175211	T	A	APC I1307K Jewish APC allele pathogenic germline low penetrance colon cancer risk 11001924	nonsynonymous SNV,exonic	0.0029	-1	nonsynonymous	-1	0.0011	0.001688	APC	p.I1307K	NM_000038.5:c.3920T>A	mark_fav	695	678	0.49
LNCaP,42D	LNCaP_42D	cell line		478R27_C04_OPXv7_ND0725	gendb_link	chr10:89624242-89624243	AA	-	Pathogenic, LOH	frameshift deletion,exonic	0.0003	-1	frameshift	-1	-1	-1	PTEN	p.K6Rfs*4	NM_000314.4:c.17_18del	mark_fav	5	344	0.99
LNCaP,42D	LNCaP_42D	cell line		478R27_C04_OPXv7_ND0725	gendb_link	chr21:36253011	C	A		splicing,intronic	-1	-1	splicing	-1	-1	-1	RUNX1		NM_001754.4:c.352-1G>T	mark_fav	248	122	0.33
LNCaP,42D	LNCaP_42D	cell line		478R27_C04_OPXv7_ND0725	gendb_link	chr6:157528765	G	T		stopgain,exonic	-1	-1	stop	-1	-1	-1	ARID1B			mark_fav	540	568	0.51
LNCaP,42D	LNCaP_42D	cell line		478R27_C04_OPXv7_ND0725	gendb_link	chr2:233199090	C	T		stopgain,exonic,intronic	0.0001	-1	stop	-1	-1	2.481e-05	DIS3L2	p.R724*	NM_152383.5:c.2170C>T	mark_fav	275	124	0.31
LNCaP,42D	LNCaP_42D	cell line		478R27_C04_OPXv7_ND0725	gendb_link	chr22:41569636	G	T		stopgain,exonic	0.0001	-1	stop	-1	-1	-1	EP300	p.G1543*	NM_001429.4:c.4627G>T	mark_fav	424	175	0.29
LNCaP,42D	LNCaP_42D	cell line		478R27_C04_OPXv7_ND0725	gendb_link	chr5:176520451	G	A		stopgain,synonymous SNV,exonic	-1	-1	stop	-1	-1	-1	FGFR4		NM_002011.3:c.1296G>A	mark_fav	781	248	0.24
LNCaP,42D	LNCaP_42D	cell line		478R27_C04_OPXv7_ND0725	gendb_link	chr20:57430160	C	T		stopgain,synonymous SNV,exonic,intronic	-1	-1	stop	-1	-1	-1	GNAS			mark_fav	632	545	0.46
LNCaP,42D	LNCaP_42D	cell line		478R27_C04_OPXv7_ND0725	gendb_link	chr17:73774687	C	A		stopgain,exonic	-1	-1	stop	-1	-1	-1	H3F3B	p.E134*	NM_005324.4:c.400G>T	mark_fav	347	263	0.43
LNCaP,42D	LNCaP_42D	cell line		478R27_C04_OPXv7_ND0725	gendb_link	chr11:64573814	A	T		stopgain,exonic	-1	-1	stop	-1	-1	-1	MEN1	p.Y318*	NM_000244.3:c.954T>A	mark_fav	431	365	0.46
LNCaP,42D	LNCaP_42D	cell line		478R27_C04_OPXv7_ND0725	gendb_link	chr5:67592099	C	T		stopgain,exonic	0.0009	-1	stop	-1	-1	-1	PIK3R1	p.R639*	NM_181523.2:c.1915C>T	mark_fav	404	378	0.48
LNCaP,42D	LNCaP_42D	cell line		478R27_C04_OPXv7_ND0725	gendb_link	chr11:102196248	G	A		stopgain,exonic	-1	-1	stop	-1	-1	-1	BIRC3	p.W302*	NM_182962.3:c.905G>A	mark_fav	572	570	0.5
LNCaP,42D	LNCaP_42D	cell line		478R27_C04_OPXv7_ND0725													Numerous additional somatic mutations in the setting of hypermutation.
LNCaP,42F	LNCaP_42F	cell line		478R28_D04_OPXv7_ND0725					Selected mutations only given below, numerous additional mutations detected								MSI-high, with HIGH Tumor mutation burden =90/Mb
LNCaP,42F	LNCaP_42F	cell line		478R28_D04_OPXv7_ND0725	chr2:47677652	chr2:47983380			Breakpoints in MSH2 intron 8 and intergenic just 5' upstream of MSH6								MSH2	exon 9-16 deletion + LOH
LNCaP,42F	LNCaP_42F	cell line		478R28_D04_OPXv7_ND0725	gendb_link	chrX:66943552	A	G	Pathogenic, AR resistance mutation	nonsynonymous SNV,exonic	0.0039	-1	nonsynonymous	-1	-1	-1	AR	p.T878A	NM_000044.3:c.2632A>G	mark_fav	0	751	1
LNCaP,42F	LNCaP_42F	cell line		478R28_D04_OPXv7_ND0725	gendb_link	chr2:16082313	-	C		frameshift insertion,exonic,intronic,UTR3,upstream	0.0013	-1	frameshift	-1	-1	0.000173	MYCN	p.E47Gfs*8	NM_005378.4:c.134dup	mark_fav	421	464	0.52
LNCaP,42F	LNCaP_42F	cell line		478R28_D04_OPXv7_ND0725	gendb_link	chr10:89624242-89624243	AA	-	Pathogenic, LOH	frameshift deletion,exonic	0.0003	-1	frameshift	-1	-1	-1	PTEN	p.K6Rfs*4	NM_000314.4:c.17_18del	mark_fav	4	389	0.99
LNCaP,42F	LNCaP_42F	cell line		478R28_D04_OPXv7_ND0725	gendb_link	chr5:112175211	T	A	APC I1307K Jewish APC allele pathogenic germline low penetrance colon cancer risk 11001924	nonsynonymous SNV,exonic	0.0029	-1	nonsynonymous	-1	0.0011	0.001688	APC	p.I1307K	NM_000038.5:c.3920T>A	mark_fav	865	768	0.47
LNCaP,42F	LNCaP_42F	cell line		478R28_D04_OPXv7_ND0725	gendb_link	chr6:157528765	G	T		stopgain,exonic	-1	-1	stop	-1	-1	-1	ARID1B			mark_fav	720	698	0.49
LNCaP,42F	LNCaP_42F	cell line		478R28_D04_OPXv7_ND0725	gendb_link	chr2:233199090	C	T		stopgain,exonic,intronic	0.0001	-1	stop	-1	-1	2.481e-05	DIS3L2	p.R724*	NM_152383.5:c.2170C>T	mark_fav	351	157	0.31
LNCaP,42F	LNCaP_42F	cell line		478R28_D04_OPXv7_ND0725	gendb_link	chr22:41569636	G	T		stopgain,exonic	0.0001	-1	stop	-1	-1	-1	EP300	p.G1543*	NM_001429.4:c.4627G>T	mark_fav	411	230	0.36
LNCaP,42F	LNCaP_42F	cell line		478R28_D04_OPXv7_ND0725	gendb_link	chr5:176520451	G	A		stopgain,synonymous SNV,exonic	-1	-1	stop	-1	-1	-1	FGFR4		NM_002011.3:c.1296G>A	mark_fav	998	291	0.23
LNCaP,42F	LNCaP_42F	cell line		478R28_D04_OPXv7_ND0725	gendb_link	chr20:57430160	C	T		stopgain,synonymous SNV,exonic,intronic	-1	-1	stop	-1	-1	-1	GNAS			mark_fav	869	711	0.45
LNCaP,42F	LNCaP_42F	cell line		478R28_D04_OPXv7_ND0725	gendb_link	chr17:73774687	C	A		stopgain,exonic	-1	-1	stop	-1	-1	-1	H3F3B	p.E134*	NM_005324.4:c.400G>T	mark_fav	391	323	0.45
LNCaP,42F	LNCaP_42F	cell line		478R28_D04_OPXv7_ND0725	gendb_link	chr11:64573814	A	T		stopgain,exonic	-1	-1	stop	-1	-1	-1	MEN1	p.Y318*	NM_000244.3:c.954T>A	mark_fav	575	479	0.45
LNCaP,42F	LNCaP_42F	cell line		478R28_D04_OPXv7_ND0725	gendb_link	chr5:67592099	C	T		stopgain,exonic	0.0009	-1	stop	-1	-1	-1	PIK3R1	p.R639*	NM_181523.2:c.1915C>T	mark_fav	541	422	0.44
LNCaP,42F	LNCaP_42F	cell line		478R28_D04_OPXv7_ND0725	gendb_link	chr3:12660208	G	A		stopgain,exonic	-1	-1	stop	-1	-1	-1	RAF1	p.Q5*	NM_002880.3:c.13C>T	mark_fav	429	175	0.29
LNCaP,42F	LNCaP_42F	cell line		478R28_D04_OPXv7_ND0725	gendb_link	chr7:98569560	G	T		stopgain,exonic	-1	-1	stop	-1	-1	-1	TRRAP	p.E2586*	NM_003496.3:c.7756G>T	mark_fav	1084	340	0.24
LNCaP,42F	LNCaP_42F	cell line		478R28_D04_OPXv7_ND0725	gendb_link	chr11:102196248	G	A		stopgain,exonic	-1	-1	stop	-1	-1	-1	BIRC3	p.W302*	NM_182962.3:c.905G>A	mark_fav	635	610	0.49
LNCaP,42F	LNCaP_42F	cell line		478R28_D04_OPXv7_ND0725													Numerous additional somatic mutations in the setting of hypermutation.
LNCaP,APIPC	LNCaP_APIPC	cell line		478R29_E04_OPXv7_ND0725					Selected mutations only given below, numerous additional mutations detected								MSI-high, with HIGH Tumor mutation burden =75/Mb
LNCaP,APIPC	LNCaP_APIPC	cell line		478R29_E04_OPXv7_ND0725	chr2:47677652	chr2:47983380			Breakpoints in MSH2 intron 8 and intergenic just 5' upstream of MSH6								MSH2	exon 9-16 deletion + LOH
LNCaP,APIPC	LNCaP_APIPC	cell line		478R29_E04_OPXv7_ND0725	gendb_link	chrX:66943552	A	G	Pathogenic, AR resistance mutation	nonsynonymous SNV,exonic	0.0039	-1	nonsynonymous	-1	-1	-1	AR	p.T878A	NM_000044.3:c.2632A>G	mark_fav	2	498	1
LNCaP,APIPC	LNCaP_APIPC	cell line		478R29_E04_OPXv7_ND0725	gendb_link	chr2:16082313	-	C		frameshift insertion,exonic,intronic,UTR3,upstream	0.0013	-1	frameshift	-1	-1	0.000173	MYCN	p.E47Gfs*8	NM_005378.4:c.134dup	mark_fav	248	319	0.56
LNCaP,APIPC	LNCaP_APIPC	cell line		478R29_E04_OPXv7_ND0725	gendb_link	chr10:89624242-89624243	AA	-	Pathogenic, LOH	frameshift deletion,exonic	0.0003	-1	frameshift	-1	-1	-1	PTEN	p.K6Rfs*4	NM_000314.4:c.17_18del	mark_fav	5	381	0.99
LNCaP,APIPC	LNCaP_APIPC	cell line		478R29_E04_OPXv7_ND0725	gendb_link	chr17:7577581	A	G	Subclonal	nonsynonymous SNV,exonic	0.0002	-1	nonsynonymous	-1	-1	-1	TP53	p.Y234H	NM_000546.5:c.700T>C	mark_fav	1150	385	0.25
LNCaP,APIPC	LNCaP_APIPC	cell line		478R29_E04_OPXv7_ND0725	gendb_link	chr5:112175211	T	A	APC I1307K Jewish APC allele pathogenic germline low penetrance colon cancer risk 11001924	nonsynonymous SNV,exonic	0.0029	-1	nonsynonymous	-1	0.0011	0.001688	APC	p.I1307K	NM_000038.5:c.3920T>A	mark_fav	743	844	0.53
LNCaP,APIPC	LNCaP_APIPC	cell line		478R29_E04_OPXv7_ND0725	gendb_link	chr6:157528765	G	T		stopgain,exonic	-1	-1	stop	-1	-1	-1	ARID1B			mark_fav	692	297	0.3
LNCaP,APIPC	LNCaP_APIPC	cell line		478R29_E04_OPXv7_ND0725	gendb_link	chr2:233199090	C	T		stopgain,exonic,intronic	0.0001	-1	stop	-1	-1	2.481e-05	DIS3L2	p.R724*	NM_152383.5:c.2170C>T	mark_fav	173	307	0.64
LNCaP,APIPC	LNCaP_APIPC	cell line		478R29_E04_OPXv7_ND0725	gendb_link	chr20:57430160	C	T		stopgain,synonymous SNV,exonic,intronic	-1	-1	stop	-1	-1	-1	GNAS			mark_fav	853	791	0.48
LNCaP,APIPC	LNCaP_APIPC	cell line		478R29_E04_OPXv7_ND0725	gendb_link	chr17:73774687	C	A		stopgain,exonic	-1	-1	stop	-1	-1	-1	H3F3B	p.E134*	NM_005324.4:c.400G>T	mark_fav	442	398	0.47
LNCaP,APIPC	LNCaP_APIPC	cell line		478R29_E04_OPXv7_ND0725	gendb_link	chr4:55955969	C	T		nonsynonymous SNV,exonic	0.0011	-1	nonsynonymous	-1	0.0004	0.0004448	KDR	p.A1065T	NM_002253.2:c.3193G>A	mark_fav	353	258	0.42
LNCaP,APIPC	LNCaP_APIPC	cell line		478R29_E04_OPXv7_ND0725	gendb_link	chr11:64573814	A	T		stopgain,exonic	-1	-1	stop	-1	-1	-1	MEN1	p.Y318*	NM_000244.3:c.954T>A	mark_fav	526	466	0.47
LNCaP,APIPC	LNCaP_APIPC	cell line		478R29_E04_OPXv7_ND0725	gendb_link	chr5:67592099	C	T		stopgain,exonic	0.0009	-1	stop	-1	-1	-1	PIK3R1	p.R639*	NM_181523.2:c.1915C>T	mark_fav	641	535	0.45
LNCaP,APIPC	LNCaP_APIPC	cell line		478R29_E04_OPXv7_ND0725	gendb_link	chr9:8492941	G	T		stopgain,exonic,intronic	-1	-1	stop	-1	-1	-1	PTPRD			mark_fav	915	274	0.23
LNCaP,APIPC	LNCaP_APIPC	cell line		478R29_E04_OPXv7_ND0725	gendb_link	chr11:102196248	G	A		stopgain,exonic	-1	-1	stop	-1	-1	-1	BIRC3	p.W302*	NM_182962.3:c.905G>A	mark_fav	784	755	0.49
LNCaP,APIPC	LNCaP_APIPC	cell line		478R29_E04_OPXv7_ND0725													Numerous additional somatic mutations in the setting of hypermutation.
LNCaP,shAR-pATK	LNCaP_shAR-pATK	cell line		478R30_F04_OPXv7_ND0725					Selected mutations only given below, numerous additional mutations detected								MSI-high, with HIGH Tumor mutation burden =84/Mb
LNCaP,shAR-pATK	LNCaP_shAR-pATK	cell line		478R30_F04_OPXv7_ND0725					Breakpoints in MSH2 intron 8 and intergenic just 5' upstream of MSH6								MSH2	exon 9-16 deletion + LOH
LNCaP,shAR-pATK	LNCaP_shAR-pATK	cell line		478R30_F04_OPXv7_ND0725	gendb_link	chrX:66943552	A	G	Pathogenic, LOH, AR resistance mutation	nonsynonymous SNV,exonic	0.0039	-1	nonsynonymous	-1	-1	-1	AR	p.T878A	NM_000044.3:c.2632A>G	mark_fav	0	571	1
LNCaP,shAR-pATK	LNCaP_shAR-pATK	cell line		478R30_F04_OPXv7_ND0725	gendb_link	chr2:16082313	-	C		frameshift insertion,exonic,intronic,UTR3,upstream	0.0013	-1	frameshift	-1	-1	0.000173	MYCN	p.E47Gfs*8	NM_005378.4:c.134dup	mark_fav	262	319	0.55
LNCaP,shAR-pATK	LNCaP_shAR-pATK	cell line		478R30_F04_OPXv7_ND0725	gendb_link	chr10:89624242-89624243	AA	-	Pathogenic, LOH	frameshift deletion,exonic	0.0003	-1	frameshift	-1	-1	-1	PTEN	p.K6Rfs*4	NM_000314.4:c.17_18del	mark_fav	10	443	0.98
LNCaP,shAR-pATK	LNCaP_shAR-pATK	cell line		478R30_F04_OPXv7_ND0725	gendb_link	chr17:7577581	A	G	Pathogenic	nonsynonymous SNV,exonic	0.0002	-1	nonsynonymous	-1	-1	-1	TP53	p.Y234H	NM_000546.5:c.700T>C	mark_fav	1301	460	0.26
LNCaP,shAR-pATK	LNCaP_shAR-pATK	cell line		478R30_F04_OPXv7_ND0725	gendb_link	chr5:112175211	T	A	APC I1307K Jewish APC allele pathogenic germline low penetrance colon cancer risk 11001924	nonsynonymous SNV,exonic	0.0029	-1	nonsynonymous	-1	0.0011	0.001688	APC	p.I1307K	NM_000038.5:c.3920T>A		997	920	0.48
LNCaP,shAR-pATK	LNCaP_shAR-pATK	cell line		478R30_F04_OPXv7_ND0725	gendb_link	chr6:157528765	G	T		stopgain,exonic	-1	-1	stop	-1	-1	-1	ARID1B			mark_fav	778	425	0.35
LNCaP,shAR-pATK	LNCaP_shAR-pATK	cell line		478R30_F04_OPXv7_ND0725	gendb_link	chr2:233199090	C	T		stopgain,exonic,intronic	0.0001	-1	stop	-1	-1	2.481e-05	DIS3L2	p.R724*	NM_152383.5:c.2170C>T	mark_fav	204	369	0.64
LNCaP,shAR-pATK	LNCaP_shAR-pATK	cell line		478R30_F04_OPXv7_ND0725	gendb_link	chr20:57430160	C	T		stopgain,synonymous SNV,exonic,intronic	-1	-1	stop	-1	-1	-1	GNAS			mark_fav	853	791	0.48
LNCaP,shAR-pATK	LNCaP_shAR-pATK	cell line		478R30_F04_OPXv7_ND0725	gendb_link	chr17:73774687	C	A		stopgain,exonic	-1	-1	stop	-1	-1	-1	H3F3B	p.E134*	NM_005324.4:c.400G>T	mark_fav	442	398	0.47
LNCaP,shAR-pATK	LNCaP_shAR-pATK	cell line		478R30_F04_OPXv7_ND0725	gendb_link	chr4:55955969	C	T		nonsynonymous SNV,exonic	0.0011	-1	nonsynonymous	-1	0.0004	0.0004448	KDR	p.A1065T	NM_002253.2:c.3193G>A	mark_fav	411	327	0.44
LNCaP,shAR-pATK	LNCaP_shAR-pATK	cell line		478R30_F04_OPXv7_ND0725	gendb_link	chr11:64573814	A	T		stopgain,exonic	-1	-1	stop	-1	-1	-1	MEN1	p.Y318*	NM_000244.3:c.954T>A	mark_fav	596	531	0.47
LNCaP,shAR-pATK	LNCaP_shAR-pATK	cell line		478R30_F04_OPXv7_ND0725	gendb_link	chr5:67592099	C	T		stopgain,exonic	0.0009	-1	stop	-1	-1	-1	PIK3R1	p.R639*	NM_181523.2:c.1915C>T	mark_fav	641	535	0.45
LNCaP,shAR-pATK	LNCaP_shAR-pATK	cell line		478R30_F04_OPXv7_ND0725	gendb_link	chr9:8492941	G	T		stopgain,exonic,intronic	-1	-1	stop	-1	-1	-1	PTPRD			mark_fav	915	274	0.23
LNCaP,shAR-pATK	LNCaP_shAR-pATK	cell line		478R30_F04_OPXv7_ND0725	gendb_link	chr11:102196248	G	A		stopgain,exonic	-1	-1	stop	-1	-1	-1	BIRC3	p.W302*	NM_182962.3:c.905G>A	mark_fav	784	755	0.49
LNCaP,shAR-pATK	LNCaP_shAR-pATK	cell line		478R30_F04_OPXv7_ND0725													Numerous additional somatic mutations in the setting of hypermutation.
[truncated: 10 more columns]

## Sheet: Curated_SVs_in_driver_genes
LNCaP Line	LNCaP_FGC	LNCaP_FGC_PRJNA361316	LNCaP_C4	LNCaP_C4-2	LNCaP_C4-2B	LNCaP_95	LNCaP_ABL	LNCaP_16D	LNCaP_42D	LNCaP_42F	LNCaP-shAR	LNCaP_APIPC	LNCaP_AR907	LNCaP_AR909
Robinson et al List
T2-ERG Fusion
Other ETS Fusion
ETV1	Involved in Translocation w/ DGKB	Involved in Translocation w/ DGKB	Involved in Translocation w/ DGKB	Involved in Translocation w/ DGKB	Involved in Translocation w/ DGKB	Involved in Translocation w/ DGKB	Involved in Translocation w/ DGKB	Involved in Translocation w/ DGKB	Involved in Translocation w/ DGKB	Involved in Translocation w/ DGKB	Involved in Translocation w/ DGKB	Involved in Translocation w/ DGKB	Involved in Translocation w/ DGKB	Involved in Translocation w/ DGKB
MIPOL1	Translocation	Translocation	Translocation/Tandem Dup	Translocation/Tandem Dup	Translocation/Tandem Dup	Translocation	Translocation/Inversion	Translocation	Translocation	Translocation/Tandem Dup	Translocation/Tandem Dup	Translocation	Translocation/Tandem Dup	Translocation/Tandem Dup/Deletion
	InterChr with UMAD1/DGKB	InterChr with UMAD1/DGKB	InterChr with UMAD1/DGKB	InterChr with UMAD1/DGKB	InterChr with UMAD1/DGKB	InterChr with UMAD1/DGKB	InterChr with UMAD1/DGKB	InterChr with UMAD1/DGKB	InterChr with UMAD1/DGKB	InterChr with UMAD1/DGKB	InterChr with UMAD1/DGKB	InterChr with UMAD1/DGKB	InterChr with UMAD1/DGKB	InterChr with UMAD1/DGKB
AR	.	.	.	.	.	.	.	.	Amplification (curated/rescued SV event)	.	.	.	Deletion	Deletion
AR Enhancer	.	.	.	.	.	.	.	.	.	.	.	.	.	.
TP53	.	.	.	.	.	.	.	.	.	.	.	.	.	.
PTEN	.	.	.	.	.	.	.	.	.	.	.	.	.	.
FOXA1	.	.	.	.	.	.	.	.	.	.	.	.	.	.
ZBTB16	.	.	.	.	.	.	.	.	.	.	.	.	.	Tandem Duplication
NCOR1	.	.	.	.	.	.	.	.	.	.	.	.	.	.
NCOR2	.	.	.	.	.	.	.	.	.	.	.	.	.	.
PIK3CA	.	.	.	.	.	.	.	.	.	.	.	.	.	.
PIK3CB	.	.	.	.	.	.	.	.	.	.	.	.	.	.
PIK3R1	.	.	.	.	.	.	.	.	.	.	.	.	.	.
AKT1	.	.	.	.	.	.	.	.	.	.	.	.	.	.
BRAF	.	.	.	.	.	.	.	.	.	.	.	.	.	.
RAF1	Translocation	Translocation	Translocation	Translocation	Translocation	Translocation	Translocation	Translocation	Translocation	Translocation	Translocation	Translocation	Translocation	Translocation
	InterChr to chr10:100092082	InterChr to chr10:100092081	InterChr to chr10:100092082	InterChr to chr10:100092081	InterChr to chr10:100092082	InterChr to chr10:100092082	InterChr to chr10:100092081	InterChr to chr10:100092081	InterChr to chr10:100092081	InterChr to chr10:100092082	InterChr to chr10:100092082	InterChr to chr10:100092082	InterChr to chr10:100092082	InterChr to chr10:100092082
APC	.	.	.	.	.	.	.	.	.	.	.	.	.	.
CTNNB1	.	.	.	.	.	.	.	.	.	.	.	.	.	.
RNF43	.	.	.	.	.	.	.	.	.	.	.	.	.	.
RSPO2	.	.	.	.	.	.	.	.	.	.	.	.	.	.
ZNRF3	.	.	.	.	.	.	.	.	.	.	.	.	.	.
BRCA2	.	.	.	.	.	.	.	.	.	.	.	.	.	.
ATM	.	.	.	.	.	.	.	.	.	.	.	.	.	.
BRCA1	.	.	.	.	.	.	.	.	.	.	.	.	.	.
CDK12	.	.	.	.	.	.	.	.	.	.	.	.	.	.
MLH1	.	.	.	.	.	.	.	.	.	.	.	.	.	.
MSH2	Deletion	Deletion	Deletion	Deletion	Deletion	Deletion	Deletion	Deletion	Deletion	Deletion	Deletion	Deletion	Deletion	Deletion
	Deletion Spans to MSH6	Deletion Spans to MSH6	Deletion Spans to MSH6	Deletion Spans to MSH6	Deletion Spans to MSH6	Deletion Spans to MSH6	Deletion Spans to MSH6	Deletion Spans to MSH6	Deletion Spans to MSH6	Deletion Spans to MSH6	Deletion Spans to MSH6	Deletion Spans to MSH6	Deletion Spans to MSH6	Deletion Spans to MSH6
RB1	.	.	.	.	.	.	.	.	.	.	.	.	.	.
CDKN1B	.	.	.	.	.	.	.	.	.	.	.	.	.	.
CDKN2A	.	.	.	.	.	.	.	.	.	.	.	.	.	.
CCND1	.	.	.	.	.	.	.	.	.	.	.	.	.	.
KMT2C	.	.	.	.	.	.	.	.	.	.	.	.	.	.
KMT2D	.	.	.	.	.	.	.	.	.	.	.	.	.	.
KDM6A	.	.	.	.	.	Deletion	Tandem Duplication	.	.	.	.	.	.	.
CHD1	.	.	.	.	.	.	.	.	.	.	.	.	.	.
SPOP	.	.	.	.	.	.	.	.	.	.	.	.	.	.
MED12	.	.	.	.	.	.	.	.	.	.	.	.	.	.
ZFHX3	.	.	.	.	.	.	.	.	.	.	.	.	.	.
ERF	.	.	.	.	.	.	.	.	.	.	.	.	.	.
GNAS	.	.	.	.	.	.	.	.	.	.	.	.	.	.
Other Genes in Pathways
CMYC	.	.	.	.	.	.	.	.	.	.	.	.	.
LMYC	.	.	.	.	.	.	.	.	.	.	.	.	.
NMYC	.	.	.	.	.	.	.	.	.	.	.	.	.
HSD3B1 - genotype	.	.	.	.	.	.	.	.	.	.	.	.	.
HRD and Repair
CHEK2	.	.	.	.	.	.	.	.	.	.	.	.	.	.
PALB2	.	.	.	.	.	.	.	.	.	.	.	.	.	.
ATR	.	.	.	.	.	.	.	.	.	.	.	.	.	.
PMS2	.	.	.	.	.	.	.	.	.	.	.	.	.	.
MLH3	.	.	.	Tandem Duplication	Tandem Duplication	.	.	.	.	.	.	.	.	.
	.	.	.	Tandem Dup to RPS6KL1	Tandem Dup to RPS6KL1
MSH6	Deletion	Deletion	Deletion	Deletion	Deletion	Deletion	Deletion	Deletion	Deletion	Deletion	Deletion	Deletion	Deletion	Deletion
	Deletion Starts in MSH2	Deletion Starts in MSH2	Deletion Starts in MSH2	Deletion Starts in MSH2	Deletion Starts in MSH2	Deletion Starts in MSH2	Deletion Starts in MSH2	Deletion Starts in MSH2	Deletion Starts in MSH2	Deletion Starts in MSH2	Deletion Starts in MSH2	Deletion Starts in MSH2	Deletion Starts in MSH2	Deletion Starts in MSH2
POLG	.	.	.	.	.	.	.	.	.	.	.	.	.	.
Others…
Epigenome/Regulation
FOXA2	.	.	.	.	.	.	.	.	.	.	.	.	.	.
HOXB13	.	.	.	.	.	.	.	.	.	.	.	.	.	.
NKX3-1	.	.	.	.	.	.	.	.	.	.	.	.	.	.
NKX2-1	.	.	.	.	.	.	.	.	.	.	.	.	.	.
OTHERS
AKT2	.	.	.	.	.	.	.	.	.	.	.	.	.	.
CDKN2B	.	.	.	.	.	.	.	.	.	.	.	.	.	.
CDNE1	.	.	.	.	.	.	.	.	.	.	.	.	.	.
CDK13	.	.	.	.	.	.	.	.	.	.	.	.	.	.
CDK6	.	.	.	.	.	.	.	.	.	.	.	.	.	.
CDK9	.	.	.	.	.	.	.	.	.	.	.	.	.	.

## Sheet: Copy_number_segments
Sample	Chromosome	Start	End	Length.snp.	Median_logR	TITAN_call	TITAN_state	Corrected_Copy_Number	Corrected_Call	Corrected_logR	Corrected_MinorCN	Corrected_MajorCN	Clonal_Cluster	Cellular_Prevalence
LNCaP_16D	chr1	900001	911427	1	-0.0007	NA	NA	4	AMP	-0.000700034	NA	NA	NA	1
LNCaP_16D	chr1	911428	4929989	1280	0.125577	BCNA	8	4	AMP	0.125583	2	2	1	1
LNCaP_16D	chr1	4929990	4939909	12	0.382104	UBCNA	11	5	HLAMP	0.38212	2	3	1	1
LNCaP_16D	chr1	4939910	5660931	422	0.093307	BCNA	8	4	AMP	0.0933114	2	2	1	1
LNCaP_16D	chr1	5660932	5682161	10	0.808142	UBCNA	18	7	HLAMP	0.808172	2	5	1	1
LNCaP_16D	chr1	5682162	8357745	886	0.11306	BCNA	8	4	AMP	0.113065	2	2	1	1
LNCaP_16D	chr1	8357746	8411277	7	-0.247796	GAIN	5	3	GAIN	-0.247809	1	2	1	1
LNCaP_16D	chr1	8411278	12074664	695	0.112093	BCNA	8	4	AMP	0.112098	2	2	1	1
LNCaP_16D	chr1	12074665	12110482	2	-0.642984	HET	3	2	NEUT	-0.643023	1	1	NA	NA
LNCaP_16D	chr1	12110483	14740159	552	0.06734	BCNA	8	4	AMP	0.124906	2	2	2	0.922209
LNCaP_16D	chr1	14740160	14742501	4	-0.341431	GAIN	5	3	GAIN	-0.303844	1	2	2	0.922209
LNCaP_16D	chr1	14742502	16613361	175	-0.8931	NA	NA	2	NEUT	-0.894	NA	NA	NA	0.922209
LNCaP_16D	chr1	16613362	16621979	6	0.574069	UBCNA	11	5	HLAMP	0.574092	2	3	1	1
LNCaP_16D	chr1	16621980	16882873	1	0.1842	NA	NA	4	AMP	0.184208	NA	NA	NA	1
LNCaP_16D	chr1	16882874	16941834	20	0.091475	BCNA	8	4	AMP	0.0914793	2	2	1	1
LNCaP_16D	chr1	16941835	26661454	941	-0.8891	NA	NA	2	NEUT	-0.889159	NA	NA	NA	1
LNCaP_16D	chr1	26661455	72323095	11778	0.072588	BCNA	8	4	AMP	0.0725914	2	2	1	1
LNCaP_16D	chr1	72323096	72350562	2	-0.513951	GAIN	5	3	GAIN	-0.513981	1	2	1	1
LNCaP_16D	chr1	72350563	119984359	14989	0.06637	BCNA	8	4	AMP	0.0663731	2	2	1	1
LNCaP_16D	chr1	119984360	121699999	19	0.1067	NA	NA	4	AMP	0.165896	NA	NA	NA	0.922209
LNCaP_16D	chr1	125100001	143605385	19	0.1067	NA	NA	4	AMP	0.165896	NA	NA	NA	0.922209
LNCaP_16D	chr1	143605386	152580437	711	0.376996	UBCNA	11	5	HLAMP	0.446216	2	3	2	0.922209
LNCaP_16D	chr1	152580438	152620079	13	-0.216387	GAIN	5	3	GAIN	-0.172046	1	2	2	0.922209
LNCaP_16D	chr1	152620080	195830438	13059	0.378942	UBCNA	11	5	HLAMP	0.448228	2	3	2	0.922209
LNCaP_16D	chr1	195830439	195840027	34	0.589144	BCNA	15	6	HLAMP	0.589167	3	3	1	1
LNCaP_16D	chr1	195840028	210652090	4164	0.384252	UBCNA	11	5	HLAMP	0.384268	2	3	1	1
LNCaP_16D	chr1	210652091	210660277	5	0.822466	UBCNA	18	7	HLAMP	0.904508	2	5	2	0.922209
LNCaP_16D	chr1	210660278	219449766	2834	0.370885	UBCNA	11	5	HLAMP	0.439899	2	3	2	0.922209
LNCaP_16D	chr1	219449767	219460176	23	0.132117	BCNA	8	4	AMP	0.192341	2	2	2	0.922209
LNCaP_16D	chr1	219460177	219601467	97	0.326984	UBCNA	11	5	HLAMP	0.394493	2	3	2	0.922209
LNCaP_16D	chr1	219601468	219641732	13	0.066439	BCNA	8	4	AMP	0.123968	2	2	2	0.922209
LNCaP_16D	chr1	219641733	229669916	2389	0.377862	UBCNA	11	5	HLAMP	0.447111	2	3	2	0.922209
LNCaP_16D	chr1	229669917	229690428	6	0.069947	BCNA	8	4	AMP	0.127623	2	2	2	0.922209
LNCaP_16D	chr1	229690429	234769961	1783	0.367449	UBCNA	11	5	HLAMP	0.436347	2	3	2	0.922209
LNCaP_16D	chr1	234769962	234800973	24	0.749186	UBCNA	14	6	HLAMP	0.829388	2	4	2	0.922209
LNCaP_16D	chr1	234800974	236379783	395	0.387558	UBCNA	11	5	HLAMP	0.457132	2	3	2	0.922209
LNCaP_16D	chr1	236379784	236390182	10	0.095243	BCNA	8	4	AMP	0.153969	2	2	2	0.922209
LNCaP_16D	chr1	236390183	248438892	4144	0.371037	UBCNA	11	5	HLAMP	0.440057	2	3	2	0.922209
LNCaP_16D	chr1	248438893	248569364	2	1.12442	BCNA	24	9	HLAMP	1.21311	4	5	2	0.922209
LNCaP_16D	chr1	248569365	248874237	59	0.368105	UBCNA	11	5	HLAMP	0.437025	2	3	2	0.922209
LNCaP_16D	chr2	20001	47207	2	0.011	NA	NA	4	NA	0.0718693	NA	NA	NA	0.921744
LNCaP_16D	chr2	47208	3181567	656	-0.020186	ASCNA	7	4	AMP	0.0955621	1	3	3	0.843488
LNCaP_16D	chr2	3181568	3191321	3	0.578675	UBCNA	14	6	HLAMP	0.739871	2	4	3	0.843488
LNCaP_16D	chr2	3191322	7119236	1366	-0.037136	ASCNA	7	4	AMP	0.0770051	1	3	3	0.843488
LNCaP_16D	chr2	7119237	7128564	12	-0.26912	GAIN	5	3	GAIN	-0.179197	1	2	3	0.843488
LNCaP_16D	chr2	7128565	21160380	3943	-0.035324	ASCNA	7	4	AMP	0.0789899	1	3	3	0.843488
LNCaP_16D	chr2	21160381	21170016	33	-0.203675	GAIN	5	3	GAIN	-0.203686	1	2	1	1
LNCaP_16D	chr2	21170017	34740521	3266	-0.036839	ASCNA	7	4	AMP	0.0773304	1	3	3	0.843488
LNCaP_16D	chr2	34740522	34753654	7	-0.256702	GAIN	5	3	GAIN	-0.16537	1	2	3	0.843488
LNCaP_16D	chr2	34753655	35760652	276	0.022614	ASCNA	7	4	AMP	0.142329	1	3	3	0.843488
LNCaP_16D	chr2	35760653	35781204	13	-0.229039	GAIN	5	3	GAIN	-0.134618	1	2	3	0.843488
LNCaP_16D	chr2	35781205	38209827	767	-0.04782	ASCNA	7	4	AMP	0.0652974	1	3	3	0.843488
LNCaP_16D	chr2	38209828	74844749	3505	-0.4918	NA	NA	3	GAIN	-0.429583	NA	NA	NA	0.843488
LNCaP_16D	chr2	74844750	76301539	388	-0.040403	ASCNA	7	4	AMP	0.0734259	1	3	3	0.843488
LNCaP_16D	chr2	76301540	76309153	4	-0.359101	GAIN	5	3	GAIN	-0.279798	1	2	3	0.843488
LNCaP_16D	chr2	76309154	88854554	2931	-0.046171	ASCNA	7	4	AMP	0.0671049	1	3	3	0.843488
LNCaP_16D	chr2	88854555	91799999	110	-0.8548	NA	NA	2	NA	-0.852488	NA	NA	NA	0.922209
LNCaP_16D	chr2	96000001	97645224	110	-0.8548	NA	NA	2	NA	-0.852488	NA	NA	NA	0.922209
LNCaP_16D	chr2	97645225	104178517	1870	-0.915787	HET	3	2	NEUT	-0.915849	1	1	NA	NA
LNCaP_16D	chr2	104178518	109190175	1187	-0.344471	GAIN	5	3	GAIN	-0.307056	1	2	2	0.922209
LNCaP_16D	chr2	109190176	109200531	13	0.999339	UBCNA	22	8	HLAMP	1.08545	3	5	2	0.922209
LNCaP_16D	chr2	109200532	125675511	3455	-0.324616	GAIN	5	3	GAIN	-0.286084	1	2	2	0.922209
LNCaP_16D	chr2	125675512	125699218	7	-0.806089	HET	3	2	NEUT	-0.806141	1	1	NA	NA
LNCaP_16D	chr2	125699219	153219410	5957	-0.343321	GAIN	5	3	GAIN	-0.305841	1	2	2	0.922209
LNCaP_16D	chr2	153219411	153229908	7	0.393347	UBCNA	11	5	HLAMP	0.463113	2	3	2	0.922209
LNCaP_16D	chr2	153229909	154941139	668	-0.333289	GAIN	5	3	GAIN	-0.295243	1	2	2	0.922209
LNCaP_16D	chr2	154941140	154970680	7	0.036198	ASCNA	7	4	AMP	0.092442	1	3	2	0.922209
LNCaP_16D	chr2	154970681	172141968	3630	-0.345295	GAIN	5	3	GAIN	-0.307927	1	2	2	0.922209
LNCaP_16D	chr2	172141969	172155155	4	-0.823108	HET	3	2	NEUT	-0.823162	1	1	NA	NA
LNCaP_16D	chr2	172155156	202329533	6526	-0.341504	GAIN	5	3	GAIN	-0.260066	1	2	3	0.843488
LNCaP_16D	chr2	202329534	202691104	44	0.0363027	NA	NA	4	NA	0.15726	NA	NA	NA	0.843488
LNCaP_16D	chr2	202691105	204553741	347	-0.369667	GAIN	5	3	GAIN	-0.291661	1	2	3	0.843488
LNCaP_16D	chr2	204553742	204940119	40	0.048845	ASCNA	7	4	AMP	0.10563	1	3	2	0.922209
LNCaP_16D	chr2	204940120	212190644	1972	-0.343425	GAIN	5	3	GAIN	-0.305951	1	2	2	0.922209
LNCaP_16D	chr2	212190645	212198931	2	0.196565	BCNA	8	4	AMP	0.259312	2	2	2	0.922209
LNCaP_16D	chr2	212198932	241797926	8682	-0.341214	GAIN	5	3	GAIN	-0.303615	1	2	2	0.922209
LNCaP_16D	chr3	20001	24408	0	NA	NA	NA	NA	NA	NA	NA	NA	NA	NA
LNCaP_16D	chr3	24409	162228	30	0.389748	UBCNA	11	5	HLAMP	0.459395	2	3	2	0.922209
LNCaP_16D	chr3	162229	202290	9	0.023017	BCNA	8	4	AMP	0.0786923	2	2	2	0.922209
LNCaP_16D	chr3	202291	258909	32	0.359901	UBCNA	11	5	HLAMP	0.428543	2	3	2	0.922209
LNCaP_16D	chr3	258910	270249	11	0.156652	BCNA	8	4	AMP	0.21785	2	2	2	0.922209
LNCaP_16D	chr3	270250	4020067	1676	0.335637	UBCNA	11	5	HLAMP	0.403447	2	3	2	0.922209
LNCaP_16D	chr3	4020068	4028159	6	-0.034555	ASCNA	7	4	AMP	0.0798321	1	3	3	0.843488
LNCaP_16D	chr3	4028160	5490025	749	0.305249	UBCNA	11	5	HLAMP	0.448185	2	3	3	0.843488
LNCaP_16D	chr3	5490026	5496389	6	-0.084113	BCNA	8	4	AMP	0.0254644	2	2	3	0.843488
LNCaP_16D	chr3	5496390	6610890	449	0.319427	UBCNA	11	5	HLAMP	0.463403	2	3	3	0.843488
LNCaP_16D	chr3	6610891	6619986	13	0.041148	BCNA	8	4	AMP	0.162542	2	2	3	0.843488
LNCaP_16D	chr3	6619987	42219267	11849	0.328463	UBCNA	11	5	HLAMP	0.473097	2	3	3	0.843488
LNCaP_16D	chr3	42219268	42245087	13	0.792753	UBCNA	18	7	HLAMP	0.965891	2	5	3	0.843488
LNCaP_16D	chr3	42245088	42789939	104	0.317861	UBCNA	11	5	HLAMP	0.461723	2	3	3	0.843488
LNCaP_16D	chr3	42789940	42801910	3	-0.092624	BCNA	8	4	AMP	0.0161089	2	2	3	0.843488
LNCaP_16D	chr3	42801911	55135589	2913	0.339832	UBCNA	11	5	HLAMP	0.485287	2	3	3	0.843488
LNCaP_16D	chr3	55135590	55156084	4	0.046668	BCNA	8	4	AMP	0.10336	2	2	2	0.922209
LNCaP_16D	chr3	55156085	59753778	936	0.369123	UBCNA	11	5	HLAMP	0.438078	2	3	2	0.922209
LNCaP_16D	chr3	59753779	60169171	227	1.01092	UBCNA	22	8	HLAMP	1.09728	2	6	2	0.922209
LNCaP_16D	chr3	60169172	60180204	4	0.447926	UBCNA	11	5	HLAMP	0.51947	2	3	2	0.922209
LNCaP_16D	chr3	60180205	60286256	8	0.018	NA	NA	4	NA	0.137292	NA	NA	NA	0.843488
LNCaP_16D	chr3	60286257	60369100	30	-0.449386	GAIN	5	3	GAIN	-0.381514	1	2	3	0.843488
LNCaP_16D	chr3	60369101	60407626	7	-0.015777	BCNA	8	4	AMP	0.100386	2	2	3	0.843488
LNCaP_16D	chr3	60407627	60489497	60	-0.202631	GAIN	5	3	GAIN	-0.202642	1	2	1	1
LNCaP_16D	chr3	60489498	60549550	52	0.151794	BCNA	8	4	AMP	0.151801	2	2	1	1
LNCaP_16D	chr3	60549551	60578382	24	0.363934	UBCNA	11	5	HLAMP	0.36395	2	3	1	1
LNCaP_16D	chr3	60578383	60823998	155	0.190258	BCNA	8	4	AMP	0.190267	2	2	1	1
LNCaP_16D	chr3	60823999	61169741	54	0.38968	UBCNA	11	5	HLAMP	0.389696	2	3	1	1
LNCaP_16D	chr3	61169742	61469574	97	0.806215	UBCNA	19	7	HLAMP	0.887857	3	4	2	0.922209
LNCaP_16D	chr3	61469575	75719852	5610	0.358236	UBCNA	11	5	HLAMP	0.426822	2	3	2	0.922209
LNCaP_16D	chr3	75719853	75745416	29	0.740258	UBCNA	14	6	HLAMP	0.740286	2	4	1	1
LNCaP_16D	chr3	75745417	75873903	0	NA	NA	NA	NA	NA	NA	NA	NA	NA	NA
LNCaP_16D	chr3	75873904	77780635	622	0.401207	UBCNA	11	5	HLAMP	0.401224	2	3	1	1
LNCaP_16D	chr3	77780636	77808816	2	0.807592	UBCNA	19	7	HLAMP	0.889268	3	4	2	0.922209
LNCaP_16D	chr3	77808817	87799999	1795	0.411374	UBCNA	11	5	HLAMP	0.481735	2	3	2	0.922209
LNCaP_16D	chr3	94000001	95440086	1795	0.411374	UBCNA	11	5	HLAMP	0.481735	2	3	2	0.922209
LNCaP_16D	chr3	95440087	95450063	27	0.194296	BCNA	8	4	AMP	0.194305	2	2	1	1
LNCaP_16D	chr3	95450064	99179118	1045	0.390467	UBCNA	11	5	HLAMP	0.390484	2	3	1	1
LNCaP_16D	chr3	99179119	99193656	4	0.047974	BCNA	8	4	AMP	0.104722	2	2	2	0.922209
LNCaP_16D	chr3	99193657	110111420	3821	0.378	UBCNA	11	5	HLAMP	0.447254	2	3	2	0.922209
LNCaP_16D	chr3	110111421	110119953	3	-0.011449	BCNA	8	4	AMP	0.0427132	2	2	2	0.922209
LNCaP_16D	chr3	110119954	125688096	5131	0.366964	UBCNA	11	5	HLAMP	0.435846	2	3	2	0.922209
LNCaP_16D	chr3	125688097	125950875	0	NA	NA	NA	NA	NA	NA	NA	NA	NA	NA
LNCaP_16D	chr3	125950876	125960164	4	-0.115622	BCNA	8	4	AMP	-0.0662694	2	2	2	0.922209
LNCaP_16D	chr3	125960165	136296224	2656	0.3845	UBCNA	11	5	HLAMP	0.453972	2	3	2	0.922209
LNCaP_16D	chr3	136296225	136313592	4	-0.130674	GAIN	5	3	GAIN	-0.0820469	1	2	2	0.922209
LNCaP_16D	chr3	136313593	142549898	1569	0.370966	UBCNA	11	5	HLAMP	0.439983	2	3	2	0.922209
LNCaP_16D	chr3	142549899	142559843	5	0.746239	UBCNA	19	7	HLAMP	0.826365	3	4	2	0.922209
LNCaP_16D	chr3	142559844	163696816	6384	0.374376	UBCNA	11	5	HLAMP	0.443508	2	3	2	0.922209
LNCaP_16D	chr3	163696817	163821621	11	0.4039	NA	NA	5	HLAMP	0.403917	NA	NA	NA	1
LNCaP_16D	chr3	163821622	163830012	7	-0.020364	BCNA	8	4	AMP	-0.020365	2	2	1	1
LNCaP_16D	chr3	163830013	175381279	3388	0.388456	UBCNA	11	5	HLAMP	0.388472	2	3	1	1
LNCaP_16D	chr3	175381280	175499641	48	0.90391	UBCNA	19	7	HLAMP	0.903942	3	4	1	1
LNCaP_16D	chr3	175499642	193162034	5144	0.375079	UBCNA	11	5	HLAMP	0.375095	2	3	1	1
LNCaP_16D	chr3	193162035	193173791	2	-0.486215	GAIN	5	3	GAIN	-0.457261	1	2	2	0.922209
LNCaP_16D	chr3	193173792	195453842	606	0.386851	UBCNA	11	5	HLAMP	0.456401	2	3	2	0.922209
LNCaP_16D	chr3	195453843	195691316	12	0.376	NA	NA	5	NA	0.445187	NA	NA	NA	0.922209
LNCaP_16D	chr3	195691317	195750019	12	0.943868	UBCNA	23	8	HLAMP	1.02876	2	6	2	0.922209
LNCaP_16D	chr3	195750020	198065444	441	0.395899	UBCNA	11	5	HLAMP	0.46575	2	3	2	0.922209
LNCaP_16D	chr4	70001	110760	4	0.116	NA	NA	4	NA	0.175564	NA	NA	NA	0.922209
LNCaP_16D	chr4	110761	34802750	10857	0.071381	BCNA	8	4	AMP	0.0713844	2	2	1	1
LNCaP_16D	chr4	34802751	34829991	3	-0.56068	HET	3	2	NEUT	-0.560713	1	1	NA	NA
LNCaP_16D	chr4	34829992	35509799	369	0.125833	BCNA	8	4	AMP	0.125839	2	2	1	1
LNCaP_16D	chr4	35509800	35520124	41	0.258943	UBCNA	11	5	HLAMP	0.398403	2	3	3	0.843488
LNCaP_16D	chr4	35520125	42763578	2611	0.061106	BCNA	8	4	AMP	0.184281	2	2	3	0.843488
LNCaP_16D	chr4	42763579	42769658	3	-0.667638	HET	3	2	NEUT	-0.667679	1	1	NA	NA
LNCaP_16D	chr4	42769659	48199999	3458	0.06335	BCNA	8	4	AMP	0.120749	2	2	2	0.922209
LNCaP_16D	chr4	51800001	61070749	3458	0.06335	BCNA	8	4	AMP	0.120749	2	2	2	0.922209
LNCaP_16D	chr4	61070750	61079745	4	-0.237337	GAIN	5	3	GAIN	-0.237349	1	2	1	1
LNCaP_16D	chr4	61079746	63281243	636	0.086585	BCNA	8	4	AMP	0.0865891	2	2	1	1
LNCaP_16D	chr4	63281244	64679981	438	0.095021	BCNA	8	4	AMP	0.0950254	2	2	1	1
LNCaP_16D	chr4	64679982	64690480	17	0.242354	UBCNA	11	5	HLAMP	0.380539	2	3	3	0.843488
LNCaP_16D	chr4	64690481	90675082	6322	0.062501	BCNA	8	4	AMP	0.119864	2	2	2	0.922209
LNCaP_16D	chr4	90675083	90688277	6	-0.215298	GAIN	5	3	GAIN	-0.170901	1	2	2	0.922209
LNCaP_16D	chr4	90688278	91012098	109	0.062277	BCNA	8	4	AMP	0.11963	2	2	2	0.922209
LNCaP_16D	chr4	91012099	91020298	4	-0.302006	GAIN	5	3	GAIN	-0.262223	1	2	2	0.922209
LNCaP_16D	chr4	91020299	95384433	1150	0.082623	BCNA	8	4	AMP	0.140828	2	2	2	0.922209
LNCaP_16D	chr4	95384434	97092811	161	-0.9093	NA	NA	2	NEUT	-0.911587	NA	NA	NA	0.922209
LNCaP_16D	chr4	97092812	107139403	2591	-0.340938	GAIN	5	3	GAIN	-0.303323	1	2	2	0.922209
LNCaP_16D	chr4	107139404	107161045	3	-0.838721	HET	3	2	NEUT	-0.838776	1	1	NA	NA
LNCaP_16D	chr4	107161046	114249807	1758	-0.362615	GAIN	5	3	GAIN	-0.283742	1	2	3	0.843488
LNCaP_16D	chr4	114249808	114259323	4	-1.10506	HET	3	2	NEUT	-1.10514	1	1	NA	NA
LNCaP_16D	chr4	114259324	171449430	13814	-0.339515	GAIN	5	3	GAIN	-0.257837	1	2	3	0.843488
LNCaP_16D	chr4	171449431	171460029	3	-0.832726	HET	3	2	NEUT	-0.83278	1	1	NA	NA
LNCaP_16D	chr4	171460030	186175838	3693	-0.34861	GAIN	5	3	GAIN	-0.31143	1	2	2	0.922209
LNCaP_16D	chr4	186175839	189856905	1115	-0.362033	GAIN	5	3	GAIN	-0.283089	1	2	3	0.843488
LNCaP_16D	chr5	30001	90083	5	0.1011	NA	NA	4	AMP	0.101105	NA	NA	NA	1
LNCaP_16D	chr5	90084	17710598	6480	0.072555	BCNA	8	4	AMP	0.0725584	2	2	1	1
LNCaP_16D	chr5	17710599	17720603	3	0.673303	BCNA	15	6	HLAMP	0.751496	3	3	2	0.922209
LNCaP_16D	chr5	17720604	46099999	8861	0.063902	BCNA	8	4	AMP	0.121324	2	2	2	0.922209
LNCaP_16D	chr5	51400001	55674364	8861	0.063902	BCNA	8	4	AMP	0.121324	2	2	2	0.922209
LNCaP_16D	chr5	55674365	55730560	10	0.393163	UBCNA	11	5	HLAMP	0.462923	2	3	2	0.922209
LNCaP_16D	chr5	55730561	57738826	868	0.050775	BCNA	8	4	AMP	0.107642	2	2	2	0.922209
LNCaP_16D	chr5	57738827	57859480	11	0.0497	NA	NA	4	AMP	0.106521	NA	NA	NA	0.922209
LNCaP_16D	chr5	57859481	59059445	461	0.62341	UBCNA	14	6	HLAMP	0.700222	2	4	2	0.922209
LNCaP_16D	chr5	59059446	128964109	20203	0.054073	BCNA	8	4	AMP	0.11108	2	2	2	0.922209
LNCaP_16D	chr5	128964110	129009637	33	0.588083	UBCNA	14	6	HLAMP	0.663887	2	4	2	0.922209
LNCaP_16D	chr5	129009638	141170044	3511	0.067977	BCNA	8	4	AMP	0.12557	2	2	2	0.922209
LNCaP_16D	chr5	141170045	141179607	11	0.312462	UBCNA	11	5	HLAMP	0.379463	2	3	2	0.922209
LNCaP_16D	chr5	141179608	142051102	198	0.052732	BCNA	8	4	AMP	0.109682	2	2	2	0.922209
LNCaP_16D	chr5	142051103	145878460	927	-0.35081	GAIN	5	3	GAIN	-0.313755	1	2	2	0.922209
LNCaP_16D	chr5	145878461	178577537	11333	0.05977	BCNA	8	4	AMP	0.117018	2	2	2	0.922209
LNCaP_16D	chr5	178577538	178590441	6	0.491891	BCNA	15	6	HLAMP	0.564818	3	3	2	0.922209
LNCaP_16D	chr5	178590442	181269888	604	0.084005	BCNA	8	4	AMP	0.142267	2	2	2	0.922209
LNCaP_16D	chr6	160001	162702	0	NA	NA	NA	NA	NA	NA	NA	NA	NA	NA
LNCaP_16D	chr6	162703	259408	69	-0.268202	GAIN	5	3	GAIN	-0.268216	1	2	1	1
LNCaP_16D	chr6	259409	380006	63	0.422604	UBCNA	11	5	HLAMP	0.422622	2	3	1	1
LNCaP_16D	chr6	380007	29870298	10372	-0.35573	GAIN	5	3	GAIN	-0.355749	1	2	1	1
LNCaP_16D	chr6	29870299	29876887	2	-1.23427	HET	3	2	NEUT	-1.23437	1	1	NA	NA
LNCaP_16D	chr6	29876888	31350034	765	-0.353945	GAIN	5	3	GAIN	-0.274014	1	2	3	0.843488
LNCaP_16D	chr6	31350035	31360324	11	-0.671722	HET	3	2	NEUT	-0.671763	1	1	NA	NA
LNCaP_16D	chr6	31360325	32465433	712	-0.335887	GAIN	5	3	GAIN	-0.297987	1	2	2	0.922209
LNCaP_16D	chr6	32465434	32509572	27	-0.168191	BCNA	8	4	AMP	-0.067201	2	2	3	0.843488
LNCaP_16D	chr6	32509573	32561385	6	-0.573587	GAIN	5	3	GAIN	-0.522823	1	2	3	0.843488
LNCaP_16D	chr6	32561386	32601460	4	-0.840443	HET	3	2	NEUT	-0.840498	1	1	NA	NA
LNCaP_16D	chr6	32601461	35779820	1202	-0.339871	GAIN	5	3	GAIN	-0.258236	1	2	3	0.843488
LNCaP_16D	chr6	35779821	35789223	6	-0.035676	ASCNA	7	4	AMP	0.0173999	1	3	2	0.922209
LNCaP_16D	chr6	35789224	35801951	4	0.396486	UBCNA	11	5	HLAMP	0.466357	2	3	2	0.922209
LNCaP_16D	chr6	35801952	46139795	2936	-0.339353	GAIN	5	3	GAIN	-0.301649	1	2	2	0.922209
LNCaP_16D	chr6	46139796	46150068	13	0.037282	BCNA	8	4	AMP	0.158328	2	2	3	0.843488
LNCaP_16D	chr6	46150069	58499999	9403	-0.345985	GAIN	5	3	GAIN	-0.265088	1	2	3	0.843488
LNCaP_16D	chr6	62600001	86775918	9403	-0.345985	GAIN	5	3	GAIN	-0.265088	1	2	3	0.843488
LNCaP_16D	chr6	86775919	91171413	411	-0.9429	NA	NA	2	NEUT	-0.948118	NA	NA	NA	0.922209
LNCaP_16D	chr6	91171414	133379444	13543	0.066773	BCNA	8	4	AMP	0.124316	2	2	2	0.922209
LNCaP_16D	chr6	133379445	133390600	5	-0.331962	GAIN	5	3	GAIN	-0.293842	1	2	2	0.922209
LNCaP_16D	chr6	133390601	153419680	6505	0.055366	BCNA	8	4	AMP	0.112427	2	2	2	0.922209
LNCaP_16D	chr6	153419681	153429593	9	0.488024	UBCNA	11	5	HLAMP	0.488044	2	3	1	1
LNCaP_16D	chr6	153429594	167199217	4882	0.065813	BCNA	8	4	AMP	0.0658161	2	2	1	1
LNCaP_16D	chr6	167199218	167210262	13	0.290405	UBCNA	11	5	HLAMP	0.356623	2	3	2	0.922209
LNCaP_16D	chr6	167210263	170490304	1246	0.089274	BCNA	8	4	AMP	0.147754	2	2	2	0.922209
LNCaP_16D	chr7	50001	50461	0	NA	NA	NA	NA	NA	NA	NA	NA	NA	NA
LNCaP_16D	chr7	50462	16384148	6007	0.092611	BCNA	8	4	AMP	0.0926153	2	2	1	1
LNCaP_16D	chr7	16384149	16399439	9	0.319423	UBCNA	11	5	HLAMP	0.386668	2	3	2	0.922209
LNCaP_16D	chr7	16399440	23990013	3390	0.055433	BCNA	8	4	AMP	0.112497	2	2	2	0.922209
LNCaP_16D	chr7	23990014	24010418	10	-0.240415	GAIN	5	3	GAIN	-0.197324	1	2	2	0.922209
LNCaP_16D	chr7	24010419	26076360	1133	0.045757	BCNA	8	4	AMP	0.10241	2	2	2	0.922209
LNCaP_16D	chr7	26076361	26109715	8	-0.498563	GAIN	5	3	GAIN	-0.470389	1	2	2	0.922209
LNCaP_16D	chr7	26109716	56660066	10722	0.059782	BCNA	8	4	AMP	0.11703	2	2	2	0.922209
LNCaP_16D	chr7	56660067	56690863	39	0.247635	UBCNA	11	5	HLAMP	0.386228	2	3	3	0.843488
LNCaP_16D	chr7	56690864	56701458	2	-0.384503	GAIN	5	3	GAIN	-0.308335	1	2	3	0.843488
LNCaP_16D	chr7	56701459	58099999	489	0.111512	BCNA	8	4	AMP	0.239069	2	2	3	0.843488
LNCaP_16D	chr7	62100001	65476540	489	0.111512	BCNA	8	4	AMP	0.239069	2	2	3	0.843488
LNCaP_16D	chr7	65476541	65800192	2	0.0799	NA	NA	4	NA	0.137985	NA	NA	NA	0.922209
LNCaP_16D	chr7	65800193	65819417	24	0.59142	UBCNA	14	6	HLAMP	0.66732	2	4	2	0.922209
LNCaP_16D	chr7	65819418	68159404	584	0.072679	BCNA	8	4	AMP	0.0726824	2	2	1	1
LNCaP_16D	chr7	68159405	68186757	9	0.210639	UBCNA	11	5	HLAMP	0.273922	2	3	2	0.922209
LNCaP_16D	chr7	68186758	70848239	743	0.063404	BCNA	8	4	AMP	0.120805	2	2	2	0.922209
LNCaP_16D	chr7	70848240	70906109	15	0.610315	UBCNA	14	6	HLAMP	0.686756	2	4	2	0.922209
LNCaP_16D	chr7	70906110	70954245	4	0.071941	BCNA	8	4	AMP	0.1297	2	2	2	0.922209
LNCaP_16D	chr7	70954246	76507967	963	0.090869	BCNA	8	4	AMP	0.149415	2	2	2	0.922209
LNCaP_16D	chr7	76507968	77185363	1	-0.820514	NA	NA	2	NEUT	-0.815405	NA	NA	NA	0.922209
LNCaP_16D	chr7	77185364	100945207	7232	0.081501	BCNA	8	4	AMP	0.139659	2	2	2	0.922209
LNCaP_16D	chr7	100945208	100970577	3	1.06947	UBCNA	23	8	HLAMP	1.06951	2	6	1	1
LNCaP_16D	chr7	100970578	110539569	2690	0.069757	BCNA	8	4	AMP	0.0697603	2	2	1	1
LNCaP_16D	chr7	110539570	110549680	6	-0.434969	GAIN	5	3	GAIN	-0.402854	1	2	2	0.922209
LNCaP_16D	chr7	110549681	142059352	9109	0.0768	BCNA	8	4	AMP	0.134762	2	2	2	0.922209
LNCaP_16D	chr7	142059353	142101384	11	-0.191917	GAIN	5	3	GAIN	-0.146325	1	2	2	0.922209
LNCaP_16D	chr7	142101385	142339783	130	0.046998	BCNA	8	4	AMP	0.103704	2	2	2	0.922209
LNCaP_16D	chr7	142339784	142345098	6	0.596546	UBCNA	14	6	HLAMP	0.672594	2	4	2	0.922209
LNCaP_16D	chr7	142345099	142688620	6	0.1038	NA	NA	4	NA	0.162874	NA	NA	NA	0.922209
LNCaP_16D	chr7	142688621	152127291	3240	0.087087	BCNA	8	4	AMP	0.145477	2	2	2	0.922209
LNCaP_16D	chr7	152127292	152384764	19	0.0719	NA	NA	4	AMP	0.0719034	NA	NA	NA	1
LNCaP_16D	chr7	152384765	152428969	7	2.04225	UBCNA	22	15	HLAMP	2.04231	4	11	1	1
LNCaP_16D	chr7	152428970	158528330	1979	0.08774	BCNA	8	4	AMP	0.0877441	2	2	1	1
LNCaP_16D	chr8	220001	330240	6	-0.0119	NA	NA	4	NA	0.0422382	NA	NA	NA	0.922209
LNCaP_16D	chr8	330241	639344	88	0.045103	BCNA	8	4	AMP	0.101728	2	2	2	0.922209
LNCaP_16D	chr8	639345	647082	4	-0.261622	GAIN	5	3	GAIN	-0.219653	1	2	2	0.922209
LNCaP_16D	chr8	647083	1640717	462	0.037617	BCNA	8	4	AMP	0.0939219	2	2	2	0.922209
LNCaP_16D	chr8	1640718	1650528	9	-0.255044	GAIN	5	3	GAIN	-0.212726	1	2	2	0.922209
LNCaP_16D	chr8	1650529	24290643	9934	0.011278	BCNA	8	4	AMP	0.0664422	2	2	2	0.922209
LNCaP_16D	chr8	24290644	24301840	5	-0.2795	GAIN	5	3	GAIN	-0.190765	1	2	3	0.843488
LNCaP_16D	chr8	24301841	32778056	3158	-0.004366	BCNA	8	4	AMP	0.112864	2	2	3	0.843488
LNCaP_16D	chr8	32778057	33104045	31	0.0213	NA	NA	4	AMP	0.140895	NA	NA	NA	0.843488
LNCaP_16D	chr8	33104046	43199999	12492	0.108429	BCNA	8	4	AMP	0.235722	2	2	3	0.843488
LNCaP_16D	chr8	47200001	84346001	12492	0.108429	BCNA	8	4	AMP	0.235722	2	2	3	0.843488
LNCaP_16D	chr8	84346002	138689708	19068	0.125763	BCNA	8	4	AMP	0.125769	2	2	1	1
LNCaP_16D	chr8	138689709	138706229	8	0.408178	UBCNA	11	5	HLAMP	0.408195	2	3	1	1
LNCaP_16D	chr8	138706230	141100522	813	0.15467	BCNA	8	4	AMP	0.154677	2	2	1	1
LNCaP_16D	chr8	141100523	141391452	134	0.250336	UBCNA	11	5	HLAMP	0.389137	2	3	3	0.843488
LNCaP_16D	chr8	141391453	141659276	93	0.159578	BCNA	8	4	AMP	0.159585	2	2	1	1
LNCaP_16D	chr8	141659277	142229873	248	0.245899	UBCNA	11	5	HLAMP	0.384358	2	3	3	0.843488
LNCaP_16D	chr8	142229874	144035679	216	0.190596	BCNA	8	4	AMP	0.190605	2	2	1	1
LNCaP_16D	chr8	144035680	145008961	126	0.206331	BCNA	8	4	AMP	0.20634	2	2	1	1
LNCaP_16D	chr9	210001	212760	0	NA	NA	NA	NA	NA	NA	NA	NA	NA	NA
LNCaP_16D	chr9	212761	15809520	9097	0.069589	BCNA	8	4	AMP	0.12725	2	2	2	0.922209
LNCaP_16D	chr9	15809521	15822634	14	-0.262334	GAIN	5	3	GAIN	-0.262348	1	2	1	1
LNCaP_16D	chr9	15822635	23220533	3071	0.065353	BCNA	8	4	AMP	0.0653561	2	2	1	1
LNCaP_16D	chr9	23220534	23378255	14	0.09115	NA	NA	4	NA	0.149708	NA	NA	NA	0.922209
LNCaP_16D	chr9	23378256	23380014	2	-1.84315	DLOH	1	1	HETD	-1.96323	0	1	2	0.922209
LNCaP_16D	chr9	23380015	38769616	5322	0.075515	BCNA	8	4	AMP	0.133424	2	2	2	0.922209
LNCaP_16D	chr9	38769617	40884456	0	NA	NA	NA	NA	NA	NA	NA	NA	NA	NA
LNCaP_16D	chr9	40884457	40927608	7	1.26365	UBCNA	23	9	HLAMP	1.35496	3	6	2	0.922209
LNCaP_16D	chr9	40927609	42199999	0	NA	NA	NA	NA	NA	NA	NA	NA	NA	NA
LNCaP_16D	chr9	45500001	68420535	0	NA	NA	NA	NA	NA	NA	NA	NA	NA	NA
LNCaP_16D	chr9	68420536	70030734	591	0.054213	BCNA	8	4	AMP	0.111226	2	2	2	0.922209
LNCaP_16D	chr9	70030735	70040942	10	1.10329	UBCNA	23	8	HLAMP	1.19156	3	5	2	0.922209
LNCaP_16D	chr9	70040943	71289022	455	0.042836	BCNA	8	4	AMP	0.0993644	2	2	2	0.922209
LNCaP_16D	chr9	71289023	71300210	14	0.340734	UBCNA	11	5	HLAMP	0.40872	2	3	2	0.922209
LNCaP_16D	chr9	71300211	76301111	1528	0.05576	BCNA	8	4	AMP	0.112838	2	2	2	0.922209
LNCaP_16D	chr9	76301112	76311055	7	-0.3011	GAIN	5	3	GAIN	-0.261267	1	2	2	0.922209
LNCaP_16D	chr9	76311056	88239058	4668	0.050018	BCNA	8	4	AMP	0.106853	2	2	2	0.922209
LNCaP_16D	chr9	88239059	88246784	5	-0.248738	GAIN	5	3	GAIN	-0.206086	1	2	2	0.922209
LNCaP_16D	chr9	88246785	113099594	7937	0.059128	BCNA	8	4	AMP	0.116349	2	2	2	0.922209
LNCaP_16D	chr9	113099595	113112790	3	-0.753638	HET	3	2	NEUT	-0.753686	1	1	NA	NA
LNCaP_16D	chr9	113112791	138123517	8726	0.08349	BCNA	8	4	AMP	0.141731	2	2	2	0.922209
LNCaP_16D	chr10	80001	80129	0	NA	NA	NA	NA	NA	NA	NA	NA	NA	NA
LNCaP_16D	chr10	80130	91650	2	-0.081656	BCNA	8	4	AMP	0.0281641	2	2	3	0.843488
LNCaP_16D	chr10	91651	101258	4	-0.605225	HET	3	2	NEUT	-0.605261	1	1	NA	NA
LNCaP_16D	chr10	101259	37999999	15411	0.061127	BCNA	8	4	AMP	0.0611299	2	2	1	1
LNCaP_16D	chr10	41600001	46326809	15411	0.061127	BCNA	8	4	AMP	0.0611299	2	2	1	1
LNCaP_16D	chr10	46326810	46529396	0	NA	NA	NA	NA	NA	NA	NA	NA	NA	NA
LNCaP_16D	chr10	46529397	46550622	4	1.10244	UBCNA	22	8	HLAMP	1.1907	2	6	2	0.922209
LNCaP_16D	chr10	46550623	47080882	3	0.0793	NA	NA	4	AMP	0.137366	NA	NA	NA	0.922209
LNCaP_16D	chr10	47080883	53019310	1615	0.059744	BCNA	8	4	AMP	0.116991	2	2	2	0.922209
LNCaP_16D	chr10	53019311	53030271	9	-0.395875	GAIN	5	3	GAIN	-0.361427	1	2	2	0.922209
LNCaP_16D	chr10	53030272	76488038	7493	0.078436	BCNA	8	4	AMP	0.136466	2	2	2	0.922209
LNCaP_16D	chr10	76488039	76498689	3	-0.286736	GAIN	5	3	GAIN	-0.246119	1	2	2	0.922209
LNCaP_16D	chr10	76498690	84371950	3367	0.06902	BCNA	8	4	AMP	0.126657	2	2	2	0.922209
LNCaP_16D	chr10	84371951	84474529	12	0.101431	BCNA	8	4	AMP	0.160411	2	2	2	0.922209
LNCaP_16D	chr10	84474530	84510287	4	-0.285138	GAIN	5	3	GAIN	-0.244434	1	2	2	0.922209
LNCaP_16D	chr10	84510288	84519579	6	0.078144	BCNA	8	4	AMP	0.136162	2	2	2	0.922209
LNCaP_16D	chr10	84519580	84522578	3	-0.286062	GAIN	5	3	GAIN	-0.245408	1	2	2	0.922209
LNCaP_16D	chr10	84522579	89102675	398	-0.9211	NA	NA	2	NA	-0.924408	NA	NA	NA	0.922209
LNCaP_16D	chr10	89102676	93629971	1407	0.058208	BCNA	8	4	AMP	0.11539	2	2	2	0.922209
LNCaP_16D	chr10	93629972	94471411	84	-0.94	NA	NA	2	NA	-0.944962	NA	NA	NA	0.922209
LNCaP_16D	chr10	94471412	99489220	1158	0.06551	BCNA	8	4	AMP	0.123	2	2	2	0.922209
LNCaP_16D	chr10	99489221	99494433	8	-0.329933	GAIN	5	3	GAIN	-0.291699	1	2	2	0.922209
LNCaP_16D	chr10	99494434	101432716	187	-0.9132	NA	NA	2	NEUT	-0.915824	NA	NA	NA	0.922209
LNCaP_16D	chr10	101432717	112347294	3537	0.076978	BCNA	8	4	AMP	0.134948	2	2	2	0.922209
LNCaP_16D	chr10	112347295	112358917	7	-0.230719	GAIN	5	3	GAIN	-0.187121	1	2	2	0.922209
LNCaP_16D	chr10	112358918	131100702	7039	0.066759	BCNA	8	4	AMP	0.124301	2	2	2	0.922209
LNCaP_16D	chr10	131100703	131179822	17	0.392273	UBCNA	11	5	HLAMP	0.39229	2	3	1	1
LNCaP_16D	chr10	131179823	131188449	14	0.108636	BCNA	8	4	AMP	0.108641	2	2	1	1
LNCaP_16D	chr10	131188450	131200036	14	-0.247264	GAIN	5	3	GAIN	-0.247277	1	2	1	1
LNCaP_16D	chr10	131200037	132260458	445	0.106771	BCNA	8	4	AMP	0.106776	2	2	1	1
LNCaP_16D	chr10	132260459	132370160	45	0.2517	UBCNA	11	5	HLAMP	0.390605	2	3	3	0.843488
LNCaP_16D	chr10	132370161	133619587	183	0.150465	BCNA	8	4	AMP	0.150472	2	2	1	1
LNCaP_16D	chr11	200001	866793	53	0.1159	NA	NA	4	AMP	0.115905	NA	NA	NA	1
LNCaP_16D	chr11	866794	1005772	59	0.115207	BCNA	8	4	AMP	0.115212	2	2	1	1
LNCaP_16D	chr11	1005773	1020311	6	0.782877	BCNA	15	6	HLAMP	0.782906	3	3	1	1
LNCaP_16D	chr11	1020312	18919932	7087	0.033792	BCNA	8	4	AMP	0.0337936	2	2	1	1
LNCaP_16D	chr11	18919933	18954090	11	0.566012	UBCNA	14	6	HLAMP	0.726441	2	4	3	0.843488
LNCaP_16D	chr11	18954091	50999999	14401	0.049986	BCNA	8	4	AMP	0.172172	2	2	3	0.843488
LNCaP_16D	chr11	55800001	78669230	14401	0.049986	BCNA	8	4	AMP	0.172172	2	2	3	0.843488
LNCaP_16D	chr11	78669231	78684171	10	-0.204461	GAIN	5	3	GAIN	-0.159508	1	2	2	0.922209
LNCaP_16D	chr11	78684172	95435465	5809	0.053431	BCNA	8	4	AMP	0.11041	2	2	2	0.922209
LNCaP_16D	chr11	95435466	95448900	5	-0.342016	GAIN	5	3	GAIN	-0.260639	1	2	3	0.843488
LNCaP_16D	chr11	95448901	117129877	8130	0.061383	BCNA	8	4	AMP	0.184583	2	2	3	0.843488
LNCaP_16D	chr11	117129878	117139383	5	-0.2994	GAIN	5	3	GAIN	-0.259474	1	2	2	0.922209
LNCaP_16D	chr11	117139384	134907713	7194	0.064518	BCNA	8	4	AMP	0.121966	2	2	2	0.922209
LNCaP_16D	chr12	50001	52215	0	NA	NA	NA	NA	NA	NA	NA	NA	NA	NA
LNCaP_16D	chr12	52216	70326	11	1.42731	BCNA	24	10	HLAMP	1.42735	4	6	1	1
LNCaP_16D	chr12	70327	739473	278	0.05596	BCNA	8	4	AMP	0.0559627	2	2	1	1
LNCaP_16D	chr12	739474	770440	6	-0.182881	GAIN	5	3	GAIN	-0.136833	1	2	2	0.922209
LNCaP_16D	chr12	770441	9388200	3041	0.063727	BCNA	8	4	AMP	0.121142	2	2	2	0.922209
LNCaP_16D	chr12	9388201	9583089	1	-0.949686	NA	NA	2	NEUT	-0.955504	NA	NA	NA	0.922209
LNCaP_16D	chr12	9583090	11010641	539	0.047813	BCNA	8	4	AMP	0.104554	2	2	2	0.922209
LNCaP_16D	chr12	11010642	11103608	17	0.222591	UBCNA	11	5	HLAMP	0.359237	2	3	3	0.843488
LNCaP_16D	chr12	11103609	20920171	3066	0.054549	BCNA	8	4	AMP	0.177142	2	2	3	0.843488
LNCaP_16D	chr12	20920172	20936499	3	-0.350922	GAIN	5	3	GAIN	-0.350941	1	2	1	1
LNCaP_16D	chr12	20936500	33199999	21934	0.06066	BCNA	8	4	AMP	0.0606629	2	2	1	1
LNCaP_16D	chr12	37800001	93487642	21934	0.06066	BCNA	8	4	AMP	0.0606629	2	2	1	1
LNCaP_16D	chr12	93487643	93500330	9	-0.274149	GAIN	5	3	GAIN	-0.232851	1	2	2	0.922209
LNCaP_16D	chr12	93500331	99404044	1847	0.042792	BCNA	8	4	AMP	0.0993185	2	2	2	0.922209
LNCaP_16D	chr12	99404045	101700420	854	0.05217	BCNA	8	4	AMP	0.0521725	2	2	1	1
LNCaP_16D	chr12	101700421	101720265	9	-0.266441	GAIN	5	3	GAIN	-0.22473	1	2	2	0.922209
LNCaP_16D	chr12	101720266	123163909	6546	0.062699	BCNA	8	4	AMP	0.12007	2	2	2	0.922209
LNCaP_16D	chr12	123163910	131301400	2200	0.085117	ASCNA	7	4	AMP	0.085121	1	3	1	1
LNCaP_16D	chr12	131301401	131320114	8	0.405071	ASCNA	10	5	HLAMP	0.405088	1	4	1	1
LNCaP_16D	chr12	131320115	131638078	143	0.061234	ASCNA	7	4	AMP	0.0612369	1	3	1	1
LNCaP_16D	chr12	131638079	131642564	2	-0.404323	GAIN	5	3	GAIN	-0.404346	1	2	1	1
LNCaP_16D	chr12	131642565	132476345	112	0.138856	NA	NA	4	NA	0.138862	NA	NA	NA	1
LNCaP_16D	chr12	132476346	132480079	4	-0.20513	GAIN	5	3	GAIN	-0.205141	1	2	1	1
LNCaP_16D	chr12	132480080	133202210	202	0.123209	ASCNA	7	4	AMP	0.123215	1	3	1	1
LNCaP_16D	chr13	19905484	22571304	636	0.465194	ASCNA	10	5	HLAMP	0.465213	1	4	1	1
LNCaP_16D	chr13	22571305	23047763	128	0.006519	ASCNA	7	4	AMP	0.124758	1	3	3	0.843488
LNCaP_16D	chr13	23047764	23071634	6	-0.360461	GAIN	5	3	GAIN	-0.281325	1	2	3	0.843488
LNCaP_16D	chr13	23071635	23140359	28	-0.09019	ASCNA	7	4	AMP	0.018785	1	3	3	0.843488
LNCaP_16D	chr13	23140360	32604046	2423	0.477554	ASCNA	10	5	HLAMP	0.477574	1	4	1	1
LNCaP_16D	chr13	32604047	32839562	102	0.53788	ASCNA	13	6	HLAMP	0.69658	1	5	3	0.843488
LNCaP_16D	chr13	32839563	34944506	239	0.465619	ASCNA	10	5	HLAMP	0.465638	1	4	1	1
LNCaP_16D	chr13	34944507	35609847	116	-0.016395	ASCNA	7	4	AMP	-0.0163958	1	3	1	1
LNCaP_16D	chr13	35609848	35649516	19	0.314329	ASCNA	10	5	HLAMP	0.457932	1	4	3	0.843488
LNCaP_16D	chr13	35649517	36220390	224	-0.066887	ASCNA	7	4	AMP	0.0443828	1	3	3	0.843488
LNCaP_16D	chr13	36220391	36550774	72	0.476076	ASCNA	13	6	HLAMP	0.630849	1	5	3	0.843488
LNCaP_16D	chr13	36550775	36660868	26	-0.019829	ASCNA	7	4	AMP	0.0959528	1	3	3	0.843488
LNCaP_16D	chr13	36660869	39354757	899	-0.901419	HET	3	2	NEUT	-0.901479	1	1	NA	NA
LNCaP_16D	chr13	39354758	40537735	385	-0.046774	ASCNA	7	4	AMP	0.066444	1	3	3	0.843488
LNCaP_16D	chr13	40537736	63020512	5964	-0.914649	HET	3	2	NEUT	-0.914711	1	1	NA	NA
LNCaP_16D	chr13	63020513	63047800	7	-0.55166	GAIN	5	3	GAIN	-0.497753	1	2	3	0.843488
LNCaP_16D	chr13	63047801	63057620	6	0.032271	BCNA	8	4	AMP	0.152864	2	2	3	0.843488
LNCaP_16D	chr13	63057621	63067375	5	0.919562	UBCNA	22	8	HLAMP	1.09894	3	5	3	0.843488
LNCaP_16D	chr13	63067376	71533279	1485	-0.897328	HET	3	2	NEUT	-0.897388	1	1	NA	NA
LNCaP_16D	chr13	71533280	114338766	11581	-0.905651	HET	3	2	NEUT	-0.905712	1	1	NA	NA
LNCaP_16D	chr14	18680001	19791776	1	1.0405	NA	NA	8	HLAMP	1.12748	NA	NA	NA	0.922209
LNCaP_16D	chr14	19791777	19969772	84	0.626724	UBCNA	14	6	HLAMP	0.703629	2	4	2	0.922209
LNCaP_16D	chr14	19969773	29829996	2892	0.069637	BCNA	8	4	AMP	0.1273	2	2	2	0.922209
LNCaP_16D	chr14	29829997	30041918	61	0.397539	UBCNA	11	5	HLAMP	0.467444	2	3	2	0.922209
LNCaP_16D	chr14	30041919	44450354	4450	0.06453	BCNA	8	4	AMP	0.121978	2	2	2	0.922209
LNCaP_16D	chr14	44450355	45101199	113	0.659871	UBCNA	14	6	HLAMP	0.737697	2	4	2	0.922209
LNCaP_16D	chr14	45101200	45662138	74	0.060252	BCNA	8	4	AMP	0.11752	2	2	2	0.922209
LNCaP_16D	chr14	45662139	45679709	4	-0.417338	GAIN	5	3	GAIN	-0.384163	1	2	2	0.922209
LNCaP_16D	chr14	45679710	50250391	1089	0.086365	BCNA	8	4	AMP	0.144725	2	2	2	0.922209
LNCaP_16D	chr14	50250392	54677046	1624	0.05412	BCNA	8	4	AMP	0.111129	2	2	2	0.922209
LNCaP_16D	chr14	54677047	54814642	98	0.349306	UBCNA	11	5	HLAMP	0.417586	2	3	2	0.922209
LNCaP_16D	chr14	54814643	55254555	41	0.3762	NA	NA	5	HLAMP	0.445393	NA	NA	NA	0.922209
LNCaP_16D	chr14	55254556	79645527	6961	0.05521	BCNA	8	4	AMP	0.112265	2	2	2	0.922209
LNCaP_16D	chr14	79645528	86148453	2255	0.070648	BCNA	8	4	AMP	0.128353	2	2	2	0.922209
LNCaP_16D	chr14	86148454	86217722	14	-0.18765	GAIN	5	3	GAIN	-0.141842	1	2	2	0.922209
LNCaP_16D	chr14	86217723	86328739	9	-0.2364	NA	NA	3	GAIN	-0.193099	NA	NA	NA	0.922209
LNCaP_16D	chr14	86328740	90434074	1179	0.061156	BCNA	8	4	AMP	0.118462	2	2	2	0.922209
LNCaP_16D	chr14	90434075	90450846	5	0.353464	UBCNA	11	5	HLAMP	0.421887	2	3	2	0.922209
LNCaP_16D	chr14	90450847	106038271	5068	0.079232	BCNA	8	4	AMP	0.137296	2	2	2	0.922209
LNCaP_16D	chr14	106038272	106263710	10	0.1346	NA	NA	4	NA	0.134606	NA	NA	NA	1
LNCaP_16D	chr14	106263711	106286174	3	0.620867	UBCNA	14	6	HLAMP	0.620891	2	4	1	1
LNCaP_16D	chr14	106286175	106365434	7	0.119606	BCNA	8	4	AMP	0.119612	2	2	1	1
LNCaP_16D	chr14	106365435	106461409	5	0.956884	UBCNA	19	7	HLAMP	0.956918	3	4	1	1
LNCaP_16D	chr14	106461410	106628298	27	0.139166	BCNA	8	4	AMP	0.139172	2	2	1	1
LNCaP_16D	chr14	106628299	106641139	10	0.600857	UBCNA	14	6	HLAMP	0.600881	2	4	1	1
LNCaP_16D	chr14	106641140	106878059	80	0.110624	BCNA	8	4	AMP	0.110629	2	2	1	1
LNCaP_16D	chr15	22223371	68130432	12501	0.062991	BCNA	8	4	AMP	0.120375	2	2	2	0.922209
LNCaP_16D	chr15	68130433	68142020	7	-0.450591	GAIN	5	3	GAIN	-0.419427	1	2	2	0.922209
LNCaP_16D	chr15	68142021	101844841	10044	0.065651	BCNA	8	4	AMP	0.123146	2	2	2	0.922209
LNCaP_16D	chr16	40001	65042	2	0.1864	NA	NA	4	NA	0.21706	NA	NA	NA	0.961104
LNCaP_16D	chr16	65043	2337259	437	0.11331	BCNA	8	4	AMP	0.113315	2	2	1	1
LNCaP_16D	chr16	2337260	2690839	23	0.0869	NA	NA	4	AMP	0.0869041	NA	NA	NA	1
LNCaP_16D	chr16	2690840	19927357	6226	0.076419	BCNA	8	4	AMP	0.0764226	2	2	1	1
LNCaP_16D	chr16	19927358	19947363	3	-0.435683	GAIN	5	3	GAIN	-0.403611	1	2	2	0.922209
LNCaP_16D	chr16	19947364	21301362	368	0.074795	BCNA	8	4	AMP	0.132674	2	2	2	0.922209
LNCaP_16D	chr16	21301363	21566111	2	0.09355	NA	NA	4	NA	0.152198	NA	NA	NA	0.922209
LNCaP_16D	chr16	21566112	21577933	4	0.648721	UBCNA	14	6	HLAMP	0.72624	2	4	2	0.922209
LNCaP_16D	chr16	21577934	22615470	92	0.0657367	NA	NA	4	NA	0.123236	NA	NA	NA	0.922209
LNCaP_16D	chr16	22615471	22700596	20	0.593017	UBCNA	14	6	HLAMP	0.668963	2	4	2	0.922209
LNCaP_16D	chr16	22700597	31883462	1957	0.069441	BCNA	8	4	AMP	0.127096	2	2	2	0.922209
LNCaP_16D	chr16	31883463	34107291	8	0.562896	NA	NA	6	NA	0.635947	NA	NA	NA	0.922209
LNCaP_16D	chr16	34107292	35299999	2136	0.062255	BCNA	8	4	AMP	0.119608	2	2	2	0.922209
LNCaP_16D	chr16	38400001	55760431	2136	0.062255	BCNA	8	4	AMP	0.119608	2	2	2	0.922209
LNCaP_16D	chr16	55760432	55786288	5	-0.811285	HET	3	2	NEUT	-0.811338	1	1	NA	NA
LNCaP_16D	chr16	55786289	55827615	3	0.657133	UBCNA	14	6	HLAMP	0.734884	2	4	2	0.922209
LNCaP_16D	chr16	55827616	78758664	6492	0.070337	BCNA	8	4	AMP	0.128029	2	2	2	0.922209
LNCaP_16D	chr16	78758665	78839667	67	0.340386	UBCNA	11	5	HLAMP	0.40836	2	3	2	0.922209
LNCaP_16D	chr16	78839668	83770169	2980	0.064167	BCNA	8	4	AMP	0.1216	2	2	2	0.922209
LNCaP_16D	chr16	83770170	83846238	11	0.248258	UBCNA	11	5	HLAMP	0.312946	2	3	2	0.922209
LNCaP_16D	chr16	83846239	90079248	2200	-0.292401	GAIN	5	3	GAIN	-0.252092	1	2	2	0.922209
LNCaP_16D	chr17	170001	184484	1	0.0018	NA	NA	4	AMP	0.00180009	NA	NA	NA	NA
LNCaP_16D	chr17	184485	310004	38	0.089186	BCNA	8	4	AMP	0.0891902	2	2	1	1
LNCaP_16D	chr17	310005	321084	3	1.11403	BCNA	24	8	HLAMP	1.11407	4	4	1	1
LNCaP_16D	chr17	321085	1609131	340	0.10054	BCNA	8	4	AMP	0.100545	2	2	1	1
LNCaP_16D	chr17	1609132	1821807	81	0.295902	UBCNA	11	5	HLAMP	0.438146	2	3	3	0.843488
LNCaP_16D	chr17	1821808	7427418	1650	0.084949	BCNA	8	4	AMP	0.210218	2	2	3	0.843488
LNCaP_16D	chr17	7427419	21289613	3727	0.064051	BCNA	8	4	AMP	0.064054	2	2	1	1
LNCaP_16D	chr17	21289614	21350180	55	1.08469	BCNA	24	8	HLAMP	1.17259	4	4	2	0.922209
LNCaP_16D	chr17	21350181	22699999	3113	0.07242	BCNA	8	4	AMP	0.130199	2	2	2	0.922209
LNCaP_16D	chr17	27400001	45506292	3113	0.07242	BCNA	8	4	AMP	0.130199	2	2	2	0.922209
LNCaP_16D	chr17	45506293	45579536	23	0.703104	ASCNA	13	6	HLAMP	0.703131	1	5	1	1
LNCaP_16D	chr17	45579537	45610794	21	0.962361	UBCNA	18	7	HLAMP	0.962395	2	5	1	1
LNCaP_16D	chr17	45610795	46090987	478	0.075546	BCNA	8	4	AMP	0.133456	2	2	2	0.922209
LNCaP_16D	chr17	46090988	46130056	36	0.660534	UBCNA	14	6	HLAMP	0.738379	2	4	2	0.922209
LNCaP_16D	chr17	46130057	46140176	23	0.872885	UBCNA	19	7	HLAMP	0.956139	3	4	2	0.922209
LNCaP_16D	chr17	46140177	46241040	163	1.03772	BCNA	24	8	HLAMP	1.12465	4	4	2	0.922209
LNCaP_16D	chr17	46241041	46495465	51	1.33744	UBCNA	23	9	HLAMP	1.33749	3	6	1	1
LNCaP_16D	chr17	46495466	51409499	1105	0.083756	BCNA	8	4	AMP	0.0837599	2	2	1	1
LNCaP_16D	chr17	51409500	51419164	9	0.331784	UBCNA	11	5	HLAMP	0.39946	2	3	2	0.922209
LNCaP_16D	chr17	51419165	51488094	44	0.597389	UBCNA	14	6	HLAMP	0.673461	2	4	2	0.922209
LNCaP_16D	chr17	51488095	72320499	4870	0.071495	BCNA	8	4	AMP	0.129236	2	2	2	0.922209
LNCaP_16D	chr17	72320500	72331821	8	0.618969	BCNA	15	6	HLAMP	0.695656	3	3	2	0.922209
LNCaP_16D	chr17	72331822	83090856	3216	0.111869	BCNA	8	4	AMP	0.171275	2	2	2	0.922209
LNCaP_16D	chr18	312644	15399999	6212	-0.343043	GAIN	5	3	GAIN	-0.305547	1	2	2	0.922209
LNCaP_16D	chr18	21500001	43830200	6212	-0.343043	GAIN	5	3	GAIN	-0.305547	1	2	2	0.922209
LNCaP_16D	chr18	43830201	44141860	66	0.041288	ASCNA	7	4	AMP	0.0977502	1	3	2	0.922209
LNCaP_16D	chr18	44141861	78900455	10377	-0.344643	GAIN	5	3	GAIN	-0.307238	1	2	2	0.922209
LNCaP_16D	chr18	78900456	78910508	3	-0.72191	HET	3	2	NEUT	-0.721955	1	1	NA	NA
LNCaP_16D	chr18	78910509	80244172	196	-0.295437	GAIN	5	3	GAIN	-0.295453	1	2	1	1
LNCaP_16D	chr19	267039	7450052	1369	-0.293165	GAIN	5	3	GAIN	-0.293181	1	2	1	1
LNCaP_16D	chr19	7450053	7460872	2	0.729778	UBCNA	14	6	HLAMP	0.729806	2	4	1	1
LNCaP_16D	chr19	7460873	12672673	884	-0.302332	GAIN	5	3	GAIN	-0.302348	1	2	1	1
LNCaP_16D	chr19	12672674	24199999	4784	-0.319759	GAIN	5	3	GAIN	-0.319776	1	2	1	1
LNCaP_16D	chr19	28100001	50560572	4784	-0.319759	GAIN	5	3	GAIN	-0.319776	1	2	1	1
LNCaP_16D	chr19	50560573	50577633	5	-0.75685	HET	3	2	NEUT	-0.756898	1	1	NA	NA
LNCaP_16D	chr19	50577634	50998837	118	-0.337738	GAIN	5	3	GAIN	-0.299942	1	2	2	0.922209
LNCaP_16D	chr19	50998838	51019418	12	-0.711034	HET	3	2	NEUT	-0.711078	1	1	NA	NA
LNCaP_16D	chr19	51019419	54049039	931	-0.3093	GAIN	5	3	GAIN	-0.269918	1	2	2	0.922209
LNCaP_16D	chr19	54049040	54057672	2	-0.908432	HET	3	2	NEUT	-0.908493	1	1	NA	NA
LNCaP_16D	chr19	54057673	54225922	28	-0.228558	GAIN	5	3	GAIN	-0.22857	1	2	1	1
LNCaP_16D	chr19	54225923	54243838	21	0.435676	UBCNA	11	5	HLAMP	0.435694	2	3	1	1
LNCaP_16D	chr19	54243839	58499452	1097	-0.316771	GAIN	5	3	GAIN	-0.316788	1	2	1	1
LNCaP_16D	chr20	83158	15029738	6588	0.051192	BCNA	8	4	AMP	0.108076	2	2	2	0.922209
LNCaP_16D	chr20	15029739	15210204	55	-0.35058	GAIN	5	3	GAIN	-0.27024	1	2	3	0.843488
LNCaP_16D	chr20	15210205	15497314	136	0.000683	BCNA	8	4	AMP	0.118382	2	2	3	0.843488
LNCaP_16D	chr20	15497315	15549998	33	0.59318	UBCNA	14	6	HLAMP	0.755246	2	4	3	0.843488
LNCaP_16D	chr20	15549999	25699999	13919	0.071968	BCNA	8	4	AMP	0.196102	2	2	3	0.843488
LNCaP_16D	chr20	30400001	64279990	13919	0.071968	BCNA	8	4	AMP	0.196102	2	2	3	0.843488
LNCaP_16D	chr21	14034348	43781060	9038	-0.337226	GAIN	5	3	GAIN	-0.255273	1	2	3	0.843488
LNCaP_16D	chr21	43781061	43830623	10	0.09027	BCNA	8	4	AMP	0.0902742	2	2	1	1
LNCaP_16D	chr21	43830624	44178733	107	-0.260838	GAIN	5	3	GAIN	-0.260852	1	2	1	1
LNCaP_16D	chr21	44178734	46664908	782	-0.282198	GAIN	5	3	GAIN	-0.282213	1	2	1	1
LNCaP_16D	chr22	18960744	22905347	986	-0.299087	GAIN	5	3	GAIN	-0.299103	1	2	1	1
LNCaP_16D	chr22	22905348	36739854	4498	-0.332224	GAIN	5	3	GAIN	-0.294118	1	2	2	0.922209
LNCaP_16D	chr22	36739855	36758653	3	-0.918438	HET	3	2	NEUT	-0.9185	1	1	NA	NA
LNCaP_16D	chr22	36758654	50733265	4267	-0.303578	GAIN	5	3	GAIN	-0.263881	1	2	2	0.922209
LNCaP_16D	chrX	2790001	29795000	2696	-0.00580829	AMP	NA	2	GAIN	-0.00580857	NA	NA	NA	NA
LNCaP_16D	chrX	29795001	58099999	5608	0.00341053	AMP	NA	2	GAIN	0.0034107	NA	NA	NA	NA
LNCaP_16D	chrX	63800001	85945000	5608	0.00341053	AMP	NA	2	GAIN	0.0034107	NA	NA	NA	NA
LNCaP_16D	chrX	85945001	155700000	6973	0.000552552	AMP	NA	2	GAIN	0.000552579	NA	NA	NA	NA
LNCaP_42D	chr1	900001	911427	1	0.3046	NA	NA	5	HLAMP	0.313091	NA	NA	NA	1
LNCaP_42D	chr1	911428	2419959	210	0.448665	UBCNA	11	5	HLAMP	0.460574	2	3	1	1
LNCaP_42D	chr1	2419960	2562984	40	0.570265	BCNA	15	6	HLAMP	0.5848	3	3	1	1
LNCaP_42D	chr1	2562985	3105384	185	0.437613	UBCNA	11	5	HLAMP	0.449272	2	3	1	1
LNCaP_42D	chr1	3105385	3190271	14	0.565704	UBCNA	14	6	HLAMP	0.580144	2	4	1	1
LNCaP_42D	chr1	3190272	3310000	69	0.457748	UBCNA	11	5	HLAMP	0.469861	2	3	1	1
LNCaP_42D	chr1	3310001	3601241	88	0.532305	BCNA	15	6	HLAMP	0.546044	3	3	1	1
LNCaP_42D	chr1	3601242	4929989	669	0.38858	UBCNA	11	5	HLAMP	0.399106	2	3	1	1
LNCaP_42D	chr1	4929990	4939909	12	0.611033	BCNA	15	6	HLAMP	0.626399	3	3	1	1
LNCaP_42D	chr1	4939910	5660640	422	0.362631	UBCNA	11	5	HLAMP	0.372541	2	3	1	1
LNCaP_42D	chr1	5660641	5680693	10	0.975611	UBCNA	23	8	HLAMP	0.997434	3	5	1	1
LNCaP_42D	chr1	5680694	11640471	1462	0.375074	UBCNA	11	5	HLAMP	0.385281	2	3	1	1
LNCaP_42D	chr1	11640472	11968821	86	0.667182	BCNA	15	6	HLAMP	0.683654	3	3	1	1
LNCaP_42D	chr1	11968822	12074664	33	0.392924	UBCNA	11	5	HLAMP	0.403552	2	3	1	1
LNCaP_42D	chr1	12074665	12110482	2	-0.177125	ASCNA	7	4	AMP	-0.182981	1	3	1	1
LNCaP_42D	chr1	12110483	14739869	546	0.338936	UBCNA	11	5	HLAMP	0.348273	2	3	1	1
LNCaP_42D	chr1	14739870	16613361	179	-0.3363	NA	NA	3	GAIN	-0.348093	NA	NA	NA	1
LNCaP_42D	chr1	16613362	16623422	7	1.11305	UBCNA	23	9	HLAMP	1.13691	3	6	1	1
LNCaP_42D	chr1	16623423	16882873	1	0.7409	NA	NA	7	HLAMP	0.758759	NA	NA	NA	1
LNCaP_42D	chr1	16882874	16941834	20	0.653939	BCNA	15	6	HLAMP	0.670154	3	3	1	1
LNCaP_42D	chr1	16941835	26661454	941	-0.3392	NA	NA	3	GAIN	-0.351108	NA	NA	NA	1
LNCaP_42D	chr1	26661455	31669657	1044	0.410556	UBCNA	11	5	HLAMP	0.421595	2	3	1	1
LNCaP_42D	chr1	31669658	31779235	35	0.541836	UBCNA	14	6	HLAMP	0.555777	2	4	1	1
LNCaP_42D	chr1	31779236	41390189	2157	0.390273	UBCNA	11	5	HLAMP	0.400839	2	3	1	1
LNCaP_42D	chr1	41390190	41551666	101	0.525997	BCNA	15	6	HLAMP	0.539602	3	3	1	1
LNCaP_42D	chr1	41551667	43507570	655	0.369904	UBCNA	11	5	HLAMP	0.379988	2	3	1	1
LNCaP_42D	chr1	43507571	43619306	55	0.565097	BCNA	15	6	HLAMP	0.579525	3	3	1	1
LNCaP_42D	chr1	43619307	53289726	1537	0.383469	UBCNA	11	5	HLAMP	0.393874	2	3	1	1
LNCaP_42D	chr1	53289727	53560451	67	0.523867	BCNA	15	6	HLAMP	0.537427	3	3	1	1
LNCaP_42D	chr1	53560452	54619928	367	0.411565	UBCNA	11	5	HLAMP	0.422627	2	3	1	1
LNCaP_42D	chr1	54619929	54633127	12	0.021731	BCNA	8	4	AMP	0.0223997	2	2	1	1
LNCaP_42D	chr1	54633128	72322827	5625	0.37333	UBCNA	11	5	HLAMP	0.383495	2	3	1	1
LNCaP_42D	chr1	72322828	72350562	3	-0.309208	GAIN	5	3	GAIN	-0.319942	1	2	1	1
LNCaP_42D	chr1	72350563	104239996	10308	0.365926	UBCNA	11	5	HLAMP	0.375915	2	3	1	1
LNCaP_42D	chr1	104239997	104251103	23	0.546529	UBCNA	14	6	HLAMP	0.560569	2	4	1	1
LNCaP_42D	chr1	104251104	108769798	1118	0.340619	UBCNA	11	5	HLAMP	0.349997	2	3	1	1
LNCaP_42D	chr1	108769799	108781041	10	0.625227	UBCNA	14	6	HLAMP	0.640877	2	4	1	1
LNCaP_42D	chr1	108781042	121699999	3970	0.356592	UBCNA	11	5	HLAMP	0.366357	2	3	1	1
LNCaP_42D	chr1	125100001	152580437	3970	0.356592	UBCNA	11	5	HLAMP	0.366357	2	3	1	1
LNCaP_42D	chr1	152580438	152600206	3	-0.303915	GAIN	5	3	GAIN	-0.314445	1	2	1	1
LNCaP_42D	chr1	152600207	152620079	10	-0.080514	BCNA	8	4	AMP	-0.0830842	2	2	1	1
LNCaP_42D	chr1	152620080	156837977	845	0.359124	UBCNA	11	5	HLAMP	0.36895	2	3	1	1
LNCaP_42D	chr1	156837978	156900682	19	0.595987	BCNA	15	6	HLAMP	0.611049	3	3	1	1
LNCaP_42D	chr1	156900683	189560001	9423	0.360499	UBCNA	11	5	HLAMP	0.370358	2	3	1	1
LNCaP_42D	chr1	189560002	189579935	17	0.564331	BCNA	15	6	HLAMP	0.578743	3	3	1	1
LNCaP_42D	chr1	189579936	194090019	1955	0.389512	UBCNA	11	5	HLAMP	0.40006	2	3	1	1
LNCaP_42D	chr1	194090020	194100708	14	0.570312	UBCNA	14	6	HLAMP	0.584848	2	4	1	1
LNCaP_42D	chr1	194100709	195810776	711	0.432666	UBCNA	11	5	HLAMP	0.444213	2	3	1	1
LNCaP_42D	chr1	195810777	195840027	49	0.666031	BCNA	15	6	HLAMP	0.682481	3	3	1	1
LNCaP_42D	chr1	195840028	201049307	961	0.386983	UBCNA	11	5	HLAMP	0.397471	2	3	1	1
LNCaP_42D	chr1	201049308	201149509	39	0.575391	BCNA	15	6	HLAMP	0.590032	3	3	1	1
LNCaP_42D	chr1	201149510	201308461	80	0.449957	UBCNA	11	5	HLAMP	0.461895	2	3	1	1
LNCaP_42D	chr1	201308462	201483011	78	0.505413	BCNA	15	6	HLAMP	0.518576	3	3	1	1
LNCaP_42D	chr1	201483012	207371067	1958	0.410255	UBCNA	11	5	HLAMP	0.421287	2	3	1	1
LNCaP_42D	chr1	207371068	207380463	7	0.014719	BCNA	8	4	AMP	0.0151731	2	2	1	1
LNCaP_42D	chr1	207380464	210652090	1003	0.360474	UBCNA	11	5	HLAMP	0.370332	2	3	1	1
LNCaP_42D	chr1	210652091	210660277	5	0.78651	UBCNA	19	7	HLAMP	0.805191	3	4	1	1
LNCaP_42D	chr1	210660278	219449766	2811	0.362018	UBCNA	11	5	HLAMP	0.371913	2	3	1	1
LNCaP_42D	chr1	219449767	219460176	23	0.070685	BCNA	8	4	AMP	0.0728227	2	2	1	1
LNCaP_42D	chr1	219460177	219601683	97	0.331354	UBCNA	11	5	HLAMP	0.340506	2	3	1	1
LNCaP_42D	chr1	219601684	219618014	11	0.053922	BCNA	8	4	AMP	0.0555624	2	2	1	1
LNCaP_42D	chr1	219618015	219746993	12	0.32185	NA	NA	5	NA	0.330769	NA	NA	NA	1
LNCaP_42D	chr1	219746994	227205478	1715	0.360338	UBCNA	11	5	HLAMP	0.370193	2	3	1	1
LNCaP_42D	chr1	227205479	227221073	13	0.56372	BCNA	15	6	HLAMP	0.578119	3	3	1	1
LNCaP_42D	chr1	227221074	228280775	272	0.369293	UBCNA	11	5	HLAMP	0.379362	2	3	1	1
LNCaP_42D	chr1	228280776	228378819	43	0.528874	BCNA	15	6	HLAMP	0.54254	3	3	1	1
LNCaP_42D	chr1	228378820	229669916	333	0.343848	UBCNA	11	5	HLAMP	0.353305	2	3	1	1
LNCaP_42D	chr1	229669917	229690428	6	-0.171976	BCNA	8	4	AMP	-0.177651	2	2	1	1
LNCaP_42D	chr1	229690429	234769961	1766	0.365952	UBCNA	11	5	HLAMP	0.375941	2	3	1	1
LNCaP_42D	chr1	234769962	234800973	21	0.913003	UBCNA	23	7	HLAMP	0.933832	3	4	1	1
LNCaP_42D	chr1	234800974	236379783	398	0.331224	UBCNA	11	5	HLAMP	0.340373	2	3	1	1
LNCaP_42D	chr1	236379784	236390182	10	-0.016362	BCNA	8	4	AMP	-0.0168724	2	2	1	1
LNCaP_42D	chr1	236390183	248438892	4087	0.319022	UBCNA	11	5	HLAMP	0.327871	2	3	1	1
LNCaP_42D	chr1	248438893	248569364	2	0.918281	UBCNA	18	7	HLAMP	0.939196	2	5	1	1
LNCaP_42D	chr1	248569365	248874237	60	0.420223	UBCNA	11	5	HLAMP	0.431485	2	3	1	1
LNCaP_42D	chr2	47208	2248625	468	0.31592	UBCNA	11	5	HLAMP	0.324692	2	3	1	1
LNCaP_42D	chr2	2248626	2258413	7	0.073963	BCNA	8	4	AMP	0.0761972	2	2	1	1
LNCaP_42D	chr2	2258414	3169716	397	0.340508	UBCNA	11	5	HLAMP	0.349884	2	3	1	1
LNCaP_42D	chr2	3169717	3179582	9	0.547657	BCNA	15	6	HLAMP	0.561721	3	3	1	1
LNCaP_42D	chr2	3179583	3190342	6	1.04985	BCNA	24	8	HLAMP	1.0728	3	5	1	1
LNCaP_42D	chr2	3190343	10366495	3091	0.347571	UBCNA	11	5	HLAMP	0.357118	2	3	1	1
LNCaP_42D	chr2	10366496	10439662	12	0.628822	UBCNA	14	6	HLAMP	0.644543	2	4	1	1
LNCaP_42D	chr2	10439663	23605557	4843	0.36743	UBCNA	11	5	HLAMP	0.377455	2	3	1	1
LNCaP_42D	chr2	23605558	23700203	23	0.536447	UBCNA	14	6	HLAMP	0.550274	2	4	1	1
LNCaP_42D	chr2	23700204	26528821	592	0.370821	UBCNA	11	5	HLAMP	0.380926	2	3	1	1
LNCaP_42D	chr2	26528822	26539728	24	0.526566	BCNA	15	6	HLAMP	0.540183	3	3	1	1
LNCaP_42D	chr2	26539729	38210046	4278	0.364335	UBCNA	11	5	HLAMP	0.374286	2	3	1	1
LNCaP_42D	chr2	38210047	38214963	8	-0.027239	BCNA	8	4	AMP	-0.028092	2	2	1	1
LNCaP_42D	chr2	38214964	74844749	3499	-0.3559	NA	NA	3	GAIN	-0.368473	NA	NA	NA	1
LNCaP_42D	chr2	74844750	82159661	2840	0.350679	UBCNA	11	5	HLAMP	0.360301	2	3	1	1
LNCaP_42D	chr2	82159662	82189449	28	0.517342	BCNA	15	6	HLAMP	0.530762	3	3	1	1
LNCaP_42D	chr2	82189450	88855976	1236	0.366369	UBCNA	11	5	HLAMP	0.376368	2	3	1	1
LNCaP_42D	chr2	88855977	91799999	110	-0.29755	NA	NA	3	NA	-0.307835	NA	NA	NA	1
LNCaP_42D	chr2	96000001	97645224	110	-0.29755	NA	NA	3	NA	-0.307835	NA	NA	NA	1
LNCaP_42D	chr2	97645225	109190175	3005	-0.381738	GAIN	5	3	GAIN	-0.395355	1	2	1	1
LNCaP_42D	chr2	109190176	109200531	14	0.632177	UBCNA	14	6	HLAMP	0.647964	2	4	1	1
LNCaP_42D	chr2	109200532	125675511	3390	-0.361239	GAIN	5	3	GAIN	-0.374026	1	2	1	1
LNCaP_42D	chr2	125675512	125699218	7	-0.910302	HET	3	2	NEUT	-0.950196	1	1	NA	NA
LNCaP_42D	chr2	125699219	146099873	4300	-0.363241	GAIN	5	3	GAIN	-0.376108	1	2	1	1
LNCaP_42D	chr2	146099874	146111647	3	-0.883023	HET	3	2	NEUT	-0.921299	1	1	NA	NA
LNCaP_42D	chr2	146111648	153219410	1381	-0.341472	GAIN	5	3	GAIN	-0.35347	1	2	1	1
LNCaP_42D	chr2	153219411	153229908	7	0.499317	BCNA	15	6	HLAMP	0.512347	3	3	1	1
LNCaP_42D	chr2	153229909	153879578	251	-0.319933	GAIN	5	3	GAIN	-0.331084	1	2	1	1
LNCaP_42D	chr2	153879579	153907797	15	-0.087357	ASCNA	7	4	AMP	-0.0901526	1	3	1	1
LNCaP_42D	chr2	153907798	154024950	53	-0.252312	GAIN	5	3	GAIN	-0.260888	1	2	1	1
LNCaP_42D	chr2	154024951	154379227	118	-0.126146	BCNA	8	4	AMP	-0.13024	2	2	1	1
LNCaP_42D	chr2	154379228	154410125	37	-0.194395	GAIN	5	3	GAIN	-0.200863	1	2	1	1
LNCaP_42D	chr2	154410126	154470646	42	-0.128797	BCNA	8	4	AMP	-0.132981	2	2	1	1
LNCaP_42D	chr2	154470647	154741313	76	-0.192446	GAIN	5	3	GAIN	-0.198845	1	2	1	1
LNCaP_42D	chr2	154741314	154788519	28	-0.130264	BCNA	8	4	AMP	-0.134498	2	2	1	1
LNCaP_42D	chr2	154788520	154998169	58	-0.213444	GAIN	5	3	GAIN	-0.220596	1	2	1	1
LNCaP_42D	chr2	154998170	155194531	42	-0.130494	BCNA	8	4	AMP	-0.134736	2	2	1	1
LNCaP_42D	chr2	155194532	172140423	3505	-0.352097	GAIN	5	3	GAIN	-0.364517	1	2	1	1
LNCaP_42D	chr2	172140424	172151627	4	-0.838039	HET	3	2	NEUT	-0.873716	1	1	NA	NA
LNCaP_42D	chr2	172151628	202261836	6222	-0.34698	GAIN	5	3	GAIN	-0.359197	1	2	1	1
LNCaP_42D	chr2	202261837	202493490	22	-0.3863	NA	NA	3	NA	-0.400103	NA	NA	NA	1
LNCaP_42D	chr2	202493491	202688562	20	-0.02098	BCNA	8	4	AMP	-0.0216355	2	2	1	1
LNCaP_42D	chr2	202688563	204553741	353	-0.379668	GAIN	5	3	GAIN	-0.3932	1	2	1	1
LNCaP_42D	chr2	204553742	204940119	43	-0.003489	ASCNA	7	4	AMP	-0.00359734	1	3	1	1
LNCaP_42D	chr2	204940120	241797926	10374	-0.360301	GAIN	5	3	GAIN	-0.37305	1	2	1	1
LNCaP_42D	chr3	20001	24408	0	NA	NA	NA	NA	NA	NA	NA	NA	NA	NA
LNCaP_42D	chr3	24409	61674	10	0.605354	BCNA	15	6	HLAMP	0.620606	3	3	1	1
LNCaP_42D	chr3	61675	162228	20	0.378012	UBCNA	11	5	HLAMP	0.388288	2	3	1	1
LNCaP_42D	chr3	162229	202290	9	0.007448	BCNA	8	4	AMP	0.00767837	2	2	1	1
LNCaP_42D	chr3	202291	4017948	1695	0.358778	UBCNA	11	5	HLAMP	0.368595	2	3	1	1
LNCaP_42D	chr3	4017949	4028159	6	0.01524	BCNA	8	4	AMP	0.0157101	2	2	1	1
LNCaP_42D	chr3	4028160	5490025	741	0.322654	UBCNA	11	5	HLAMP	0.331593	2	3	1	1
LNCaP_42D	chr3	5490026	5496389	6	0.028137	BCNA	8	4	AMP	0.0290009	2	2	1	1
LNCaP_42D	chr3	5496390	6599784	437	0.284064	UBCNA	11	5	HLAMP	0.292038	2	3	1	1
LNCaP_42D	chr3	6599785	6619986	19	-0.021427	BCNA	8	4	AMP	-0.0220966	2	2	1	1
LNCaP_42D	chr3	6619987	42219267	11686	0.345177	UBCNA	11	5	HLAMP	0.354666	2	3	1	1
LNCaP_42D	chr3	42219268	42245087	13	0.773326	UBCNA	18	7	HLAMP	0.791772	2	5	1	1
LNCaP_42D	chr3	42245088	42789939	101	0.352383	UBCNA	11	5	HLAMP	0.362046	2	3	1	1
LNCaP_42D	chr3	42789940	42801910	3	-0.152795	BCNA	8	4	AMP	-0.157802	2	2	1	1
LNCaP_42D	chr3	42801911	50195421	1808	0.350938	UBCNA	11	5	HLAMP	0.360567	2	3	1	1
LNCaP_42D	chr3	50195422	50648767	77	0.548938	BCNA	15	6	HLAMP	0.563029	3	3	1	1
LNCaP_42D	chr3	50648768	51006096	32	0.2861	NA	NA	5	NA	0.294126	NA	NA	NA	1
LNCaP_42D	chr3	51006097	52778699	163	0.366143	UBCNA	11	5	HLAMP	0.376137	2	3	1	1
LNCaP_42D	chr3	52778700	52813585	31	0.538662	BCNA	15	6	HLAMP	0.552536	3	3	1	1
LNCaP_42D	chr3	52813586	52948279	12	0.4058	NA	NA	5	NA	0.416728	NA	NA	NA	1
LNCaP_42D	chr3	52948280	53089470	47	0.332872	UBCNA	11	5	HLAMP	0.342061	2	3	1	1
LNCaP_42D	chr3	53089471	53220094	0	NA	NA	NA	NA	NA	NA	NA	NA	NA	NA
LNCaP_42D	chr3	53220095	53239962	34	0.543538	BCNA	15	6	HLAMP	0.557515	3	3	1	1
LNCaP_42D	chr3	53239963	59753778	1673	0.341455	UBCNA	11	5	HLAMP	0.350854	2	3	1	1
LNCaP_42D	chr3	59753779	60172430	220	1.00719	UBCNA	22	8	HLAMP	1.0295	2	6	1	1
LNCaP_42D	chr3	60172431	61169741	417	0.373029	UBCNA	11	5	HLAMP	0.383187	2	3	1	1
LNCaP_42D	chr3	61169742	61469921	97	0.885855	UBCNA	19	7	HLAMP	0.906239	3	4	1	1
LNCaP_42D	chr3	61469922	75340999	5577	0.354547	UBCNA	11	5	HLAMP	0.364263	2	3	1	1
LNCaP_42D	chr3	75341000	75744105	45	0.528323	UBCNA	14	6	HLAMP	0.541978	2	4	1	1
LNCaP_42D	chr3	75744106	75873903	0	NA	NA	NA	NA	NA	NA	NA	NA	NA	NA
LNCaP_42D	chr3	75873904	87799999	2826	0.385568	UBCNA	11	5	HLAMP	0.396023	2	3	1	1
LNCaP_42D	chr3	94000001	97948891	2826	0.385568	UBCNA	11	5	HLAMP	0.396023	2	3	1	1
LNCaP_42D	chr3	97948892	97988817	9	0.632736	UBCNA	14	6	HLAMP	0.648534	2	4	1	1
LNCaP_42D	chr3	97988818	116681493	6527	0.351309	UBCNA	11	5	HLAMP	0.360947	2	3	1	1
LNCaP_42D	chr3	116681494	117008475	103	0.007384	ASCNA	7	4	AMP	0.00761239	1	3	1	1
LNCaP_42D	chr3	117008476	117030181	5	-0.216423	GAIN	5	3	GAIN	-0.223683	1	2	1	1
LNCaP_42D	chr3	117030182	117098823	38	0.023313	BCNA	8	4	AMP	0.02403	2	2	1	1
LNCaP_42D	chr3	117098824	125678584	2734	0.372168	UBCNA	11	5	HLAMP	0.382306	2	3	1	1
LNCaP_42D	chr3	125678585	125688096	8	0.560202	BCNA	15	6	HLAMP	0.574528	3	3	1	1
LNCaP_42D	chr3	125688097	125950875	0	NA	NA	NA	NA	NA	NA	NA	NA	NA	NA
LNCaP_42D	chr3	125950876	125960164	4	-0.132359	BCNA	8	4	AMP	-0.136664	2	2	1	1
LNCaP_42D	chr3	125960165	128337366	693	0.39329	UBCNA	11	5	HLAMP	0.403926	2	3	1	1
LNCaP_42D	chr3	128337367	128474019	39	0.53543	BCNA	15	6	HLAMP	0.549236	3	3	1	1
LNCaP_42D	chr3	128474020	129323038	102	0.392402	NA	NA	5	NA	0.403018	NA	NA	NA	1
LNCaP_42D	chr3	129323039	129629250	79	0.507739	BCNA	15	6	HLAMP	0.520952	3	3	1	1
LNCaP_42D	chr3	129629251	136296224	1787	0.383324	UBCNA	11	5	HLAMP	0.393726	2	3	1	1
LNCaP_42D	chr3	136296225	136313592	4	-0.15775	BCNA	8	4	AMP	-0.162929	2	2	1	1
LNCaP_42D	chr3	136313593	142549898	1558	0.36135	UBCNA	11	5	HLAMP	0.371229	2	3	1	1
LNCaP_42D	chr3	142549899	142559843	6	0.668053	BCNA	15	6	HLAMP	0.684542	3	3	1	1
LNCaP_42D	chr3	142559844	163972877	6418	0.378911	UBCNA	11	5	HLAMP	0.389209	2	3	1	1
LNCaP_42D	chr3	163972878	163990712	29	0.548734	BCNA	15	6	HLAMP	0.56282	3	3	1	1
LNCaP_42D	chr3	163990713	174508809	2981	0.37653	UBCNA	11	5	HLAMP	0.386771	2	3	1	1
LNCaP_42D	chr3	174508810	174580176	22	0.553137	BCNA	15	6	HLAMP	0.567316	3	3	1	1
LNCaP_42D	chr3	174580177	175381279	230	0.417591	UBCNA	11	5	HLAMP	0.428792	2	3	1	1
LNCaP_42D	chr3	175381280	175499641	47	0.77446	UBCNA	19	7	HLAMP	0.792927	3	4	1	1
LNCaP_42D	chr3	175499642	183592150	2083	0.355235	UBCNA	11	5	HLAMP	0.364967	2	3	1	1
LNCaP_42D	chr3	183592151	183815587	20	0.0113	NA	NA	4	NA	0.011649	NA	NA	NA	1
LNCaP_42D	chr3	183815588	193162034	3041	0.042984	BCNA	8	4	AMP	0.0442968	2	2	1	1
LNCaP_42D	chr3	193162035	193173791	2	-0.700813	HET	3	2	NEUT	-0.72907	1	1	NA	NA
LNCaP_42D	chr3	193173792	195453842	607	0.031036	BCNA	8	4	AMP	0.0319879	2	2	1	1
LNCaP_42D	chr3	195453843	195691316	12	0.04925	NA	NA	4	NA	0.0507508	NA	NA	NA	1
LNCaP_42D	chr3	195691317	195721449	4	1.05169	BCNA	24	8	HLAMP	1.07466	3	5	1	1
LNCaP_42D	chr3	195721450	195750019	8	0.650632	UBCNA	14	6	HLAMP	0.666782	2	4	1	1
LNCaP_42D	chr3	195750020	198065444	443	0.050423	BCNA	8	4	AMP	0.0519589	2	2	1	1
LNCaP_42D	chr4	70001	110760	4	0.1345	NA	NA	4	NA	0.138473	NA	NA	NA	1
LNCaP_42D	chr4	110761	3710162	731	0.107665	BCNA	8	4	AMP	0.110879	2	2	1	1
LNCaP_42D	chr4	3710163	3735572	18	0.261803	UBCNA	11	5	HLAMP	0.269209	2	3	1	1
LNCaP_42D	chr4	3735573	34802672	10035	0.059519	BCNA	8	4	AMP	0.0613261	2	2	1	1
LNCaP_42D	chr4	34802673	34830085	4	-0.588883	GAIN	5	3	GAIN	-0.611614	1	2	1	1
LNCaP_42D	chr4	34830086	35509799	358	0.108869	BCNA	8	4	AMP	0.112117	2	2	1	1
LNCaP_42D	chr4	35509800	35520124	40	0.26189	UBCNA	11	5	HLAMP	0.269298	2	3	1	1
LNCaP_42D	chr4	35520125	42763578	2584	0.046372	BCNA	8	4	AMP	0.0477865	2	2	1	1
LNCaP_42D	chr4	42763579	42769658	3	-0.607757	GAIN	5	3	GAIN	-0.631389	1	2	1	1
LNCaP_42D	chr4	42769659	48199999	3971	0.044587	BCNA	8	4	AMP	0.045948	2	2	1	1
LNCaP_42D	chr4	51800001	62911160	3971	0.044587	BCNA	8	4	AMP	0.045948	2	2	1	1
LNCaP_42D	chr4	62911161	62939072	31	0.221474	UBCNA	11	5	HLAMP	0.227827	2	3	1	1
LNCaP_42D	chr4	62939073	90675082	6724	0.056124	BCNA	8	4	AMP	0.0578301	2	2	1	1
LNCaP_42D	chr4	90675083	90688277	6	-0.377221	GAIN	5	3	GAIN	-0.390654	1	2	1	1
LNCaP_42D	chr4	90688278	95384433	1254	0.072456	BCNA	8	4	AMP	0.0746459	2	2	1	1
LNCaP_42D	chr4	95384434	97092811	161	-0.941	NA	NA	2	NEUT	-0.982754	NA	NA	NA	1
LNCaP_42D	chr4	97092812	107140295	2431	-0.372587	GAIN	5	3	GAIN	-0.385832	1	2	1	1
LNCaP_42D	chr4	107140296	107160939	2	-1.10457	HET	3	2	NEUT	-1.15697	1	1	NA	NA
LNCaP_42D	chr4	107160940	114249807	1676	-0.372924	GAIN	5	3	GAIN	-0.386182	1	2	1	1
LNCaP_42D	chr4	114249808	114258107	4	-1.17139	HET	3	2	NEUT	-1.22853	1	1	NA	NA
LNCaP_42D	chr4	114258108	163444884	11323	-0.35585	GAIN	5	3	GAIN	-0.368421	1	2	1	1
LNCaP_42D	chr4	163444885	163557721	10	-0.04225	NA	NA	4	NA	-0.0435803	NA	NA	NA	1
LNCaP_42D	chr4	163557722	163635122	42	0.014572	ASCNA	7	4	AMP	0.0150216	1	3	1	1
LNCaP_42D	chr4	163635123	171449764	1670	-0.376704	GAIN	5	3	GAIN	-0.390116	1	2	1	1
LNCaP_42D	chr4	171449765	171460029	3	-1.01047	HET	3	2	NEUT	-1.05659	1	1	NA	NA
LNCaP_42D	chr4	171460030	189856905	4524	-0.376838	GAIN	5	3	GAIN	-0.390255	1	2	1	1
LNCaP_42D	chr5	30001	90083	5	0.1596	NA	NA	4	AMP	0.164278	NA	NA	NA	1
LNCaP_42D	chr5	90084	17710598	6437	0.044958	BCNA	8	4	AMP	0.0463301	2	2	1	1
LNCaP_42D	chr5	17710599	17720603	3	0.684613	BCNA	15	6	HLAMP	0.701419	3	3	1	1
LNCaP_42D	chr5	17720604	22949985	1182	0.057445	BCNA	8	4	AMP	0.0591904	2	2	1	1
LNCaP_42D	chr5	22949986	22960412	13	0.296331	UBCNA	11	5	HLAMP	0.304615	2	3	1	1
LNCaP_42D	chr5	22960413	46099999	6706	0.041115	BCNA	8	4	AMP	0.0423715	2	2	1	1
LNCaP_42D	chr5	51400001	52911623	6706	0.041115	BCNA	8	4	AMP	0.0423715	2	2	1	1
LNCaP_42D	chr5	52911624	52921505	6	0.479765	BCNA	15	6	HLAMP	0.492367	3	3	1	1
LNCaP_42D	chr5	52921506	55674364	845	0.053538	BCNA	8	4	AMP	0.055167	2	2	1	1
LNCaP_42D	chr5	55674365	55730560	10	0.34718	UBCNA	11	5	HLAMP	0.356718	2	3	1	1
LNCaP_42D	chr5	55730561	57821606	863	0.019608	BCNA	8	4	AMP	0.0202118	2	2	1	1
LNCaP_42D	chr5	57821607	59059445	451	0.611774	UBCNA	14	6	HLAMP	0.627155	2	4	1	1
LNCaP_42D	chr5	59059446	128964109	20000	0.043311	BCNA	8	4	AMP	0.0446336	2	2	1	1
LNCaP_42D	chr5	128964110	129009637	37	0.572833	UBCNA	14	6	HLAMP	0.587421	2	4	1	1
LNCaP_42D	chr5	129009638	135749749	1863	0.078823	BCNA	8	4	AMP	0.0811999	2	2	1	1
LNCaP_42D	chr5	135749750	135810080	20	0.475875	UBCNA	11	5	HLAMP	0.488391	2	3	1	1
LNCaP_42D	chr5	135810081	142051102	1820	0.056904	BCNA	8	4	AMP	0.0586333	2	2	1	1
LNCaP_42D	chr5	142051103	145878460	888	-0.352263	GAIN	5	3	GAIN	-0.36469	1	2	1	1
LNCaP_42D	chr5	145878461	178577537	11266	0.047522	BCNA	8	4	AMP	0.048971	2	2	1	1
LNCaP_42D	chr5	178577538	178590441	6	0.521498	BCNA	15	6	HLAMP	0.535007	3	3	1	1
LNCaP_42D	chr5	178590442	181269888	606	0.035612	BCNA	8	4	AMP	0.0367025	2	2	1	1
LNCaP_42D	chr6	160001	162702	0	NA	NA	NA	NA	NA	NA	NA	NA	NA	NA
LNCaP_42D	chr6	162703	250204	56	-0.283267	GAIN	5	3	GAIN	-0.293006	1	2	1	1
LNCaP_42D	chr6	250205	259408	16	-0.128357	BCNA	8	4	AMP	-0.132526	2	2	1	1
LNCaP_42D	chr6	259409	379962	67	0.398233	UBCNA	11	5	HLAMP	0.408985	2	3	1	1
LNCaP_42D	chr6	379963	389868	13	-0.120435	BCNA	8	4	AMP	-0.124336	2	2	1	1
LNCaP_42D	chr6	389869	29709824	9746	-0.39476	GAIN	5	3	GAIN	-0.40891	1	2	1	1
LNCaP_42D	chr6	29709825	29718957	10	-0.714973	HET	3	2	NEUT	-0.743962	1	1	NA	NA
LNCaP_42D	chr6	29718958	29870298	315	-0.358068	GAIN	5	3	GAIN	-0.370727	1	2	1	1
LNCaP_42D	chr6	29870299	29876887	2	-1.06774	HET	3	2	NEUT	-1.11764	1	1	NA	NA
LNCaP_42D	chr6	29876888	32588209	1504	-0.345734	GAIN	5	3	GAIN	-0.357901	1	2	1	1
LNCaP_42D	chr6	32588210	32601460	3	-0.963816	HET	3	2	NEUT	-1.00698	1	1	NA	NA
LNCaP_42D	chr6	32601461	35779820	1174	-0.327368	GAIN	5	3	GAIN	-0.33881	1	2	1	1
LNCaP_42D	chr6	35779821	35789223	6	0.012414	BCNA	8	4	AMP	0.0127973	2	2	1	1
LNCaP_42D	chr6	35789224	35801951	5	0.329218	UBCNA	11	5	HLAMP	0.338318	2	3	1	1
LNCaP_42D	chr6	35801952	58499999	11964	-0.363716	GAIN	5	3	GAIN	-0.376602	1	2	1	1
LNCaP_42D	chr6	62600001	86770540	11964	-0.363716	GAIN	5	3	GAIN	-0.376602	1	2	1	1
LNCaP_42D	chr6	86770541	91171413	411	-0.9723	NA	NA	2	NEUT	-1.01599	NA	NA	NA	1
LNCaP_42D	chr6	91171414	103450332	4358	0.059724	BCNA	8	4	AMP	0.0615372	2	2	1	1
LNCaP_42D	chr6	103450333	103512284	35	0.221628	UBCNA	11	5	HLAMP	0.227985	2	3	1	1
LNCaP_42D	chr6	103512285	153419680	15431	0.034644	BCNA	8	4	AMP	0.0357052	2	2	1	1
LNCaP_42D	chr6	153419681	153436867	10	0.404085	UBCNA	11	5	HLAMP	0.414973	2	3	1	1
LNCaP_42D	chr6	153436868	170390025	6053	0.027365	BCNA	8	4	AMP	0.0282054	2	2	1	1
LNCaP_42D	chr6	170390026	170398783	9	0.405599	UBCNA	11	5	HLAMP	0.416523	2	3	1	1
LNCaP_42D	chr6	170398784	170490304	34	0.203462	BCNA	8	4	AMP	0.209335	2	2	1	1
LNCaP_42D	chr7	50001	50461	0	NA	NA	NA	NA	NA	NA	NA	NA	NA	NA
LNCaP_42D	chr7	50462	7058477	1915	0.043683	BCNA	8	4	AMP	0.0450168	2	2	1	1
LNCaP_42D	chr7	7058478	7080044	16	0.27067	UBCNA	11	5	HLAMP	0.278303	2	3	1	1
LNCaP_42D	chr7	7080045	20269929	5689	0.058808	BCNA	8	4	AMP	0.060594	2	2	1	1
LNCaP_42D	chr7	20269930	20277833	6	0.402957	UBCNA	11	5	HLAMP	0.413819	2	3	1	1
LNCaP_42D	chr7	20277834	23990013	1670	0.025628	BCNA	8	4	AMP	0.0264156	2	2	1	1
LNCaP_42D	chr7	23990014	24010418	10	-0.322062	GAIN	5	3	GAIN	-0.333296	1	2	1	1
LNCaP_42D	chr7	24010419	26098955	1123	0.018293	BCNA	8	4	AMP	0.0188566	2	2	1	1
LNCaP_42D	chr7	26098956	26109715	6	-0.467854	GAIN	5	3	GAIN	-0.485095	1	2	1	1
LNCaP_42D	chr7	26109716	58099999	11180	0.031149	BCNA	8	4	AMP	0.0321043	2	2	1	1
LNCaP_42D	chr7	62100001	65476540	11180	0.031149	BCNA	8	4	AMP	0.0321043	2	2	1	1
LNCaP_42D	chr7	65476541	65800192	2	0.00475	NA	NA	4	NA	0.00489537	NA	NA	NA	1
LNCaP_42D	chr7	65800193	65819417	25	0.616269	UBCNA	14	6	HLAMP	0.63174	2	4	1	1
LNCaP_42D	chr7	65819418	70858595	1343	0.00129	BCNA	8	4	AMP	0.00132999	2	2	1	1
LNCaP_42D	chr7	70858596	70906109	14	0.563876	UBCNA	14	6	HLAMP	0.578278	2	4	1	1
LNCaP_42D	chr7	70906110	76507967	961	0.018154	BCNA	8	4	AMP	0.0187134	2	2	1	1
LNCaP_42D	chr7	76507968	77185363	1	-0.800653	NA	NA	2	NEUT	-0.834234	NA	NA	NA	1
LNCaP_42D	chr7	77185364	97913705	6630	0.051759	BCNA	8	4	AMP	0.0533349	2	2	1	1
LNCaP_42D	chr7	97913706	97970402	12	0.29159	UBCNA	11	5	HLAMP	0.299754	2	3	1	1
LNCaP_42D	chr7	97970403	100945207	471	0.046476	BCNA	8	4	AMP	0.0478937	2	2	1	1
LNCaP_42D	chr7	100945208	100970541	2	1.42636	BCNA	24	11	HLAMP	1.45418	4	7	1	1
LNCaP_42D	chr7	100970542	110539569	2660	0.028807	BCNA	8	4	AMP	0.0296912	2	2	1	1
LNCaP_42D	chr7	110539570	110549680	6	-0.340203	GAIN	5	3	GAIN	-0.352151	1	2	1	1
LNCaP_42D	chr7	110549681	142059352	9037	0.062203	BCNA	8	4	AMP	0.0640898	2	2	1	1
LNCaP_42D	chr7	142059353	142101384	11	-0.277763	GAIN	5	3	GAIN	-0.287294	1	2	1	1
LNCaP_42D	chr7	142101385	142339783	126	0.017882	BCNA	8	4	AMP	0.018433	2	2	1	1
LNCaP_42D	chr7	142339784	142345098	6	0.50463	UBCNA	14	6	HLAMP	0.517776	2	4	1	1
LNCaP_42D	chr7	142345099	142688620	6	0.0935	NA	NA	4	NA	0.0963043	NA	NA	NA	1
LNCaP_42D	chr7	142688621	151999947	3231	0.060015	BCNA	8	4	AMP	0.0618369	2	2	1	1
LNCaP_42D	chr7	151999948	152384764	30	0.0361	NA	NA	4	NA	0.0372049	NA	NA	NA	1
LNCaP_42D	chr7	152384765	152428969	8	1.86509	UBCNA	22	14	HLAMP	1.89719	4	10	1	1
LNCaP_42D	chr7	152428970	158528330	1969	0.045155	BCNA	8	4	AMP	0.046533	2	2	1	1
LNCaP_42D	chr8	220001	330240	6	0.0496	NA	NA	4	NA	0.0511045	NA	NA	NA	1
LNCaP_42D	chr8	330241	43199999	45143	0.035838	BCNA	8	4	AMP	0.0369353	2	2	1	1
LNCaP_42D	chr8	47200001	139647680	45143	0.035838	BCNA	8	4	AMP	0.0369353	2	2	1	1
LNCaP_42D	chr8	139647681	139680879	27	0.271185	UBCNA	11	5	HLAMP	0.278832	2	3	1	1
LNCaP_42D	chr8	139680880	141310194	568	0.083387	BCNA	8	4	AMP	0.0858975	2	2	1	1
LNCaP_42D	chr8	141310195	141360584	34	0.282969	UBCNA	11	5	HLAMP	0.290916	2	3	1	1
LNCaP_42D	chr8	141360585	145008961	691	0.154382	BCNA	8	4	AMP	0.158915	2	2	1	1
LNCaP_42D	chr9	210001	212760	0	NA	NA	NA	NA	NA	NA	NA	NA	NA	NA
LNCaP_42D	chr9	212761	15809520	9058	0.058444	BCNA	8	4	AMP	0.0602192	2	2	1	1
LNCaP_42D	chr9	15809521	15822634	14	-0.364757	GAIN	5	3	GAIN	-0.377685	1	2	1	1
LNCaP_42D	chr9	15822635	23220533	3055	0.053255	BCNA	8	4	AMP	0.0548755	2	2	1	1
LNCaP_42D	chr9	23220534	23378255	14	0.052	NA	NA	4	NA	0.0535798	NA	NA	NA	1
LNCaP_42D	chr9	23378256	23380014	2	-1.89141	DLOH	1	1	HETD	-2.01805	0	1	1	1
LNCaP_42D	chr9	23380015	38769616	5270	0.069125	BCNA	8	4	AMP	0.0712167	2	2	1	1
LNCaP_42D	chr9	38769617	40884687	0	NA	NA	NA	NA	NA	NA	NA	NA	NA	NA
LNCaP_42D	chr9	40884688	40927608	5	1.62131	UBCNA	23	12	HLAMP	1.6512	4	8	1	1
LNCaP_42D	chr9	40927609	42199999	0	NA	NA	NA	NA	NA	NA	NA	NA	NA	NA
LNCaP_42D	chr9	45500001	68420535	0	NA	NA	NA	NA	NA	NA	NA	NA	NA	NA
LNCaP_42D	chr9	68420536	70030734	590	0.031739	BCNA	8	4	AMP	0.0327122	2	2	1	1
LNCaP_42D	chr9	70030735	70039411	9	0.832726	UBCNA	19	7	HLAMP	0.852214	3	4	1	1
LNCaP_42D	chr9	70039412	71289022	452	0.044934	BCNA	8	4	AMP	0.0463054	2	2	1	1
LNCaP_42D	chr9	71289023	71300210	14	0.324821	UBCNA	11	5	HLAMP	0.333813	2	3	1	1
LNCaP_42D	chr9	71300211	76301111	1506	-0.01452	BCNA	8	4	AMP	-0.0149726	2	2	1	1
LNCaP_42D	chr9	76301112	76311055	7	-0.323082	GAIN	5	3	GAIN	-0.334356	1	2	1	1
LNCaP_42D	chr9	76311056	78028782	695	0.00416	BCNA	8	4	AMP	0.00428882	2	2	1	1
LNCaP_42D	chr9	78028783	78039716	3	-0.478897	GAIN	5	3	GAIN	-0.496619	1	2	1	1
LNCaP_42D	chr9	78039717	113099594	11835	0.006008	BCNA	8	4	AMP	0.00619392	2	2	1	1
LNCaP_42D	chr9	113099595	113112790	3	-0.870984	HET	3	2	NEUT	-0.908556	1	1	NA	NA
LNCaP_42D	chr9	113112791	129424295	6370	0.038338	BCNA	8	4	AMP	0.0395108	2	2	1	1
LNCaP_42D	chr9	129424296	129461123	4	0.315647	ASCNA	10	5	HLAMP	0.324412	1	4	1	1
LNCaP_42D	chr9	129461124	138123517	2331	0.064801	BCNA	8	4	AMP	0.0667648	2	2	1	1
LNCaP_42D	chr10	80001	80129	0	NA	NA	NA	NA	NA	NA	NA	NA	NA	NA
LNCaP_42D	chr10	80130	101258	6	-0.454638	GAIN	5	3	GAIN	-0.471308	1	2	1	1
LNCaP_42D	chr10	101259	19079763	8134	0.013577	BCNA	8	4	AMP	0.013996	2	2	1	1
LNCaP_42D	chr10	19079764	19093822	13	-0.265034	GAIN	5	3	GAIN	-0.274085	1	2	1	1
LNCaP_42D	chr10	19093823	37999999	7166	0.009362	BCNA	8	4	AMP	0.00965137	2	2	1	1
LNCaP_42D	chr10	41600001	46326809	7166	0.009362	BCNA	8	4	AMP	0.00965137	2	2	1	1
LNCaP_42D	chr10	46326810	46529396	0	NA	NA	NA	NA	NA	NA	NA	NA	NA	NA
LNCaP_42D	chr10	46529397	46550622	4	1.0811	UBCNA	22	8	HLAMP	1.1045	2	6	1	1
LNCaP_42D	chr10	46550623	47080882	3	0.0663	NA	NA	4	AMP	0.0683082	NA	NA	NA	1
LNCaP_42D	chr10	47080883	53019310	1602	0.055707	BCNA	8	4	AMP	0.0574007	2	2	1	1
LNCaP_42D	chr10	53019311	53030029	9	-0.399122	GAIN	5	3	GAIN	-0.413452	1	2	1	1
LNCaP_42D	chr10	53030030	79080452	8559	0.063862	BCNA	8	4	AMP	0.065798	2	2	1	1
LNCaP_42D	chr10	79080453	79318796	51	0.218644	UBCNA	11	5	HLAMP	0.224922	2	3	1	1
LNCaP_42D	chr10	79318797	84474529	2151	0.009026	BCNA	8	4	AMP	0.00930502	2	2	1	1
LNCaP_42D	chr10	84474530	84510287	4	-0.44218	GAIN	5	3	GAIN	-0.458317	1	2	1	1
LNCaP_42D	chr10	84510288	84522578	9	0.066948	BCNA	8	4	AMP	0.0689754	2	2	1	1
LNCaP_42D	chr10	84522579	89102675	398	-0.9397	NA	NA	2	NA	-0.981374	NA	NA	NA	1
LNCaP_42D	chr10	89102676	93629997	1401	0.027485	BCNA	8	4	AMP	0.0283291	2	2	1	1
LNCaP_42D	chr10	93629998	93648695	3	-0.700637	HET	3	2	NEUT	-0.728885	1	1	NA	NA
LNCaP_42D	chr10	93648696	99489220	1147	0.063866	BCNA	8	4	AMP	0.0658021	2	2	1	1
LNCaP_42D	chr10	99489221	99494433	8	-0.344162	GAIN	5	3	GAIN	-0.356267	1	2	1	1
LNCaP_42D	chr10	99494434	101432716	187	-0.9493	NA	NA	2	NEUT	-0.991564	NA	NA	NA	1
LNCaP_42D	chr10	101432717	131167149	10563	0.050012	BCNA	8	4	AMP	0.0515356	2	2	1	1
LNCaP_42D	chr10	131167150	131179822	13	0.318763	UBCNA	11	5	HLAMP	0.327606	2	3	1	1
LNCaP_42D	chr10	131179823	131188227	13	0.081779	BCNA	8	4	AMP	0.0842425	2	2	1	1
LNCaP_42D	chr10	131188228	131200036	14	-0.313742	GAIN	5	3	GAIN	-0.324652	1	2	1	1
LNCaP_42D	chr10	131200037	132197830	421	0.071426	BCNA	8	4	AMP	0.0735855	2	2	1	1
LNCaP_42D	chr10	132197831	132279759	45	0.292612	UBCNA	11	5	HLAMP	0.300802	2	3	1	1
LNCaP_42D	chr10	132279760	132351588	14	0.152343	BCNA	8	4	AMP	0.15682	2	2	1	1
LNCaP_42D	chr10	132351589	132370160	7	0.456249	UBCNA	11	5	HLAMP	0.468329	2	3	1	1
LNCaP_42D	chr10	132370161	133619587	183	0.15868	BCNA	8	4	AMP	0.163333	2	2	1	1
LNCaP_42D	chr11	200001	866793	53	0.1369	NA	NA	4	AMP	0.140945	NA	NA	NA	1
LNCaP_42D	chr11	866794	1005772	59	0.171919	BCNA	8	4	AMP	0.176936	2	2	1	1
LNCaP_42D	chr11	1005773	1020311	7	0.830731	UBCNA	18	7	HLAMP	0.850185	2	5	1	1
LNCaP_42D	chr11	1020312	2867172	314	0.105457	BCNA	8	4	AMP	0.108607	2	2	1	1
LNCaP_42D	chr11	2867173	2920724	26	0.282536	UBCNA	11	5	HLAMP	0.290472	2	3	1	1
LNCaP_42D	chr11	2920725	18919932	6728	0.053305	BCNA	8	4	AMP	0.054927	2	2	1	1
LNCaP_42D	chr11	18919933	18954090	11	0.581545	UBCNA	14	6	HLAMP	0.596312	2	4	1	1
LNCaP_42D	chr11	18954091	50999999	10464	0.052902	BCNA	8	4	AMP	0.054512	2	2	1	1
LNCaP_42D	chr11	55800001	58660507	10464	0.052902	BCNA	8	4	AMP	0.054512	2	2	1	1
LNCaP_42D	chr11	58660508	58670179	7	0.375232	UBCNA	11	5	HLAMP	0.385442	2	3	1	1
LNCaP_42D	chr11	58670180	64022711	998	0.070287	BCNA	8	4	AMP	0.072413	2	2	1	1
LNCaP_42D	chr11	64022712	64158598	36	0.233155	UBCNA	11	5	HLAMP	0.239816	2	3	1	1
LNCaP_42D	chr11	64158599	114601001	15688	0.058921	BCNA	8	4	AMP	0.0607104	2	2	1	1
LNCaP_42D	chr11	114601002	114650208	20	0.365234	UBCNA	11	5	HLAMP	0.375206	2	3	1	1
LNCaP_42D	chr11	114650209	134907713	8106	0.056695	BCNA	8	4	AMP	0.0584181	2	2	1	1
LNCaP_42D	chr12	50001	54594	0	NA	NA	NA	NA	NA	NA	NA	NA	NA	NA
LNCaP_42D	chr12	54595	70326	10	1.48274	BCNA	24	11	HLAMP	1.51119	5	6	1	1
LNCaP_42D	chr12	70327	739473	278	-0.083138	BCNA	8	4	AMP	-0.0857945	2	2	1	1
LNCaP_42D	chr12	739474	770567	6	-0.474435	GAIN	5	3	GAIN	-0.491962	1	2	1	1
LNCaP_42D	chr12	770568	7790058	2553	-0.067674	BCNA	8	4	AMP	-0.0698243	2	2	1	1
LNCaP_42D	chr12	7790059	7980224	23	-0.259414	GAIN	5	3	GAIN	-0.268255	1	2	1	1
LNCaP_42D	chr12	7980225	9388200	412	-0.08973	BCNA	8	4	AMP	-0.092604	2	2	1	1
LNCaP_42D	chr12	9388201	9583089	1	-0.974295	NA	NA	2	NEUT	-1.01812	NA	NA	NA	1
LNCaP_42D	chr12	9583090	11103608	542	-0.087922	BCNA	8	4	AMP	-0.0907362	2	2	1	1
LNCaP_42D	chr12	11103609	17758291	1914	-0.09203	BCNA	8	4	AMP	-0.0949801	2	2	1	1
LNCaP_42D	chr12	17758292	17774134	8	-0.311011	GAIN	5	3	GAIN	-0.321815	1	2	1	1
LNCaP_42D	chr12	17774135	19441784	429	-0.098734	BCNA	8	4	AMP	-0.101907	2	2	1	1
LNCaP_42D	chr12	19441785	19579952	81	-0.192093	GAIN	5	3	GAIN	-0.198479	1	2	1	1
LNCaP_42D	chr12	19579953	19690732	83	-0.147876	BCNA	8	4	AMP	-0.152713	2	2	1	1
LNCaP_42D	chr12	19690733	19831006	68	-0.217883	GAIN	5	3	GAIN	-0.225195	1	2	1	1
LNCaP_42D	chr12	19831007	21104514	469	-0.104225	BCNA	8	4	AMP	-0.107581	2	2	1	1
LNCaP_42D	chr12	21104515	21119839	8	-0.297631	GAIN	5	3	GAIN	-0.307919	1	2	1	1
LNCaP_42D	chr12	21119840	21310570	136	-0.115296	BCNA	8	4	AMP	-0.119023	2	2	1	1
LNCaP_42D	chr12	21310571	21329789	21	-0.187798	GAIN	5	3	GAIN	-0.194032	1	2	1	1
LNCaP_42D	chr12	21329790	21624775	81	-0.090046	BCNA	8	4	AMP	-0.0929304	2	2	1	1
LNCaP_42D	chr12	21624776	21640165	30	-0.202742	GAIN	5	3	GAIN	-0.209509	1	2	1	1
LNCaP_42D	chr12	21640166	29110179	2975	-0.098085	BCNA	8	4	AMP	-0.101236	2	2	1	1
LNCaP_42D	chr12	29110180	29119994	19	-0.218486	GAIN	5	3	GAIN	-0.22582	1	2	1	1
LNCaP_42D	chr12	29119995	29644406	211	-0.081012	BCNA	8	4	AMP	-0.0835986	2	2	1	1
LNCaP_42D	chr12	29644407	29682766	31	-0.203256	GAIN	5	3	GAIN	-0.210041	1	2	1	1
LNCaP_42D	chr12	29682767	30270020	388	-0.111883	BCNA	8	4	AMP	-0.115495	2	2	1	1
LNCaP_42D	chr12	30270021	30294361	33	-0.259514	GAIN	5	3	GAIN	-0.268358	1	2	1	1
LNCaP_42D	chr12	30294362	30320825	35	-0.094042	BCNA	8	4	AMP	-0.0970588	2	2	1	1
LNCaP_42D	chr12	30320826	30330010	8	-0.344745	GAIN	5	3	GAIN	-0.356873	1	2	1	1
LNCaP_42D	chr12	30330011	31231387	336	-0.118963	BCNA	8	4	AMP	-0.122814	2	2	1	1
LNCaP_42D	chr12	31231388	31260360	20	-0.252207	GAIN	5	3	GAIN	-0.260779	1	2	1	1
LNCaP_42D	chr12	31260361	31780080	89	-0.13973	BCNA	8	4	AMP	-0.144287	2	2	1	1
LNCaP_42D	chr12	31780081	31830052	32	-0.205809	GAIN	5	3	GAIN	-0.212686	1	2	1	1
LNCaP_42D	chr12	31830053	33199999	4868	-0.077419	BCNA	8	4	AMP	-0.0798876	2	2	1	1
LNCaP_42D	chr12	37800001	55087271	4868	-0.077419	BCNA	8	4	AMP	-0.0798876	2	2	1	1
LNCaP_42D	chr12	55087272	55110413	20	-0.282741	GAIN	5	3	GAIN	-0.29246	1	2	1	1
LNCaP_42D	chr12	55110414	55411029	217	-0.076255	BCNA	8	4	AMP	-0.0786855	2	2	1	1
LNCaP_42D	chr12	55411030	55419931	4	-0.435164	GAIN	5	3	GAIN	-0.451002	1	2	1	1
LNCaP_42D	chr12	55419932	70959091	4817	-0.076963	BCNA	8	4	AMP	-0.0794167	2	2	1	1
LNCaP_42D	chr12	70959092	70970298	16	-0.262152	GAIN	5	3	GAIN	-0.271095	1	2	1	1
LNCaP_42D	chr12	70970299	73672214	903	-0.103354	BCNA	8	4	AMP	-0.106681	2	2	1	1
LNCaP_42D	chr12	73672215	73693399	11	-0.342275	GAIN	5	3	GAIN	-0.354305	1	2	1	1
LNCaP_42D	chr12	73693400	90379951	5036	-0.058208	BCNA	8	4	AMP	-0.0600513	2	2	1	1
LNCaP_42D	chr12	90379952	90389883	15	-0.237084	GAIN	5	3	GAIN	-0.245097	1	2	1	1
LNCaP_42D	chr12	90389884	93480371	817	-0.094626	BCNA	8	4	AMP	-0.0976621	2	2	1	1
LNCaP_42D	chr12	93480372	93510274	24	-0.204552	GAIN	5	3	GAIN	-0.211384	1	2	1	1
LNCaP_42D	chr12	93510275	93959980	105	-0.132908	BCNA	8	4	AMP	-0.137232	2	2	1	1
LNCaP_42D	chr12	93959981	93970143	18	-0.236517	GAIN	5	3	GAIN	-0.24451	1	2	1	1
LNCaP_42D	chr12	93970144	95940881	837	-0.131588	BCNA	8	4	AMP	-0.135867	2	2	1	1
LNCaP_42D	chr12	95940882	95950137	11	-0.425925	GAIN	5	3	GAIN	-0.441373	1	2	1	1
LNCaP_42D	chr12	95950138	98863036	760	-0.092553	BCNA	8	4	AMP	-0.0955204	2	2	1	1
LNCaP_42D	chr12	98863037	98914504	13	-0.477878	GAIN	5	3	GAIN	-0.495556	1	2	1	1
LNCaP_42D	chr12	98914505	99162642	24	-0.4716	NA	NA	3	NA	-0.489004	NA	NA	NA	1
LNCaP_42D	chr12	99162643	101700420	878	-0.060363	BCNA	8	4	AMP	-0.062276	2	2	1	1
LNCaP_42D	chr12	101700421	101720265	8	-0.366123	GAIN	5	3	GAIN	-0.379106	1	2	1	1
LNCaP_42D	chr12	101720266	104129690	721	-0.082319	BCNA	8	4	AMP	-0.0849485	2	2	1	1
LNCaP_42D	chr12	104129691	104145766	5	-0.358315	GAIN	5	3	GAIN	-0.370984	1	2	1	1
LNCaP_42D	chr12	104145767	105775927	531	-0.086422	BCNA	8	4	AMP	-0.0891867	2	2	1	1
LNCaP_42D	chr12	105775928	105789964	9	-0.274833	GAIN	5	3	GAIN	-0.284253	1	2	1	1
LNCaP_42D	chr12	105789965	130309784	7560	-0.085893	BCNA	8	4	AMP	-0.0886402	2	2	1	1
LNCaP_42D	chr12	130309785	130389341	59	-0.18474	GAIN	5	3	GAIN	-0.190865	1	2	1	1
LNCaP_42D	chr12	130389342	130810862	239	-0.112296	BCNA	8	4	AMP	-0.115922	2	2	1	1
LNCaP_42D	chr12	130810863	130824622	13	-0.271475	GAIN	5	3	GAIN	-0.280768	1	2	1	1
LNCaP_42D	chr12	130824623	130969680	47	-0.150994	BCNA	8	4	AMP	-0.155939	2	2	1	1
LNCaP_42D	chr12	130969681	130991450	27	-0.23218	GAIN	5	3	GAIN	-0.240013	1	2	1	1
LNCaP_42D	chr12	130991451	131638600	377	-0.046869	BCNA	8	4	AMP	-0.0483471	2	2	1	1
LNCaP_42D	chr12	131638601	131656446	3	-0.456498	GAIN	5	3	GAIN	-0.473248	1	2	1	1
LNCaP_42D	chr12	131656447	133202210	350	-0.053725	BCNA	8	4	AMP	-0.0554235	2	2	1	1
LNCaP_42D	chr13	19905484	21234850	259	0.603997	ASCNA	13	6	HLAMP	0.619221	1	5	1	1
LNCaP_42D	chr13	21234851	21290003	3	0.795374	UBCNA	19	7	HLAMP	0.814212	3	4	1	1
LNCaP_42D	chr13	21290004	22021945	142	0.619862	ASCNA	13	6	HLAMP	0.635405	1	5	1	1
LNCaP_42D	chr13	22021946	22030059	3	1.08547	UBCNA	22	8	HLAMP	1.10894	1	7	1	1
LNCaP_42D	chr13	22030060	22571304	124	0.600688	ASCNA	13	6	HLAMP	0.615845	1	5	1	1
LNCaP_42D	chr13	22571305	23140359	143	0.062026	ASCNA	7	4	AMP	0.0639076	1	3	1	1
LNCaP_42D	chr13	23140360	34841789	2368	0.601519	ASCNA	13	6	HLAMP	0.616693	1	5	1	1
LNCaP_42D	chr13	34841790	34953144	10	0.6022	NA	NA	6	NA	0.617388	NA	NA	NA	1
LNCaP_42D	chr13	34953145	35609847	109	0.110588	ASCNA	7	4	AMP	0.113886	1	3	1	1
LNCaP_42D	chr13	35609848	35640737	19	0.472181	ASCNA	13	6	HLAMP	0.484616	1	5	1	1
LNCaP_42D	chr13	35640738	36218811	214	0.066876	ASCNA	7	4	AMP	0.0689012	1	3	1	1
LNCaP_42D	chr13	36218812	36550774	59	0.585498	ASCNA	13	6	HLAMP	0.600346	1	5	1	1
LNCaP_42D	chr13	36550775	36660868	25	0.017985	ASCNA	7	4	AMP	0.0185392	1	3	1	1
LNCaP_42D	chr13	36660869	39354757	799	-0.924838	HET	3	2	NEUT	-0.965607	1	1	NA	NA
LNCaP_42D	chr13	39354758	40521610	325	0.049671	ASCNA	7	4	AMP	0.0511844	1	3	1	1
LNCaP_42D	chr13	40521611	40537735	5	-0.298074	GAIN	5	3	GAIN	-0.308379	1	2	1	1
LNCaP_42D	chr13	40537736	63034628	5576	-0.918282	HET	3	2	NEUT	-0.958655	1	1	NA	NA
LNCaP_42D	chr13	63034629	63057868	8	-0.062753	BCNA	8	4	AMP	-0.0647434	2	2	1	1
LNCaP_42D	chr13	63057869	63067375	4	0.785091	UBCNA	18	7	HLAMP	0.803747	2	5	1	1
LNCaP_42D	chr13	63067376	71491245	1262	-0.915983	HET	3	2	NEUT	-0.956218	1	1	NA	NA
LNCaP_42D	chr13	71491246	114338766	10733	-0.918992	HET	3	2	NEUT	-0.959408	1	1	NA	NA
LNCaP_42D	chr14	18680001	19791776	1	1.0352	NA	NA	8	HLAMP	1.05793	NA	NA	NA	1
LNCaP_42D	chr14	19791777	19969772	82	0.598388	UBCNA	14	6	HLAMP	0.613499	2	4	1	1
LNCaP_42D	chr14	19969773	29825998	2869	0.060881	BCNA	8	4	AMP	0.0627286	2	2	1	1
LNCaP_42D	chr14	29825999	30041918	62	0.681513	UBCNA	14	6	HLAMP	0.69826	2	4	1	1
LNCaP_42D	chr14	30041919	37598943	2079	0.051921	BCNA	8	4	AMP	0.0535017	2	2	1	1
LNCaP_42D	chr14	37598944	37930502	36	-0.34795	NA	NA	3	NA	-0.360205	NA	NA	NA	1
LNCaP_42D	chr14	37930503	38078025	54	0.256308	UBCNA	11	5	HLAMP	0.263572	2	3	1	1
LNCaP_42D	chr14	38078026	41269780	1291	0.062818	BCNA	8	4	AMP	0.0647231	2	2	1	1
LNCaP_42D	chr14	41269781	41279679	6	0.395039	UBCNA	11	5	HLAMP	0.405716	2	3	1	1
LNCaP_42D	chr14	41279680	44450354	972	0.089481	BCNA	8	4	AMP	0.0921692	2	2	1	1
LNCaP_42D	chr14	44450355	45098163	102	0.626005	UBCNA	14	6	HLAMP	0.64167	2	4	1	1
LNCaP_42D	chr14	45098164	54670045	2746	0.055628	BCNA	8	4	AMP	0.0573193	2	2	1	1
LNCaP_42D	chr14	54670046	54814642	104	0.381162	UBCNA	11	5	HLAMP	0.391513	2	3	1	1
LNCaP_42D	chr14	54814643	55254555	41	0.3288	NA	NA	5	HLAMP	0.33789	NA	NA	NA	1
LNCaP_42D	chr14	55254556	86438486	9223	0.051185	BCNA	8	4	AMP	0.0527437	2	2	1	1
LNCaP_42D	chr14	86438487	86449796	15	0.336867	UBCNA	11	5	HLAMP	0.346154	2	3	1	1
LNCaP_42D	chr14	86449797	106038271	6154	0.062586	BCNA	8	4	AMP	0.0644842	2	2	1	1
LNCaP_42D	chr14	106038272	106264353	10	0.1337	NA	NA	4	NA	0.137654	NA	NA	NA	1
LNCaP_42D	chr14	106264354	106286174	2	0.632456	UBCNA	14	6	HLAMP	0.648249	2	4	1	1
LNCaP_42D	chr14	106286175	106365434	7	0.101165	BCNA	8	4	AMP	0.104192	2	2	1	1
LNCaP_42D	chr14	106365435	106461409	5	0.957561	BCNA	24	8	HLAMP	0.979102	4	4	1	1
LNCaP_42D	chr14	106461410	106628298	27	0.049823	BCNA	8	4	AMP	0.051341	2	2	1	1
LNCaP_42D	chr14	106628299	106641139	10	0.573806	UBCNA	14	6	HLAMP	0.588414	2	4	1	1
LNCaP_42D	chr14	106641140	106823032	64	0.136497	BCNA	8	4	AMP	0.14053	2	2	1	1
LNCaP_42D	chr14	106823033	106878059	16	0.245232	UBCNA	11	5	HLAMP	0.252209	2	3	1	1
LNCaP_42D	chr15	22223371	56882911	9069	0.037262	BCNA	8	4	AMP	0.0384023	2	2	1	1
LNCaP_42D	chr15	56882912	57040198	42	-0.364435	GAIN	5	3	GAIN	-0.37735	1	2	1	1
LNCaP_42D	chr15	57040199	68130432	3346	0.045803	BCNA	8	4	AMP	0.0472005	2	2	1	1
LNCaP_42D	chr15	68130433	68142020	7	-0.56134	GAIN	5	3	GAIN	-0.582779	1	2	1	1
LNCaP_42D	chr15	68142021	101844841	9968	0.046825	BCNA	8	4	AMP	0.0482531	2	2	1	1
LNCaP_42D	chr16	65043	19927357	5568	-0.369764	GAIN	5	3	GAIN	-0.382894	1	2	1	1
LNCaP_42D	chr16	19927358	19947363	3	-1.11704	HET	3	2	NEUT	-1.17031	1	1	NA	NA
LNCaP_42D	chr16	19947364	21301362	334	-0.375637	GAIN	5	3	GAIN	-0.389005	1	2	1	1
LNCaP_42D	chr16	21301363	21566111	2	-0.3997	NA	NA	3	NA	-0.414165	NA	NA	NA	1
LNCaP_42D	chr16	21566112	21577933	3	0.357964	UBCNA	11	5	HLAMP	0.367762	2	3	1	1
LNCaP_42D	chr16	21577934	22615470	82	-0.3978	NA	NA	3	NA	-0.412076	NA	NA	NA	1
LNCaP_42D	chr16	22615471	22700596	17	0.337621	UBCNA	11	5	HLAMP	0.346926	2	3	1	1
LNCaP_42D	chr16	22700597	35299999	3318	-0.379547	GAIN	5	3	GAIN	-0.393074	1	2	1	1
LNCaP_42D	chr16	38400001	55796175	3318	-0.379547	GAIN	5	3	GAIN	-0.393074	1	2	1	1
LNCaP_42D	chr16	55796176	78810063	5165	-0.367086	GAIN	5	3	GAIN	-0.380108	1	2	1	1
LNCaP_42D	chr16	78810064	78879834	74	-0.87261	HET	3	2	NEUT	-0.910276	1	1	NA	NA
LNCaP_42D	chr16	78879835	90074947	4705	-0.353695	GAIN	5	3	GAIN	-0.366179	1	2	1	1
LNCaP_42D	chr17	170001	184484	1	0.0713	NA	NA	4	AMP	0.0734558	NA	NA	NA	NA
LNCaP_42D	chr17	184485	310004	38	0.101571	BCNA	8	4	AMP	0.104609	2	2	1	1
LNCaP_42D	chr17	310005	321084	3	1.11138	BCNA	24	9	HLAMP	1.13522	4	5	1	1
LNCaP_42D	chr17	321085	1300160	212	0.000159	BCNA	8	4	AMP	0.000163931	2	2	1	1
LNCaP_42D	chr17	1300161	1311350	13	-0.259464	GAIN	5	3	GAIN	-0.268307	1	2	1	1
LNCaP_42D	chr17	1311351	21289613	5570	0.001058	BCNA	8	4	AMP	0.0010908	2	2	1	1
LNCaP_42D	chr17	21289614	21350180	53	1.04878	BCNA	24	8	HLAMP	1.07171	4	4	1	1
LNCaP_42D	chr17	21350181	22699999	3105	0.055822	BCNA	8	4	AMP	0.0575191	2	2	1	1
LNCaP_42D	chr17	27400001	45439036	3105	0.055822	BCNA	8	4	AMP	0.0575191	2	2	1	1
LNCaP_42D	chr17	45439037	45573548	0	NA	NA	NA	NA	NA	NA	NA	NA	NA	NA
LNCaP_42D	chr17	45573549	45610794	45	0.733041	UBCNA	18	7	HLAMP	0.750755	2	5	1	1
LNCaP_42D	chr17	45610795	46090987	486	0.058412	BCNA	8	4	AMP	0.0601862	2	2	1	1
LNCaP_42D	chr17	46090988	46130056	40	0.615726	UBCNA	14	6	HLAMP	0.631186	2	4	1	1
LNCaP_42D	chr17	46130057	46140176	23	0.820433	UBCNA	19	7	HLAMP	0.839709	3	4	1	1
LNCaP_42D	chr17	46140177	46190028	114	0.987503	BCNA	24	8	HLAMP	1.00951	4	4	1	1
LNCaP_42D	chr17	46190029	46200112	18	0.787867	UBCNA	19	7	HLAMP	0.806572	3	4	1	1
LNCaP_42D	chr17	46200113	46279985	75	1.20718	UBCNA	23	9	HLAMP	1.23233	4	5	1	1
LNCaP_42D	chr17	46279986	46710943	0	NA	NA	NA	NA	NA	NA	NA	NA	NA	NA
LNCaP_42D	chr17	46710944	51409499	1111	0.049758	BCNA	8	4	AMP	0.051274	2	2	1	1
LNCaP_42D	chr17	51409500	51419619	9	0.269688	UBCNA	11	5	HLAMP	0.277296	2	3	1	1
LNCaP_42D	chr17	51419620	51488094	43	0.688797	UBCNA	14	6	HLAMP	0.705683	2	4	1	1
LNCaP_42D	chr17	51488095	83090856	8057	0.053918	BCNA	8	4	AMP	0.0555583	2	2	1	1
LNCaP_42D	chr18	130001	312643	18	0.08575	NA	NA	4	NA	0.0883295	NA	NA	NA	1
LNCaP_42D	chr18	312644	15399999	5115	0.035094	BCNA	8	4	AMP	0.0361688	2	2	1	1
LNCaP_42D	chr18	21500001	37299343	5115	0.035094	BCNA	8	4	AMP	0.0361688	2	2	1	1
LNCaP_42D	chr18	37299344	37360514	40	0.277531	UBCNA	11	5	HLAMP	0.285339	2	3	1	1
LNCaP_42D	chr18	37360515	60820042	8211	0.033943	BCNA	8	4	AMP	0.034983	2	2	1	1
LNCaP_42D	chr18	60820043	60830362	21	0.264011	UBCNA	11	5	HLAMP	0.271474	2	3	1	1
LNCaP_42D	chr18	60830363	64539576	890	0.027928	BCNA	8	4	AMP	0.0287855	2	2	1	1
LNCaP_42D	chr18	64539577	64550298	13	0.390611	UBCNA	11	5	HLAMP	0.401185	2	3	1	1
LNCaP_42D	chr18	64550299	70729317	2480	0.059904	BCNA	8	4	AMP	0.0617226	2	2	1	1
LNCaP_42D	chr18	70729318	70762368	8	-0.402523	GAIN	5	3	GAIN	-0.416994	1	2	1	1
LNCaP_42D	chr18	70762369	78829891	3302	0.015603	BCNA	8	4	AMP	0.0160842	2	2	1	1
LNCaP_42D	chr18	78829892	78839989	8	-0.344711	GAIN	5	3	GAIN	-0.356837	1	2	1	1
LNCaP_42D	chr18	78839990	80244172	279	0.057401	BCNA	8	4	AMP	0.0591451	2	2	1	1
LNCaP_42D	chr19	267039	7450052	1359	-0.345158	GAIN	5	3	GAIN	-0.357302	1	2	1	1
LNCaP_42D	chr19	7450053	7460872	2	0.585628	BCNA	15	6	HLAMP	0.600479	3	3	1	1
LNCaP_42D	chr19	7460873	24199999	2976	-0.369392	GAIN	5	3	GAIN	-0.382507	1	2	1	1
LNCaP_42D	chr19	28100001	29380296	2976	-0.369392	GAIN	5	3	GAIN	-0.382507	1	2	1	1
LNCaP_42D	chr19	29380297	29409781	15	0.088318	ASCNA	7	4	AMP	0.0909724	1	3	1	1
LNCaP_42D	chr19	29409782	40716014	2462	-0.373631	GAIN	5	3	GAIN	-0.386918	1	2	1	1
LNCaP_42D	chr19	40716015	49216164	756	-0.9383	NA	NA	2	NA	-0.979889	NA	NA	NA	1
LNCaP_42D	chr19	49216165	54050179	1234	-0.347222	GAIN	5	3	GAIN	-0.359448	1	2	1	1
LNCaP_42D	chr19	54050180	54057672	2	-0.936235	HET	3	2	NEUT	-0.977698	1	1	NA	NA
LNCaP_42D	chr19	54057673	54222908	27	-0.288901	GAIN	5	3	GAIN	-0.298855	1	2	1	1
LNCaP_42D	chr19	54222909	54243838	24	0.3965	UBCNA	11	5	HLAMP	0.407212	2	3	1	1
LNCaP_42D	chr19	54243839	58499452	1078	-0.34457	GAIN	5	3	GAIN	-0.356691	1	2	1	1
LNCaP_42D	chr20	83158	15029738	6572	0.041019	BCNA	8	4	AMP	0.0422726	2	2	1	1
LNCaP_42D	chr20	15029739	15210204	53	-0.364713	GAIN	5	3	GAIN	-0.377639	1	2	1	1
LNCaP_42D	chr20	15210205	15497314	135	-0.007545	BCNA	8	4	AMP	-0.00777962	2	2	1	1
LNCaP_42D	chr20	15497315	15549998	34	0.603909	UBCNA	14	6	HLAMP	0.619131	2	4	1	1
LNCaP_42D	chr20	15549999	25699999	13198	0.049555	BCNA	8	4	AMP	0.0510649	2	2	1	1
LNCaP_42D	chr20	30400001	62364658	13198	0.049555	BCNA	8	4	AMP	0.0510649	2	2	1	1
LNCaP_42D	chr20	62364659	62470271	51	0.23594	UBCNA	11	5	HLAMP	0.242674	2	3	1	1
LNCaP_42D	chr20	62470272	64058822	550	0.145079	BCNA	8	4	AMP	0.149353	2	2	1	1
LNCaP_42D	chr20	64058823	64091569	14	0.262207	UBCNA	11	5	HLAMP	0.269623	2	3	1	1
LNCaP_42D	chr20	64091570	64279990	65	0.148926	BCNA	8	4	AMP	0.153307	2	2	1	1
LNCaP_42D	chr21	14034348	15205122	373	-0.376878	GAIN	5	3	GAIN	-0.390297	1	2	1	1
LNCaP_42D	chr21	15205123	15220146	2	-0.962088	HET	3	2	NEUT	-1.00514	1	1	NA	NA
LNCaP_42D	chr21	15220147	43781060	8239	-0.36625	GAIN	5	3	GAIN	-0.379238	1	2	1	1
LNCaP_42D	chr21	43781061	43830623	10	0.103435	BCNA	8	4	AMP	0.106527	2	2	1	1
LNCaP_42D	chr21	43830624	44176731	107	-0.34048	GAIN	5	3	GAIN	-0.352439	1	2	1	1
LNCaP_42D	chr21	44176732	46664908	803	-0.309568	GAIN	5	3	GAIN	-0.320316	1	2	1	1
LNCaP_42D	chr22	18960744	22900428	1015	-0.312471	GAIN	5	3	GAIN	-0.323332	1	2	1	1
LNCaP_42D	chr22	22900429	22910145	2	0.434929	ASCNA	10	5	HLAMP	0.446527	1	4	1	1
LNCaP_42D	chr22	22910146	36739854	4486	-0.348465	GAIN	5	3	GAIN	-0.360741	1	2	1	1
LNCaP_42D	chr22	36739855	36758907	4	-0.81696	HET	3	2	NEUT	-0.851448	1	1	NA	NA
LNCaP_42D	chr22	36758908	50733265	4345	-0.321191	GAIN	5	3	GAIN	-0.332391	1	2	1	1
LNCaP_42D	chrX	2790001	3380000	59	0.156515	GAIN	NA	2	GAIN	0.161108	NA	NA	NA	NA
LNCaP_42D	chrX	3380001	3710000	33	0.209817	AMP	NA	2	GAIN	0.21586	NA	NA	NA	NA
LNCaP_42D	chrX	3710001	3970000	26	0.126923	GAIN	NA	2	GAIN	0.130686	NA	NA	NA	NA
LNCaP_42D	chrX	3970001	8790000	482	0.240982	AMP	NA	2	GAIN	0.247848	NA	NA	NA	NA
LNCaP_42D	chrX	8790001	9570000	78	0.184343	GAIN	NA	2	GAIN	0.1897	NA	NA	NA	NA
LNCaP_42D	chrX	9570001	11340000	177	0.23484	AMP	NA	2	GAIN	0.241546	NA	NA	NA	NA
LNCaP_42D	chrX	11340001	11400000	6	0.713345	HLAMP	NA	3	AMP	0.730694	NA	NA	NA	NA
LNCaP_42D	chrX	11400001	12400000	100	0.247637	AMP	NA	2	GAIN	0.254677	NA	NA	NA	NA
LNCaP_42D	chrX	12400001	13400000	100	0.191014	GAIN	NA	2	GAIN	0.196552	NA	NA	NA	NA
LNCaP_42D	chrX	13400001	18090000	469	0.223111	AMP	NA	2	GAIN	0.229508	NA	NA	NA	NA
LNCaP_42D	chrX	18090001	21380000	329	0.177739	GAIN	NA	2	GAIN	0.182915	NA	NA	NA	NA
LNCaP_42D	chrX	21380001	21810000	43	0.235569	AMP	NA	2	GAIN	0.242294	NA	NA	NA	NA
LNCaP_42D	chrX	21810001	22440000	63	0.185076	GAIN	NA	2	GAIN	0.190453	NA	NA	NA	NA
LNCaP_42D	chrX	22440001	23330000	89	0.227233	AMP	NA	2	GAIN	0.233739	NA	NA	NA	NA
LNCaP_42D	chrX	23330001	24550000	122	0.173201	GAIN	NA	2	GAIN	0.178254	NA	NA	NA	NA
LNCaP_42D	chrX	24550001	25520000	97	0.21334	AMP	NA	2	GAIN	0.219477	NA	NA	NA	NA
LNCaP_42D	chrX	25520001	25730000	21	0.1685	GAIN	NA	2	GAIN	0.173423	NA	NA	NA	NA
LNCaP_42D	chrX	25730001	25890000	16	0.232914	AMP	NA	2	GAIN	0.239569	NA	NA	NA	NA
LNCaP_42D	chrX	25890001	26285000	39	0.179393	GAIN	NA	2	GAIN	0.184615	NA	NA	NA	NA
LNCaP_42D	chrX	26285001	30455000	416	0.249697	AMP	NA	2	GAIN	0.25679	NA	NA	NA	NA
LNCaP_42D	chrX	30455001	32030000	157	0.178151	GAIN	NA	2	GAIN	0.183339	NA	NA	NA	NA
LNCaP_42D	chrX	32030001	34070000	204	0.238402	AMP	NA	2	GAIN	0.245201	NA	NA	NA	NA
LNCaP_42D	chrX	34070001	34490000	42	0.178011	GAIN	NA	2	GAIN	0.183195	NA	NA	NA	NA
LNCaP_42D	chrX	34490001	35100000	61	0.22764	AMP	NA	2	GAIN	0.234156	NA	NA	NA	NA
LNCaP_42D	chrX	35100001	36070000	97	0.171316	GAIN	NA	2	GAIN	0.176317	NA	NA	NA	NA
LNCaP_42D	chrX	36070001	36400000	33	0.253604	AMP	NA	2	GAIN	0.260799	NA	NA	NA	NA
LNCaP_42D	chrX	36400001	36660000	26	0.154684	GAIN	NA	2	GAIN	0.159226	NA	NA	NA	NA
LNCaP_42D	chrX	36660001	36850000	19	0.261253	AMP	NA	2	GAIN	0.268645	NA	NA	NA	NA
LNCaP_42D	chrX	36850001	37390000	54	0.167996	GAIN	NA	2	GAIN	0.172906	NA	NA	NA	NA
LNCaP_42D	chrX	37390001	38710000	132	0.223657	AMP	NA	2	GAIN	0.230068	NA	NA	NA	NA
LNCaP_42D	chrX	38710001	39350000	64	0.187646	GAIN	NA	2	GAIN	0.193092	NA	NA	NA	NA
LNCaP_42D	chrX	39350001	40550000	120	0.208116	AMP	NA	2	GAIN	0.214114	NA	NA	NA	NA
LNCaP_42D	chrX	40550001	41645000	109	0.169792	GAIN	NA	2	GAIN	0.174751	NA	NA	NA	NA
LNCaP_42D	chrX	41645001	42270000	62	0.216534	AMP	NA	2	GAIN	0.222756	NA	NA	NA	NA
LNCaP_42D	chrX	42270001	45010000	274	0.170806	GAIN	NA	2	GAIN	0.175793	NA	NA	NA	NA
LNCaP_42D	chrX	45010001	45470000	46	0.255014	AMP	NA	2	GAIN	0.262245	NA	NA	NA	NA
LNCaP_42D	chrX	45470001	47530000	206	0.190809	GAIN	NA	2	GAIN	0.196342	NA	NA	NA	NA
LNCaP_42D	chrX	47530001	50990000	346	0.222546	AMP	NA	2	GAIN	0.228927	NA	NA	NA	NA
LNCaP_42D	chrX	50990001	52560000	157	0.181008	GAIN	NA	2	GAIN	0.186274	NA	NA	NA	NA
LNCaP_42D	chrX	52560001	53680000	112	0.214408	AMP	NA	2	GAIN	0.220573	NA	NA	NA	NA
LNCaP_42D	chrX	53680001	54900000	122	0.162054	GAIN	NA	2	GAIN	0.166799	NA	NA	NA	NA
LNCaP_42D	chrX	54900001	55200000	30	0.242171	AMP	NA	2	GAIN	0.249068	NA	NA	NA	NA
LNCaP_42D	chrX	55200001	58099999	279	0.163737	GAIN	NA	2	GAIN	0.16853	NA	NA	NA	NA
LNCaP_42D	chrX	63800001	64980000	107	0.653737	HLAMP	NA	3	AMP	0.669948	NA	NA	NA	NA
LNCaP_42D	chrX	64980001	66425000	144	0.831865	HLAMP2	NA	4	HLAMP	0.851339	NA	NA	NA	NA
LNCaP_42D	chrX	66425001	68520000	209	1.47941	HLAMP4	NA	6	HLAMP	1.50782	NA	NA	NA	NA
LNCaP_42D	chrX	68520001	70770000	225	-0.0276666	GAIN	NA	2	GAIN	-0.0285331	NA	NA	NA	NA
LNCaP_42D	chrX	70770001	70990000	22	-0.163162	HETD	NA	2	GAIN	-0.168529	NA	NA	NA	NA
LNCaP_42D	chrX	70990001	71290000	30	-0.0771034	GAIN	NA	2	GAIN	-0.0795617	NA	NA	NA	NA
LNCaP_42D	chrX	71290001	71600000	31	-0.12313	HETD	NA	2	GAIN	-0.127121	NA	NA	NA	NA
LNCaP_42D	chrX	71600001	72710000	111	-0.0660423	GAIN	NA	2	GAIN	-0.0681395	NA	NA	NA	NA
LNCaP_42D	chrX	72710001	74210000	150	-0.154164	HETD	NA	2	GAIN	-0.159218	NA	NA	NA	NA
LNCaP_42D	chrX	74210001	75710000	150	-0.0931216	GAIN	NA	2	GAIN	-0.0961079	NA	NA	NA	NA
LNCaP_42D	chrX	75710001	77500000	179	-0.153807	HETD	NA	2	GAIN	-0.158849	NA	NA	NA	NA
LNCaP_42D	chrX	77500001	78175000	67	-0.0959003	GAIN	NA	2	GAIN	-0.0989787	NA	NA	NA	NA
LNCaP_42D	chrX	78175001	81035000	285	-0.146076	HETD	NA	2	GAIN	-0.150851	NA	NA	NA	NA
LNCaP_42D	chrX	81035001	82320000	128	-0.0929716	GAIN	NA	2	GAIN	-0.0959529	NA	NA	NA	NA
LNCaP_42D	chrX	82320001	84750000	243	-0.13733	HETD	NA	2	GAIN	-0.141805	NA	NA	NA	NA
LNCaP_42D	chrX	84750001	87310000	256	-0.0951731	GAIN	NA	2	GAIN	-0.0982275	NA	NA	NA	NA
LNCaP_42D	chrX	87310001	87660000	35	-0.157749	HETD	NA	2	GAIN	-0.162928	NA	NA	NA	NA
LNCaP_42D	chrX	87660001	91270000	361	-0.0850714	GAIN	NA	2	GAIN	-0.0877916	NA	NA	NA	NA
LNCaP_42D	chrX	91270001	92215000	94	-0.14691	HETD	NA	2	GAIN	-0.151714	NA	NA	NA	NA
LNCaP_42D	chrX	92215001	94600000	238	-0.0866064	GAIN	NA	2	GAIN	-0.0893772	NA	NA	NA	NA
LNCaP_42D	chrX	94600001	95870000	127	-0.130861	HETD	NA	2	GAIN	-0.135115	NA	NA	NA	NA
LNCaP_42D	chrX	95870001	98525000	265	-0.0799787	GAIN	NA	2	GAIN	-0.0825313	NA	NA	NA	NA
LNCaP_42D	chrX	98525001	98790000	26	-0.173002	HETD	NA	2	GAIN	-0.178714	NA	NA	NA	NA
LNCaP_42D	chrX	98790001	101545000	275	-0.0867117	GAIN	NA	2	GAIN	-0.089486	NA	NA	NA	NA
LNCaP_42D	chrX	101545001	101630000	8	-0.191337	HETD	NA	2	GAIN	-0.197697	NA	NA	NA	NA
LNCaP_42D	chrX	101630001	112380000	1075	-0.0670983	GAIN	NA	2	GAIN	-0.0692299	NA	NA	NA	NA
LNCaP_42D	chrX	112380001	113700000	132	-0.143645	HETD	NA	2	GAIN	-0.148337	NA	NA	NA	NA
LNCaP_42D	chrX	113700001	121695000	799	-0.0919228	GAIN	NA	2	GAIN	-0.0948693	NA	NA	NA	NA
LNCaP_42D	chrX	121695001	122660000	96	-0.143029	HETD	NA	2	GAIN	-0.147699	NA	NA	NA	NA
LNCaP_42D	chrX	122660001	155700000	3304	-0.0638436	GAIN	NA	2	GAIN	-0.0658694	NA	NA	NA	NA
LNCaP_42F	chr1	900001	1394028	37	0.557654	NA	NA	6	HLAMP	0.60947	NA	NA	NA	1
LNCaP_42F	chr1	1394029	1398055	0	NA	NA	NA	NA	NA	NA	NA	NA	NA	NA
LNCaP_42F	chr1	1398056	2289939	127	0.453569	UBCNA	11	5	HLAMP	0.497293	2	3	1	1
LNCaP_42F	chr1	2289940	2580427	110	0.54578	BCNA	15	6	HLAMP	0.596705	3	3	1	1
LNCaP_42F	chr1	2580428	3422391	323	0.448504	UBCNA	11	5	HLAMP	0.491818	2	3	1	1
LNCaP_42F	chr1	3422392	3734358	62	0.546426	BCNA	15	6	HLAMP	0.597399	3	3	1	1
LNCaP_42F	chr1	3734359	5660931	1075	0.361908	UBCNA	11	5	HLAMP	0.397965	2	3	1	1
LNCaP_42F	chr1	5660932	5680693	9	0.987853	UBCNA	23	8	HLAMP	1.06722	3	5	1	1
LNCaP_42F	chr1	5680694	11640471	1464	0.386119	UBCNA	11	5	HLAMP	0.424252	2	3	1	1
LNCaP_42F	chr1	11640472	11968821	85	0.654631	BCNA	15	6	HLAMP	0.713442	3	3	1	1
LNCaP_42F	chr1	11968822	14739869	588	0.366186	UBCNA	11	5	HLAMP	0.402612	2	3	1	1
LNCaP_42F	chr1	14739870	16613361	179	-0.319	NA	NA	3	GAIN	-0.36031	NA	NA	NA	1
LNCaP_42F	chr1	16613362	16623422	7	1.20897	UBCNA	23	9	HLAMP	1.29945	3	6	1	1
LNCaP_42F	chr1	16623423	16882873	1	0.7625	NA	NA	7	HLAMP	0.828524	NA	NA	NA	1
LNCaP_42F	chr1	16882874	16941834	20	0.761984	UBCNA	19	7	HLAMP	0.827974	3	4	1	1
LNCaP_42F	chr1	16941835	26661454	941	-0.3175	NA	NA	3	GAIN	-0.35859	NA	NA	NA	1
LNCaP_42F	chr1	26661455	31619739	1008	0.403724	UBCNA	11	5	HLAMP	0.443344	2	3	1	1
LNCaP_42F	chr1	31619740	31795455	75	0.525892	BCNA	15	6	HLAMP	0.575305	3	3	1	1
LNCaP_42F	chr1	31795456	41390189	2169	0.403878	UBCNA	11	5	HLAMP	0.443511	2	3	1	1
LNCaP_42F	chr1	41390190	41551666	101	0.516022	BCNA	15	6	HLAMP	0.564677	3	3	1	1
LNCaP_42F	chr1	41551667	43507570	660	0.377482	UBCNA	11	5	HLAMP	0.414879	2	3	1	1
LNCaP_42F	chr1	43507571	43619306	55	0.542328	BCNA	15	6	HLAMP	0.592992	3	3	1	1
LNCaP_42F	chr1	43619307	72323095	7696	0.394966	UBCNA	11	5	HLAMP	0.433849	2	3	1	1
LNCaP_42F	chr1	72323096	72350562	2	-0.329011	GAIN	5	3	GAIN	-0.371792	1	2	1	1
LNCaP_42F	chr1	72350563	73727710	694	0.419447	UBCNA	11	5	HLAMP	0.460378	2	3	1	1
LNCaP_42F	chr1	73727711	73781271	26	0.568656	BCNA	15	6	HLAMP	0.621291	3	3	1	1
LNCaP_42F	chr1	73781272	121699999	14890	0.373707	UBCNA	11	5	HLAMP	0.41078	2	3	1	1
LNCaP_42F	chr1	125100001	152580437	14890	0.373707	UBCNA	11	5	HLAMP	0.41078	2	3	1	1
LNCaP_42F	chr1	152580438	152620079	11	-0.024218	BCNA	8	4	AMP	-0.0270065	2	2	1	1
LNCaP_42F	chr1	152620080	156447065	705	0.397441	UBCNA	11	5	HLAMP	0.436533	2	3	1	1
LNCaP_42F	chr1	156447066	156540319	49	0.511092	BCNA	15	6	HLAMP	0.559366	3	3	1	1
LNCaP_42F	chr1	156540320	194660537	11828	0.381034	UBCNA	11	5	HLAMP	0.418734	2	3	1	1
LNCaP_42F	chr1	194660538	194837864	131	0.535821	BCNA	15	6	HLAMP	0.585992	3	3	1	1
LNCaP_42F	chr1	194837865	194891162	39	0.441663	UBCNA	11	5	HLAMP	0.484421	2	3	1	1
LNCaP_42F	chr1	194891163	195089852	112	0.506165	BCNA	15	6	HLAMP	0.554057	3	3	1	1
LNCaP_42F	chr1	195089853	195748091	212	0.455506	UBCNA	11	5	HLAMP	0.499387	2	3	1	1
LNCaP_42F	chr1	195748092	195840027	98	0.549671	BCNA	15	6	HLAMP	0.600889	3	3	1	1
LNCaP_42F	chr1	195840028	204910328	2323	0.416892	UBCNA	11	5	HLAMP	0.457611	2	3	1	1
LNCaP_42F	chr1	204910329	205041728	78	0.528701	BCNA	15	6	HLAMP	0.578329	3	3	1	1
LNCaP_42F	chr1	205041729	207371067	744	0.419218	UBCNA	11	5	HLAMP	0.46013	2	3	1	1
LNCaP_42F	chr1	207371068	207380463	7	0.006169	BCNA	8	4	AMP	0.006871	2	2	1	1
LNCaP_42F	chr1	207380464	210652090	1013	0.359252	UBCNA	11	5	HLAMP	0.395078	2	3	1	1
LNCaP_42F	chr1	210652091	210660277	5	0.767231	UBCNA	19	7	HLAMP	0.833558	3	4	1	1
LNCaP_42F	chr1	210660278	219601467	2961	0.362437	UBCNA	11	5	HLAMP	0.398539	2	3	1	1
LNCaP_42F	chr1	219601468	219641732	12	0.080301	BCNA	8	4	AMP	0.089183	2	2	1	1
LNCaP_42F	chr1	219641733	228289581	2026	0.384615	UBCNA	11	5	HLAMP	0.422621	2	3	1	1
LNCaP_42F	chr1	228289582	228401940	42	0.562049	BCNA	15	6	HLAMP	0.614193	3	3	1	1
LNCaP_42F	chr1	228401941	229669916	334	0.342819	UBCNA	11	5	HLAMP	0.377211	2	3	1	1
LNCaP_42F	chr1	229669917	229690428	6	-0.110735	BCNA	8	4	AMP	-0.123924	2	2	1	1
LNCaP_42F	chr1	229690429	234769961	1776	0.361124	UBCNA	11	5	HLAMP	0.397113	2	3	1	1
LNCaP_42F	chr1	234769962	234800973	22	0.928175	UBCNA	23	8	HLAMP	1.00422	3	5	1	1
LNCaP_42F	chr1	234800974	236379783	401	0.337037	UBCNA	11	5	HLAMP	0.37092	2	3	1	1
LNCaP_42F	chr1	236379784	236390182	10	0.032878	BCNA	8	4	AMP	0.0365811	2	2	1	1
LNCaP_42F	chr1	236390183	240029599	1394	0.295309	UBCNA	11	5	HLAMP	0.325453	2	3	1	1
LNCaP_42F	chr1	240029600	240260697	218	0.182738	BCNA	8	4	AMP	0.202185	2	2	1	1
LNCaP_42F	chr1	240260698	248438892	2522	0.315706	UBCNA	11	5	HLAMP	0.347692	2	3	1	1
LNCaP_42F	chr1	248438893	248573928	2	0.947368	UBCNA	22	8	HLAMP	1.02449	2	6	1	1
LNCaP_42F	chr1	248573929	248874237	61	0.352061	UBCNA	11	5	HLAMP	0.387262	2	3	1	1
LNCaP_42F	chr2	47208	3179582	897	0.319005	UBCNA	11	5	HLAMP	0.351287	2	3	1	1
LNCaP_42F	chr2	3179583	3190342	6	0.959256	UBCNA	23	8	HLAMP	1.03705	3	5	1	1
LNCaP_42F	chr2	3190343	38210046	13009	0.365286	UBCNA	11	5	HLAMP	0.401635	2	3	1	1
LNCaP_42F	chr2	38210047	38214963	8	0.02665	BCNA	8	4	AMP	0.0296588	2	2	1	1
LNCaP_42F	chr2	38214964	74843882	3499	-0.3655	NA	NA	3	GAIN	-0.413746	NA	NA	NA	1
LNCaP_42F	chr2	74843883	81929885	2668	0.359695	UBCNA	11	5	HLAMP	0.39556	2	3	1	1
LNCaP_42F	chr2	81929886	81940261	18	0.559762	BCNA	15	6	HLAMP	0.611736	3	3	1	1
LNCaP_42F	chr2	81940262	82159661	184	0.4428	UBCNA	11	5	HLAMP	0.485651	2	3	1	1
LNCaP_42F	chr2	82159662	82169861	24	0.542533	BCNA	15	6	HLAMP	0.593212	3	3	1	1
LNCaP_42F	chr2	82169862	82900183	118	0.394555	NA	NA	5	NA	0.433403	NA	NA	NA	1
LNCaP_42F	chr2	82900184	82928363	17	0.597632	BCNA	15	6	HLAMP	0.652393	3	3	1	1
LNCaP_42F	chr2	82928364	88855976	1161	0.372486	UBCNA	11	5	HLAMP	0.409455	2	3	1	1
LNCaP_42F	chr2	88855977	91799999	110	-0.2958	NA	NA	3	NA	-0.333744	NA	NA	NA	1
LNCaP_42F	chr2	96000001	97645224	110	-0.2958	NA	NA	3	NA	-0.333744	NA	NA	NA	1
LNCaP_42F	chr2	97645225	109190175	3099	-0.382166	GAIN	5	3	GAIN	-0.432961	1	2	1	1
LNCaP_42F	chr2	109190176	109200531	14	0.480583	UBCNA	14	6	HLAMP	0.526468	2	4	1	1
LNCaP_42F	chr2	109200532	125675511	3539	-0.357548	GAIN	5	3	GAIN	-0.40459	1	2	1	1
LNCaP_42F	chr2	125675512	125699218	7	-0.991339	HET	3	2	NEUT	-1.16385	1	1	NA	NA
LNCaP_42F	chr2	125699219	141082774	3265	-0.365382	GAIN	5	3	GAIN	-0.41361	1	2	1	1
LNCaP_42F	chr2	141082775	141189399	28	-0.727055	HET	3	2	NEUT	-0.839129	1	1	NA	NA
LNCaP_42F	chr2	141189400	141320498	13	-0.7275	NA	NA	2	NEUT	-0.839665	NA	NA	NA	1
LNCaP_42F	chr2	141320499	153219410	2637	-0.338828	GAIN	5	3	GAIN	-0.383064	1	2	1	1
LNCaP_42F	chr2	153219411	153229908	7	0.439853	UBCNA	11	5	HLAMP	0.482463	2	3	1	1
LNCaP_42F	chr2	153229909	158618631	1401	-0.280867	GAIN	5	3	GAIN	-0.316677	1	2	1	1
LNCaP_42F	chr2	158618632	158689354	30	-0.691098	HET	3	2	NEUT	-0.795943	1	1	NA	NA
LNCaP_42F	chr2	158689355	159288015	108	-0.36039	GAIN	5	3	GAIN	-0.407861	1	2	1	1
LNCaP_42F	chr2	159288016	159299965	8	-0.756063	HET	3	2	NEUT	-0.874129	1	1	NA	NA
LNCaP_42F	chr2	159299966	202329533	9436	-0.358676	GAIN	5	3	GAIN	-0.405888	1	2	1	1
LNCaP_42F	chr2	202329534	202493490	16	-0.39685	NA	NA	3	NA	-0.44992	NA	NA	NA	1
LNCaP_42F	chr2	202493491	202688562	23	0.020495	BCNA	8	4	AMP	0.0228144	2	2	1	1
LNCaP_42F	chr2	202688563	204553741	365	-0.350291	GAIN	5	3	GAIN	-0.39624	1	2	1	1
LNCaP_42F	chr2	204553742	204940119	47	0.026646	ASCNA	7	4	AMP	0.0296544	1	3	1	1
LNCaP_42F	chr2	204940120	241759008	10855	-0.36533	GAIN	5	3	GAIN	-0.41355	1	2	1	1
LNCaP_42F	chr3	20001	24408	0	NA	NA	NA	NA	NA	NA	NA	NA	NA	NA
LNCaP_42F	chr3	24409	111714	27	-0.037259	BCNA	8	4	AMP	-0.0415708	2	2	1	1
LNCaP_42F	chr3	111715	1072829	275	-0.134675	GAIN	5	3	GAIN	-0.150867	1	2	1	1
LNCaP_42F	chr3	1072830	1156037	59	-0.080441	BCNA	8	4	AMP	-0.0899083	2	2	1	1
LNCaP_42F	chr3	1156038	1296313	79	-0.165924	GAIN	5	3	GAIN	-0.186122	1	2	1	1
LNCaP_42F	chr3	1296314	1419953	42	-0.067133	BCNA	8	4	AMP	-0.074993	2	2	1	1
LNCaP_42F	chr3	1419954	6170040	2045	-0.164439	GAIN	5	3	GAIN	-0.184445	1	2	1	1
LNCaP_42F	chr3	6170041	6188816	23	-0.034783	BCNA	8	4	AMP	-0.0388044	2	2	1	1
LNCaP_42F	chr3	6188817	7929743	839	-0.168085	GAIN	5	3	GAIN	-0.188564	1	2	1	1
LNCaP_42F	chr3	7929744	7955810	38	-0.044401	BCNA	8	4	AMP	-0.0495536	2	2	1	1
LNCaP_42F	chr3	7955811	8047023	36	-0.139615	GAIN	5	3	GAIN	-0.156434	1	2	1	1
LNCaP_42F	chr3	8047024	8086465	36	-0.077175	BCNA	8	4	AMP	-0.0862463	2	2	1	1
LNCaP_42F	chr3	8086466	8212444	79	-0.128568	GAIN	5	3	GAIN	-0.143989	1	2	1	1
LNCaP_42F	chr3	8212445	8739336	201	-0.067308	BCNA	8	4	AMP	-0.075189	2	2	1	1
LNCaP_42F	chr3	8739337	10319276	352	-0.127175	GAIN	5	3	GAIN	-0.14242	1	2	1	1
LNCaP_42F	chr3	10319277	10979762	246	-0.076271	BCNA	8	4	AMP	-0.0852328	2	2	1	1
LNCaP_42F	chr3	10979763	12799421	519	-0.168926	GAIN	5	3	GAIN	-0.189514	1	2	1	1
LNCaP_42F	chr3	12799422	13402359	169	-0.044376	BCNA	8	4	AMP	-0.0495257	2	2	1	1
LNCaP_42F	chr3	13402360	13503617	41	-0.149268	GAIN	5	3	GAIN	-0.167319	1	2	1	1
LNCaP_42F	chr3	13503618	13883061	172	-0.060895	BCNA	8	4	AMP	-0.0680073	2	2	1	1
LNCaP_42F	chr3	13883062	14312427	80	-0.19112	GAIN	5	3	GAIN	-0.214621	1	2	1	1
LNCaP_42F	chr3	14312428	14553099	88	-0.064186	BCNA	8	4	AMP	-0.0716923	2	2	1	1
LNCaP_42F	chr3	14553100	17229838	744	-0.141358	GAIN	5	3	GAIN	-0.158399	1	2	1	1
LNCaP_42F	chr3	17229839	17539047	138	-0.048155	BCNA	8	4	AMP	-0.0537514	2	2	1	1
LNCaP_42F	chr3	17539048	17961005	141	-0.145633	GAIN	5	3	GAIN	-0.163219	1	2	1	1
LNCaP_42F	chr3	17961006	18160366	18	-0.0968	NA	NA	4	NA	-0.108267	NA	NA	NA	1
LNCaP_42F	chr3	18160367	18426709	124	-0.069037	ASCNA	7	4	AMP	-0.0771259	1	3	1	1
LNCaP_42F	chr3	18426710	24366042	1846	-0.159355	GAIN	5	3	GAIN	-0.178703	1	2	1	1
LNCaP_42F	chr3	24366043	24506526	48	-0.084553	BCNA	8	4	AMP	-0.0945203	2	2	1	1
LNCaP_42F	chr3	24506527	28684671	1345	-0.162347	GAIN	5	3	GAIN	-0.182082	1	2	1	1
LNCaP_42F	chr3	28684672	28729969	29	-0.042952	BCNA	8	4	AMP	-0.0479336	2	2	1	1
LNCaP_42F	chr3	28729970	29719516	277	-0.133106	GAIN	5	3	GAIN	-0.1491	1	2	1	1
LNCaP_42F	chr3	29719517	29738556	16	0.014994	BCNA	8	4	AMP	0.0166945	2	2	1	1
LNCaP_42F	chr3	29738557	30200230	141	-0.145991	GAIN	5	3	GAIN	-0.163623	1	2	1	1
LNCaP_42F	chr3	30200231	30221046	23	-0.039021	BCNA	8	4	AMP	-0.0435398	2	2	1	1
LNCaP_42F	chr3	30221047	33850053	1056	-0.155079	GAIN	5	3	GAIN	-0.173876	1	2	1	1
LNCaP_42F	chr3	33850054	33870034	12	0.067647	ASCNA	7	4	AMP	0.0751655	1	3	1	1
LNCaP_42F	chr3	33870035	34881159	468	-0.135345	GAIN	5	3	GAIN	-0.151622	1	2	1	1
LNCaP_42F	chr3	34881160	35059549	39	-0.069331	BCNA	8	4	AMP	-0.0774553	2	2	1	1
LNCaP_42F	chr3	35059550	37510640	654	-0.144679	GAIN	5	3	GAIN	-0.162143	1	2	1	1
LNCaP_42F	chr3	37510641	37570902	59	-0.06587	BCNA	8	4	AMP	-0.0735783	2	2	1	1
LNCaP_42F	chr3	37570903	37979541	145	-0.131779	GAIN	5	3	GAIN	-0.147605	1	2	1	1
LNCaP_42F	chr3	37979542	38130781	73	-0.078496	BCNA	8	4	AMP	-0.0877273	2	2	1	1
LNCaP_42F	chr3	38130782	39078388	277	-0.144588	GAIN	5	3	GAIN	-0.162041	1	2	1	1
LNCaP_42F	chr3	39078389	39260576	95	-0.075094	BCNA	8	4	AMP	-0.0839135	2	2	1	1
LNCaP_42F	chr3	39260577	42219267	627	-0.183504	GAIN	5	3	GAIN	-0.206	1	2	1	1
LNCaP_42F	chr3	42219268	42245087	10	0.243634	ASCNA	10	5	HLAMP	0.268981	1	4	1	1
LNCaP_42F	chr3	42245088	46636631	1207	-0.146309	GAIN	5	3	GAIN	-0.163981	1	2	1	1
LNCaP_42F	chr3	46636632	47009366	67	-0.067332	BCNA	8	4	AMP	-0.0752159	2	2	1	1
LNCaP_42F	chr3	47009367	49571820	406	-0.146655	GAIN	5	3	GAIN	-0.164372	1	2	1	1
LNCaP_42F	chr3	49571821	52590350	321	-0.020682	BCNA	8	4	AMP	-0.0230601	2	2	1	1
LNCaP_42F	chr3	52590351	52760397	77	-0.150374	GAIN	5	3	GAIN	-0.168567	1	2	1	1
LNCaP_42F	chr3	52760398	53279651	134	-0.047167	BCNA	8	4	AMP	-0.0526465	2	2	1	1
LNCaP_42F	chr3	53279652	53728558	112	-0.143235	GAIN	5	3	GAIN	-0.160515	1	2	1	1
LNCaP_42F	chr3	53728559	53840833	59	-0.093689	BCNA	8	4	AMP	-0.104773	2	2	1	1
LNCaP_42F	chr3	53840834	59753778	1426	-0.157511	GAIN	5	3	GAIN	-0.176621	1	2	1	1
LNCaP_42F	chr3	59753779	60172430	197	0.511906	ASCNA	13	6	HLAMP	0.560243	1	5	1	1
LNCaP_42F	chr3	60172431	60640069	229	-0.17409	GAIN	5	3	GAIN	-0.195352	1	2	1	1
LNCaP_42F	chr3	60640070	60712187	40	-0.848791	HET	3	2	NEUT	-0.98702	1	1	NA	NA
LNCaP_42F	chr3	60712188	60758573	16	-0.123281	GAIN	5	3	GAIN	-0.138037	1	2	1	1
LNCaP_42F	chr3	60758574	61169741	87	-0.089494	BCNA	8	4	AMP	-0.100064	2	2	1	1
LNCaP_42F	chr3	61169742	61469921	98	0.334004	UBCNA	11	5	HLAMP	0.367619	2	3	1	1
LNCaP_42F	chr3	61469922	62769024	562	-0.139542	GAIN	5	3	GAIN	-0.156352	1	2	1	1
LNCaP_42F	chr3	62769025	63119360	127	-0.080305	BCNA	8	4	AMP	-0.0897557	2	2	1	1
LNCaP_42F	chr3	63119361	68072418	1867	-0.134842	GAIN	5	3	GAIN	-0.151055	1	2	1	1
LNCaP_42F	chr3	68072419	68329375	113	-0.09551	BCNA	8	4	AMP	-0.106817	2	2	1	1
LNCaP_42F	chr3	68329376	75235870	2616	-0.168695	GAIN	5	3	GAIN	-0.189253	1	2	1	1
LNCaP_42F	chr3	75235871	75729650	50	-0.052222	BCNA	8	4	AMP	-0.0583007	2	2	1	1
LNCaP_42F	chr3	75729651	75740339	14	0.30735	UBCNA	11	5	HLAMP	0.338585	2	3	1	1
LNCaP_42F	chr3	75740340	75988941	45	-0.040399	BCNA	8	4	AMP	-0.0450799	2	2	1	1
LNCaP_42F	chr3	75988942	76740800	174	-0.123745	GAIN	5	3	GAIN	-0.138559	1	2	1	1
LNCaP_42F	chr3	76740801	76781639	26	-0.043478	BCNA	8	4	AMP	-0.0485217	2	2	1	1
LNCaP_42F	chr3	76781640	77075426	68	-0.134177	GAIN	5	3	GAIN	-0.150306	1	2	1	1
LNCaP_42F	chr3	77075427	77641012	225	-0.07384	BCNA	8	4	AMP	-0.0825079	2	2	1	1
LNCaP_42F	chr3	77641013	77781395	36	-0.089472	GAIN	5	3	GAIN	-0.100039	1	2	1	1
LNCaP_42F	chr3	77781396	77799841	3	0.427203	UBCNA	11	5	HLAMP	0.468775	2	3	1	1
LNCaP_42F	chr3	77799842	79650539	370	-0.162338	GAIN	5	3	GAIN	-0.182072	1	2	1	1
LNCaP_42F	chr3	79650540	79729753	61	-0.056886	BCNA	8	4	AMP	-0.0635196	2	2	1	1
LNCaP_42F	chr3	79729754	80061047	36	-0.149986	GAIN	5	3	GAIN	-0.168129	1	2	1	1
LNCaP_42F	chr3	80061048	80298705	79	-0.063523	BCNA	8	4	AMP	-0.0709498	2	2	1	1
LNCaP_42F	chr3	80298706	80665676	125	-0.117669	GAIN	5	3	GAIN	-0.131722	1	2	1	1
LNCaP_42F	chr3	80665677	82177479	195	-0.095142	NA	NA	4	AMP	-0.106404	NA	NA	NA	1
LNCaP_42F	chr3	82177480	82460153	52	-0.12715	GAIN	5	3	GAIN	-0.142392	1	2	1	1
LNCaP_42F	chr3	82460154	82489931	21	-0.053659	BCNA	8	4	AMP	-0.0599085	2	2	1	1
LNCaP_42F	chr3	82489932	82510238	28	-0.224264	GAIN	5	3	GAIN	-0.252209	1	2	1	1
LNCaP_42F	chr3	82510239	83860394	141	-0.028354	BCNA	8	4	AMP	-0.0316239	2	2	1	1
LNCaP_42F	chr3	83860395	83880959	14	-0.198458	GAIN	5	3	GAIN	-0.222933	1	2	1	1
LNCaP_42F	chr3	83880960	84029945	47	-0.070013	BCNA	8	4	AMP	-0.0782194	2	2	1	1
LNCaP_42F	chr3	84029946	84971081	174	-0.185962	GAIN	5	3	GAIN	-0.208781	1	2	1	1
LNCaP_42F	chr3	84971082	85487163	48	-0.1059	NA	NA	4	NA	-0.118489	NA	NA	NA	1
LNCaP_42F	chr3	85487164	86529466	154	-0.057031	BCNA	8	4	AMP	-0.0636819	2	2	1	1
LNCaP_42F	chr3	86529467	86799615	115	-0.127397	GAIN	5	3	GAIN	-0.14267	1	2	1	1
LNCaP_42F	chr3	86799616	87799999	169	0.1048	NA	NA	4	GAIN	0.116284	NA	NA	NA	1
LNCaP_42F	chr3	94000001	95000977	169	0.1048	NA	NA	4	GAIN	0.116284	NA	NA	NA	1
LNCaP_42F	chr3	95000978	97948891	653	0.387583	UBCNA	11	5	HLAMP	0.425841	2	3	1	1
LNCaP_42F	chr3	97948892	97999149	14	0.597286	UBCNA	14	6	HLAMP	0.652022	2	4	1	1
LNCaP_42F	chr3	97999150	109930794	4297	0.417155	UBCNA	11	5	HLAMP	0.457896	2	3	1	1
LNCaP_42F	chr3	109930795	110041522	60	0.529393	UBCNA	14	6	HLAMP	0.579074	2	4	1	1
LNCaP_42F	chr3	110041523	110141028	37	0.426622	UBCNA	11	5	HLAMP	0.468147	2	3	1	1
LNCaP_42F	chr3	110141029	110444606	129	0.498636	UBCNA	14	6	HLAMP	0.545941	2	4	1	1
LNCaP_42F	chr3	110444607	114640803	1399	0.436816	UBCNA	11	5	HLAMP	0.479178	2	3	1	1
LNCaP_42F	chr3	114640804	116190726	463	0.495448	UBCNA	14	6	HLAMP	0.542504	2	4	1	1
LNCaP_42F	chr3	116190727	116822795	252	0.367413	UBCNA	11	5	HLAMP	0.403945	2	3	1	1
LNCaP_42F	chr3	116822796	116921341	32	0.130571	BCNA	8	4	AMP	0.144741	2	2	1	1
LNCaP_42F	chr3	116921342	117175863	103	0.409283	UBCNA	11	5	HLAMP	0.449368	2	3	1	1
LNCaP_42F	chr3	117175864	120693745	1018	0.615292	BCNA	15	6	HLAMP	0.671326	3	3	1	1
LNCaP_42F	chr3	120693746	120965433	78	0.717904	UBCNA	19	7	HLAMP	0.781015	3	4	1	1
LNCaP_42F	chr3	120965434	125678584	1673	0.613495	BCNA	15	6	HLAMP	0.669401	3	3	1	1
LNCaP_42F	chr3	125678585	125688096	8	0.854505	UBCNA	19	7	HLAMP	0.926242	3	4	1	1
LNCaP_42F	chr3	125688097	125950875	0	NA	NA	NA	NA	NA	NA	NA	NA	NA	NA
LNCaP_42F	chr3	125950876	125960164	4	0.19394	BCNA	8	4	AMP	0.214493	2	2	1	1
LNCaP_42F	chr3	125960165	128285855	702	0.605632	BCNA	15	6	HLAMP	0.660972	3	3	1	1
LNCaP_42F	chr3	128285856	128474019	41	0.785515	UBCNA	19	7	HLAMP	0.853004	3	4	1	1
LNCaP_42F	chr3	128474020	129487454	145	0.669376	NA	NA	6	HLAMP	0.729207	NA	NA	NA	1
LNCaP_42F	chr3	129487455	129618008	36	0.755296	UBCNA	19	7	HLAMP	0.820856	3	4	1	1
LNCaP_42F	chr3	129618009	136296224	1824	0.619626	BCNA	15	6	HLAMP	0.67597	3	3	1	1
LNCaP_42F	chr3	136296225	136313592	4	0.059399	BCNA	8	4	AMP	0.0660216	2	2	1	1
LNCaP_42F	chr3	136313593	146661294	3041	0.58182	BCNA	15	6	HLAMP	0.635427	3	3	1	1
LNCaP_42F	chr3	146661295	146680697	14	0.355439	UBCNA	11	5	HLAMP	0.390934	2	3	1	1
LNCaP_42F	chr3	146680698	162137792	4381	0.603706	BCNA	15	6	HLAMP	0.658907	3	3	1	1
LNCaP_42F	chr3	162137793	162150825	23	0.787994	UBCNA	19	7	HLAMP	0.85564	3	4	1	1
LNCaP_42F	chr3	162150826	162670917	290	0.655365	BCNA	15	6	HLAMP	0.714227	3	3	1	1
LNCaP_42F	chr3	162670918	162702114	36	0.743364	UBCNA	19	7	HLAMP	0.80815	3	4	1	1
LNCaP_42F	chr3	162702115	163480280	235	0.655636	BCNA	15	6	HLAMP	0.714517	3	3	1	1
LNCaP_42F	chr3	163480281	163627952	39	0.773259	UBCNA	19	7	HLAMP	0.839971	3	4	1	1
LNCaP_42F	chr3	163627953	163832176	28	0.632235	NA	NA	6	NA	0.689475	NA	NA	NA	1
LNCaP_42F	chr3	163832177	163919789	44	0.743004	UBCNA	19	7	HLAMP	0.807766	3	4	1	1
LNCaP_42F	chr3	163919790	163969401	37	0.570806	BCNA	15	6	HLAMP	0.623601	3	3	1	1
LNCaP_42F	chr3	163969402	163999336	45	0.757831	UBCNA	19	7	HLAMP	0.823554	3	4	1	1
LNCaP_42F	chr3	163999337	164035011	32	0.580837	BCNA	15	6	HLAMP	0.634372	3	3	1	1
LNCaP_42F	chr3	164035012	164054728	15	0.824989	UBCNA	19	7	HLAMP	0.894935	3	4	1	1
LNCaP_42F	chr3	164054729	164343502	130	0.655429	BCNA	15	6	HLAMP	0.714296	3	3	1	1
LNCaP_42F	chr3	164343503	164399675	31	0.774183	UBCNA	19	7	HLAMP	0.840954	3	4	1	1
LNCaP_42F	chr3	164399676	175069366	2917	0.609073	BCNA	15	6	HLAMP	0.664661	3	3	1	1
LNCaP_42F	chr3	175069367	175077561	18	0.790945	UBCNA	19	7	HLAMP	0.858777	3	4	1	1
LNCaP_42F	chr3	175077562	175381279	169	0.643878	BCNA	15	6	HLAMP	0.701938	3	3	1	1
LNCaP_42F	chr3	175381280	175499641	48	0.960716	UBCNA	23	8	HLAMP	1.03859	3	5	1	1
LNCaP_42F	chr3	175499642	188549557	3576	0.586276	BCNA	15	6	HLAMP	0.64021	3	3	1	1
LNCaP_42F	chr3	188549558	193162034	1625	0.809175	UBCNA	19	7	HLAMP	0.878146	3	4	1	1
LNCaP_42F	chr3	193162035	193173791	2	-0.149728	GAIN	5	3	GAIN	-0.167838	1	2	1	1
LNCaP_42F	chr3	193173792	195453842	611	0.790416	UBCNA	19	7	HLAMP	0.858214	3	4	1	1
LNCaP_42F	chr3	195453843	195691316	12	0.8413	NA	NA	7	NA	0.912241	NA	NA	NA	1
LNCaP_42F	chr3	195691317	195750019	12	1.3076	UBCNA	22	10	HLAMP	1.40249	3	7	1	1
LNCaP_42F	chr3	195750020	197438205	350	0.796893	UBCNA	19	7	HLAMP	0.865098	3	4	1	1
LNCaP_42F	chr3	197438206	197518588	39	1.18437	UBCNA	22	9	HLAMP	1.2737	3	6	1	1
LNCaP_42F	chr3	197518589	198065444	55	0.351286	UBCNA	11	5	HLAMP	0.386419	2	3	1	1
LNCaP_42F	chr4	70001	110760	4	0.0795	NA	NA	4	NA	0.0881542	NA	NA	NA	1
LNCaP_42F	chr4	110761	33360710	10830	0.072021	BCNA	8	4	AMP	0.0800123	2	2	1	1
LNCaP_42F	chr4	33360711	33368739	15	0.292	UBCNA	11	5	HLAMP	0.321842	2	3	1	1
LNCaP_42F	chr4	33368740	34829298	140	0.128553	NA	NA	4	NA	0.142514	NA	NA	NA	1
LNCaP_42F	chr4	34829299	34829991	4	-0.583288	HET	3	2	NEUT	-0.667706	1	1	NA	NA
LNCaP_42F	chr4	34829992	34870104	24	0.276495	UBCNA	11	5	HLAMP	0.304914	2	3	1	1
LNCaP_42F	chr4	34870105	35110398	121	0.142999	BCNA	8	4	AMP	0.158445	2	2	1	1
LNCaP_42F	chr4	35110399	35129908	20	0.29054	UBCNA	11	5	HLAMP	0.320249	2	3	1	1
LNCaP_42F	chr4	35129909	35509799	201	0.118729	BCNA	8	4	AMP	0.131671	2	2	1	1
LNCaP_42F	chr4	35509800	35520124	40	0.312759	UBCNA	11	5	HLAMP	0.344481	2	3	1	1
LNCaP_42F	chr4	35520125	42763578	2602	0.046443	BCNA	8	4	AMP	0.0516468	2	2	1	1
LNCaP_42F	chr4	42763579	42769658	3	-0.594187	HET	3	2	NEUT	-0.680588	1	1	NA	NA
LNCaP_42F	chr4	42769659	46229997	515	0.052459	BCNA	8	4	AMP	0.0583234	2	2	1	1
LNCaP_42F	chr4	46229998	46249712	18	0.280216	UBCNA	11	5	HLAMP	0.308978	2	3	1	1
LNCaP_42F	chr4	46249713	48199999	2202	0.052485	BCNA	8	4	AMP	0.0583523	2	2	1	1
LNCaP_42F	chr4	51800001	58749999	2202	0.052485	BCNA	8	4	AMP	0.0583523	2	2	1	1
LNCaP_42F	chr4	58750000	58770045	28	0.271447	UBCNA	11	5	HLAMP	0.299399	2	3	1	1
LNCaP_42F	chr4	58770046	61429818	784	0.141794	BCNA	8	4	AMP	0.157117	2	2	1	1
LNCaP_42F	chr4	61429819	61510690	26	0.295594	UBCNA	11	5	HLAMP	0.325764	2	3	1	1
LNCaP_42F	chr4	61510691	62214947	181	0.169548	BCNA	8	4	AMP	0.18768	2	2	1	1
LNCaP_42F	chr4	62214948	62360374	64	0.225946	UBCNA	11	5	HLAMP	0.249607	2	3	1	1
LNCaP_42F	chr4	62360375	62842617	173	0.158148	BCNA	8	4	AMP	0.175133	2	2	1	1
LNCaP_42F	chr4	62842618	62971170	83	0.270986	UBCNA	11	5	HLAMP	0.298895	2	3	1	1
LNCaP_42F	chr4	62971171	63608978	82	0.147542	BCNA	8	4	AMP	0.163452	2	2	1	1
LNCaP_42F	chr4	63608979	63808973	48	0.266314	UBCNA	11	5	HLAMP	0.293789	2	3	1	1
LNCaP_42F	chr4	63808974	92184156	7111	0.062992	BCNA	8	4	AMP	0.0700056	2	2	1	1
LNCaP_42F	chr4	92184157	92661700	54	0.240847	UBCNA	11	5	HLAMP	0.26593	2	3	1	1
LNCaP_42F	chr4	92661701	95384433	781	0.049133	BCNA	8	4	AMP	0.0546326	2	2	1	1
LNCaP_42F	chr4	95384434	95620404	23	-0.8994	NA	NA	2	NEUT	-1.04932	NA	NA	NA	1
LNCaP_42F	chr4	95620405	101747044	1486	-0.362846	GAIN	5	3	GAIN	-0.410689	1	2	1	1
LNCaP_42F	chr4	101747045	189856905	22041	-0.722591	HET	3	2	NEUT	-0.833756	1	1	NA	NA
LNCaP_42F	chr5	90084	17710598	6516	0.036662	BCNA	8	4	AMP	0.0407853	2	2	1	1
LNCaP_42F	chr5	17710599	17720603	3	0.659037	BCNA	15	6	HLAMP	0.718154	3	3	1	1
LNCaP_42F	chr5	17720604	46099999	8849	0.046662	BCNA	8	4	AMP	0.0518899	2	2	1	1
LNCaP_42F	chr5	51400001	55650701	8849	0.046662	BCNA	8	4	AMP	0.0518899	2	2	1	1
LNCaP_42F	chr5	55650702	55730560	11	0.288912	UBCNA	11	5	HLAMP	0.318472	2	3	1	1
LNCaP_42F	chr5	55730561	57738826	874	0.024494	BCNA	8	4	AMP	0.0272617	2	2	1	1
LNCaP_42F	chr5	57738827	57859480	11	0.0325	NA	NA	4	AMP	0.0361611	NA	NA	NA	1
LNCaP_42F	chr5	57859481	59059445	471	0.616313	UBCNA	14	6	HLAMP	0.67242	2	4	1	1
LNCaP_42F	chr5	59059446	128964109	20235	0.05715	BCNA	8	4	AMP	0.0635274	2	2	1	1
LNCaP_42F	chr5	128964110	129009637	37	0.565247	UBCNA	14	6	HLAMP	0.617629	2	4	1	1
LNCaP_42F	chr5	129009638	135749749	1873	0.089474	BCNA	8	4	AMP	0.0993362	2	2	1	1
LNCaP_42F	chr5	135749750	135810080	20	0.532765	BCNA	15	6	HLAMP	0.582703	3	3	1	1
LNCaP_42F	chr5	135810081	142051102	1839	0.066098	BCNA	8	4	AMP	0.0734487	2	2	1	1
LNCaP_42F	chr5	142051103	145878460	937	-0.363241	GAIN	5	3	GAIN	-0.411144	1	2	1	1
LNCaP_42F	chr5	145878461	178577537	11387	0.054636	BCNA	8	4	AMP	0.0607387	2	2	1	1
LNCaP_42F	chr5	178577538	178590441	6	0.438525	UBCNA	11	5	HLAMP	0.481027	2	3	1	1
LNCaP_42F	chr5	178590442	181269888	607	0.028533	BCNA	8	4	AMP	0.0317521	2	2	1	1
LNCaP_42F	chr6	160001	162702	0	NA	NA	NA	NA	NA	NA	NA	NA	NA	NA
LNCaP_42F	chr6	162703	259408	73	-0.307497	GAIN	5	3	GAIN	-0.34713	1	2	1	1
LNCaP_42F	chr6	259409	379962	64	0.374612	UBCNA	11	5	HLAMP	0.411763	2	3	1	1
LNCaP_42F	chr6	379963	29870298	10496	-0.386167	GAIN	5	3	GAIN	-0.43758	1	2	1	1
LNCaP_42F	chr6	29870299	29877173	3	-1.0413	HET	3	2	NEUT	-1.22686	1	1	NA	NA
LNCaP_42F	chr6	29877174	31350034	787	-0.36333	GAIN	5	3	GAIN	-0.411247	1	2	1	1
LNCaP_42F	chr6	31350035	31360324	13	-0.716562	HET	3	2	NEUT	-0.826504	1	1	NA	NA
LNCaP_42F	chr6	31360325	32507259	779	-0.328794	GAIN	5	3	GAIN	-0.371543	1	2	1	1
LNCaP_42F	chr6	32507260	32601741	12	-0.745607	HET	3	2	NEUT	-0.861496	1	1	NA	NA
LNCaP_42F	chr6	32601742	35789223	1262	-0.314769	GAIN	5	3	GAIN	-0.35546	1	2	1	1
LNCaP_42F	chr6	35789224	35801951	5	0.322305	UBCNA	11	5	HLAMP	0.354881	2	3	1	1
LNCaP_42F	chr6	35801952	58499999	12522	-0.341711	GAIN	5	3	GAIN	-0.386376	1	2	1	1
LNCaP_42F	chr6	62600001	86774974	12522	-0.341711	GAIN	5	3	GAIN	-0.386376	1	2	1	1
LNCaP_42F	chr6	86774975	91171413	411	-0.9581	NA	NA	2	NEUT	-1.12223	NA	NA	NA	1
LNCaP_42F	chr6	91171414	93409325	1067	0.035548	BCNA	8	4	AMP	0.0395477	2	2	1	1
LNCaP_42F	chr6	93409326	93419880	7	-0.269304	GAIN	5	3	GAIN	-0.303478	1	2	1	1
LNCaP_42F	chr6	93419881	103450332	3330	0.078272	BCNA	8	4	AMP	0.0869363	2	2	1	1
LNCaP_42F	chr6	103450333	103512284	36	0.218486	UBCNA	11	5	HLAMP	0.241429	2	3	1	1
LNCaP_42F	chr6	103512285	153419680	15659	0.043069	BCNA	8	4	AMP	0.047901	2	2	1	1
LNCaP_42F	chr6	153419681	153431052	9	0.634936	UBCNA	14	6	HLAMP	0.692367	2	4	1	1
LNCaP_42F	chr6	153431053	157877913	1542	0.028191	BCNA	8	4	AMP	0.0313719	2	2	1	1
LNCaP_42F	chr6	157877914	159336341	149	-0.8803	NA	NA	2	NEUT	-1.02575	NA	NA	NA	1
LNCaP_42F	chr6	159336342	161873201	1026	0.331929	UBCNA	11	5	HLAMP	0.365361	2	3	1	1
LNCaP_42F	chr6	161873202	161940836	16	-0.002488	BCNA	8	4	AMP	-0.00277207	2	2	1	1
LNCaP_42F	chr6	161940837	170390025	3505	0.349273	UBCNA	11	5	HLAMP	0.384231	2	3	1	1
LNCaP_42F	chr6	170390026	170411879	30	0.50186	BCNA	15	6	HLAMP	0.549417	3	3	1	1
LNCaP_42F	chr6	170411880	170490304	13	0.357974	UBCNA	11	5	HLAMP	0.393689	2	3	1	1
LNCaP_42F	chr7	50462	7058477	1926	0.024847	BCNA	8	4	AMP	0.0276542	2	2	1	1
LNCaP_42F	chr7	7058478	7080044	16	0.318967	UBCNA	11	5	HLAMP	0.351245	2	3	1	1
LNCaP_42F	chr7	7080045	23990013	7470	0.068349	BCNA	8	4	AMP	0.0759435	2	2	1	1
LNCaP_42F	chr7	23990014	24010418	10	-0.261417	GAIN	5	3	GAIN	-0.294484	1	2	1	1
LNCaP_42F	chr7	24010419	26076360	1123	0.024925	BCNA	8	4	AMP	0.0277409	2	2	1	1
LNCaP_42F	chr7	26076361	26109715	8	-0.473371	GAIN	5	3	GAIN	-0.538738	1	2	1	1
LNCaP_42F	chr7	26109716	58099999	10935	0.050301	BCNA	8	4	AMP	0.0559288	2	2	1	1
LNCaP_42F	chr7	62100001	64277547	10935	0.050301	BCNA	8	4	AMP	0.0559288	2	2	1	1
LNCaP_42F	chr7	64277548	64300461	33	0.260622	UBCNA	11	5	HLAMP	0.287567	2	3	1	1
LNCaP_42F	chr7	64300462	65476540	341	0.038555	BCNA	8	4	AMP	0.0428881	2	2	1	1
LNCaP_42F	chr7	65476541	65800192	2	-0.08375	NA	NA	4	NA	-0.0936487	NA	NA	NA	1
LNCaP_42F	chr7	65800193	65819417	25	0.568567	UBCNA	14	6	HLAMP	0.621196	2	4	1	1
LNCaP_42F	chr7	65819418	65831256	8	0.292382	UBCNA	11	5	HLAMP	0.322259	2	3	1	1
LNCaP_42F	chr7	65831257	70130747	1043	-0.009284	BCNA	8	4	AMP	-0.0103468	2	2	1	1
LNCaP_42F	chr7	70130748	70466042	127	-0.460218	GAIN	5	3	GAIN	-0.523417	1	2	1	1
LNCaP_42F	chr7	70466043	70858595	159	-0.020048	BCNA	8	4	AMP	-0.0223526	2	2	1	1
LNCaP_42F	chr7	70858596	70906109	13	0.542518	UBCNA	14	6	HLAMP	0.593196	2	4	1	1
LNCaP_42F	chr7	70906110	70966722	5	-0.029759	GAIN	5	3	GAIN	-0.0331928	1	2	1	1
LNCaP_42F	chr7	70966723	76507967	961	0.008022	BCNA	8	4	AMP	0.00893421	2	2	1	1
LNCaP_42F	chr7	76507968	77185363	1	-0.717289	NA	NA	2	NEUT	-0.827378	NA	NA	NA	1
LNCaP_42F	chr7	77185364	100945207	7212	0.048683	BCNA	8	4	AMP	0.0541332	2	2	1	1
LNCaP_42F	chr7	100945208	100970541	2	1.35744	BCNA	24	10	HLAMP	1.45444	4	6	1	1
LNCaP_42F	chr7	100970542	110539569	2693	0.038803	BCNA	8	4	AMP	0.0431635	2	2	1	1
LNCaP_42F	chr7	110539570	110549680	6	-0.409881	GAIN	5	3	GAIN	-0.464992	1	2	1	1
LNCaP_42F	chr7	110549681	142059352	9098	0.062069	BCNA	8	4	AMP	0.0689823	2	2	1	1
LNCaP_42F	chr7	142059353	142101384	11	-0.244583	GAIN	5	3	GAIN	-0.275311	1	2	1	1
LNCaP_42F	chr7	142101385	142339783	129	0.007397	BCNA	8	4	AMP	0.00823835	2	2	1	1
LNCaP_42F	chr7	142339784	142345098	6	0.511708	UBCNA	14	6	HLAMP	0.56003	2	4	1	1
LNCaP_42F	chr7	142345099	142688620	6	0.0647	NA	NA	4	NA	0.0718979	NA	NA	NA	1
LNCaP_42F	chr7	142688621	151999947	3247	0.058532	BCNA	8	4	AMP	0.0650601	2	2	1	1
LNCaP_42F	chr7	151999948	152384764	30	0.0275	NA	NA	4	NA	0.0306028	NA	NA	NA	1
LNCaP_42F	chr7	152384765	152428969	6	1.97172	UBCNA	22	16	HLAMP	2.0894	5	11	1	1
LNCaP_42F	chr7	152428970	158528330	1986	0.022582	BCNA	8	4	AMP	0.0251355	2	2	1	1
LNCaP_42F	chr8	220001	330240	6	0.08085	NA	NA	4	NA	0.0897904	NA	NA	NA	1
LNCaP_42F	chr8	330241	1640717	557	0.011538	BCNA	8	4	AMP	0.0128483	2	2	1	1
LNCaP_42F	chr8	1640718	1650528	9	-0.339546	GAIN	5	3	GAIN	-0.383889	1	2	1	1
LNCaP_42F	chr8	1650529	43199999	17795	0.046417	BCNA	8	4	AMP	0.051618	2	2	1	1
LNCaP_42F	chr8	47200001	57115732	17795	0.046417	BCNA	8	4	AMP	0.051618	2	2	1	1
LNCaP_42F	chr8	57115733	57244963	11	0.2007	NA	NA	4	AMP	0.221915	NA	NA	NA	1
LNCaP_42F	chr8	57244964	58309961	266	0.232546	UBCNA	11	5	HLAMP	0.256839	2	3	1	1
LNCaP_42F	chr8	58309962	58360114	61	0.155119	BCNA	8	4	AMP	0.171798	2	2	1	1
LNCaP_42F	chr8	58360115	59173475	215	0.227744	UBCNA	11	5	HLAMP	0.251577	2	3	1	1
LNCaP_42F	chr8	59173476	64210463	1510	0.145268	BCNA	8	4	AMP	0.160946	2	2	1	1
LNCaP_42F	chr8	64210464	64300119	37	0.249484	UBCNA	11	5	HLAMP	0.275383	2	3	1	1
LNCaP_42F	chr8	64300120	67987937	804	0.164704	BCNA	8	4	AMP	0.18235	2	2	1	1
LNCaP_42F	chr8	67987938	68250794	204	0.236389	UBCNA	11	5	HLAMP	0.261048	2	3	1	1
LNCaP_42F	chr8	68250795	71673708	1216	0.142607	BCNA	8	4	AMP	0.158013	2	2	1	1
LNCaP_42F	chr8	71673709	71699360	32	0.25344	UBCNA	11	5	HLAMP	0.279712	2	3	1	1
LNCaP_42F	chr8	71699361	73450392	834	0.166086	BCNA	8	4	AMP	0.183871	2	2	1	1
LNCaP_42F	chr8	73450393	73549569	59	0.21249	UBCNA	11	5	HLAMP	0.234853	2	3	1	1
LNCaP_42F	chr8	73549570	75929578	410	0.161586	BCNA	8	4	AMP	0.178918	2	2	1	1
LNCaP_42F	chr8	75929579	76059092	53	0.24905	UBCNA	11	5	HLAMP	0.274908	2	3	1	1
LNCaP_42F	chr8	76059093	77158726	439	0.189701	BCNA	8	4	AMP	0.209836	2	2	1	1
LNCaP_42F	chr8	77158727	78625975	306	0.23117	UBCNA	11	5	HLAMP	0.255331	2	3	1	1
LNCaP_42F	chr8	78625976	78777399	13	0.2029	NA	NA	4	AMP	0.22433	NA	NA	NA	1
LNCaP_42F	chr8	78777400	78949244	57	0.169822	BCNA	8	4	AMP	0.187982	2	2	1	1
LNCaP_42F	chr8	78949245	79393307	58	0.240596	NA	NA	5	NA	0.265655	NA	NA	NA	1
LNCaP_42F	chr8	79393308	80840186	489	0.163624	BCNA	8	4	AMP	0.181162	2	2	1	1
LNCaP_42F	chr8	80840187	81513309	170	0.214639	UBCNA	11	5	HLAMP	0.23721	2	3	1	1
LNCaP_42F	chr8	81513310	82229611	206	0.15185	BCNA	8	4	AMP	0.168198	2	2	1	1
LNCaP_42F	chr8	82229612	82400555	85	0.260417	UBCNA	11	5	HLAMP	0.287342	2	3	1	1
LNCaP_42F	chr8	82400556	82420042	28	0.148121	BCNA	8	4	AMP	0.16409	2	2	1	1
LNCaP_42F	chr8	82420043	82430367	12	0.312396	UBCNA	11	5	HLAMP	0.344085	2	3	1	1
LNCaP_42F	chr8	82430368	84449479	359	0.157792	BCNA	8	4	AMP	0.174741	2	2	1	1
LNCaP_42F	chr8	84449480	84520218	37	0.245879	UBCNA	11	5	HLAMP	0.271438	2	3	1	1
LNCaP_42F	chr8	84520219	88030014	883	0.152852	BCNA	8	4	AMP	0.169301	2	2	1	1
LNCaP_42F	chr8	88030015	88339978	140	0.240554	UBCNA	11	5	HLAMP	0.265609	2	3	1	1
LNCaP_42F	chr8	88339979	90394050	664	0.156279	BCNA	8	4	AMP	0.173075	2	2	1	1
LNCaP_42F	chr8	90394051	90411340	18	0.296272	UBCNA	11	5	HLAMP	0.326504	2	3	1	1
LNCaP_42F	chr8	90411341	90459394	36	0.152742	BCNA	8	4	AMP	0.16918	2	2	1	1
LNCaP_42F	chr8	90459395	90639806	96	0.234803	UBCNA	11	5	HLAMP	0.259311	2	3	1	1
LNCaP_42F	chr8	90639807	91923604	332	0.168517	BCNA	8	4	AMP	0.186546	2	2	1	1
LNCaP_42F	chr8	91923605	93113081	167	0.24127	UBCNA	11	5	HLAMP	0.266393	2	3	1	1
LNCaP_42F	chr8	93113082	94900359	541	0.182212	BCNA	8	4	AMP	0.201606	2	2	1	1
LNCaP_42F	chr8	94900360	95770426	436	0.225654	UBCNA	11	5	HLAMP	0.249287	2	3	1	1
LNCaP_42F	chr8	95770427	95901467	57	0.130242	BCNA	8	4	AMP	0.144378	2	2	1	1
LNCaP_42F	chr8	95901468	95940126	44	0.231617	UBCNA	11	5	HLAMP	0.255821	2	3	1	1
LNCaP_42F	chr8	95940127	98329923	863	0.153038	BCNA	8	4	AMP	0.169506	2	2	1	1
LNCaP_42F	chr8	98329924	98586922	97	0.206866	UBCNA	11	5	HLAMP	0.228683	2	3	1	1
LNCaP_42F	chr8	98586923	100226142	174	0.153338	BCNA	8	4	AMP	0.169837	2	2	1	1
LNCaP_42F	chr8	100226143	100298766	31	0.236247	UBCNA	11	5	HLAMP	0.260892	2	3	1	1
LNCaP_42F	chr8	100298767	101098475	261	0.170054	BCNA	8	4	AMP	0.188237	2	2	1	1
LNCaP_42F	chr8	101098476	101630194	249	0.219094	UBCNA	11	5	HLAMP	0.242096	2	3	1	1
LNCaP_42F	chr8	101630195	103418625	709	0.171926	BCNA	8	4	AMP	0.190296	2	2	1	1
LNCaP_42F	chr8	103418626	103481518	29	0.268538	UBCNA	11	5	HLAMP	0.29622	2	3	1	1
LNCaP_42F	chr8	103481519	103988657	171	0.15423	BCNA	8	4	AMP	0.170819	2	2	1	1
LNCaP_42F	chr8	103988658	104190151	67	0.232683	UBCNA	11	5	HLAMP	0.256989	2	3	1	1
LNCaP_42F	chr8	104190152	105000484	372	0.178814	BCNA	8	4	AMP	0.197871	2	2	1	1
LNCaP_42F	chr8	105000485	105420440	143	0.21481	UBCNA	11	5	HLAMP	0.237398	2	3	1	1
LNCaP_42F	chr8	105420441	105499272	36	0.145024	BCNA	8	4	AMP	0.160677	2	2	1	1
LNCaP_42F	chr8	105499273	105785960	117	0.209955	UBCNA	11	5	HLAMP	0.232072	2	3	1	1
LNCaP_42F	chr8	105785961	106068330	40	0.152021	BCNA	8	4	AMP	0.168386	2	2	1	1
LNCaP_42F	chr8	106068331	106558907	199	0.231174	UBCNA	11	5	HLAMP	0.255336	2	3	1	1
LNCaP_42F	chr8	106558908	106660100	63	0.183451	BCNA	8	4	AMP	0.202968	2	2	1	1
LNCaP_42F	chr8	106660101	106756750	37	0.248054	UBCNA	11	5	HLAMP	0.273818	2	3	1	1
LNCaP_42F	chr8	106756751	108160423	543	0.135096	BCNA	8	4	AMP	0.149732	2	2	1	1
LNCaP_42F	chr8	108160424	108239735	93	0.225218	UBCNA	11	5	HLAMP	0.248809	2	3	1	1
LNCaP_42F	chr8	108239736	108669758	259	0.174272	BCNA	8	4	AMP	0.192876	2	2	1	1
LNCaP_42F	chr8	108669759	109719732	281	0.241513	UBCNA	11	5	HLAMP	0.266659	2	3	1	1
LNCaP_42F	chr8	109719733	109980781	102	0.161712	BCNA	8	4	AMP	0.179057	2	2	1	1
LNCaP_42F	chr8	109980782	114867761	1092	0.296546	UBCNA	11	5	HLAMP	0.326802	2	3	1	1
LNCaP_42F	chr8	114867762	115779861	305	0.183339	BCNA	8	4	AMP	0.202845	2	2	1	1
LNCaP_42F	chr8	115779862	116009385	97	0.226728	UBCNA	11	5	HLAMP	0.250464	2	3	1	1
LNCaP_42F	chr8	116009386	117070355	335	0.179253	BCNA	8	4	AMP	0.198354	2	2	1	1
LNCaP_42F	chr8	117070356	117460697	194	0.228592	UBCNA	11	5	HLAMP	0.252507	2	3	1	1
LNCaP_42F	chr8	117460698	117529136	48	0.170436	BCNA	8	4	AMP	0.188657	2	2	1	1
LNCaP_42F	chr8	117529137	118111064	243	0.236718	UBCNA	11	5	HLAMP	0.261408	2	3	1	1
LNCaP_42F	chr8	118111065	118119150	11	0.023082	BCNA	8	4	AMP	0.0256916	2	2	1	1
LNCaP_42F	chr8	118119151	119199499	568	0.244451	UBCNA	11	5	HLAMP	0.269875	2	3	1	1
LNCaP_42F	chr8	119199500	119280273	34	0.152811	BCNA	8	4	AMP	0.169256	2	2	1	1
LNCaP_42F	chr8	119280274	119429494	145	0.24052	UBCNA	11	5	HLAMP	0.265572	2	3	1	1
LNCaP_42F	chr8	119429495	120170601	419	0.169223	BCNA	8	4	AMP	0.187323	2	2	1	1
LNCaP_42F	chr8	120170602	120309563	69	0.233099	UBCNA	11	5	HLAMP	0.257444	2	3	1	1
LNCaP_42F	chr8	120309564	122449901	754	0.161955	BCNA	8	4	AMP	0.179325	2	2	1	1
LNCaP_42F	chr8	122449902	122893172	195	0.219503	UBCNA	11	5	HLAMP	0.242544	2	3	1	1
LNCaP_42F	chr8	122893173	123511317	233	0.162849	BCNA	8	4	AMP	0.180309	2	2	1	1
LNCaP_42F	chr8	123511318	123929875	190	0.219227	UBCNA	11	5	HLAMP	0.242242	2	3	1	1
LNCaP_42F	chr8	123929876	124740511	251	0.179037	BCNA	8	4	AMP	0.198116	2	2	1	1
LNCaP_42F	chr8	124740512	125242240	230	0.227646	UBCNA	11	5	HLAMP	0.25147	2	3	1	1
LNCaP_42F	chr8	125242241	125460699	74	0.152828	BCNA	8	4	AMP	0.169275	2	2	1	1
LNCaP_42F	chr8	125460700	126330010	298	0.20659	UBCNA	11	5	HLAMP	0.22838	2	3	1	1
LNCaP_42F	chr8	126330011	126658851	80	0.164665	BCNA	8	4	AMP	0.182307	2	2	1	1
LNCaP_42F	chr8	126658852	129790362	1000	0.24583	UBCNA	11	5	HLAMP	0.271384	2	3	1	1
LNCaP_42F	chr8	129790363	130069612	104	0.173191	BCNA	8	4	AMP	0.191688	2	2	1	1
LNCaP_42F	chr8	130069613	132348969	831	0.222846	UBCNA	11	5	HLAMP	0.246209	2	3	1	1
LNCaP_42F	chr8	132348970	132729134	119	0.174725	BCNA	8	4	AMP	0.193375	2	2	1	1
LNCaP_42F	chr8	132729135	133309611	431	0.238421	UBCNA	11	5	HLAMP	0.263273	2	3	1	1
LNCaP_42F	chr8	133309612	133320049	17	0.064188	BCNA	8	4	AMP	0.0713315	2	2	1	1
LNCaP_42F	chr8	133320050	133682601	248	0.228735	UBCNA	11	5	HLAMP	0.252663	2	3	1	1
LNCaP_42F	chr8	133682602	133801008	92	0.180181	BCNA	8	4	AMP	0.199374	2	2	1	1
LNCaP_42F	chr8	133801009	133971607	113	0.214135	UBCNA	11	5	HLAMP	0.236658	2	3	1	1
LNCaP_42F	chr8	133971608	134009792	44	0.188806	BCNA	8	4	AMP	0.208853	2	2	1	1
LNCaP_42F	chr8	134009793	134075249	48	0.233911	UBCNA	11	5	HLAMP	0.258334	2	3	1	1
LNCaP_42F	chr8	134075250	134408635	224	0.178472	BCNA	8	4	AMP	0.197495	2	2	1	1
LNCaP_42F	chr8	134408636	135070936	264	0.232405	UBCNA	11	5	HLAMP	0.256684	2	3	1	1
LNCaP_42F	chr8	135070937	135479560	123	0.179825	BCNA	8	4	AMP	0.198982	2	2	1	1
LNCaP_42F	chr8	135479561	145008961	2771	0.28557	UBCNA	11	5	HLAMP	0.314824	2	3	1	1
LNCaP_42F	chr9	210001	212760	0	NA	NA	NA	NA	NA	NA	NA	NA	NA	NA
LNCaP_42F	chr9	212761	10211188	6044	0.063588	BCNA	8	4	AMP	0.0706664	2	2	1	1
LNCaP_42F	chr9	10211189	10250491	34	0.258194	UBCNA	11	5	HLAMP	0.284911	2	3	1	1
LNCaP_42F	chr9	10250492	10538501	203	0.179139	BCNA	8	4	AMP	0.198228	2	2	1	1
LNCaP_42F	chr9	10538502	10608277	69	0.210879	UBCNA	11	5	HLAMP	0.233086	2	3	1	1
LNCaP_42F	chr9	10608278	15809520	2768	0.056384	BCNA	8	4	AMP	0.0626777	2	2	1	1
LNCaP_42F	chr9	15809521	15822634	14	-0.307726	GAIN	5	3	GAIN	-0.347392	1	2	1	1
LNCaP_42F	chr9	15822635	23220533	3077	0.057266	BCNA	8	4	AMP	0.063656	2	2	1	1
LNCaP_42F	chr9	23220534	23378255	14	0.01405	NA	NA	4	NA	0.0156346	NA	NA	NA	1
LNCaP_42F	chr9	23378256	23380014	2	-1.97971	DLOH	1	1	HETD	-2.57008	0	1	1	1
LNCaP_42F	chr9	23380015	30560381	2603	0.062083	BCNA	8	4	AMP	0.0689978	2	2	1	1
LNCaP_42F	chr9	30560382	30595097	26	0.252003	UBCNA	11	5	HLAMP	0.278139	2	3	1	1
LNCaP_42F	chr9	30595098	31169554	228	0.164085	BCNA	8	4	AMP	0.181669	2	2	1	1
LNCaP_42F	chr9	31169555	31180183	7	0.370271	UBCNA	11	5	HLAMP	0.407049	2	3	1	1
LNCaP_42F	chr9	31180184	38769616	2464	0.053563	BCNA	8	4	AMP	0.0595483	2	2	1	1
LNCaP_42F	chr9	38769617	40884456	0	NA	NA	NA	NA	NA	NA	NA	NA	NA	NA
LNCaP_42F	chr9	40884457	40927608	7	1.05536	UBCNA	23	8	HLAMP	1.13831	3	5	1	1
LNCaP_42F	chr9	40927609	42199999	0	NA	NA	NA	NA	NA	NA	NA	NA	NA	NA
LNCaP_42F	chr9	45500001	68420535	0	NA	NA	NA	NA	NA	NA	NA	NA	NA	NA
LNCaP_42F	chr9	68420536	70030734	594	0.055044	BCNA	8	4	AMP	0.0611913	2	2	1	1
LNCaP_42F	chr9	70030735	70040942	10	0.759919	UBCNA	19	7	HLAMP	0.825777	3	4	1	1
LNCaP_42F	chr9	70040943	71289022	457	0.067015	BCNA	8	4	AMP	0.0744651	2	2	1	1
LNCaP_42F	chr9	71289023	71300210	14	0.34759	UBCNA	11	5	HLAMP	0.3824	2	3	1	1
LNCaP_42F	chr9	71300211	76294977	1522	0.00704	BCNA	8	4	AMP	0.00784085	2	2	1	1
LNCaP_42F	chr9	76294978	76311055	14	-0.225426	GAIN	5	3	GAIN	-0.253529	1	2	1	1
LNCaP_42F	chr9	76311056	88239058	4700	0.024037	BCNA	8	4	AMP	0.0267535	2	2	1	1
LNCaP_42F	chr9	88239059	88246784	5	-0.389509	GAIN	5	3	GAIN	-0.441438	1	2	1	1
LNCaP_42F	chr9	88246785	113099594	7954	0.050079	BCNA	8	4	AMP	0.0556824	2	2	1	1
LNCaP_42F	chr9	113099595	113112790	3	-0.755523	HET	3	2	NEUT	-0.873476	1	1	NA	NA
LNCaP_42F	chr9	113112791	129422245	6423	0.062716	BCNA	8	4	AMP	0.0696996	2	2	1	1
LNCaP_42F	chr9	129422246	129461123	5	0.350208	ASCNA	10	5	HLAMP	0.385247	1	4	1	1
LNCaP_42F	chr9	129461124	138123517	2344	0.075347	BCNA	8	4	AMP	0.0836968	2	2	1	1
LNCaP_42F	chr10	80001	80129	0	NA	NA	NA	NA	NA	NA	NA	NA	NA	NA
LNCaP_42F	chr10	80130	101258	6	-0.521447	GAIN	5	3	GAIN	-0.594937	1	2	1	1
LNCaP_42F	chr10	101259	2519706	975	0.083727	BCNA	8	4	AMP	0.0929759	2	2	1	1
LNCaP_42F	chr10	2519707	2529928	8	-0.261112	GAIN	5	3	GAIN	-0.294137	1	2	1	1
LNCaP_42F	chr10	2529929	37999999	14479	0.003274	BCNA	8	4	AMP	0.00364698	2	2	1	1
LNCaP_42F	chr10	41600001	46326809	14479	0.003274	BCNA	8	4	AMP	0.00364698	2	2	1	1
LNCaP_42F	chr10	46326810	46529396	0	NA	NA	NA	NA	NA	NA	NA	NA	NA	NA
LNCaP_42F	chr10	46529397	46550622	4	0.992386	UBCNA	22	8	HLAMP	1.07199	2	6	1	1
LNCaP_42F	chr10	46550623	47080882	3	0.0493	NA	NA	4	AMP	0.0548179	NA	NA	NA	1
LNCaP_42F	chr10	47080883	52829788	1478	0.06194	BCNA	8	4	AMP	0.0688392	2	2	1	1
LNCaP_42F	chr10	52829789	52844883	4	0.503684	BCNA	15	6	HLAMP	0.551383	3	3	1	1
LNCaP_42F	chr10	52844884	53019310	135	0.138368	BCNA	8	4	AMP	0.15334	2	2	1	1
LNCaP_42F	chr10	53019311	53030029	9	-0.276182	GAIN	5	3	GAIN	-0.311327	1	2	1	1
LNCaP_42F	chr10	53030030	55754822	837	0.131953	BCNA	8	4	AMP	0.146265	2	2	1	1
LNCaP_42F	chr10	55754823	55799180	28	0.340727	UBCNA	11	5	HLAMP	0.374935	2	3	1	1
LNCaP_42F	chr10	55799181	76488038	6650	0.060706	BCNA	8	4	AMP	0.067471	2	2	1	1
LNCaP_42F	chr10	76488039	76498689	3	-0.443006	GAIN	5	3	GAIN	-0.503402	1	2	1	1
LNCaP_42F	chr10	76498690	84474529	3388	0.036192	BCNA	8	4	AMP	0.0402632	2	2	1	1
LNCaP_42F	chr10	84474530	84522578	13	-0.312537	GAIN	5	3	GAIN	-0.352903	1	2	1	1
LNCaP_42F	chr10	84522579	89102675	398	-0.93365	NA	NA	2	NA	-1.09178	NA	NA	NA	1
LNCaP_42F	chr10	89102676	93629997	1405	0.039302	BCNA	8	4	AMP	0.0437178	2	2	1	1
LNCaP_42F	chr10	93629998	93667131	4	-0.725409	HET	3	2	NEUT	-0.837147	1	1	NA	NA
LNCaP_42F	chr10	93667132	94471411	78	-0.9326	NA	NA	2	NA	-1.09047	NA	NA	NA	1
LNCaP_42F	chr10	94471412	99489220	1163	0.067259	BCNA	8	4	AMP	0.0747355	2	2	1	1
LNCaP_42F	chr10	99489221	99494433	8	-0.352257	GAIN	5	3	GAIN	-0.398501	1	2	1	1
LNCaP_42F	chr10	99494434	101432716	187	-0.9581	NA	NA	2	NEUT	-1.12223	NA	NA	NA	1
LNCaP_42F	chr10	101432717	112347294	3565	0.070275	BCNA	8	4	AMP	0.0780778	2	2	1	1
LNCaP_42F	chr10	112347295	112358917	7	-0.311118	GAIN	5	3	GAIN	-0.351277	1	2	1	1
LNCaP_42F	chr10	112358918	131188449	7119	0.046485	BCNA	8	4	AMP	0.0516935	2	2	1	1
LNCaP_42F	chr10	131188450	131200036	14	-0.301792	GAIN	5	3	GAIN	-0.340599	1	2	1	1
LNCaP_42F	chr10	131200037	132191383	426	0.058315	BCNA	8	4	AMP	0.0648195	2	2	1	1
LNCaP_42F	chr10	132191384	132466647	87	0.206218	UBCNA	11	5	HLAMP	0.227972	2	3	1	1
LNCaP_42F	chr10	132466648	133619587	164	0.113761	BCNA	8	4	AMP	0.126185	2	2	1	1
LNCaP_42F	chr11	200001	866793	53	0.1369	NA	NA	4	AMP	0.151721	NA	NA	NA	1
LNCaP_42F	chr11	866794	913528	17	0.240216	UBCNA	11	5	HLAMP	0.265239	2	3	1	1
LNCaP_42F	chr11	913529	1005772	41	0.12011	BCNA	8	4	AMP	0.133196	2	2	1	1
LNCaP_42F	chr11	1005773	1020311	7	0.89351	UBCNA	23	7	HLAMP	0.967555	3	4	1	1
LNCaP_42F	chr11	1020312	2819664	301	0.125342	BCNA	8	4	AMP	0.138971	2	2	1	1
LNCaP_42F	chr11	2819665	2920724	40	0.25308	UBCNA	11	5	HLAMP	0.279318	2	3	1	1
LNCaP_42F	chr11	2920725	18919932	6772	0.076871	BCNA	8	4	AMP	0.0853847	2	2	1	1
LNCaP_42F	chr11	18919933	18954090	11	0.62304	UBCNA	14	6	HLAMP	0.679628	2	4	1	1
LNCaP_42F	chr11	18954091	23169189	1911	0.071452	BCNA	8	4	AMP	0.0793819	2	2	1	1
LNCaP_42F	chr11	23169190	23185217	19	-0.181295	GAIN	5	3	GAIN	-0.2035	1	2	1	1
LNCaP_42F	chr11	23185218	50999999	11883	0.074751	BCNA	8	4	AMP	0.0830366	2	2	1	1
LNCaP_42F	chr11	55800001	75414918	11883	0.074751	BCNA	8	4	AMP	0.0830366	2	2	1	1
LNCaP_42F	chr11	75414919	75510769	32	0.242187	UBCNA	11	5	HLAMP	0.267397	2	3	1	1
LNCaP_42F	chr11	75510770	98190039	7447	0.061574	BCNA	8	4	AMP	0.0684334	2	2	1	1
LNCaP_42F	chr11	98190040	98201789	14	0.348736	UBCNA	11	5	HLAMP	0.383647	2	3	1	1
LNCaP_42F	chr11	98201790	104988000	2687	0.084379	BCNA	8	4	AMP	0.0936976	2	2	1	1
LNCaP_42F	chr11	104988001	105260005	78	0.234116	UBCNA	11	5	HLAMP	0.258558	2	3	1	1
LNCaP_42F	chr11	105260006	114601001	3420	0.081198	BCNA	8	4	AMP	0.0901762	2	2	1	1
LNCaP_42F	chr11	114601002	114630746	17	0.335451	UBCNA	11	5	HLAMP	0.369194	2	3	1	1
LNCaP_42F	chr11	114630747	117129877	945	0.064929	BCNA	8	4	AMP	0.0721529	2	2	1	1
LNCaP_42F	chr11	117129878	117139714	5	-0.336028	GAIN	5	3	GAIN	-0.379848	1	2	1	1
LNCaP_42F	chr11	117139715	134907713	7208	0.067963	BCNA	8	4	AMP	0.0755157	2	2	1	1
LNCaP_42F	chr12	50001	53588	0	NA	NA	NA	NA	NA	NA	NA	NA	NA	NA
LNCaP_42F	chr12	53589	70326	10	1.46254	UBCNA	23	11	HLAMP	1.56375	4	7	1	1
LNCaP_42F	chr12	70327	739473	255	-0.346122	GAIN	5	3	GAIN	-0.391446	1	2	1	1
LNCaP_42F	chr12	739474	770440	6	-0.816604	HET	3	2	NEUT	-0.947655	1	1	NA	NA
LNCaP_42F	chr12	770441	33199999	23724	-0.347811	GAIN	5	3	GAIN	-0.393388	1	2	1	1
LNCaP_42F	chr12	37800001	93487642	23724	-0.347811	GAIN	5	3	GAIN	-0.393388	1	2	1	1
LNCaP_42F	chr12	93487643	93500330	9	-0.727663	HET	3	2	NEUT	-0.839861	1	1	NA	NA
LNCaP_42F	chr12	93500331	133202210	10810	-0.358403	GAIN	5	3	GAIN	-0.405574	1	2	1	1
LNCaP_42F	chr13	19905484	22571304	929	0.763845	UBCNA	18	7	HLAMP	0.829955	2	5	1	1
LNCaP_42F	chr13	22571305	23140359	228	0.282357	UBCNA	11	5	HLAMP	0.311316	2	3	1	1
LNCaP_42F	chr13	23140360	34942672	4345	0.777112	UBCNA	18	7	HLAMP	0.844069	2	5	1	1
LNCaP_42F	chr13	34942673	35609847	147	0.42741	UBCNA	11	5	HLAMP	0.469	2	3	1	1
LNCaP_42F	chr13	35609848	35649516	23	0.685306	UBCNA	18	7	HLAMP	0.746227	2	5	1	1
LNCaP_42F	chr13	35649517	36220112	280	0.349318	UBCNA	11	5	HLAMP	0.384279	2	3	1	1
LNCaP_42F	chr13	36220113	36550774	166	0.779862	UBCNA	18	7	HLAMP	0.846994	2	5	1	1
LNCaP_42F	chr13	36550775	36661126	31	0.350281	UBCNA	11	5	HLAMP	0.385327	2	3	1	1
LNCaP_42F	chr13	36661127	39349976	916	-0.361852	GAIN	5	3	GAIN	-0.409545	1	2	1	1
LNCaP_42F	chr13	39349977	40528018	470	0.309425	UBCNA	11	5	HLAMP	0.340847	2	3	1	1
LNCaP_42F	chr13	40528019	40540438	8	0.086863	BCNA	8	4	AMP	0.0964469	2	2	1	1
LNCaP_42F	chr13	40540439	63047800	6133	-0.360264	GAIN	5	3	GAIN	-0.407716	1	2	1	1
LNCaP_42F	chr13	63047801	63060258	7	0.331525	UBCNA	11	5	HLAMP	0.364921	2	3	1	1
LNCaP_42F	chr13	63060259	63067375	4	1.05108	UBCNA	22	8	HLAMP	1.1338	3	5	1	1
LNCaP_42F	chr13	63067376	101240097	9131	-0.37469	GAIN	5	3	GAIN	-0.424338	1	2	1	1
LNCaP_42F	chr13	101240098	101249895	7	-0.778077	HET	3	2	NEUT	-0.900788	1	1	NA	NA
LNCaP_42F	chr13	101249896	114325924	4271	-0.367961	GAIN	5	3	GAIN	-0.416581	1	2	1	1
LNCaP_42F	chr14	18680001	19791776	1	0.9891	NA	NA	8	HLAMP	1.06853	NA	NA	NA	1
LNCaP_42F	chr14	19791777	19969772	83	0.600591	UBCNA	14	6	HLAMP	0.655567	2	4	1	1
LNCaP_42F	chr14	19969773	29829996	2885	0.073159	BCNA	8	4	AMP	0.0812731	2	2	1	1
LNCaP_42F	chr14	29829997	30041918	58	0.709292	UBCNA	14	6	HLAMP	0.77183	2	4	1	1
LNCaP_42F	chr14	30041919	37309672	2074	0.054334	BCNA	8	4	AMP	0.0604037	2	2	1	1
LNCaP_42F	chr14	37309673	37930502	68	0.06715	NA	NA	4	NA	0.0746147	NA	NA	NA	1
LNCaP_42F	chr14	37930503	40489378	964	0.061762	BCNA	8	4	AMP	0.0686419	2	2	1	1
LNCaP_42F	chr14	40489379	40510120	27	0.323349	UBCNA	11	5	HLAMP	0.356019	2	3	1	1
LNCaP_42F	chr14	40510121	42360749	769	0.138063	BCNA	8	4	AMP	0.153004	2	2	1	1
LNCaP_42F	chr14	42360750	42369541	12	0.3117	UBCNA	11	5	HLAMP	0.343327	2	3	1	1
LNCaP_42F	chr14	42369542	44450354	592	0.105708	BCNA	8	4	AMP	0.117288	2	2	1	1
LNCaP_42F	chr14	44450355	45101199	104	0.623958	UBCNA	14	6	HLAMP	0.680611	2	4	1	1
LNCaP_42F	chr14	45101200	50250391	1170	0.069839	BCNA	8	4	AMP	0.0775947	2	2	1	1
LNCaP_42F	chr14	50250392	54670045	1619	0.056506	BCNA	8	4	AMP	0.0628131	2	2	1	1
LNCaP_42F	chr14	54670046	54814642	105	0.411445	UBCNA	11	5	HLAMP	0.451711	2	3	1	1
LNCaP_42F	chr14	54814643	55254555	41	0.343	NA	NA	5	HLAMP	0.377408	NA	NA	NA	1
LNCaP_42F	chr14	55254556	79645527	6983	0.055113	BCNA	8	4	AMP	0.0612678	2	2	1	1
LNCaP_42F	chr14	79645528	106365434	8522	0.05742	BCNA	8	4	AMP	0.0638268	2	2	1	1
LNCaP_42F	chr14	106365435	106461409	5	0.928445	BCNA	24	8	HLAMP	1.0045	3	5	1	1
LNCaP_42F	chr14	106461410	106619097	24	0.102868	BCNA	8	4	AMP	0.114149	2	2	1	1
LNCaP_42F	chr14	106619098	106641139	13	0.477932	UBCNA	11	5	HLAMP	0.523607	2	3	1	1
LNCaP_42F	chr14	106641140	106842341	67	0.12325	BCNA	8	4	AMP	0.136662	2	2	1	1
LNCaP_42F	chr14	106842342	106878059	8	0.340384	UBCNA	11	5	HLAMP	0.374562	2	3	1	1
LNCaP_42F	chr15	22223371	25036439	556	-0.003939	BCNA	8	4	AMP	-0.00438899	2	2	1	1
LNCaP_42F	chr15	25036440	25171566	13	0.1142	NA	NA	4	AMP	0.12667	NA	NA	NA	1
LNCaP_42F	chr15	25171567	25252793	36	0.259401	UBCNA	11	5	HLAMP	0.286231	2	3	1	1
LNCaP_42F	chr15	25252794	56882911	8532	0.054412	BCNA	8	4	AMP	0.0604902	2	2	1	1
LNCaP_42F	chr15	56882912	57040198	40	-0.365029	GAIN	5	3	GAIN	-0.413203	1	2	1	1
LNCaP_42F	chr15	57040199	68130432	3375	0.05521	BCNA	8	4	AMP	0.0613754	2	2	1	1
LNCaP_42F	chr15	68130433	68142020	7	-0.544378	HET	3	2	NEUT	-0.621856	1	1	NA	NA
LNCaP_42F	chr15	68142021	101844841	10046	0.044289	BCNA	8	4	AMP	0.0492556	2	2	1	1
LNCaP_42F	chr16	65043	19927357	5735	-0.387994	GAIN	5	3	GAIN	-0.439689	1	2	1	1
LNCaP_42F	chr16	19927358	19947363	3	-1.12805	HET	3	2	NEUT	-1.33768	1	1	NA	NA
LNCaP_42F	chr16	19947364	21301362	339	-0.388527	GAIN	5	3	GAIN	-0.440304	1	2	1	1
LNCaP_42F	chr16	21301363	21566111	2	-0.4115	NA	NA	3	NA	-0.466866	NA	NA	NA	1
LNCaP_42F	chr16	21566112	21577933	3	0.321026	UBCNA	11	5	HLAMP	0.353488	2	3	1	1
LNCaP_42F	chr16	21577934	22615470	82	-0.384297	NA	NA	3	NA	-0.43542	NA	NA	NA	1
LNCaP_42F	chr16	22615471	22700596	19	0.345706	UBCNA	11	5	HLAMP	0.380351	2	3	1	1
LNCaP_42F	chr16	22700597	35299999	3452	-0.369	GAIN	5	3	GAIN	-0.417779	1	2	1	1
LNCaP_42F	chr16	38400001	55760431	3452	-0.369	GAIN	5	3	GAIN	-0.417779	1	2	1	1
LNCaP_42F	chr16	55760432	55786288	5	-1.47085	DLOH	1	1	HETD	-1.79658	0	1	1	1
LNCaP_42F	chr16	55786289	55827615	2	0.4642	ASCNA	10	5	HLAMP	0.50878	1	4	1	1
LNCaP_42F	chr16	55827616	90079248	10426	-0.357565	GAIN	5	3	GAIN	-0.404609	1	2	1	1
LNCaP_42F	chr17	170001	184484	1	0.1132	NA	NA	4	AMP	0.125566	NA	NA	NA	NA
LNCaP_42F	chr17	184485	310004	38	0.061602	BCNA	8	4	AMP	0.0684645	2	2	1	1
LNCaP_42F	chr17	310005	321084	3	1.07497	BCNA	24	9	HLAMP	1.15893	4	5	1	1
LNCaP_42F	chr17	321085	888064	103	0.026694	BCNA	8	4	AMP	0.0297077	2	2	1	1
LNCaP_42F	chr17	888065	900796	9	-0.24101	GAIN	5	3	GAIN	-0.271246	1	2	1	1
LNCaP_42F	chr17	900797	1300160	101	0.027648	BCNA	8	4	AMP	0.0307683	2	2	1	1
LNCaP_42F	chr17	1300161	1323264	16	-0.222632	GAIN	5	3	GAIN	-0.250356	1	2	1	1
LNCaP_42F	chr17	1323265	7290032	1854	0.026178	BCNA	8	4	AMP	0.0291341	2	2	1	1
LNCaP_42F	chr17	7290033	7304878	2	-0.852063	HET	3	2	NEUT	-0.991033	1	1	NA	NA
LNCaP_42F	chr17	7304879	7564898	28	-0.82355	NA	NA	2	NA	-0.956134	NA	NA	NA	1
LNCaP_42F	chr17	7564899	21289613	3723	0.020286	BCNA	8	4	AMP	0.0225819	2	2	1	1
LNCaP_42F	chr17	21289614	21350180	53	1.02835	BCNA	24	8	HLAMP	1.10988	4	4	1	1
LNCaP_42F	chr17	21350181	22699999	3134	0.062028	BCNA	8	4	AMP	0.0689368	2	2	1	1
LNCaP_42F	chr17	27400001	45439036	3134	0.062028	BCNA	8	4	AMP	0.0689368	2	2	1	1
LNCaP_42F	chr17	45439037	45573548	0	NA	NA	NA	NA	NA	NA	NA	NA	NA	NA
LNCaP_42F	chr17	45573549	45610794	43	0.726962	UBCNA	18	7	HLAMP	0.790673	2	5	1	1
LNCaP_42F	chr17	45610795	46090987	487	0.052039	BCNA	8	4	AMP	0.0578574	2	2	1	1
LNCaP_42F	chr17	46090988	46130056	39	0.649458	UBCNA	14	6	HLAMP	0.707909	2	4	1	1
LNCaP_42F	chr17	46130057	46140176	24	0.788267	UBCNA	19	7	HLAMP	0.85593	3	4	1	1
LNCaP_42F	chr17	46140177	46279985	212	0.99314	BCNA	24	8	HLAMP	1.07279	4	4	1	1
LNCaP_42F	chr17	46279986	46710943	0	NA	NA	NA	NA	NA	NA	NA	NA	NA	NA
LNCaP_42F	chr17	46710944	51409499	1118	0.075197	BCNA	8	4	AMP	0.0835306	2	2	1	1
LNCaP_42F	chr17	51409500	51419164	9	0.328516	UBCNA	11	5	HLAMP	0.361645	2	3	1	1
LNCaP_42F	chr17	51419165	51488094	48	0.641579	UBCNA	14	6	HLAMP	0.699478	2	4	1	1
LNCaP_42F	chr17	51488095	53230013	275	0.084856	BCNA	8	4	AMP	0.0942256	2	2	1	1
LNCaP_42F	chr17	53230014	53421836	80	0.214948	UBCNA	11	5	HLAMP	0.237549	2	3	1	1
LNCaP_42F	chr17	53421837	80930012	7364	0.0606	BCNA	8	4	AMP	0.0673534	2	2	1	1
LNCaP_42F	chr17	80930013	81341111	74	0.245695	UBCNA	11	5	HLAMP	0.271237	2	3	1	1
LNCaP_42F	chr17	81341112	83090856	324	0.097468	BCNA	8	4	AMP	0.108179	2	2	1	1
LNCaP_42F	chr18	312644	15399999	14431	0.050211	BCNA	8	4	AMP	0.0558289	2	2	1	1
LNCaP_42F	chr18	21500001	64539576	14431	0.050211	BCNA	8	4	AMP	0.0558289	2	2	1	1
LNCaP_42F	chr18	64539577	64550298	13	0.377549	UBCNA	11	5	HLAMP	0.414952	2	3	1	1
LNCaP_42F	chr18	64550299	65240005	416	0.157471	BCNA	8	4	AMP	0.174388	2	2	1	1
LNCaP_42F	chr18	65240006	65250028	29	0.245011	UBCNA	11	5	HLAMP	0.270488	2	3	1	1
LNCaP_42F	chr18	65250029	70729317	2066	0.042733	BCNA	8	4	AMP	0.047528	2	2	1	1
LNCaP_42F	chr18	70729318	70762368	8	-0.25702	GAIN	5	3	GAIN	-0.289473	1	2	1	1
LNCaP_42F	chr18	70762369	80244172	3616	0.017473	BCNA	8	4	AMP	0.0194527	2	2	1	1
LNCaP_42F	chr19	260001	267038	0	NA	NA	NA	NA	NA	NA	NA	NA	NA	NA
LNCaP_42F	chr19	267039	7450052	1418	-0.355527	GAIN	5	3	GAIN	-0.402264	1	2	1	1
LNCaP_42F	chr19	7450053	7460413	2	0.513398	UBCNA	14	6	HLAMP	0.56185	2	4	1	1
LNCaP_42F	chr19	7460414	24199999	3106	-0.391824	GAIN	5	3	GAIN	-0.444112	1	2	1	1
LNCaP_42F	chr19	28100001	29380296	3106	-0.391824	GAIN	5	3	GAIN	-0.444112	1	2	1	1
LNCaP_42F	chr19	29380297	29404830	13	0.023558	ASCNA	7	4	AMP	0.0262209	1	3	1	1
LNCaP_42F	chr19	29404831	37930140	1814	-0.388373	GAIN	5	3	GAIN	-0.440127	1	2	1	1
LNCaP_42F	chr19	37930141	37991674	17	-0.745403	NLOH	2	2	NEUT	-0.86125	0	2	1	1
LNCaP_42F	chr19	37991675	54225922	2039	-0.394744	GAIN	5	3	GAIN	-0.447486	1	2	1	1
LNCaP_42F	chr19	54225923	54243838	22	0.338989	UBCNA	11	5	HLAMP	0.373044	2	3	1	1
LNCaP_42F	chr19	54243839	58499452	1103	-0.404825	GAIN	5	3	GAIN	-0.459142	1	2	1	1
LNCaP_42F	chr20	83158	15029738	6629	0.04093	BCNA	8	4	AMP	0.0455258	2	2	1	1
LNCaP_42F	chr20	15029739	15210204	60	-0.362744	GAIN	5	3	GAIN	-0.410572	1	2	1	1
LNCaP_42F	chr20	15210205	15497314	137	0.098966	BCNA	8	4	AMP	0.109835	2	2	1	1
LNCaP_42F	chr20	15497315	15538923	21	0.656096	UBCNA	14	6	HLAMP	0.715009	2	4	1	1
LNCaP_42F	chr20	15538924	15549998	9	0.391302	UBCNA	11	5	HLAMP	0.429875	2	3	1	1
LNCaP_42F	chr20	15549999	21389514	2825	0.053098	BCNA	8	4	AMP	0.0590324	2	2	1	1
LNCaP_42F	chr20	21389515	21399364	4	-0.382334	GAIN	5	3	GAIN	-0.433155	1	2	1	1
LNCaP_42F	chr20	21399365	25699999	10401	0.103366	BCNA	8	4	AMP	0.1147	2	2	1	1
LNCaP_42F	chr20	30400001	62198905	10401	0.103366	BCNA	8	4	AMP	0.1147	2	2	1	1
LNCaP_42F	chr20	62198906	62859967	249	0.276261	UBCNA	11	5	HLAMP	0.304658	2	3	1	1
LNCaP_42F	chr20	62859968	63159682	162	0.172272	BCNA	8	4	AMP	0.190677	2	2	1	1
LNCaP_42F	chr20	63159683	63590468	94	0.269886	UBCNA	11	5	HLAMP	0.297693	2	3	1	1
LNCaP_42F	chr20	63590469	63930594	143	0.18218	BCNA	8	4	AMP	0.201571	2	2	1	1
LNCaP_42F	chr20	63930595	64271276	100	0.223305	UBCNA	11	5	HLAMP	0.246712	2	3	1	1
LNCaP_42F	chr20	64271277	64279990	6	0.091942	BCNA	8	4	AMP	0.102067	2	2	1	1
LNCaP_42F	chr21	14034348	43781060	9027	-0.369299	GAIN	5	3	GAIN	-0.418123	1	2	1	1
LNCaP_42F	chr21	43781061	43830623	10	0.137241	BCNA	8	4	AMP	0.152097	2	2	1	1
LNCaP_42F	chr21	43830624	44175519	107	-0.310426	GAIN	5	3	GAIN	-0.350484	1	2	1	1
LNCaP_42F	chr21	44175520	46664908	833	-0.312171	GAIN	5	3	GAIN	-0.352483	1	2	1	1
LNCaP_42F	chr22	18960744	22900428	1079	-0.305006	GAIN	5	3	GAIN	-0.344278	1	2	1	1
LNCaP_42F	chr22	22900429	22910145	2	0.507917	ASCNA	13	6	HLAMP	0.555945	1	5	1	1
LNCaP_42F	chr22	22910146	36739854	4623	-0.354413	GAIN	5	3	GAIN	-0.400982	1	2	1	1
LNCaP_42F	chr22	36739855	36758907	4	-0.890711	HET	3	2	NEUT	-1.03859	1	1	NA	NA
LNCaP_42F	chr22	36758908	50733265	4545	-0.336918	GAIN	5	3	GAIN	-0.38087	1	2	1	1
LNCaP_42F	chrX	2790001	3990000	120	-0.0700948	GAIN	NA	2	GAIN	-0.078311	NA	NA	NA	NA
LNCaP_42F	chrX	3990001	8060000	407	0.0299951	GAIN	NA	2	GAIN	0.0333772	NA	NA	NA	NA
LNCaP_42F	chrX	8060001	9540000	148	-0.0481254	GAIN	NA	2	GAIN	-0.0537183	NA	NA	NA	NA
LNCaP_42F	chrX	9540001	12475000	293	0.0344934	GAIN	NA	2	GAIN	0.038376	NA	NA	NA	NA
LNCaP_42F	chrX	12475001	13260000	78	-0.0480749	GAIN	NA	2	GAIN	-0.0536619	NA	NA	NA	NA
LNCaP_42F	chrX	13260001	15690000	243	-0.00503356	GAIN	NA	2	GAIN	-0.00560884	NA	NA	NA	NA
LNCaP_42F	chrX	15690001	15920000	23	-0.0492839	GAIN	NA	2	GAIN	-0.055014	NA	NA	NA	NA
LNCaP_42F	chrX	15920001	16560000	64	0.0107755	GAIN	NA	2	GAIN	0.0119995	NA	NA	NA	NA
LNCaP_42F	chrX	16560001	16810000	25	-0.0523684	GAIN	NA	2	GAIN	-0.0584645	NA	NA	NA	NA
LNCaP_42F	chrX	16810001	18105000	129	0.0238276	GAIN	NA	2	GAIN	0.0265206	NA	NA	NA	NA
LNCaP_42F	chrX	18105001	18840000	73	-0.058748	GAIN	NA	2	GAIN	-0.0656037	NA	NA	NA	NA
LNCaP_42F	chrX	18840001	19100000	26	0.00819307	GAIN	NA	2	GAIN	0.00912467	NA	NA	NA	NA
LNCaP_42F	chrX	19100001	19530000	43	-0.0473622	GAIN	NA	2	GAIN	-0.0528648	NA	NA	NA	NA
LNCaP_42F	chrX	19530001	19720000	19	0.00945542	GAIN	NA	2	GAIN	0.01053	NA	NA	NA	NA
LNCaP_42F	chrX	19720001	20120000	40	-0.0347603	GAIN	NA	2	GAIN	-0.038779	NA	NA	NA	NA
LNCaP_42F	chrX	20120001	20560000	44	-0.00811516	GAIN	NA	2	GAIN	-0.00904374	NA	NA	NA	NA
LNCaP_42F	chrX	20560001	21380000	82	-0.0611039	GAIN	NA	2	GAIN	-0.0682412	NA	NA	NA	NA
LNCaP_42F	chrX	21380001	21800000	42	0.0111766	GAIN	NA	2	GAIN	0.0124459	NA	NA	NA	NA
LNCaP_42F	chrX	21800001	22220000	42	-0.0836128	GAIN	NA	2	GAIN	-0.0934656	NA	NA	NA	NA
LNCaP_42F	chrX	22220001	23690000	147	-0.00405974	GAIN	NA	2	GAIN	-0.00452355	NA	NA	NA	NA
LNCaP_42F	chrX	23690001	24750000	106	-0.0496215	GAIN	NA	2	GAIN	-0.0553916	NA	NA	NA	NA
LNCaP_42F	chrX	24750001	30650000	590	0.0245273	GAIN	NA	2	GAIN	0.0272987	NA	NA	NA	NA
LNCaP_42F	chrX	30650001	30860000	21	-0.0582863	GAIN	NA	2	GAIN	-0.065087	NA	NA	NA	NA
LNCaP_42F	chrX	30860001	30970000	11	0.0325732	GAIN	NA	2	GAIN	0.0362424	NA	NA	NA	NA
LNCaP_42F	chrX	30970001	32000000	103	-0.0704425	GAIN	NA	2	GAIN	-0.0787006	NA	NA	NA	NA
LNCaP_42F	chrX	32000001	40970000	897	0.0222896	GAIN	NA	2	GAIN	0.0248104	NA	NA	NA	NA
LNCaP_42F	chrX	40970001	41100000	13	-0.0660033	GAIN	NA	2	GAIN	-0.0737276	NA	NA	NA	NA
LNCaP_42F	chrX	41100001	41220000	12	0.0183915	GAIN	NA	2	GAIN	0.0204745	NA	NA	NA	NA
LNCaP_42F	chrX	41220001	41530000	31	-0.064073	GAIN	NA	2	GAIN	-0.0715657	NA	NA	NA	NA
LNCaP_42F	chrX	41530001	44430000	290	0.0217126	GAIN	NA	2	GAIN	0.0241686	NA	NA	NA	NA
LNCaP_42F	chrX	44430001	44900000	47	-0.0512229	GAIN	NA	2	GAIN	-0.057183	NA	NA	NA	NA
LNCaP_42F	chrX	44900001	47260000	236	0.0283028	GAIN	NA	2	GAIN	0.0314962	NA	NA	NA	NA
LNCaP_42F	chrX	47260001	47520000	26	-0.0847728	GAIN	NA	2	GAIN	-0.0947668	NA	NA	NA	NA
LNCaP_42F	chrX	47520001	51200000	368	0.0128212	GAIN	NA	2	GAIN	0.0142765	NA	NA	NA	NA
LNCaP_42F	chrX	51200001	52225000	102	-0.0340981	GAIN	NA	2	GAIN	-0.0380393	NA	NA	NA	NA
LNCaP_42F	chrX	52225001	53750000	152	0.00965452	GAIN	NA	2	GAIN	0.0107517	NA	NA	NA	NA
LNCaP_42F	chrX	53750001	54765000	101	-0.0540304	GAIN	NA	2	GAIN	-0.060324	NA	NA	NA	NA
LNCaP_42F	chrX	54765001	55220000	45	0.0190378	GAIN	NA	2	GAIN	0.0211935	NA	NA	NA	NA
LNCaP_42F	chrX	55220001	58099999	871	-0.0563618	GAIN	NA	2	GAIN	-0.0629329	NA	NA	NA	NA
LNCaP_42F	chrX	63800001	63930000	871	-0.0563618	GAIN	NA	2	GAIN	-0.0629329	NA	NA	NA	NA
LNCaP_42F	chrX	63930001	64680000	75	0.00522977	GAIN	NA	2	GAIN	0.00582511	NA	NA	NA	NA
LNCaP_42F	chrX	64680001	65870000	119	-0.0573053	GAIN	NA	2	GAIN	-0.0639889	NA	NA	NA	NA
LNCaP_42F	chrX	65870001	70480000	461	0.0277142	GAIN	NA	2	GAIN	0.0308419	NA	NA	NA	NA
LNCaP_42F	chrX	70480001	70980000	50	-0.0633386	GAIN	NA	2	GAIN	-0.0707434	NA	NA	NA	NA
LNCaP_42F	chrX	70980001	71310000	33	0.0105216	GAIN	NA	2	GAIN	0.0117169	NA	NA	NA	NA
LNCaP_42F	chrX	71310001	71630000	32	-0.0499952	GAIN	NA	2	GAIN	-0.0558096	NA	NA	NA	NA
LNCaP_42F	chrX	71630001	72860000	110	0.0201977	GAIN	NA	2	GAIN	0.0224838	NA	NA	NA	NA
LNCaP_42F	chrX	72860001	73960000	97	-0.0527666	GAIN	NA	2	GAIN	-0.05891	NA	NA	NA	NA
LNCaP_42F	chrX	73960001	75685000	172	-0.00529181	GAIN	NA	2	GAIN	-0.00589666	NA	NA	NA	NA
LNCaP_42F	chrX	75685001	77445000	174	-0.091337	GAIN	NA	2	GAIN	-0.102133	NA	NA	NA	NA
LNCaP_42F	chrX	77445001	77630000	17	-0.00656571	GAIN	NA	2	GAIN	-0.00731654	NA	NA	NA	NA
LNCaP_42F	chrX	77630001	77920000	29	-0.0682323	GAIN	NA	2	GAIN	-0.0762244	NA	NA	NA	NA
LNCaP_42F	chrX	77920001	78950000	103	-0.0153647	GAIN	NA	2	GAIN	-0.0171277	NA	NA	NA	NA
LNCaP_42F	chrX	78950001	80640000	169	-0.0525588	GAIN	NA	2	GAIN	-0.0586775	NA	NA	NA	NA
LNCaP_42F	chrX	80640001	82330000	169	0.0145554	GAIN	NA	2	GAIN	0.0162063	NA	NA	NA	NA
LNCaP_42F	chrX	82330001	83050000	72	-0.0573313	GAIN	NA	2	GAIN	-0.064018	NA	NA	NA	NA
LNCaP_42F	chrX	83050001	83655000	60	0.00959681	GAIN	NA	2	GAIN	0.0106874	NA	NA	NA	NA
LNCaP_42F	chrX	83655001	85250000	159	-0.0659427	GAIN	NA	2	GAIN	-0.0736597	NA	NA	NA	NA
LNCaP_42F	chrX	85250001	85520000	27	0.0102229	GAIN	NA	2	GAIN	0.0113844	NA	NA	NA	NA
LNCaP_42F	chrX	85520001	85830000	31	-0.0791751	GAIN	NA	2	GAIN	-0.0884888	NA	NA	NA	NA
LNCaP_42F	chrX	85830001	87310000	148	0.000190436	GAIN	NA	2	GAIN	0.000212157	NA	NA	NA	NA
LNCaP_42F	chrX	87310001	87480000	17	-0.0562103	GAIN	NA	2	GAIN	-0.0627634	NA	NA	NA	NA
LNCaP_42F	chrX	87480001	94670000	719	0.0142149	GAIN	NA	2	GAIN	0.0158275	NA	NA	NA	NA
LNCaP_42F	chrX	94670001	95350000	68	-0.0557948	GAIN	NA	2	GAIN	-0.0622984	NA	NA	NA	NA
LNCaP_42F	chrX	95350001	97160000	181	-0.00552696	GAIN	NA	2	GAIN	-0.00615875	NA	NA	NA	NA
LNCaP_42F	chrX	97160001	97380000	22	-0.0722228	GAIN	NA	2	GAIN	-0.0806955	NA	NA	NA	NA
LNCaP_42F	chrX	97380001	98010000	63	0.0262224	GAIN	NA	2	GAIN	0.0291835	NA	NA	NA	NA
LNCaP_42F	chrX	98010001	98760000	75	-0.0553331	GAIN	NA	2	GAIN	-0.0617818	NA	NA	NA	NA
LNCaP_42F	chrX	98760001	100860000	210	-0.000734332	GAIN	NA	2	GAIN	-0.000818118	NA	NA	NA	NA
LNCaP_42F	chrX	100860001	102150000	129	-0.0423806	GAIN	NA	2	GAIN	-0.0472949	NA	NA	NA	NA
LNCaP_42F	chrX	102150001	105920000	377	-0.00637238	GAIN	NA	2	GAIN	-0.00710105	NA	NA	NA	NA
LNCaP_42F	chrX	105920001	106180000	26	-0.0710383	GAIN	NA	2	GAIN	-0.0793682	NA	NA	NA	NA
LNCaP_42F	chrX	106180001	108850000	267	0.0177091	GAIN	NA	2	GAIN	0.0197154	NA	NA	NA	NA
LNCaP_42F	chrX	108850001	109300000	45	-0.0859183	GAIN	NA	2	GAIN	-0.0960519	NA	NA	NA	NA
LNCaP_42F	chrX	109300001	112340000	304	-0.0104321	GAIN	NA	2	GAIN	-0.0116269	NA	NA	NA	NA
LNCaP_42F	chrX	112340001	114360000	202	-0.0634541	GAIN	NA	2	GAIN	-0.0708726	NA	NA	NA	NA
LNCaP_42F	chrX	114360001	114740000	38	-0.017132	GAIN	NA	2	GAIN	-0.0190992	NA	NA	NA	NA
LNCaP_42F	chrX	114740001	115350000	61	-0.0455416	GAIN	NA	2	GAIN	-0.0508289	NA	NA	NA	NA
LNCaP_42F	chrX	115350001	115550000	20	0.00692205	GAIN	NA	2	GAIN	0.00770952	NA	NA	NA	NA
LNCaP_42F	chrX	115550001	116210000	66	-0.0383036	GAIN	NA	2	GAIN	-0.042738	NA	NA	NA	NA
LNCaP_42F	chrX	116210001	118150000	194	0.00692782	GAIN	NA	2	GAIN	0.00771595	NA	NA	NA	NA
LNCaP_42F	chrX	118150001	119965000	181	-0.0533509	GAIN	NA	2	GAIN	-0.0595637	NA	NA	NA	NA
LNCaP_42F	chrX	119965001	120450000	48	0.0149838	GAIN	NA	2	GAIN	0.0166831	NA	NA	NA	NA
LNCaP_42F	chrX	120450001	123055000	260	-0.0472872	GAIN	NA	2	GAIN	-0.0527809	NA	NA	NA	NA
LNCaP_42F	chrX	123055001	123560000	50	0.0165982	GAIN	NA	2	GAIN	0.0184794	NA	NA	NA	NA
LNCaP_42F	chrX	123560001	124350000	79	-0.0822711	GAIN	NA	2	GAIN	-0.0919607	NA	NA	NA	NA
LNCaP_42F	chrX	124350001	125490000	114	0.0158249	GAIN	NA	2	GAIN	0.017619	NA	NA	NA	NA
LNCaP_42F	chrX	125490001	126170000	68	-0.074583	GAIN	NA	2	GAIN	-0.0833407	NA	NA	NA	NA
LNCaP_42F	chrX	126170001	126700000	53	-0.0184045	GAIN	NA	2	GAIN	-0.0205188	NA	NA	NA	NA
LNCaP_42F	chrX	126700001	127020000	32	-0.0544401	GAIN	NA	2	GAIN	-0.0607825	NA	NA	NA	NA
LNCaP_42F	chrX	127020001	127760000	74	-0.0163703	GAIN	NA	2	GAIN	-0.0182494	NA	NA	NA	NA
LNCaP_42F	chrX	127760001	128340000	58	-0.076056	GAIN	NA	2	GAIN	-0.0849918	NA	NA	NA	NA
LNCaP_42F	chrX	128340001	134000000	566	0.00281758	GAIN	NA	2	GAIN	0.00313863	NA	NA	NA	NA
LNCaP_42F	chrX	134000001	135000000	100	-0.0577785	GAIN	NA	2	GAIN	-0.0645186	NA	NA	NA	NA
LNCaP_42F	chrX	135000001	137370000	237	-0.00437137	GAIN	NA	2	GAIN	-0.00487084	NA	NA	NA	NA
LNCaP_42F	chrX	137370001	138140000	77	-0.0524001	GAIN	NA	2	GAIN	-0.0585	NA	NA	NA	NA
LNCaP_42F	chrX	138140001	140635000	249	0.0224094	GAIN	NA	2	GAIN	0.0249436	NA	NA	NA	NA
LNCaP_42F	chrX	140635001	140780000	14	-0.0632016	GAIN	NA	2	GAIN	-0.0705899	NA	NA	NA	NA
LNCaP_42F	chrX	140780001	142460000	168	0.0477042	GAIN	NA	2	GAIN	0.0530467	NA	NA	NA	NA
LNCaP_42F	chrX	142460001	155700000	1324	0.324792	AMP	NA	2	GAIN	0.357591	NA	NA	NA	NA
LNCaP_95	chr1	900001	1586214	52	0.87045	NA	NA	7	NA	0.895799	NA	NA	NA	1
LNCaP_95	chr1	1586215	5660640	1673	0.776857	UBCNA	14	6	HLAMP	0.800171	2	4	1	1
LNCaP_95	chr1	5660641	5680693	10	1.22232	BCNA	24	9	HLAMP	1.25422	4	5	1	1
LNCaP_95	chr1	5680694	10724913	1142	0.7671	UBCNA	14	6	HLAMP	0.790194	2	4	1	1
LNCaP_95	chr1	10724914	10866070	42	0.879977	UBCNA	19	7	HLAMP	0.905525	3	4	1	1
LNCaP_95	chr1	10866071	10972769	10	0.8249	NA	NA	6	NA	0.849272	NA	NA	NA	1
LNCaP_95	chr1	10972770	12074664	386	0.752903	UBCNA	14	6	HLAMP	0.775674	2	4	1	1
LNCaP_95	chr1	12074665	12109343	2	-0.306014	GAIN	5	3	GAIN	-0.319414	1	2	1	1
LNCaP_95	chr1	12109344	13463081	120	0.742839	NA	NA	6	NA	0.765379	NA	NA	NA	1
LNCaP_95	chr1	13463082	13531358	16	1.44058	UBCNA	22	10	HLAMP	1.47579	2	8	1	1
LNCaP_95	chr1	13531359	14740159	441	0.741601	UBCNA	14	6	HLAMP	0.764113	2	4	1	1
LNCaP_95	chr1	14740160	14742501	4	0.071164	ASCNA	7	4	AMP	0.0738783	1	3	1	1
LNCaP_95	chr1	14742502	16613361	174	-0.779	NA	NA	2	NA	-0.819991	NA	NA	NA	1
LNCaP_95	chr1	16613362	16623422	7	0.643479	UBCNA	18	7	HLAMP	1.0646	2	5	2	0.668389
LNCaP_95	chr1	16623423	16882873	1	0.2354	NA	NA	5	HLAMP	0.578465	NA	NA	NA	0.668389
LNCaP_95	chr1	16882874	16941834	20	0.172246	UBCNA	11	5	HLAMP	0.50067	2	3	2	0.668389
LNCaP_95	chr1	16941835	26661454	941	-0.7977	NA	NA	2	NEUT	-0.843224	NA	NA	NA	0.668389
LNCaP_95	chr1	26661455	29619131	392	0.768443	UBCNA	14	6	HLAMP	0.791567	2	4	1	1
LNCaP_95	chr1	29619132	30260015	343	0.18619	UBCNA	11	5	HLAMP	0.517915	2	3	2	0.668389
LNCaP_95	chr1	30260016	30269802	28	0.301256	BCNA	15	6	HLAMP	0.658774	3	3	2	0.668389
LNCaP_95	chr1	30269803	43507570	3260	0.183297	UBCNA	11	5	HLAMP	0.51434	2	3	2	0.668389
LNCaP_95	chr1	43507571	43614377	50	0.2778	BCNA	15	6	HLAMP	0.630262	3	3	2	0.668389
LNCaP_95	chr1	43614378	54619928	2013	0.191396	UBCNA	11	5	HLAMP	0.524343	2	3	2	0.668389
LNCaP_95	chr1	54619929	54633127	12	-0.107082	BCNA	8	4	AMP	0.14601	2	2	2	0.668389
LNCaP_95	chr1	54633128	67069167	4236	0.172987	UBCNA	11	5	HLAMP	0.501587	2	3	2	0.668389
LNCaP_95	chr1	67069168	67085017	9	-0.04839	BCNA	8	4	AMP	0.222111	2	2	2	0.668389
LNCaP_95	chr1	67085018	72323095	1502	0.165339	UBCNA	11	5	HLAMP	0.492113	2	3	2	0.668389
LNCaP_95	chr1	72323096	72350562	2	-0.457225	GAIN	5	3	GAIN	-0.330159	1	2	2	0.668389
LNCaP_95	chr1	72350563	74332476	892	0.158699	UBCNA	11	5	HLAMP	0.483877	2	3	2	0.668389
LNCaP_95	chr1	74332477	74368589	8	0.396496	BCNA	15	6	HLAMP	0.773552	3	3	2	0.668389
LNCaP_95	chr1	74368590	80921678	2030	0.145534	UBCNA	11	5	HLAMP	0.467522	2	3	2	0.668389
LNCaP_95	chr1	80921679	82669912	586	0.126648	BCNA	8	4	AMP	0.443996	2	2	2	0.668389
LNCaP_95	chr1	82669913	85622151	1035	0.166009	UBCNA	11	5	HLAMP	0.492943	2	3	2	0.668389
LNCaP_95	chr1	85622152	85645811	9	0.759489	BCNA	15	6	HLAMP	0.78241	3	3	1	1
LNCaP_95	chr1	85645812	108769798	7197	0.480249	UBCNA	11	5	HLAMP	0.496144	2	3	1	1
LNCaP_95	chr1	108769799	108781041	10	0.694609	BCNA	15	6	HLAMP	0.71602	3	3	1	1
LNCaP_95	chr1	108781042	121699999	4022	0.486606	UBCNA	11	5	HLAMP	0.502677	2	3	1	1
LNCaP_95	chr1	125100001	152580437	4022	0.486606	UBCNA	11	5	HLAMP	0.502677	2	3	1	1
LNCaP_95	chr1	152580438	152620079	13	-0.085849	GAIN	5	3	GAIN	-0.0893141	1	2	1	1
LNCaP_95	chr1	152620080	158488693	1199	0.48672	UBCNA	11	5	HLAMP	0.502794	2	3	1	1
LNCaP_95	chr1	158488694	158886045	207	0.533939	UBCNA	19	7	HLAMP	0.936608	3	4	2	0.668389
LNCaP_95	chr1	158886046	187604123	8549	0.473236	UBCNA	11	5	HLAMP	0.864949	2	3	2	0.668389
LNCaP_95	chr1	187604124	188100598	141	0.403974	BCNA	15	6	HLAMP	0.7825	3	3	2	0.668389
LNCaP_95	chr1	188100599	194569745	2464	0.467845	UBCNA	11	5	HLAMP	0.483395	2	3	1	1
LNCaP_95	chr1	194569746	194810757	166	0.554406	UBCNA	19	7	HLAMP	0.960648	3	4	2	0.668389
LNCaP_95	chr1	194810758	195820511	444	0.497996	UBCNA	11	5	HLAMP	0.514381	2	3	1	1
LNCaP_95	chr1	195820512	195840027	40	0.658447	BCNA	15	6	HLAMP	0.678985	3	3	1	1
LNCaP_95	chr1	195840028	210652090	4201	0.48798	UBCNA	11	5	HLAMP	0.504089	2	3	1	1
LNCaP_95	chr1	210652091	210660277	5	0.871356	UBCNA	18	7	HLAMP	0.896724	2	5	1	1
LNCaP_95	chr1	210660278	217898989	2382	0.467135	UBCNA	11	5	HLAMP	0.482665	2	3	1	1
LNCaP_95	chr1	217898990	218093893	168	0.407052	BCNA	15	6	HLAMP	0.78618	3	3	2	0.668389
LNCaP_95	chr1	218093894	219449766	305	0.47206	UBCNA	11	5	HLAMP	0.487727	2	3	1	1
LNCaP_95	chr1	219449767	219460176	23	0.285602	BCNA	8	4	AMP	0.295705	2	2	1	1
LNCaP_95	chr1	219460177	228280775	2136	0.48078	UBCNA	11	5	HLAMP	0.49669	2	3	1	1
LNCaP_95	chr1	228280776	228378819	44	0.631589	BCNA	15	6	HLAMP	0.651464	3	3	1	1
LNCaP_95	chr1	228378820	234769961	2141	0.477662	UBCNA	11	5	HLAMP	0.493485	2	3	1	1
LNCaP_95	chr1	234769962	234800973	26	0.828158	UBCNA	14	6	HLAMP	0.852604	2	4	1	1
LNCaP_95	chr1	234800974	248438892	4601	0.471825	UBCNA	11	5	HLAMP	0.487486	2	3	1	1
LNCaP_95	chr1	248438893	248569364	2	1.21453	UBCNA	23	8	HLAMP	1.2463	3	5	1	1
LNCaP_95	chr1	248569365	248874237	61	0.455715	UBCNA	11	5	HLAMP	0.470924	2	3	1	1
LNCaP_95	chr2	2842409	47450000	2720	-0.238991	GAIN	5	3	GAIN	-0.249197	1	2	1	1
LNCaP_95	chr2	47450001	47760000	31	-5.22387	HETD	NA	1	HETD	-7.8335	NA	NA	NA	NA
LNCaP_95	chr2	47760001	91799999	2720	-0.238991	GAIN	5	3	GAIN	-0.249197	1	2	1	1
LNCaP_95	chr2	96000001	106254616	2720	-0.238991	GAIN	5	3	GAIN	-0.249197	1	2	1	1
LNCaP_95	chr2	106254617	109190502	572	-0.23151	GAIN	5	3	GAIN	-0.241369	1	2	1	1
LNCaP_95	chr2	109190503	109201004	10	0.817855	UBCNA	14	6	HLAMP	0.842077	2	4	1	1
LNCaP_95	chr2	109201005	153219410	9991	-0.247103	GAIN	5	3	GAIN	-0.257688	1	2	1	1
LNCaP_95	chr2	153219411	153229908	6	0.35593	UBCNA	11	5	HLAMP	0.368219	2	3	1	1
LNCaP_95	chr2	153229909	159288015	1545	-0.244787	GAIN	5	3	GAIN	-0.255263	1	2	1	1
LNCaP_95	chr2	159288016	159299965	8	-0.641601	HET	3	2	NEUT	-0.673567	1	1	NA	NA
LNCaP_95	chr2	159299966	172141076	2910	-0.237591	GAIN	5	3	GAIN	-0.247732	1	2	1	1
LNCaP_95	chr2	172141077	172149513	5	-0.735413	HET	3	2	NEUT	-0.773441	1	1	NA	NA
LNCaP_95	chr2	172149514	188258823	4172	-0.246542	GAIN	5	3	GAIN	-0.2571	1	2	1	1
LNCaP_95	chr2	188258824	188418931	61	0.159038	ASCNA	7	4	AMP	0.164918	1	3	1	1
LNCaP_95	chr2	188418932	189399939	139	-0.22093	GAIN	5	3	GAIN	-0.230302	1	2	1	1
LNCaP_95	chr2	189399940	189472346	26	0.148047	BCNA	8	4	AMP	0.153542	2	2	1	1
LNCaP_95	chr2	189472347	193818691	788	-0.221766	GAIN	5	3	GAIN	-0.231176	1	2	1	1
LNCaP_95	chr2	193818692	193832427	2	-0.9202	HET	3	2	NEUT	-0.971474	1	1	NA	NA
LNCaP_95	chr2	193832428	202329533	1798	-0.235466	GAIN	5	3	GAIN	-0.245508	1	2	1	1
LNCaP_95	chr2	202329534	202493490	16	-0.18955	NA	NA	3	NA	-0.197498	NA	NA	NA	1
LNCaP_95	chr2	202493491	202688562	21	0.486597	ASCNA	10	5	HLAMP	0.502668	1	4	1	1
LNCaP_95	chr2	202688563	207485218	1221	-0.255995	GAIN	5	3	GAIN	-0.266997	1	2	1	1
LNCaP_95	chr2	207485219	207501414	4	-0.763573	HET	3	2	NEUT	-0.803504	1	1	NA	NA
LNCaP_95	chr2	207501415	214830482	2192	-0.259212	GAIN	5	3	GAIN	-0.270365	1	2	1	1
LNCaP_95	chr2	214830483	214991055	22	0.167279	NA	NA	4	NA	0.173445	NA	NA	NA	1
LNCaP_95	chr2	214991056	222888254	2450	-0.23901	GAIN	5	3	GAIN	-0.249217	1	2	1	1
LNCaP_95	chr2	222888255	222900327	5	-0.676452	HET	3	2	NEUT	-0.710621	1	1	NA	NA
LNCaP_95	chr2	222900328	240363421	5510	-0.241556	GAIN	5	3	GAIN	-0.251882	1	2	1	1
LNCaP_95	chr2	240363422	240640893	73	-0.1505	ASCNA	7	4	AMP	0.0891063	1	3	2	0.668389
LNCaP_95	chr2	240640894	241799942	296	-0.201974	GAIN	5	3	GAIN	0.0209362	1	2	2	0.668389
LNCaP_95	chr3	20001	24408	0	NA	NA	NA	NA	NA	NA	NA	NA	NA	NA
LNCaP_95	chr3	24409	270249	84	0.120504	BCNA	8	4	AMP	0.12502	2	2	1	1
LNCaP_95	chr3	270250	4020067	1693	0.15434	UBCNA	11	5	HLAMP	0.478466	2	3	2	0.668389
LNCaP_95	chr3	4020068	4029926	7	-0.27088	BCNA	8	4	AMP	-0.0716012	2	2	2	0.668389
LNCaP_95	chr3	4029927	5490025	751	0.16274	UBCNA	11	5	HLAMP	0.48889	2	3	2	0.668389
LNCaP_95	chr3	5490026	5496389	6	-0.127025	BCNA	8	4	AMP	0.119939	2	2	2	0.668389
LNCaP_95	chr3	5496390	6610890	454	0.121556	UBCNA	11	5	HLAMP	0.43764	2	3	2	0.668389
LNCaP_95	chr3	6610891	6621500	13	-0.046285	BCNA	8	4	AMP	0.224823	2	2	2	0.668389
LNCaP_95	chr3	6621501	8064875	787	0.148943	UBCNA	11	5	HLAMP	0.471761	2	3	2	0.668389
LNCaP_95	chr3	8064876	8078863	12	0.340357	BCNA	15	6	HLAMP	0.706085	3	3	2	0.668389
LNCaP_95	chr3	8078864	13620353	1743	0.179615	UBCNA	11	5	HLAMP	0.509788	2	3	2	0.668389
LNCaP_95	chr3	13620354	13720211	70	0.301319	BCNA	15	6	HLAMP	0.658851	3	3	2	0.668389
LNCaP_95	chr3	13720212	13810018	58	0.234625	UBCNA	11	5	HLAMP	0.577515	2	3	2	0.668389
LNCaP_95	chr3	13810019	13990558	27	0.311096	BCNA	15	6	HLAMP	0.670706	3	3	2	0.668389
LNCaP_95	chr3	13990559	18645382	1436	0.175334	UBCNA	11	5	HLAMP	0.504492	2	3	2	0.668389
LNCaP_95	chr3	18645383	18660973	12	-0.034926	BCNA	8	4	AMP	0.239441	2	2	2	0.668389
LNCaP_95	chr3	18660974	42788446	7914	0.162969	UBCNA	11	5	HLAMP	0.489174	2	3	2	0.668389
[truncated: 9,391 more rows]

## Sheet: Structural_variation_events
chrom1	start1	end1	chrom2	start2	end2	strand1	strand2	sample	isLargeSpan	span	type	CN_overlap_type	support	ref1	alt1	ref2	alt2	gene1	gene2	DP	SR	DR	VAF	eventID	isTransectPCGene	isGenic	isTranslocation	svCallers	numSVCallers	note	svID	isCommon	isUnique	isSpanningSupport	genePair	isFusion	isNonUnique
chr1	1477854	1477855	chr1	1477983	1477984	+	-	LNCaP_16D	N	129	Duplication	TandemDup	CN	G	]chr1:1477984]G	A	A[chr1:1477855[	ATAD3B	ATAD3B	94	26	0	0.276596	78.334	N	Y	N	manta;svaba	2	.	chr1_1477855_chr1_1477984	N	N	Y	ATAD3B	N	Y
chr1	2994983	2994984	chr1	2995286	2995287	-	+	LNCaP_16D	N	303	Deletion	Deletion	SVABA	G	G[chr1:2995287[	A	]chr1:2994984]A	NA	NA	41	18	10	0.682927	170.042	N	N	N	gridss;manta;svaba	3	.	chr1_2994984_chr1_2995287	Y	N	Y	NA	N	N
chr1	3002469	3002470	chr1	3002802	3002803	-	+	LNCaP_16D	N	333	Deletion	Deletion	SVABA	G	G[chr1:3002803[	G	]chr1:3002470]G	NA	NA	45	21	0	0.466667	170.459	N	N	N	gridss;manta;svaba	3	.	chr1_3002470_chr1_3002803	N	N	Y	NA	N	Y
chr1	3181088	3181089	chr1	3181807	3181808	+	-	LNCaP_16D	N	719	Duplication	TandemDup	SVABA	C	]chr1:3181808]C	G	G[chr1:3181089[	PRDM16	PRDM16	83	16	2	0.216867	230.084	N	Y	N	manta;svaba	2	.	chr1_3181089_chr1_3181808	N	N	Y	PRDM16	N	Y
chr1	3215346	3215347	chr1	3215465	3215466	+	-	LNCaP_16D	N	119	Duplication	TandemDup	SVABA	G	]chr1:3215466]G	T	T[chr1:3215347[	PRDM16	PRDM16	62	15	0	0.241935	231.334	N	Y	N	gridss;manta;svaba	3	.	chr1_3215347_chr1_3215466	N	N	Y	PRDM16	N	Y
chr1	4211148	4211149	chr1	4211420	4211421	-	+	LNCaP_16D	N	272	Deletion	Deletion	CN	A	A[chr1:4211421[	A	]chr1:4211149]A	NA	NA	34	13	0	0.382353	267.376	N	N	N	gridss;manta;svaba	3	.	chr1_4211149_chr1_4211421	N	N	Y	NA	N	Y
chr1	8367772	8367773	chr1	11369049	11369050	-	-	LNCaP_16D	Y	3001277	Inversion	Inversion-Bal	CN	A	A]chr1:11369050]	C	C]chr1:8367773]	RERE	NA	13	0	17	1.30769	11464:1	N	Y	N	gridss;manta;svaba	3	.	chr1_8367773_chr1_11369050	Y	N	Y	RERE	N	N
chr1	8403773	8403774	chr1	9696860	9696861	+	+	LNCaP_16D	Y	1293087	Inversion	Inversion-Unbal	CN	T	[chr1:9696861[T	C	[chr1:8403774[C	RERE	PIK3CD	17	15	14	1.70588	11910:1	N	Y	N	gridss;manta;svaba	3	.	chr1_8403774_chr1_9696861	Y	N	Y	PIK3CD,RERE	Y	N
chr1	9694559	9694560	chr1	12108256	12108257	-	+	LNCaP_16D	Y	2413697	Deletion	Unbalanced	CN	T	T[chr1:12108257[	T	]chr1:9694560]T	PIK3CD	TNFRSF8	18	24	0	1.33333	14443:1	N	Y	N	gridss;manta;svaba	3	.	chr1_9694560_chr1_12108257	Y	N	Y	PIK3CD,TNFRSF8	Y	N
chr1	10422444	10422445	chr1	10423722	10423723	-	+	LNCaP_16D	N	1278	Deletion	Deletion	SVABA	A	A[chr1:10423723[	C	]chr1:10422445]C	NA	NA	28	40	0	1.42857	15763:1	N	N	N	gridss;manta;svaba	3	.	chr1_10422445_chr1_10423723	Y	N	Y	NA	N	N
chr1	10681779	10681780	chr1	12095699	12095700	-	-	LNCaP_16D	Y	1413920	Inversion	Inversion-Unbal	CN	T	T]chr1:12095700]	A	A]chr1:10681780]	CASZ1	TNFRSF8	22	0	13	0.590909	16421:1	N	Y	N	gridss;manta;svaba	3	.	chr1_10681780_chr1_12095700	Y	N	Y	CASZ1,TNFRSF8	Y	N
chr1	10713835	10713836	chr1	14744297	14744298	+	-	LNCaP_16D	Y	4030462	Duplication	TandemDup	CN	A	]chr1:14744298]A	A	A[chr1:10713836[	CASZ1	KAZN	13	15	0	1.15385	21858:1	N	Y	N	gridss;manta;svaba	3	.	chr1_10713836_chr1_14744298	Y	N	Y	CASZ1,KAZN	Y	N
chr1	11372402	11372403	chr1	26622861	26622862	+	+	LNCaP_16D	Y	15250459	Inversion	Unbalanced	CN	A	[chr1:26622862[A	A	[chr1:11372403[A	NA	NA	18	23	10	1.83333	33240:1	N	N	N	gridss;manta;svaba	3	.	chr1_11372403_chr1_26622862	Y	N	Y	NA	N	N
chr1	11622835	11622836	chr1	11623132	11623133	-	+	LNCaP_16D	N	297	Deletion	Deletion	CN	G	G[chr1:11623133[	T	]chr1:11622836]T	NA	NA	25	38	0	1.52	18030:1	N	N	N	gridss;manta;svaba	3	.	chr1_11622836_chr1_11623133	N	N	Y	NA	N	Y
chr1	11641682	11641683	chr1	11641759	11641760	+	-	LNCaP_16D	N	77	Duplication	TandemDup	CN	C	]chr1:11641760]C	G	G[chr1:11641683[	FBXO2	FBXO2	68	26	0	0.382353	18225:1	N	Y	N	gridss;manta;svaba	3	.	chr1_11641683_chr1_11641760	N	N	Y	FBXO2	N	Y
chr1	13235412	13235413	chr1	13240699	13240700	-	+	LNCaP_16D	N	5287	Deletion	Deletion	SVABA	T	T[chr1:13240700[	A	]chr1:13235413]A	NA	NA	60	0	17	0.283333	20083:1	N	N	N	manta;svaba	2	.	chr1_13235413_chr1_13240700	N	N	Y	NA	N	Y
chr1	13384070	13384071	chr1	13385120	13385121	-	+	LNCaP_16D	N	1050	Deletion	Deletion	SVABA	G	G[chr1:13385121[	G	]chr1:13384071]G	NA	NA	34	28	0	0.823529	20188:1	N	N	N	gridss;svaba	2	.	chr1_13384071_chr1_13385121	N	N	Y	NA	N	Y
chr1	13470169	13470170	chr1	32455465	32455466	-	+	LNCaP_16D	Y	18985296	Deletion	Unbalanced	SVABA	T	T[chr1:32455466[	T	]chr1:13470170]T	NA	NA	25	26	8	1.36	42516:1	N	N	N	manta;svaba	2	.	chr1_13470170_chr1_32455466	N	Y	Y	NA	N	N
chr1	16725252	16725253	chr1	234776440	234776441	+	+	LNCaP_16D	Y	218051188	Inversion	Unbalanced	CN	A	[chr1:234776441[A	A	[chr1:16725253[A	NA	NA	41	55	22	1.87805	262477:1	N	N	N	gridss;manta;svaba	3	.	chr1_16725253_chr1_234776441	Y	N	Y	NA	N	N
chr1	17349688	17349689	chr1	17351158	17351159	-	+	LNCaP_16D	N	1470	Deletion	Deletion	CN	A	A[chr1:17351159[	C	]chr1:17349689]C	PADI4	PADI4	13	18	10	2.15385	24836:1	N	Y	N	gridss;manta;svaba	3	.	chr1_17349689_chr1_17351159	Y	N	Y	PADI4	N	N
chr1	17358284	17358285	chr1	17358591	17358592	-	+	LNCaP_16D	N	307	Deletion	Deletion	CN	A	A[chr1:17358592[	A	]chr1:17358285]A	PADI4	PADI4	10	12	4	1.6	24863:1	N	Y	N	manta;svaba	2	.	chr1_17358285_chr1_17358592	N	N	Y	PADI4	N	Y
chr1	20170700	20170701	chr1	20171244	20171245	-	+	LNCaP_16D	N	544	Deletion	Deletion	SVABA	G	G[chr1:20171245[	G	]chr1:20170701]G	PLA2G2C	PLA2G2C	16	21	0	1.3125	26248:1	N	Y	N	gridss;manta;svaba	3	.	chr1_20170701_chr1_20171245	N	N	Y	PLA2G2C	N	Y
chr1	21203930	21203931	chr1	21204753	21204754	+	+	LNCaP_16D	N	823	Inversion	NA	SVABA	T	[chr1:21204754[T	T	[chr1:21203931[T	NA	NA	6	7	9	2.66667	27389:1	N	N	N	gridss;manta;svaba	3	.	chr1_21203931_chr1_21204754	Y	N	Y	NA	N	N
chr1	21459926	21459927	chr1	21460197	21460198	-	+	LNCaP_16D	N	271	Deletion	Deletion	SVABA	C	C[chr1:21460198[	G	]chr1:21459927]G	NBPF3	NBPF3	16	22	6	1.75	27754:1	N	Y	N	gridss;manta;svaba	3	.	chr1_21459927_chr1_21460198	N	N	Y	NBPF3	N	Y
chr1	24832211	24832212	chr1	24835018	24835019	-	+	LNCaP_16D	N	2807	Deletion	Deletion	CN	T	T[chr1:24835019[	T	]chr1:24832212]T	CLIC4	CLIC4	19	13	0	0.684211	30919:1	N	Y	N	gridss;manta;svaba	3	.	chr1_24832212_chr1_24835019	Y	N	Y	CLIC4	N	N
chr1	26163331	26163332	chr1	26163647	26163648	-	+	LNCaP_16D	N	316	Deletion	Deletion	SVABA	C	C[chr1:26163648[	T	]chr1:26163332]T	FAM110D	FAM110D	16	16	0	1	32472:1	N	Y	N	gridss;svaba	2	.	chr1_26163332_chr1_26163648	N	N	Y	FAM110D	N	Y
chr1	27921295	27921296	chr1	27921597	27921598	-	+	LNCaP_16D	N	302	Deletion	Deletion	SVABA	A	A[chr1:27921598[	G	]chr1:27921296]G	NA	NA	23	18	10	1.21739	35905:1	N	N	N	gridss;manta;svaba	3	.	chr1_27921296_chr1_27921598	N	N	Y	NA	N	Y
chr1	28189234	28189235	chr19	23845143	23845144	-	-	LNCaP_16D	Y	-1	InterChr	Trans-Bal	CN	A	A]chr19:23845144]	T	T]chr1:28189235]	PTAFR	NA	20	0	14	0.7	2852683:1	N	Y	Y	gridss;manta;svaba	3	.	chr1_28189235_chr19_23845144	Y	N	Y	PTAFR	N	N
chr1	28224851	28224852	chr1	28227549	28227550	-	+	LNCaP_16D	N	2698	Deletion	Deletion	SVABA	C	C[chr1:28227550[	C	]chr1:28224852]C	DNAJC8	DNAJC8	42	18	0	0.428571	36877:1	N	Y	N	manta;svaba	2	.	chr1_28224852_chr1_28227550	Y	N	Y	DNAJC8	N	N
chr1	29394327	29394328	chr1	30405971	30405972	+	+	LNCaP_16D	Y	1011644	Inversion	Inversion-Bal	SVABA	G	[chr1:30405972[G	T	[chr1:29394328[T	NA	NA	37	54	33	2.35135	38797:1	N	N	N	manta;svaba	2	.	chr1_29394328_chr1_30405972	Y	N	Y	NA	N	N
chr7	158655677	158655678	chr7	158655743	158655744	+	-	LNCaP_16D	N	66	Duplication	TandemDup	CN	T	]chr7:158655744]T	C	C[chr7:158655678[	NCAPG2	NCAPG2	83	41	0	0.493976	1456107:1	N	Y	N	gridss;svaba	2	.	chr7_158655678_chr7_158655744	N	N	Y	NCAPG2	N	Y
chr1	36267648	36267649	chr1	36269040	36269041	-	-	LNCaP_16D	N	1392	Inversion	Inversion-Bal	SVABA	A	A]chr1:36269041]	T	T]chr1:36267649]	THRAP3	THRAP3	62	29	0	0.467742	47771:1	N	Y	N	gridss;manta;svaba	3	.	chr1_36267649_chr1_36269041	Y	N	Y	THRAP3	N	N
chr1	36267981	36267982	chr1	36268905	36268906	+	+	LNCaP_16D	N	924	Inversion	NA	SVABA	C	[chr1:36268906[C	A	[chr1:36267982[A	THRAP3	THRAP3	61	15	9	0.393443	47772:1	N	Y	N	manta;svaba	2	.	chr1_36267982_chr1_36268906	N	N	Y	THRAP3	N	Y
chr1	37472655	37472656	chr2	68687746	68687747	+	-	LNCaP_16D	Y	-1	InterChr	Trans-Bal	SVABA	T	]chr2:68687747]ATTATTAGT	T	TATTATTAG[chr1:37472656[	LINC01137	ARHGAP25	79	29	9	0.481013	MantaBND:3669:3:4:0:0:0:0	N	Y	Y	gridss;manta	2	.	chr1_37472656_chr2_68687747	Y	N	Y	ARHGAP25,LINC01137	Y	N
chr1	39138943	39138944	chr12	6362935	6362936	-	+	LNCaP_16D	Y	-1	InterChr	Trans-Bal	SVABA	C	C[chr12:6362936[	G	]chr1:39138944]G	MACF1	SCNN1A	36	25	7	0.888889	2053199:1	N	Y	Y	manta;svaba	2	.	chr1_39138944_chr12_6362936	N	N	Y	MACF1,SCNN1A	Y	Y
chr1	42277515	42277516	chr1	42277821	42277822	-	+	LNCaP_16D	N	306	Deletion	Deletion	SVABA	G	G[chr1:42277822[	A	]chr1:42277516]A	FOXJ3	FOXJ3	57	25	7	0.561404	56200:1	N	Y	N	gridss;manta;svaba	3	.	chr1_42277516_chr1_42277822	N	N	Y	FOXJ3	N	Y
chr1	42542541	42542542	chr1	42542852	42542853	-	+	LNCaP_16D	N	311	Deletion	Deletion	SVABA	T	T[chr1:42542853[	T	]chr1:42542542]T	CCDC30	CCDC30	63	20	11	0.492063	56548:1	N	Y	N	gridss;manta;svaba	3	.	chr1_42542542_chr1_42542853	Y	N	Y	CCDC30	N	N
chr1	42722651	42722652	chr1	42722799	42722800	+	-	LNCaP_16D	N	148	Duplication	TandemDup	SVABA	C	]chr1:42722800]C	C	C[chr1:42722652[	NA	NA	69	16	0	0.231884	56635:1	N	N	N	manta;svaba	2	.	chr1_42722652_chr1_42722800	N	N	Y	NA	N	Y
chr1	43391798	43391799	chr1	43392120	43392121	-	+	LNCaP_16D	N	322	Deletion	Deletion	SVABA	A	A[chr1:43392121[	A	]chr1:43391799]A	SZT2	SZT2	56	20	0	0.357143	57047:1	N	Y	N	gridss;manta;svaba	3	.	chr1_43391799_chr1_43392121	N	N	Y	SZT2	N	Y
chr1	43593678	43593679	chr1	43594255	43594256	-	-	LNCaP_16D	N	577	Inversion	NA	SVABA	A	A]chr1:43594256]	C	C]chr1:43593679]	PTPRF	PTPRF	30	0	21	0.7	57514:1	N	Y	N	gridss;manta;svaba	3	.	chr1_43593679_chr1_43594256	Y	N	Y	PTPRF	N	N
chr1	44355904	44355905	chr1	44357496	44357497	+	+	LNCaP_16D	N	1595	Inversion	Inversion-Bal	SVABA	T	[chr1:44357500[T	G	[chr1:44355908[G	NA	NA	92	27	15	0.456522	MantaBND:4811:0:1:1:0:0:0	N	N	N	gridss;manta	2	.	chr1_44355905_chr1_44357497	Y	N	Y	NA	N	N
chr1	44356318	44356319	chr1	44357496	44357497	-	-	LNCaP_16D	N	1179	Inversion	Inversion-Bal	SVABA	G	G]chr1:44357498]	G	G]chr1:44356320]	NA	NA	107	36	21	0.53271	MantaBND:4811:0:1:0:0:0:0	N	N	N	gridss;manta	2	.	chr1_44356319_chr1_44357497	Y	N	Y	NA	N	N
chr1	44951958	44951959	chr1	44952262	44952263	-	+	LNCaP_16D	N	304	Deletion	Deletion	SVABA	T	T[chr1:44952263[	C	]chr1:44951959]C	EIF2B3	EIF2B3	33	16	0	0.484848	59552:1	N	Y	N	gridss;manta;svaba	3	.	chr1_44951959_chr1_44952263	N	N	Y	EIF2B3	N	Y
chr1	45741622	45741623	chr1	45741926	45741927	-	+	LNCaP_16D	N	304	Deletion	Deletion	SVABA	C	C[chr1:45741927[	C	]chr1:45741623]C	IPP	IPP	51	20	6	0.509804	61449:1	N	Y	N	gridss;manta;svaba	3	.	chr1_45741623_chr1_45741927	N	N	Y	IPP	N	Y
chr1	45900452	45900453	chr1	45900764	45900765	-	+	LNCaP_16D	N	312	Deletion	Deletion	SVABA	T	T[chr1:45900765[	G	]chr1:45900453]G	MAST2	MAST2	34	12	0	0.352941	61849:1	N	Y	N	gridss;manta;svaba	3	.	chr1_45900453_chr1_45900765	N	N	Y	MAST2	N	Y
chr1	47338513	47338514	chr6	45904648	45904649	+	-	LNCaP_16D	Y	-1	InterChr	Trans-Bal	CN	T	]chr6:45904649]T	T	T[chr1:47338514[	CMPK1	CLIC5	13	12	8	1.53846	1150739:1	N	Y	Y	manta;svaba	2	.	chr1_47338514_chr6_45904649	N	N	Y	CLIC5,CMPK1	Y	Y
chr1	49496239	49496240	chr8	125589092	125589093	-	+	LNCaP_16D	Y	-1	InterChr	Trans-Bal	SVABA	T	T[chr8:125589093[	C	]chr1:49496240]C	AGBL4	NA	29	19	0	0.655172	64877:1	N	Y	Y	gridss;manta;svaba	3	.	chr1_49496240_chr8_125589093	N	N	Y	AGBL4	N	Y
chr1	53089252	53089253	chr8	66772126	66772127	+	+	LNCaP_16D	Y	-1	InterChr	Trans-Unbal	SVABA	G	[chr8:66772127[G	G	[chr1:53089253[G	SLC1A7	SGK3	23	0	11	0.478261	1527170:1	N	Y	Y	manta;svaba	2	.	chr1_53089253_chr8_66772127	N	N	Y	SGK3,SLC1A7	Y	Y
chr1	54626600	54626601	chr1	54630293	54630294	-	+	LNCaP_16D	N	3693	Deletion	Deletion	SVABA	G	G[chr1:54630294[	G	]chr1:54626601]G	ACOT11	ACOT11	37	27	0	0.72973	71881:1	N	Y	N	gridss;manta;svaba	3	.	chr1_54626601_chr1_54630294	Y	N	Y	ACOT11	N	N
chr1	55667198	55667199	chr1	55667383	55667384	-	+	LNCaP_16D	N	185	Deletion	Deletion	SVABA	A	A[chr1:55667384[	T	]chr1:55667199]T	NA	NA	42	17	0	0.404762	72898:1	N	N	N	gridss;manta;svaba	3	.	chr1_55667199_chr1_55667384	Y	N	Y	NA	N	N
chr1	56365451	56365452	chr1	56369289	56369290	-	+	LNCaP_16D	N	3838	Deletion	Deletion	SVABA	C	C[chr1:56369290[	A	]chr1:56365452]A	NA	NA	53	17	0	0.320755	73401:1	N	N	N	gridss;manta;svaba	3	.	chr1_56365452_chr1_56369290	Y	N	Y	NA	N	N
chr1	56422038	56422039	chr1	56422347	56422348	-	+	LNCaP_16D	N	309	Deletion	Deletion	SVABA	T	T[chr1:56422348[	T	]chr1:56422039]T	NA	NA	46	14	4	0.391304	73232:1	N	N	N	gridss;manta;svaba	3	.	chr1_56422039_chr1_56422348	N	N	Y	NA	N	Y
chr1	56530360	56530361	chr1	56530673	56530674	+	-	LNCaP_16D	N	313	Duplication	TandemDup	SVABA	C	]chr1:56530674]C	T	T[chr1:56530361[	PLPP3	PLPP3	54	8	4	0.222222	73438:1	N	Y	N	gridss;manta;svaba	3	.	chr1_56530361_chr1_56530674	N	N	Y	PLPP3	N	Y
chr1	56776951	56776952	chr1	56777273	56777274	-	+	LNCaP_16D	N	322	Deletion	Deletion	SVABA	G	G[chr1:56777274[	A	]chr1:56776952]A	FYB2	FYB2	75	27	10	0.493333	73899:1	N	Y	N	gridss;svaba	2	.	chr1_56776952_chr1_56777274	N	N	Y	FYB2	N	Y
chr1	57877550	57877551	chr1	57877863	57877864	-	+	LNCaP_16D	N	313	Deletion	Deletion	SVABA	T	T[chr1:57877864[	G	]chr1:57877551]G	DAB1	DAB1	83	15	4	0.228916	74852:1	N	Y	N	gridss;svaba	2	.	chr1_57877551_chr1_57877864	Y	N	Y	DAB1	N	N
chr1	58278240	58278241	chr1	58279150	58279151	-	+	LNCaP_16D	N	910	Deletion	Deletion	SVABA	C	C[chr1:58279151[	A	]chr1:58278241]A	DAB1	DAB1	26	37	0	1.42308	75410:1	N	Y	N	gridss;manta;svaba	3	.	chr1_58278241_chr1_58279151	Y	N	Y	DAB1	N	N
chr1	59582963	59582964	chr1	59583989	59583990	-	+	LNCaP_16D	N	1026	Deletion	Deletion	SVABA	G	G[chr1:59583990[	T	]chr1:59582964]T	FGGY	FGGY	33	33	0	1	76151:1	N	Y	N	gridss;manta;svaba	3	.	chr1_59582964_chr1_59583990	Y	N	Y	FGGY	N	N
chr1	60822423	60822424	chr1	60822665	60822666	+	-	LNCaP_16D	N	242	Duplication	TandemDup	SVABA	A	]chr1:60822666]A	A	A[chr1:60822424[	NA	NA	78	30	0	0.384615	77520:1	N	N	N	gridss;manta;svaba	3	.	chr1_60822424_chr1_60822666	N	N	Y	NA	N	Y
chr1	63239694	63239695	chr1	63242475	63242476	-	+	LNCaP_16D	N	2781	Deletion	Deletion	SVABA	C	C[chr1:63242476[	C	]chr1:63239695]C	LINC00466	LINC00466	44	21	0	0.477273	81097:1	N	Y	N	gridss;manta;svaba	3	.	chr1_63239695_chr1_63242476	Y	N	Y	LINC00466	N	N
chr1	65558504	65558505	chr1	65564584	65564585	-	+	LNCaP_16D	N	6080	Deletion	Deletion	SVABA	T	T[chr1:65564585[	G	]chr1:65558505]G	LEPR	LEPR	19	18	26	2.31579	83352:1	N	Y	N	gridss;manta;svaba	3	.	chr1_65558505_chr1_65564585	Y	N	Y	LEPR	N	N
chr1	65798239	65798240	chr1	65798559	65798560	-	+	LNCaP_16D	N	320	Deletion	Deletion	SVABA	T	T[chr1:65798560[	G	]chr1:65798240]G	PDE4B	PDE4B	36	16	0	0.444444	83584:1	N	Y	N	gridss;manta;svaba	3	.	chr1_65798240_chr1_65798560	N	N	Y	PDE4B	N	Y
chr1	66735538	66735539	chr1	66735853	66735854	-	+	LNCaP_16D	N	315	Deletion	Deletion	SVABA	G	G[chr1:66735854[	A	]chr1:66735539]A	SGIP1	SGIP1	21	31	10	1.95238	84392:1	N	Y	N	gridss;manta;svaba	3	.	chr1_66735539_chr1_66735854	N	N	Y	SGIP1	N	Y
chr1	66986545	66986546	chr1	66986951	66986952	+	+	LNCaP_16D	N	406	Inversion	NA	SVABA	G	[chr1:66986952[G	A	[chr1:66986546[A	MIER1	MIER1	49	18	13	0.632653	84444:1	N	Y	N	gridss;manta;svaba	3	.	chr1_66986546_chr1_66986952	N	N	Y	MIER1	N	Y
chr1	66986944	66986945	chr16	77755123	77755124	-	-	LNCaP_16D	Y	-1	InterChr	Trans-Bal	SVABA	G	G]chr16:77755124]	A	A]chr1:66986945]	MIER1	NA	23	0	14	0.608696	84446:1	N	Y	Y	gridss;manta;svaba	3	.	chr1_66986945_chr16_77755124	N	N	Y	MIER1	N	Y
chr1	66987758	66987759	chr16	77755049	77755050	-	+	LNCaP_16D	Y	-1	InterChr	Trans-Bal	SVABA	G	G[chr16:77755050[	T	]chr1:66987759]T	MIER1	NA	22	0	21	0.954545	84450:1	N	Y	Y	gridss;manta;svaba	3	.	chr1_66987759_chr16_77755050	N	N	Y	MIER1	N	Y
chr1	67542310	67542311	chr1	67543133	67543134	-	+	LNCaP_16D	N	823	Deletion	Deletion	SVABA	C	C[chr1:67543134[	T	]chr1:67542311]T	NA	NA	34	7	13	0.588235	85325:1	N	N	N	manta;svaba	2	.	chr1_67542311_chr1_67543134	N	N	Y	NA	N	Y
chr1	69561641	69561642	chr1	69561999	69562000	-	+	LNCaP_16D	N	358	Deletion	Deletion	SVABA	A	A[chr1:69562000[	A	]chr1:69561642]A	NA	NA	34	38	0	1.11765	87132:1	N	N	N	gridss;svaba	2	.	chr1_69561642_chr1_69562000	N	N	Y	NA	N	Y
chr1	71275648	71275649	chr1	71275946	71275947	-	+	LNCaP_16D	N	298	Deletion	Deletion	SVABA	T	T[chr1:71275947[	G	]chr1:71275649]G	ZRANB2-AS2	ZRANB2-AS2	33	36	11	1.42424	88609:1	N	Y	N	gridss;manta;svaba	3	.	chr1_71275649_chr1_71275947	N	N	Y	ZRANB2-AS2	N	Y
chr1	72300640	72300641	chr1	72346156	72346157	-	+	LNCaP_16D	Y	45516	Deletion	Deletion	CN	G	G[chr1:72346157[	G	]chr1:72300641]G	NA	NA	20	25	0	1.25	89730:1	N	N	N	gridss;manta;svaba	3	.	chr1_72300641_chr1_72346157	Y	N	Y	NA	N	N
chr1	73287923	73287924	chr1	73288232	73288233	-	+	LNCaP_16D	N	309	Deletion	Deletion	CN	T	T[chr1:73288233[	C	]chr1:73287924]C	NA	NA	21	33	4	1.7619	90620:1	N	N	N	gridss;manta;svaba	3	.	chr1_73287924_chr1_73288233	N	N	Y	NA	N	Y
chr1	75546195	75546196	chr1	75546510	75546511	-	+	LNCaP_16D	N	315	Deletion	Deletion	SVABA	T	T[chr1:75546511[	C	]chr1:75546196]C	SLC44A5	SLC44A5	30	39	14	1.76667	92403:1	N	Y	N	gridss;manta;svaba	3	.	chr1_75546196_chr1_75546511	N	N	Y	SLC44A5	N	Y
chr1	76634689	76634690	chr1	76634964	76634965	-	+	LNCaP_16D	N	275	Deletion	Deletion	SVABA	T	T[chr1:76634965[	G	]chr1:76634690]G	NA	NA	37	17	0	0.459459	93696:1	N	N	N	gridss;manta;svaba	3	.	chr1_76634690_chr1_76634965	N	N	Y	NA	N	Y
chr1	78935840	78935841	chr1	78936145	78936146	-	+	LNCaP_16D	N	305	Deletion	Deletion	SVABA	G	G[chr1:78936146[	A	]chr1:78935841]A	ADGRL4	ADGRL4	15	19	0	1.26667	95805:1	N	Y	N	gridss;manta;svaba	3	.	chr1_78935841_chr1_78936146	N	N	Y	ADGRL4	N	Y
chr1	79184459	79184460	chr1	79184588	79184589	+	-	LNCaP_16D	N	129	Duplication	TandemDup	SVABA	A	]chr1:79184589]A	A	A[chr1:79184460[	NA	NA	41	17	0	0.414634	96140:1	N	N	N	gridss;manta;svaba	3	.	chr1_79184460_chr1_79184589	N	N	Y	NA	N	Y
chr1	79648499	79648500	chr1	79648804	79648805	-	+	LNCaP_16D	N	305	Deletion	Deletion	SVABA	T	T[chr1:79648805[	C	]chr1:79648500]C	NA	NA	34	30	5	1.02941	96498:1	N	N	N	gridss;svaba	2	.	chr1_79648500_chr1_79648805	N	N	Y	NA	N	Y
chr1	79711583	79711584	chr1	79711673	79711674	+	+	LNCaP_16D	N	90	Inversion	NA	SVABA	T	[chr1:79711674[TCAAAACAAT	T	[chr1:79711584[TTGTTTTGAT	NA	NA	67	7	6	0.19403	MantaBND:8248:0:0:0:0:0:0	N	N	N	gridss;manta	2	.	chr1_79711584_chr1_79711674	N	N	Y	NA	N	Y
chr1	80328938	80328939	chr1	80329426	80329427	+	+	LNCaP_16D	N	488	Inversion	NA	SVABA	A	[chr1:80329427[A	A	[chr1:80328939[A	NA	NA	34	20	9	0.852941	96929:1	N	N	N	gridss;manta;svaba	3	.	chr1_80328939_chr1_80329427	Y	N	Y	NA	N	N
chr1	80728667	80728668	chr1	80728983	80728984	-	+	LNCaP_16D	N	316	Deletion	Deletion	SVABA	G	G[chr1:80728984[	A	]chr1:80728668]A	NA	NA	41	16	0	0.390244	97233:1	N	N	N	gridss;manta;svaba	3	.	chr1_80728668_chr1_80728984	N	N	Y	NA	N	Y
chr1	80939086	80939087	chr1	80945263	80945264	-	+	LNCaP_16D	N	6177	Deletion	Deletion	SVABA	T	T[chr1:80945264[	A	]chr1:80939087]A	NA	NA	64	13	0	0.203125	97421:1	N	N	N	gridss;svaba	2	.	chr1_80939087_chr1_80945264	N	N	Y	NA	N	Y
chr1	81194662	81194663	chr1	81195869	81195870	-	-	LNCaP_16D	N	1210	Inversion	Inversion-Bal	SVABA	A	A]chr1:81195873]	T	T]chr1:81194666]	NA	NA	45	33	15	1.06667	MantaBND:8396:0:1:0:0:0:0	N	N	N	gridss;manta	2	.	chr1_81194663_chr1_81195870	Y	N	Y	NA	N	N
chr1	82497620	82497621	chr1	82497932	82497933	-	+	LNCaP_16D	N	312	Deletion	Deletion	SVABA	T	T[chr1:82497933[	G	]chr1:82497621]G	NA	NA	41	15	0	0.365854	99292:1	N	N	N	gridss;manta;svaba	3	.	chr1_82497621_chr1_82497933	N	N	Y	NA	N	Y
chr1	82576970	82576971	chr1	82577281	82577282	-	+	LNCaP_16D	N	311	Deletion	Deletion	SVABA	T	T[chr1:82577282[	T	]chr1:82576971]T	NA	NA	175	16	0	0.0914286	99870:1	N	N	N	gridss;svaba	2	.	chr1_82576971_chr1_82577282	N	N	Y	NA	N	Y
chr1	82660292	82660293	chr1	82661886	82661887	-	+	LNCaP_16D	N	1594	Deletion	Deletion	SVABA	C	C[chr1:82661887[	A	]chr1:82660293]A	NA	NA	19	31	0	1.63158	99584:1	N	N	N	gridss;manta;svaba	3	.	chr1_82660293_chr1_82661887	Y	N	Y	NA	N	N
chr1	84052255	84052256	chr1	84058946	84058947	-	+	LNCaP_16D	N	6691	Deletion	Deletion	SVABA	T	T[chr1:84058947[	T	]chr1:84052256]T	NA	NA	34	9	14	0.676471	100565:1	N	N	N	gridss;manta;svaba	3	.	chr1_84052256_chr1_84058947	Y	N	Y	NA	N	N
chr1	84052265	84052266	chr5	29576325	29576326	+	+	LNCaP_16D	Y	-1	InterChr	Trans-Bal	SVABA	T	[chr5:29576326[T	A	[chr1:84052266[A	NA	NA	25	12	15	1.08	100566:1	N	N	Y	gridss;manta;svaba	3	.	chr1_84052266_chr5_29576326	N	N	Y	NA	N	Y
chr1	85282950	85282951	chr1	85283267	85283268	-	+	LNCaP_16D	N	317	Deletion	Deletion	SVABA	T	T[chr1:85283268[	A	]chr1:85282951]A	NA	NA	43	18	4	0.511628	102039:1	N	N	N	gridss;manta;svaba	3	.	chr1_85282951_chr1_85283268	N	N	Y	NA	N	Y
chr1	85568616	85568617	chr15	77038802	77038803	-	-	LNCaP_16D	Y	-1	InterChr	Trans-Bal	SVABA	C	C]chr15:77038803]	C	C]chr1:85568617]	DDAH1	NA	19	16	12	1.47368	102585:1	N	Y	Y	gridss;manta;svaba	3	.	chr1_85568617_chr15_77038803	Y	N	Y	DDAH1	N	N
chr1	85569814	85569815	chr15	77039155	77039156	+	+	LNCaP_16D	Y	-1	InterChr	Trans-Bal	SVABA	C	[chr15:77039156[C	G	[chr1:85569815[G	DDAH1	NA	19	20	10	1.57895	102586:1	N	Y	Y	gridss;manta;svaba	3	.	chr1_85569815_chr15_77039156	Y	N	Y	DDAH1	N	N
chr1	85940121	85940122	chr1	85940435	85940436	-	+	LNCaP_16D	N	314	Deletion	Deletion	SVABA	G	G[chr1:85940436[	A	]chr1:85940122]A	COL24A1	COL24A1	32	35	0	1.09375	102380:1	N	Y	N	gridss;manta;svaba	3	.	chr1_85940122_chr1_85940436	N	N	Y	COL24A1	N	Y
chr1	86275302	86275303	chr1	86276014	86276015	-	+	LNCaP_16D	N	712	Deletion	Deletion	SVABA	T	T[chr1:86276015[	A	]chr1:86275303]A	NA	NA	31	24	0	0.774194	102745:1	N	N	N	gridss;svaba	2	.	chr1_86275303_chr1_86276015	N	N	Y	NA	N	Y
chr1	88507126	88507127	chr17	33736830	33736831	+	+	LNCaP_16D	Y	-1	InterChr	Trans-Bal	SVABA	A	[chr17:33736831[A	T	[chr1:88507127[T	PKN2-AS1	ASIC2	34	17	17	1	105213:1	N	Y	Y	gridss;manta;svaba	3	.	chr1_88507127_chr17_33736831	Y	N	Y	ASIC2,PKN2-AS1	Y	N
chr1	88507153	88507154	chr17	33737711	33737712	-	-	LNCaP_16D	Y	-1	InterChr	Trans-Bal	SVABA	G	G]chr17:33737712]	T	T]chr1:88507154]	PKN2-AS1	ASIC2	23	0	9	0.391304	105216:1	N	Y	Y	gridss;manta;svaba	3	.	chr1_88507154_chr17_33737712	Y	N	Y	ASIC2,PKN2-AS1	Y	N
chr1	89010244	89010245	chr1	89012941	89012942	-	+	LNCaP_16D	N	2697	Deletion	Deletion	SVABA	C	C[chr1:89012942[	A	]chr1:89010245]A	GBP3	GBP3	33	11	5	0.484848	105614:1	N	Y	N	manta;svaba	2	.	chr1_89010245_chr1_89012942	N	N	Y	GBP3	N	Y
chr1	91095673	91095674	chr1	93048890	93048891	+	-	LNCaP_16D	Y	1953217	Duplication	Unbalanced	SVABA	A	]chr1:93048891]A	A	A[chr1:91095674[	NA	NA	19	26	5	1.63158	110572:1	N	N	N	manta;svaba	2	.	chr1_91095674_chr1_93048891	N	N	Y	NA	N	Y
chr1	91159229	91159230	chr1	91159497	91159498	-	+	LNCaP_16D	N	268	Deletion	Deletion	SVABA	T	T[chr1:91159498[	A	]chr1:91159230]A	NA	NA	34	36	0	1.05882	107884:1	N	N	N	gridss;manta;svaba	3	.	chr1_91159230_chr1_91159498	N	N	Y	NA	N	Y
chr1	91448553	91448554	chr1	91448993	91448994	-	+	LNCaP_16D	N	440	Deletion	Deletion	SVABA	C	C[chr1:91448994[	T	]chr1:91448554]T	NA	NA	45	25	0	0.555556	108093:1	N	N	N	manta;svaba	2	.	chr1_91448554_chr1_91448994	Y	N	Y	NA	N	N
chr1	91766505	91766506	chr1	91767776	91767777	-	+	LNCaP_16D	N	1271	Deletion	Deletion	SVABA	T	T[chr1:91767777[	A	]chr1:91766506]A	TGFBR3	TGFBR3	25	32	0	1.28	108198:1	N	Y	N	gridss;manta;svaba	3	.	chr1_91766506_chr1_91767777	Y	N	Y	TGFBR3	N	N
chr1	92796715	92796716	chr1	92796798	92796799	-	-	LNCaP_16D	N	83	Inversion	NA	SVABA	C	C]chr1:92796799]	A	A]chr1:92796716]	NA	NA	69	34	16	0.724638	MantaBND:9539:0:0:2:1:0:0	N	N	N	gridss;manta	2	.	chr1_92796716_chr1_92796799	Y	N	Y	NA	N	N
chr1	93822818	93822819	chr1	93825700	93825701	-	+	LNCaP_16D	N	2882	Deletion	Deletion	SVABA	A	A[chr1:93825701[	C	]chr1:93822819]C	BCAR3	BCAR3	39	20	0	0.512821	111620:1	N	Y	N	gridss;manta;svaba	3	.	chr1_93822819_chr1_93825701	Y	N	Y	BCAR3	N	N
chr1	95224967	95224968	chr1	95225273	95225274	-	+	LNCaP_16D	N	306	Deletion	Deletion	SVABA	T	T[chr1:95225274[	A	]chr1:95224968]A	TMEM56-RWDD3	TMEM56-RWDD3	37	32	11	1.16216	113320:1	N	Y	N	gridss;manta;svaba	3	.	chr1_95224968_chr1_95225274	N	N	Y	TMEM56-RWDD3	N	Y
chr1	101513536	101513537	chr3	89460673	89460674	-	+	LNCaP_16D	Y	-1	InterChr	Trans-Unbal	SVABA	C	C[chr3:89460674[	C	]chr1:101513537]C	NA	EPHA3	26	0	11	0.423077	119376:1	N	Y	Y	gridss;manta;svaba	3	.	chr1_101513537_chr3_89460674	N	N	Y	EPHA3	N	Y
chr1	102582135	102582136	chr1	102582452	102582453	-	+	LNCaP_16D	N	317	Deletion	Deletion	SVABA	C	C[chr1:102582453[	A	]chr1:102582136]A	NA	NA	0	24	11	Inf	120027:1	N	N	N	gridss;manta;svaba	3	.	chr1_102582136_chr1_102582453	N	N	Y	NA	N	Y
chr1	102630523	102630524	chr1	102630828	102630829	-	+	LNCaP_16D	N	305	Deletion	Deletion	SVABA	T	T[chr1:102630829[	C	]chr1:102630524]C	NA	NA	24	30	14	1.83333	119895:1	N	N	N	gridss;manta;svaba	3	.	chr1_102630524_chr1_102630829	N	N	Y	NA	N	Y
chr1	103900576	103900577	chr1	103901103	103901104	-	+	LNCaP_16D	N	527	Deletion	Deletion	SVABA	C	C[chr1:103901104[	A	]chr1:103900577]A	NA	NA	32	20	0	0.625	121590:1	N	N	N	gridss;manta;svaba	3	.	chr1_103900577_chr1_103901104	N	N	Y	NA	N	Y
chr1	105124926	105124927	chr1	105125839	105125840	-	+	LNCaP_16D	N	913	Deletion	Deletion	SVABA	A	A[chr1:105125840[	A	]chr1:105124927]A	NA	NA	36	19	0	0.527778	122695:1	N	N	N	gridss;manta;svaba	3	.	chr1_105124927_chr1_105125840	Y	N	Y	NA	N	N
chr1	105324160	105324161	chr1	105324422	105324423	-	+	LNCaP_16D	N	262	Deletion	Deletion	SVABA	T	T[chr1:105324423[	G	]chr1:105324161]G	NA	NA	32	39	0	1.21875	123335:1	N	N	N	gridss;manta;svaba	3	.	chr1_105324161_chr1_105324423	N	N	Y	NA	N	Y
chr1	105943241	105943242	chr1	105943357	105943358	+	-	LNCaP_16D	N	116	Duplication	TandemDup	SVABA	A	]chr1:105943358]A	G	G[chr1:105943242[	LINC01677	LINC01677	78	25	0	0.320513	123638:1	N	Y	N	gridss;manta;svaba	3	.	chr1_105943242_chr1_105943358	N	N	Y	LINC01677	N	Y
chr1	108483202	108483203	chr1	108483673	108483674	-	+	LNCaP_16D	N	471	Deletion	Deletion	SVABA	T	T[chr1:108483674[	T	]chr1:108483203]T	NA	NA	33	30	0	0.909091	126184:1	N	N	N	gridss;svaba	2	.	chr1_108483203_chr1_108483674	N	N	Y	NA	N	Y
chr1	109055104	109055105	chr1	109055428	109055429	-	+	LNCaP_16D	N	324	Deletion	Deletion	SVABA	T	T[chr1:109055429[	T	]chr1:109055105]T	NA	NA	139	38	0	0.273381	126695:1	N	N	N	gridss;svaba	2	.	chr1_109055105_chr1_109055429	Y	N	Y	NA	N	N
chr1	112292482	112292483	chr1	112295043	112295044	-	+	LNCaP_16D	N	2561	Deletion	Deletion	SVABA	A	A[chr1:112295044[	A	]chr1:112292483]A	NA	NA	15	32	0	2.13333	129956:1	N	N	N	manta;svaba	2	.	chr1_112292483_chr1_112295044	Y	N	Y	NA	N	N
chr1	112680371	112680372	chr4	108605846	108605847	+	+	LNCaP_16D	Y	-1	InterChr	Trans-Bal	SVABA	T	[chr4:108605847[T	A	[chr1:112680372[A	MOV10	RPL34-AS1	22	12	6	0.818182	130332:1	N	Y	Y	gridss;manta;svaba	3	.	chr1_112680372_chr4_108605847	N	N	Y	MOV10,RPL34-AS1	Y	Y
chr1	113068716	113068717	chr1	113071155	113071156	-	+	LNCaP_16D	N	2439	Deletion	Deletion	SVABA	G	G[chr1:113071156[	A	]chr1:113068717]A	NA	NA	43	21	16	0.860465	131265:1	N	N	N	gridss;manta;svaba	3	.	chr1_113068717_chr1_113071156	Y	N	Y	NA	N	N
chr1	113173022	113173023	chr1	113173298	113173299	-	+	LNCaP_16D	N	276	Deletion	Deletion	SVABA	T	T[chr1:113173299[	T	]chr1:113173023]T	NA	NA	38	11	0	0.289474	131666:1	N	N	N	manta;svaba	2	.	chr1_113173023_chr1_113173299	N	N	Y	NA	N	Y
chr1	115254280	115254281	chr1	115254551	115254552	-	+	LNCaP_16D	N	271	Deletion	Deletion	SVABA	G	G[chr1:115254552[	A	]chr1:115254281]A	NA	NA	34	42	0	1.23529	133808:1	N	N	N	gridss;manta;svaba	3	.	chr1_115254281_chr1_115254552	N	N	Y	NA	N	Y
chr1	118858592	118858593	chr2	141095468	141095469	-	-	LNCaP_16D	Y	-1	InterChr	Trans-Bal	SVABA	T	T]chr2:141095469]	C	C]chr1:118858593]	NA	LRP1B	12	0	20	1.66667	406082:1	N	Y	Y	gridss;manta;svaba	3	.	chr1_118858593_chr2_141095469	Y	N	Y	LRP1B	N	N
chr1	148280610	148280611	chr1	148303672	148303673	-	-	LNCaP_16D	Y	23062	Inversion	Inversion-Unbal	SVABA	G	G]chr1:148303673]	T	T]chr1:148280611]	LINC01731	LINC01138	2	0	16	8	157267:1	N	Y	N	manta;svaba	2	.	chr1_148280611_chr1_148303673	Y	N	Y	LINC01138,LINC01731	Y	N
chr1	150718974	150718975	chr1	150719293	150719294	-	+	LNCaP_16D	N	319	Deletion	Deletion	SVABA	T	T[chr1:150719294[	A	]chr1:150718975]A	HORMAD1	HORMAD1	31	35	0	1.12903	160722:1	N	Y	N	gridss;manta;svaba	3	.	chr1_150718975_chr1_150719294	N	N	Y	HORMAD1	N	Y
chr1	152583065	152583066	chr1	152615264	152615265	-	+	LNCaP_16D	Y	32199	Deletion	Deletion	CN	C	C[chr1:152615265[	C	]chr1:152583066]C	NA	NA	18	28	0	1.55556	164129:1	N	N	N	gridss;manta;svaba	3	.	chr1_152583066_chr1_152615265	Y	N	Y	NA	N	N
chr1	156556995	156556996	chr1	156559141	156559142	-	+	LNCaP_16D	N	2146	Deletion	Deletion	SVABA	A	A[chr1:156559142[	A	]chr1:156556996]A	IQGAP3	IQGAP3	16	0	35	2.1875	170967:1	N	Y	N	gridss;manta;svaba	3	.	chr1_156556996_chr1_156559142	Y	N	Y	IQGAP3	N	N
chr1	157763406	157763407	chr13	60647136	60647137	-	-	LNCaP_16D	Y	-1	InterChr	Trans-Bal	SVABA	C	C]chr13:60647137]	T	T]chr1:157763407]	FCRL2	NA	68	0	8	0.117647	MantaBND:14067:0:1:0:0:0:0	N	Y	Y	gridss;manta	2	.	chr1_157763407_chr13_60647137	N	N	Y	FCRL2	N	Y
chr1	158742256	158742257	chr1	158742563	158742564	-	+	LNCaP_16D	N	307	Deletion	Deletion	SVABA	G	G[chr1:158742564[	G	]chr1:158742257]G	OR6K5P	OR6K5P	43	22	0	0.511628	173095:1	N	Y	N	gridss;manta;svaba	3	.	chr1_158742257_chr1_158742564	Y	N	Y	OR6K5P	N	N
chr1	158897797	158897798	chr1	158900190	158900191	-	+	LNCaP_16D	N	2393	Deletion	Deletion	SVABA	A	A[chr1:158900191[	T	]chr1:158897798]T	NA	NA	17	0	22	1.29412	173329:1	N	N	N	gridss;manta;svaba	3	.	chr1_158897798_chr1_158900191	Y	N	Y	NA	N	N
chr1	160965244	160965245	chr1	160965546	160965547	-	+	LNCaP_16D	N	302	Deletion	Deletion	SVABA	A	A[chr1:160965547[	A	]chr1:160965245]A	NA	NA	47	11	0	0.234043	175345:1	N	N	N	gridss;manta;svaba	3	.	chr1_160965245_chr1_160965547	N	N	Y	NA	N	Y
chr1	162082889	162082890	chr1	162083195	162083196	-	+	LNCaP_16D	N	306	Deletion	Deletion	SVABA	T	T[chr1:162083196[	G	]chr1:162082890]G	NOS1AP	NOS1AP	43	46	9	1.27907	177072:1	N	Y	N	gridss;manta;svaba	3	.	chr1_162082890_chr1_162083196	N	N	Y	NOS1AP	N	Y
chr1	162868611	162868612	chr1	162868723	162868724	+	-	LNCaP_16D	N	112	Duplication	TandemDup	SVABA	C	]chr1:162868724]C	C	C[chr1:162868612[	CCDC190	CCDC190	84	19	0	0.22619	177961:1	N	Y	N	gridss;manta;svaba	3	.	chr1_162868612_chr1_162868724	N	N	Y	CCDC190	N	Y
chr1	165582916	165582917	chr1	165583114	165583115	-	+	LNCaP_16D	N	198	Deletion	Deletion	SVABA	T	T[chr1:165583115[	T	]chr1:165582917]T	NA	NA	36	11	0	0.305556	180652:1	N	N	N	manta;svaba	2	.	chr1_165582917_chr1_165583115	Y	N	Y	NA	N	N
chr1	165762007	165762008	chr1	165762252	165762253	-	+	LNCaP_16D	N	245	Deletion	Deletion	SVABA	T	T[chr1:165762253[	A	]chr1:165762008]A	TMCO1	TMCO1	22	35	10	2.04545	180923:1	N	Y	N	gridss;manta;svaba	3	.	chr1_165762008_chr1_165762253	N	N	Y	TMCO1	N	Y
chr1	167613451	167613452	chr9	94484274	94484275	-	-	LNCaP_16D	Y	-1	InterChr	Trans-Bal	SVABA	T	T]chr9:94484275]	G	G]chr1:167613452]	NA	NA	46	28	5	0.717391	183229:1	N	N	Y	manta;svaba	2	.	chr1_167613452_chr9_94484275	N	Y	Y	NA	N	N
chr1	168216947	168216948	chr1	182305180	182305181	+	+	LNCaP_16D	Y	14088233	Inversion	Balanced	SVABA	T	[chr1:182305181[T	G	[chr1:168216948[G	NA	LINC01344	50	51	44	1.9	184292:1	N	Y	N	gridss;manta;svaba	3	.	chr1_168216948_chr1_182305181	Y	N	Y	LINC01344	N	N
chr1	168217247	168217248	chr3	53141868	53141869	-	+	LNCaP_16D	Y	-1	InterChr	Trans-Unbal	SVABA	T	T[chr3:53141869[	T	]chr1:168217248]T	NA	NA	142	22	5	0.190141	MantaBND:0:7827:7830:0:3:0:0	N	N	Y	gridss;manta	2	.	chr1_168217248_chr3_53141869	N	N	Y	NA	N	Y
chr1	169035122	169035123	chr1	169035991	169035992	-	+	LNCaP_16D	N	869	Deletion	Deletion	SVABA	G	G[chr1:169035992[	T	]chr1:169035123]T	LINC00970	LINC00970	56	27	0	0.482143	184851:1	N	Y	N	gridss;manta;svaba	3	.	chr1_169035123_chr1_169035992	Y	N	Y	LINC00970	N	N
chr1	169880376	169880377	chr1	169880616	169880617	-	+	LNCaP_16D	N	240	Deletion	Deletion	SVABA	A	A[chr1:169880617[	T	]chr1:169880377]T	SCYL3	SCYL3	48	16	0	0.333333	185677:1	N	Y	N	gridss;manta;svaba	3	.	chr1_169880377_chr1_169880617	N	N	Y	SCYL3	N	Y
chr1	175231432	175231433	chr1	175232800	175232801	-	-	LNCaP_16D	N	1368	Inversion	Inversion-Bal	SVABA	A	A]chr1:175232801]	C	C]chr1:175231433]	NA	NA	66	46	25	1.07576	191957:1	N	N	N	manta;svaba	2	.	chr1_175231433_chr1_175232801	N	N	Y	NA	N	Y
chr1	176509095	176509096	chr1	176509637	176509638	-	+	LNCaP_16D	N	542	Deletion	Deletion	SVABA	T	T[chr1:176509638[	A	]chr1:176509096]A	PAPPA2	PAPPA2	31	41	37	2.51613	193226:1	N	Y	N	gridss;manta;svaba	3	.	chr1_176509096_chr1_176509638	Y	N	Y	PAPPA2	N	N
chr1	179638145	179638146	chr1	179638924	179638925	-	+	LNCaP_16D	N	779	Deletion	Deletion	SVABA	A	A[chr1:179638925[	T	]chr1:179638146]T	TDRD5	TDRD5	34	42	0	1.23529	196814:1	N	Y	N	gridss;manta;svaba	3	.	chr1_179638146_chr1_179638925	N	N	Y	TDRD5	N	Y
chr1	180323868	180323869	chr1	180324178	180324179	-	+	LNCaP_16D	N	310	Deletion	Deletion	SVABA	T	T[chr1:180324179[	T	]chr1:180323869]T	ACBD6	ACBD6	44	9	0	0.204545	197742:1	N	Y	N	gridss;manta;svaba	3	.	chr1_180323869_chr1_180324179	N	N	Y	ACBD6	N	Y
chr1	180934170	180934171	chr3	48499782	48499783	-	+	LNCaP_16D	Y	-1	InterChr	Trans-Bal	SVABA	T	TG[chr3:48499783[	G	]chr1:180934171]GG	KIAA1614	SHISA5	86	30	17	0.546512	MantaBND:0:23524:23525:0:0:0:0	N	Y	Y	gridss;manta	2	.	chr1_180934171_chr3_48499783	N	N	Y	KIAA1614,SHISA5	Y	Y
chr1	181074773	181074774	chr1	181074952	181074953	+	+	LNCaP_16D	N	179	Inversion	NA	SVABA	T	[chr1:181074953[T	A	[chr1:181074774[A	NA	NA	50	20	0	0.4	198988:1	N	N	N	gridss;svaba	2	.	chr1_181074774_chr1_181074953	N	N	Y	NA	N	Y
chr1	184845608	184845609	chr1	184851650	184851651	-	+	LNCaP_16D	N	6042	Deletion	Deletion	SVABA	G	G[chr1:184851651[	A	]chr1:184845609]A	FAM129A	FAM129A	60	27	0	0.45	202979:1	N	Y	N	gridss;manta;svaba	3	.	chr1_184845609_chr1_184851651	Y	N	Y	FAM129A	N	N
chr1	185056554	185056555	chr19	45325126	45325127	+	+	LNCaP_16D	Y	-1	InterChr	Trans-Bal	SVABA	G	[chr19:45325127[G	A	[chr1:185056555[A	RNF2	NA	16	22	9	1.9375	2875925:1	N	Y	Y	gridss;manta;svaba	3	.	chr1_185056555_chr19_45325127	N	N	Y	RNF2	N	Y
chr1	185403973	185403974	chr1	185404302	185404303	-	+	LNCaP_16D	N	329	Deletion	Deletion	SVABA	C	C[chr1:185404303[	C	]chr1:185403974]C	NA	NA	69	21	9	0.434783	203645:1	N	N	N	gridss;manta;svaba	3	.	chr1_185403974_chr1_185404303	N	N	Y	NA	N	Y
chr1	186857033	186857034	chr1	186857271	186857272	-	+	LNCaP_16D	N	238	Deletion	Deletion	SVABA	C	C[chr1:186857272[	C	]chr1:186857034]C	PLA2G4A	PLA2G4A	66	5	0	0.0757576	205008:1	N	Y	N	manta;svaba	2	.	chr1_186857034_chr1_186857272	N	N	Y	PLA2G4A	N	Y
chr1	187495695	187495696	chr1	187497594	187497595	-	-	LNCaP_16D	N	1899	Inversion	Inversion-Bal	SVABA	T	T]chr1:187497595]	T	T]chr1:187495696]	ERVMER61-1	ERVMER61-1	36	32	0	0.888889	205693:1	N	Y	N	gridss;manta;svaba	3	.	chr1_187495696_chr1_187497595	Y	N	Y	ERVMER61-1	N	N
chr1	187497343	187497344	chr1	187497597	187497598	+	+	LNCaP_16D	N	254	Inversion	NA	SVABA	A	[chr1:187497598[A	C	[chr1:187497344[C	ERVMER61-1	ERVMER61-1	34	26	0	0.764706	205696:1	N	Y	N	gridss;manta;svaba	3	.	chr1_187497344_chr1_187497598	Y	N	Y	ERVMER61-1	N	N
chr1	188238748	188238749	chr1	188238971	188238972	-	+	LNCaP_16D	N	223	Deletion	Deletion	SVABA	A	A[chr1:188238972[	A	]chr1:188238749]A	NA	NA	32	26	0	0.8125	206435:1	N	N	N	gridss;manta;svaba	3	.	chr1_188238749_chr1_188238972	N	N	Y	NA	N	Y
chr1	188570324	188570325	chr1	188571098	188571099	-	+	LNCaP_16D	N	774	Deletion	Deletion	SVABA	A	A[chr1:188571099[	C	]chr1:188570325]C	NA	NA	25	37	0	1.48	206693:1	N	N	N	gridss;manta;svaba	3	.	chr1_188570325_chr1_188571099	Y	N	Y	NA	N	N
chr1	191738418	191738419	chr1	191740319	191740320	-	+	LNCaP_16D	N	1901	Deletion	Deletion	SVABA	A	A[chr1:191740320[	C	]chr1:191738419]C	NA	NA	40	15	0	0.375	210087:1	N	N	N	gridss;manta;svaba	3	.	chr1_191738419_chr1_191740320	Y	N	Y	NA	N	N
chr1	192830355	192830356	chr1	193073930	193073931	+	+	LNCaP_16D	Y	243588	Inversion	Inversion-Bal	SVABA	A	[chr1:193073944[A	C	[chr1:192830369[C	NA	TROVE2	40	43	2	1.125	MantaBND:17892:0:1:1:0:0:0	N	Y	N	gridss;manta	2	.	chr1_192830356_chr1_193073931	N	N	Y	TROVE2	N	Y
chr1	194090949	194090950	chr1	194091112	194091113	-	+	LNCaP_16D	N	163	Deletion	Deletion	SVABA	T	T[chr1:194091113[	T	]chr1:194090950]T	NA	NA	39	23	0	0.589744	212734:1	N	N	N	gridss;manta;svaba	3	.	chr1_194090950_chr1_194091113	N	N	Y	NA	N	Y
chr1	197531389	197531390	chr1	197534141	197534142	-	+	LNCaP_16D	N	2752	Deletion	Deletion	SVABA	T	T[chr1:197534142[	A	]chr1:197531390]A	DENND1B	DENND1B	27	30	0	1.11111	216381:1	N	Y	N	gridss;manta;svaba	3	.	chr1_197531390_chr1_197534142	Y	N	Y	DENND1B	N	N
chr1	197787658	197787659	chr1	197788854	197788855	+	+	LNCaP_16D	N	1196	Inversion	Inversion-Bal	SVABA	T	[chr1:197788855[T	C	[chr1:197787659[C	NA	NA	33	49	25	2.24242	216650:1	N	N	N	gridss;manta;svaba	3	.	chr1_197787659_chr1_197788855	Y	N	Y	NA	N	N
chr1	198804619	198804620	chr1	198806285	198806286	-	+	LNCaP_16D	N	1666	Deletion	Deletion	SVABA	T	T[chr1:198806286[	G	]chr1:198804620]G	NA	NA	33	50	0	1.51515	217567:1	N	N	N	gridss;manta;svaba	3	.	chr1_198804620_chr1_198806286	Y	N	Y	NA	N	N
chr1	199469614	199469615	chr1	199471105	199471106	-	+	LNCaP_16D	N	1491	Deletion	Deletion	SVABA	A	A[chr1:199471106[	A	]chr1:199469615]A	NA	NA	97	24	47	0.731959	218645:1	N	N	N	gridss;svaba	2	.	chr1_199469615_chr1_199471106	Y	N	Y	NA	N	N
chr1	199594890	199594891	chr1	199597513	199597514	-	+	LNCaP_16D	N	2623	Deletion	Deletion	SVABA	G	G[chr1:199597514[	A	]chr1:199594891]A	NA	NA	45	18	0	0.4	218229:1	N	N	N	gridss;manta;svaba	3	.	chr1_199594891_chr1_199597514	Y	N	Y	NA	N	N
chr1	203461095	203461096	chr1	203461305	203461306	+	-	LNCaP_16D	N	210	Duplication	TandemDup	SVABA	G	]chr1:203461306]G	G	G[chr1:203461096[	NA	NA	86	14	0	0.162791	224221:1	N	N	N	gridss;manta;svaba	3	.	chr1_203461096_chr1_203461306	N	N	Y	NA	N	Y
chr1	203918554	203918555	chr1	203920758	203920759	-	+	LNCaP_16D	N	2204	Deletion	Deletion	SVABA	T	T[chr1:203920759[	C	]chr1:203918555]C	NA	NA	52	37	24	1.17308	225270:1	N	N	N	gridss;manta;svaba	3	.	chr1_203918555_chr1_203920759	Y	N	Y	NA	N	N
chr1	203925183	203925184	chr1	203926752	203926753	-	+	LNCaP_16D	N	1569	Deletion	Deletion	SVABA	C	C[chr1:203926753[	T	]chr1:203925184]T	NA	NA	35	26	26	1.48571	225298:1	N	N	N	gridss;manta;svaba	3	.	chr1_203925184_chr1_203926753	N	N	Y	NA	N	Y
chr1	205957920	205957921	chr1	205958411	205958412	-	+	LNCaP_16D	N	491	Deletion	Deletion	SVABA	C	C[chr1:205958412[	A	]chr1:205957921]A	NA	NA	39	33	0	0.846154	228264:1	N	N	N	gridss;manta;svaba	3	.	chr1_205957921_chr1_205958412	N	N	Y	NA	N	Y
chr1	205966751	205966752	chr1	205967054	205967055	-	+	LNCaP_16D	N	303	Deletion	Deletion	SVABA	C	C[chr1:205967055[	A	]chr1:205966752]A	NA	NA	60	15	0	0.25	228269:1	N	N	N	gridss;manta;svaba	3	.	chr1_205966752_chr1_205967055	N	N	Y	NA	N	Y
chr1	207119001	207119002	chr1	207119850	207119851	+	+	LNCaP_16D	N	849	Inversion	NA	SVABA	A	[chr1:207119851[A	G	[chr1:207119002[G	C4BPA	C4BPA	69	30	4	0.492754	229627:1	N	Y	N	gridss;manta;svaba	3	.	chr1_207119002_chr1_207119851	Y	N	Y	C4BPA	N	N
chr1	207119016	207119017	chr1	207119083	207119084	-	-	LNCaP_16D	N	67	Inversion	NA	SVABA	G	GGAATTC]chr1:207119084]	T	TGAATTC]chr1:207119017]	C4BPA	C4BPA	103	28	15	0.417476	MantaBND:19642:0:0:0:1:0:0	N	Y	N	gridss;manta	2	.	chr1_207119017_chr1_207119084	Y	N	Y	C4BPA	N	N
chr1	207368689	207368690	chr1	207372219	207372220	-	+	LNCaP_16D	N	3530	Deletion	Deletion	SVABA	C	C[chr1:207372220[	T	]chr1:207368690]T	CD55	CD55	28	13	4	0.607143	229882:1	N	Y	N	gridss;svaba	2	.	chr1_207368690_chr1_207372220	N	N	Y	CD55	N	Y
chr1	209904709	209904710	chr1	209912632	209912633	-	+	LNCaP_16D	N	7923	Deletion	Deletion	CN	A	A[chr1:209912633[	G	]chr1:209904710]G	NA	NA	52	17	0	0.326923	232306:1	N	N	N	gridss;manta;svaba	3	.	chr1_209904710_chr1_209912633	Y	N	Y	NA	N	N
chr1	210121974	210121975	chr1	210122277	210122278	-	+	LNCaP_16D	N	303	Deletion	Deletion	CN	T	T[chr1:210122278[	C	]chr1:210121975]C	SYT14	SYT14	44	17	0	0.386364	232524:1	N	Y	N	gridss;manta;svaba	3	.	chr1_210121975_chr1_210122278	Y	N	Y	SYT14	N	N
chr1	210718387	210718388	chr19	45229349	45229350	-	-	LNCaP_16D	Y	-1	InterChr	Trans-Bal	CN	A	A]chr19:45229350]	G	G]chr1:210718388]	KCNH1	EXOC3L2	25	24	9	1.32	2875724:1	N	Y	Y	manta;svaba	2	.	chr1_210718388_chr19_45229350	N	N	Y	EXOC3L2,KCNH1	Y	Y
chr1	210745034	210745035	chr1	210745157	210745158	+	-	LNCaP_16D	N	123	Duplication	TandemDup	CN	T	]chr1:210745158]T	C	C[chr1:210745035[	KCNH1	KCNH1	88	22	0	0.25	233359:1	N	Y	N	gridss;manta;svaba	3	.	chr1_210745035_chr1_210745158	Y	N	Y	KCNH1	N	N
chr1	212297810	212297811	chr1	212299274	212299275	-	+	LNCaP_16D	N	1464	Deletion	Deletion	SVABA	T	T[chr1:212299275[	A	]chr1:212297811]A	PPP2R5A	PPP2R5A	63	24	21	0.714286	235551:1	N	Y	N	gridss;manta;svaba	3	.	chr1_212297811_chr1_212299275	Y	N	Y	PPP2R5A	N	N
chr1	217580747	217580748	chr1	217581035	217581036	-	+	LNCaP_16D	N	288	Deletion	Deletion	SVABA	C	C[chr1:217581036[	A	]chr1:217580748]A	GPATCH2	GPATCH2	53	14	0	0.264151	241415:1	N	Y	N	gridss;manta;svaba	3	.	chr1_217580748_chr1_217581036	Y	N	Y	GPATCH2	N	N
chr1	217744179	217744180	chr1	217744482	217744483	-	+	LNCaP_16D	N	303	Deletion	Deletion	SVABA	C	C[chr1:217744483[	A	]chr1:217744180]A	SPATA17	SPATA17	53	24	13	0.698113	241612:1	N	Y	N	gridss;manta;svaba	3	.	chr1_217744180_chr1_217744483	N	N	Y	SPATA17	N	Y
chr1	218009159	218009160	chr1	218015252	218015253	-	+	LNCaP_16D	N	6093	Deletion	Deletion	SVABA	T	T[chr1:218015253[	T	]chr1:218009160]T	NA	NA	50	31	29	1.2	241902:1	N	N	N	gridss;manta;svaba	3	.	chr1_218009160_chr1_218015253	Y	N	Y	NA	N	N
chr1	218072295	218072296	chr1	218073147	218073148	-	+	LNCaP_16D	N	852	Deletion	Deletion	SVABA	A	A[chr1:218073148[	A	]chr1:218072296]A	NA	NA	36	34	32	1.83333	242002:1	N	N	N	gridss;manta;svaba	3	.	chr1_218072296_chr1_218073148	N	N	Y	NA	N	Y
chr1	218612587	218612588	chr1	218612891	218612892	-	+	LNCaP_16D	N	304	Deletion	Deletion	CN	T	T[chr1:218612892[	C	]chr1:218612588]C	NA	NA	30	37	23	2	242534:1	N	N	N	gridss;manta;svaba	3	.	chr1_218612588_chr1_218612892	N	N	Y	NA	N	Y
chr1	221860815	221860816	chr1	221861133	221861134	-	+	LNCaP_16D	N	318	Deletion	Deletion	SVABA	C	C[chr1:221861134[	A	]chr1:221860816]A	NA	NA	49	27	0	0.55102	246018:1	N	N	N	gridss;manta;svaba	3	.	chr1_221860816_chr1_221861134	Y	N	Y	NA	N	N
chr1	222200822	222200823	chr1	222207197	222207198	-	+	LNCaP_16D	N	6375	Deletion	Deletion	SVABA	C	C[chr1:222207198[	A	]chr1:222200823]A	NA	NA	49	26	0	0.530612	246366:1	N	N	N	gridss;manta;svaba	3	.	chr1_222200823_chr1_222207198	Y	N	Y	NA	N	N
chr1	224205131	224205132	chr1	224205432	224205433	-	+	LNCaP_16D	N	301	Deletion	Deletion	SVABA	T	T[chr1:224205433[	G	]chr1:224205132]G	NA	NA	31	40	20	1.93548	248943:1	N	N	N	gridss;manta;svaba	3	.	chr1_224205132_chr1_224205433	N	N	Y	NA	N	Y
chr1	225068842	225068843	chr1	225069099	225069100	-	+	LNCaP_16D	N	257	Deletion	Deletion	SVABA	G	G[chr1:225069100[	A	]chr1:225068843]A	DNAH14	DNAH14	28	34	12	1.64286	250163:1	N	Y	N	gridss;manta;svaba	3	.	chr1_225068843_chr1_225069100	N	N	Y	DNAH14	N	Y
chr1	225485769	225485770	chr1	225486100	225486101	-	+	LNCaP_16D	N	331	Deletion	Deletion	SVABA	G	G[chr1:225486101[	C	]chr1:225485770]C	NA	NA	46	36	0	0.782609	250520:1	N	N	N	gridss;manta;svaba	3	.	chr1_225485770_chr1_225486101	N	N	Y	NA	N	Y
chr1	225574618	225574619	chr1	225574931	225574932	-	+	LNCaP_16D	N	313	Deletion	Deletion	SVABA	A	A[chr1:225574932[	A	]chr1:225574619]A	ENAH	ENAH	76	59	0	0.776316	250657:1	N	Y	N	gridss;manta;svaba	3	.	chr1_225574619_chr1_225574932	N	N	Y	ENAH	N	Y
chr1	226978512	226978513	chr1	226978746	226978747	-	+	LNCaP_16D	N	234	Deletion	Deletion	SVABA	C	C[chr1:226978747[	A	]chr1:226978513]A	COQ8A	COQ8A	40	11	0	0.275	253246:1	N	Y	N	gridss;manta;svaba	3	.	chr1_226978513_chr1_226978747	N	N	Y	COQ8A	N	Y
chr1	227294577	227294578	chr1	227294881	227294882	-	+	LNCaP_16D	N	304	Deletion	Deletion	SVABA	T	T[chr1:227294882[	A	]chr1:227294578]A	CDC42BPA	CDC42BPA	47	8	7	0.319149	253809:1	N	Y	N	gridss;manta;svaba	3	.	chr1_227294578_chr1_227294882	N	N	Y	CDC42BPA	N	Y
chr1	228384473	228384474	chr1	228384788	228384789	-	+	LNCaP_16D	N	315	Deletion	Deletion	SVABA	T	T[chr1:228384789[	C	]chr1:228384474]C	NA	NA	80	17	0	0.2125	255117:1	N	N	N	gridss;manta;svaba	3	.	chr1_228384474_chr1_228384789	N	N	Y	NA	N	Y
chr1	229237640	229237641	chr1	229238015	229238016	-	+	LNCaP_16D	N	375	Deletion	Deletion	CN	G	G[chr1:229238016[	C	]chr1:229237641]C	NA	NA	51	23	23	0.901961	256035:1	N	N	N	gridss;manta;svaba	3	.	chr1_229237641_chr1_229238016	N	N	Y	NA	N	Y
chr1	229676789	229676790	chr1	229685089	229685090	-	+	LNCaP_16D	N	8300	Deletion	Deletion	CN	T	T[chr1:229685090[	T	]chr1:229676790]T	NA	NA	59	33	0	0.559322	256817:1	N	N	N	gridss;manta;svaba	3	.	chr1_229676790_chr1_229685090	Y	N	Y	NA	N	N
chr1	232287386	232287387	chr1	232287700	232287701	-	+	LNCaP_16D	N	314	Deletion	Deletion	SVABA	T	T[chr1:232287701[	G	]chr1:232287387]G	NA	NA	49	21	8	0.591837	259618:1	N	N	N	gridss;manta;svaba	3	.	chr1_232287387_chr1_232287701	N	N	Y	NA	N	Y
chr1	232322846	232322847	chr1	232324505	232324506	-	+	LNCaP_16D	N	1659	Deletion	Deletion	SVABA	C	C[chr1:232324506[	G	]chr1:232322847]G	NA	NA	44	13	21	0.772727	259724:1	N	N	N	gridss;manta;svaba	3	.	chr1_232322847_chr1_232324506	Y	N	Y	NA	N	N
chr1	232639793	232639794	chr1	232640097	232640098	-	+	LNCaP_16D	N	304	Deletion	Deletion	SVABA	T	T[chr1:232640098[	G	]chr1:232639794]G	NA	NA	45	17	10	0.6	260026:1	N	N	N	gridss;manta;svaba	3	.	chr1_232639794_chr1_232640098	N	N	Y	NA	N	Y
chr1	233826522	233826523	chr1	233827807	233827808	-	+	LNCaP_16D	N	1285	Deletion	Deletion	CN	T	T[chr1:233827808[	G	]chr1:233826523]G	NA	NA	1	0	27	27	261411:1	N	N	N	manta;svaba	2	.	chr1_233826523_chr1_233827808	N	N	Y	NA	N	Y
chr1	234247861	234247862	chr1	234248359	234248360	+	-	LNCaP_16D	N	498	Duplication	TandemDup	CN	C	]chr1:234248360]C	C	C[chr1:234247862[	SLC35F3	SLC35F3	64	20	23	0.671875	261856:1	N	Y	N	manta;svaba	2	.	chr1_234247862_chr1_234248360	N	N	Y	SLC35F3	N	Y
chr1	234451464	234451465	chr1	234451766	234451767	-	+	LNCaP_16D	N	302	Deletion	Deletion	CN	G	G[chr1:234451767[	T	]chr1:234451465]T	TARBP1	TARBP1	51	27	0	0.529412	261964:1	N	Y	N	gridss;manta;svaba	3	.	chr1_234451465_chr1_234451767	Y	N	Y	TARBP1	N	N
chr1	235078225	235078226	chr1	235078649	235078650	+	-	LNCaP_16D	N	424	Duplication	TandemDup	CN	T	]chr1:235078650]T	T	T[chr1:235078226[	NA	NA	81	6	39	0.555556	262808:1	N	N	N	manta;svaba	2	.	chr1_235078226_chr1_235078650	N	N	Y	NA	N	Y
chr1	235091713	235091714	chr1	235092820	235092821	-	+	LNCaP_16D	N	1107	Deletion	Deletion	CN	C	C[chr1:235092821[	C	]chr1:235091714]C	NA	NA	39	19	32	1.30769	262842:1	N	N	N	gridss;manta;svaba	3	.	chr1_235091714_chr1_235092821	N	N	Y	NA	N	Y
chr1	236385802	236385803	chr1	236388029	236388030	-	+	LNCaP_16D	N	2227	Deletion	Deletion	CN	A	A[chr1:236388030[	T	]chr1:236385803]T	EDARADD	EDARADD	56	10	34	0.785714	265395:1	N	Y	N	gridss;manta;svaba	3	.	chr1_236385803_chr1_236388030	Y	N	Y	EDARADD	N	N
chr1	236431638	236431639	chr1	236431950	236431951	-	+	LNCaP_16D	N	312	Deletion	Deletion	CN	G	G[chr1:236431951[	A	]chr1:236431639]A	EDARADD	EDARADD	56	15	0	0.267857	265758:1	N	Y	N	gridss;manta;svaba	3	.	chr1_236431639_chr1_236431951	Y	N	Y	EDARADD	N	N
chr1	237402802	237402803	chr1	237402903	237402904	-	-	LNCaP_16D	N	104	Inversion	NA	SVABA	T	T]chr1:237402907]	C	C]chr1:237402806]	RYR2	RYR2	103	38	11	0.475728	MantaBND:23082:0:0:0:0:0:0	N	Y	N	gridss;manta	2	.	chr1_237402803_chr1_237402904	N	N	Y	RYR2	N	Y
chr1	238689016	238689017	chr1	238689950	238689951	-	+	LNCaP_16D	N	934	Deletion	Deletion	SVABA	A	A[chr1:238689951[	A	]chr1:238689017]A	NA	NA	42	24	22	1.09524	268632:1	N	N	N	gridss;manta;svaba	3	.	chr1_238689017_chr1_238689951	Y	N	Y	NA	N	N
chr1	240453706	240453707	chr1	240454014	240454015	-	+	LNCaP_16D	N	308	Deletion	Deletion	SVABA	G	G[chr1:240454015[	A	]chr1:240453707]A	FMN2	FMN2	55	17	0	0.309091	270825:1	N	Y	N	gridss;manta;svaba	3	.	chr1_240453707_chr1_240454015	N	N	Y	FMN2	N	Y
chr1	240986572	240986573	chr1	240986881	240986882	-	+	LNCaP_16D	N	309	Deletion	Deletion	SVABA	T	T[chr1:240986882[	T	]chr1:240986573]T	RGS7	RGS7	45	35	13	1.06667	271548:1	N	Y	N	gridss;manta;svaba	3	.	chr1_240986573_chr1_240986882	N	N	Y	RGS7	N	Y
chr1	241197252	241197253	chr1	241197552	241197553	-	+	LNCaP_16D	N	300	Deletion	Deletion	SVABA	T	T[chr1:241197553[	C	]chr1:241197253]C	RGS7	RGS7	35	38	0	1.08571	271838:1	N	Y	N	gridss;manta;svaba	3	.	chr1_241197253_chr1_241197553	N	N	Y	RGS7	N	Y
chr1	241422926	241422927	chr1	241423188	241423189	-	+	LNCaP_16D	N	262	Deletion	Deletion	SVABA	C	C[chr1:241423189[	G	]chr1:241422927]G	NA	NA	45	19	0	0.422222	272190:1	N	N	N	gridss;manta;svaba	3	.	chr1_241422927_chr1_241423189	Y	N	Y	NA	N	N
chr7	158655677	158655678	chr7	158655743	158655744	+	-	LNCaP_95	N	66	Duplication	TandemDup	CN	T	]chr7:158655744]T	C	C[chr7:158655678[	NCAPG2	NCAPG2	111	42	0	0.378378	1811538:1	N	Y	N	gridss;svaba	2	.	chr7_158655678_chr7_158655744	N	N	Y	NCAPG2	N	Y
chr1	242964494	242964495	chr1	242965913	242965914	-	+	LNCaP_16D	N	1419	Deletion	Deletion	SVABA	G	G[chr1:242965914[	G	]chr1:242964495]G	NA	NA	31	25	19	1.41935	274388:1	N	N	N	gridss;manta;svaba	3	.	chr1_242964495_chr1_242965914	N	N	Y	NA	N	Y
chr1	243619442	243619443	chr1	243620461	243620462	-	+	LNCaP_16D	N	1019	Deletion	Deletion	SVABA	A	A[chr1:243620462[	T	]chr1:243619443]T	AKT3	AKT3	52	24	10	0.653846	275216:1	N	Y	N	manta;svaba	2	.	chr1_243619443_chr1_243620462	N	N	Y	AKT3	N	Y
chr1	246402367	246402368	chr21	43907596	43907597	+	+	LNCaP_16D	Y	-1	InterChr	Trans-Bal	CN	A	[chr21:43907597[A	G	[chr1:246402368[G	SMYD3	AGPAT3	43	22	2	0.55814	279315:1	N	Y	Y	manta;svaba	2	.	chr1_246402368_chr21_43907597	N	N	Y	AGPAT3,SMYD3	Y	Y
chr1	246864590	246864591	chr1	246864886	246864887	-	+	LNCaP_16D	N	296	Deletion	Deletion	SVABA	C	C[chr1:246864887[	A	]chr1:246864591]A	AHCTF1	AHCTF1	40	14	0	0.35	280116:1	N	Y	N	gridss;manta;svaba	3	.	chr1_246864591_chr1_246864887	N	N	Y	AHCTF1	N	Y
chr1	247687227	247687228	chr1	247693205	247693206	-	+	LNCaP_16D	N	5978	Deletion	Deletion	CN	T	T[chr1:247693206[	A	]chr1:247687228]A	NA	NA	24	0	19	0.791667	281350:1	N	N	N	gridss;manta;svaba	3	.	chr1_247687228_chr1_247693206	Y	N	Y	NA	N	N
chr1	247888189	247888190	chr1	247894336	247894337	-	+	LNCaP_16D	N	6147	Deletion	Deletion	CN	T	T[chr1:247894337[	G	]chr1:247888190]G	NA	NA	21	49	0	2.33333	281571:1	N	N	N	gridss;manta;svaba	3	.	chr1_247888190_chr1_247894337	Y	N	Y	NA	N	N
chr1	248676254	248676255	chr1	248677599	248677600	-	+	LNCaP_16D	N	1345	Deletion	Deletion	CN	C	C[chr1:248677600[	A	]chr1:248676255]A	NA	NA	32	39	0	1.21875	282365:1	N	N	N	gridss;manta;svaba	3	.	chr1_248676255_chr1_248677600	Y	N	Y	NA	N	N
chr1	248686559	248686560	chr1	248686837	248686838	-	+	LNCaP_16D	N	278	Deletion	Deletion	CN	A	A[chr1:248686838[	G	]chr1:248686560]G	NA	NA	46	29	0	0.630435	282377:1	N	N	N	gridss;manta;svaba	3	.	chr1_248686560_chr1_248686838	N	N	Y	NA	N	Y
chr1	248795345	248795346	chr1	248799153	248799154	-	+	LNCaP_16D	N	3808	Deletion	Deletion	CN	T	T[chr1:248799154[	T	]chr1:248795346]T	NA	NA	30	0	9	0.3	282536:1	N	N	N	gridss;manta;svaba	3	.	chr1_248795346_chr1_248799154	N	N	Y	NA	N	Y
chr1	248796553	248796554	chr1	248799351	248799352	+	-	LNCaP_16D	N	2798	Duplication	TandemDup	CN	T	]chr1:248799352]T	G	G[chr1:248796554[	NA	NA	28	0	11	0.392857	282546:1	N	N	N	gridss;manta;svaba	3	.	chr1_248796554_chr1_248799352	Y	N	Y	NA	N	N
chr10	86064	86065	chr10	97355	97356	-	+	LNCaP_16D	Y	11291	Deletion	Deletion	CN	A	A[chr10:97356[	C	]chr10:86065]C	IL9RP2	NA	33	16	0	0.484848	1746613:1	N	Y	N	gridss;manta;svaba	3	.	chr10_86065_chr10_97356	Y	N	Y	IL9RP2	N	N
chr10	2337291	2337292	chr10	2337603	2337604	-	+	LNCaP_16D	N	312	Deletion	Deletion	SVABA	T	T[chr10:2337604[	C	]chr10:2337292]C	NA	NA	42	24	0	0.571429	1749160:1	N	N	N	gridss;manta;svaba	3	.	chr10_2337292_chr10_2337604	N	N	Y	NA	N	Y
chr10	3160517	3160518	chr10	3162973	3162974	-	+	LNCaP_16D	N	2456	Deletion	Deletion	SVABA	A	A[chr10:3162974[	T	]chr10:3160518]T	PITRM1	PITRM1	18	21	0	1.16667	1749997:1	N	Y	N	gridss;manta;svaba	3	.	chr10_3160518_chr10_3162974	Y	N	Y	PITRM1	N	N
chr10	4247870	4247871	chr10	4249490	4249491	-	+	LNCaP_16D	N	1620	Deletion	Deletion	SVABA	C	C[chr10:4249491[	C	]chr10:4247871]C	NA	NA	29	44	0	1.51724	1751290:1	N	N	N	gridss;manta;svaba	3	.	chr10_4247871_chr10_4249491	Y	N	Y	NA	N	N
chr10	4666325	4666326	chr10	4668330	4668331	-	+	LNCaP_16D	N	2005	Deletion	Deletion	SVABA	T	T[chr10:4668331[	T	]chr10:4666326]T	MANCR	MANCR	23	30	0	1.30435	1751636:1	N	Y	N	gridss;manta;svaba	3	.	chr10_4666326_chr10_4668331	Y	N	Y	MANCR	N	N
chr10	5159944	5159945	chr10	5160179	5160180	-	+	LNCaP_16D	N	235	Deletion	Deletion	SVABA	G	G[chr10:5160180[	T	]chr10:5159945]T	AKR1C8P	AKR1C8P	40	25	0	0.625	1752095:1	N	Y	N	gridss;manta;svaba	3	.	chr10_5159945_chr10_5160180	Y	N	Y	AKR1C8P	N	N
chr10	5245353	5245354	chr10	5251382	5251383	-	+	LNCaP_16D	N	6029	Deletion	Deletion	SVABA	T	T[chr10:5251383[	A	]chr10:5245354]A	NA	NA	57	12	0	0.210526	1752247:1	N	N	N	gridss;manta;svaba	3	.	chr10_5245354_chr10_5251383	Y	N	Y	NA	N	N
chr10	6055422	6055423	chr10	6055905	6055906	-	+	LNCaP_16D	N	483	Deletion	Deletion	SVABA	T	T[chr10:6055906[	T	]chr10:6055423]T	IL2RA	IL2RA	27	34	15	1.81481	1753247:1	N	Y	N	gridss;manta;svaba	3	.	chr10_6055423_chr10_6055906	N	N	Y	IL2RA	N	Y
chr10	6210011	6210012	chr10	6210954	6210955	-	+	LNCaP_16D	N	943	Deletion	Deletion	SVABA	A	A[chr10:6210955[	G	]chr10:6210012]G	PFKFB3	PFKFB3	39	43	0	1.10256	1753583:1	N	Y	N	gridss;manta;svaba	3	.	chr10_6210012_chr10_6210955	Y	N	Y	PFKFB3	N	N
chr10	6369617	6369618	chr10	6375667	6375668	-	+	LNCaP_16D	N	6050	Deletion	Deletion	SVABA	T	T[chr10:6375668[	C	]chr10:6369618]C	NA	NA	18	39	0	2.16667	1753842:1	N	N	N	gridss;manta;svaba	3	.	chr10_6369618_chr10_6375668	Y	N	Y	NA	N	N
chr10	7107209	7107210	chr10	7107304	7107305	+	-	LNCaP_16D	N	95	Duplication	TandemDup	SVABA	G	]chr10:7107305]G	G	G[chr10:7107210[	NA	NA	59	15	0	0.254237	1754620:1	N	N	N	gridss;manta;svaba	3	.	chr10_7107210_chr10_7107305	N	N	Y	NA	N	Y
chr10	8740028	8740029	chr10	8740344	8740345	-	+	LNCaP_16D	N	316	Deletion	Deletion	SVABA	T	T[chr10:8740345[	G	]chr10:8740029]G	NA	NA	29	11	0	0.37931	1757190:1	N	N	N	gridss;manta;svaba	3	.	chr10_8740029_chr10_8740345	Y	N	Y	NA	N	N
chr10	9477864	9477865	chr10	9478158	9478159	-	+	LNCaP_16D	N	294	Deletion	Deletion	SVABA	T	T[chr10:9478159[	G	]chr10:9477865]G	NA	NA	23	11	12	1	1758242:1	N	N	N	gridss;manta;svaba	3	.	chr10_9477865_chr10_9478159	N	N	Y	NA	N	Y
chr10	10451455	10451456	chr10	10451769	10451770	-	+	LNCaP_16D	N	314	Deletion	Deletion	SVABA	C	C[chr10:10451770[	G	]chr10:10451456]G	NA	NA	41	19	6	0.609756	1758948:1	N	N	N	gridss;manta;svaba	3	.	chr10_10451456_chr10_10451770	Y	N	Y	NA	N	N
chr10	10666579	10666580	chr10	10666889	10666890	-	+	LNCaP_16D	N	310	Deletion	Deletion	SVABA	A	A[chr10:10666890[	A	]chr10:10666580]A	NA	NA	44	22	6	0.636364	1759138:1	N	N	N	gridss;manta;svaba	3	.	chr10_10666580_chr10_10666890	Y	N	Y	NA	N	N
chr10	11369529	11369530	chr10	11369756	11369757	+	-	LNCaP_16D	N	227	Duplication	TandemDup	SVABA	A	]chr10:11369757]A	A	A[chr10:11369530[	NA	NA	52	13	3	0.307692	1759862:1	N	N	N	manta;svaba	2	.	chr10_11369530_chr10_11369757	N	Y	Y	NA	N	N
chr10	12518543	12518544	chr10	12520973	12520974	-	+	LNCaP_16D	N	2430	Deletion	Deletion	SVABA	T	T[chr10:12520974[	G	]chr10:12518544]G	CAMK1D	CAMK1D	0	0	22	Inf	1761988:1	N	Y	N	gridss;manta;svaba	3	.	chr10_12518544_chr10_12520974	Y	N	Y	CAMK1D	N	N
chr10	12825170	12825171	chr10	12825244	12825245	-	-	LNCaP_16D	N	75	Inversion	NA	SVABA	A	A]chr10:12825246]	C	C]chr10:12825172]	CAMK1D	CAMK1D	107	23	15	0.35514	MantaBND:161476:0:0:0:1:0:0	N	Y	N	gridss;manta	2	.	chr10_12825171_chr10_12825245	N	N	Y	CAMK1D	N	Y
chr10	13062994	13062995	chr10	13063277	13063278	+	+	LNCaP_16D	N	283	Inversion	NA	SVABA	T	[chr10:13063278[T	C	[chr10:13062995[C	CCDC3	CCDC3	52	42	0	0.807692	1762855:1	N	Y	N	gridss;manta;svaba	3	.	chr10_13062995_chr10_13063278	Y	N	Y	CCDC3	N	N
chr10	13217267	13217268	chr10	13218740	13218741	-	+	LNCaP_16D	N	1473	Deletion	Deletion	SVABA	G	G[chr10:13218741[	A	]chr10:13217268]A	RNU6-6P	NA	64	9	14	0.359375	1763223:1	N	Y	N	gridss;manta;svaba	3	.	chr10_13217268_chr10_13218741	Y	N	Y	RNU6-6P	N	N
chr10	14894359	14894360	chr10	14894666	14894667	-	+	LNCaP_16D	N	307	Deletion	Deletion	SVABA	T	T[chr10:14894667[	G	]chr10:14894360]G	SUV39H2	SUV39H2	38	47	16	1.65789	1765658:1	N	Y	N	gridss;manta;svaba	3	.	chr10_14894360_chr10_14894667	Y	N	Y	SUV39H2	N	N
chr10	19108387	19108388	chr10	19108726	19108727	-	+	LNCaP_16D	N	339	Deletion	Deletion	SVABA	T	T[chr10:19108727[	A	]chr10:19108388]A	MALRD1	MALRD1	51	17	0	0.333333	1771252:1	N	Y	N	gridss;manta;svaba	3	.	chr10_19108388_chr10_19108727	Y	N	Y	MALRD1	N	N
chr10	20378329	20378330	chr10	20378636	20378637	-	+	LNCaP_16D	N	307	Deletion	Deletion	SVABA	G	G[chr10:20378637[	A	]chr10:20378330]A	NA	NA	38	20	0	0.526316	1772680:1	N	N	N	gridss;manta;svaba	3	.	chr10_20378330_chr10_20378637	N	N	Y	NA	N	Y
chr10	24087907	24087908	chr10	24089512	24089513	-	+	LNCaP_16D	N	1605	Deletion	Deletion	SVABA	C	C[chr10:24089513[	T	]chr10:24087908]T	KIAA1217	KIAA1217	19	25	23	2.52632	1777170:1	N	Y	N	gridss;manta;svaba	3	.	chr10_24087908_chr10_24089513	Y	N	Y	KIAA1217	N	N
chr10	26065837	26065838	chr10	26066144	26066145	-	+	LNCaP_16D	N	307	Deletion	Deletion	SVABA	C	C[chr10:26066145[	G	]chr10:26065838]G	MYO3A	MYO3A	49	21	0	0.428571	1779741:1	N	Y	N	gridss;manta;svaba	3	.	chr10_26065838_chr10_26066145	N	N	Y	MYO3A	N	Y
chr10	26579929	26579930	chr10	26643576	26643577	-	+	LNCaP_16D	Y	63647	Deletion	Deletion	SVABA	T	T[chr10:26643577[	C	]chr10:26579930]C	NA	NA	25	15	2	0.68	1780485:1	N	N	N	manta;svaba	2	.	chr10_26579930_chr10_26643577	N	N	Y	NA	N	Y
chr10	26710118	26710119	chr10	26713224	26713225	-	+	LNCaP_16D	N	3106	Deletion	Deletion	SVABA	A	A[chr10:26713225[	G	]chr10:26710119]G	PDSS1	PDSS1	28	14	12	0.928571	1780586:1	N	Y	N	gridss;manta;svaba	3	.	chr10_26710119_chr10_26713225	N	N	Y	PDSS1	N	Y
chr10	31154438	31154439	chr10	31155935	31155936	-	+	LNCaP_16D	N	1497	Deletion	Deletion	SVABA	G	G[chr10:31155936[	T	]chr10:31154439]T	NA	NA	31	37	0	1.19355	1787132:1	N	N	N	gridss;manta;svaba	3	.	chr10_31154439_chr10_31155936	Y	N	Y	NA	N	N
chr10	31968966	31968967	chr10	31971684	31971685	-	+	LNCaP_16D	N	2718	Deletion	Deletion	SVABA	G	G[chr10:31971685[	A	]chr10:31968967]A	NA	NA	25	34	0	1.36	1787909:1	N	N	N	gridss;manta;svaba	3	.	chr10_31968967_chr10_31971685	Y	N	Y	NA	N	N
chr10	32416808	32416809	chr10	32417136	32417137	-	+	LNCaP_16D	N	328	Deletion	Deletion	SVABA	C	C[chr10:32417137[	A	]chr10:32416809]A	NA	NA	29	43	0	1.48276	1788643:1	N	N	N	gridss;manta;svaba	3	.	chr10_32416809_chr10_32417137	Y	N	Y	NA	N	N
chr10	33203725	33203726	chr10	33204001	33204002	-	+	LNCaP_16D	N	276	Deletion	Deletion	SVABA	T	T[chr10:33204002[	C	]chr10:33203726]C	NRP1	NRP1	38	18	0	0.473684	1789504:1	N	Y	N	gridss;manta;svaba	3	.	chr10_33203726_chr10_33204002	N	N	Y	NRP1	N	Y
chr10	34395554	34395555	chr10	34395865	34395866	-	+	LNCaP_16D	N	311	Deletion	Deletion	SVABA	C	C[chr10:34395866[	A	]chr10:34395555]A	PARD3	PARD3	20	31	13	2.2	1790755:1	N	Y	N	gridss;manta;svaba	3	.	chr10_34395555_chr10_34395866	N	N	Y	PARD3	N	Y
chr10	35304293	35304294	chr10	35304608	35304609	-	+	LNCaP_16D	N	315	Deletion	Deletion	SVABA	A	A[chr10:35304609[	C	]chr10:35304294]C	CCNY	CCNY	22	16	0	0.727273	1792231:1	N	Y	N	gridss;manta;svaba	3	.	chr10_35304294_chr10_35304609	Y	N	Y	CCNY	N	N
chr10	36131027	36131028	chr12	86110300	86110301	+	+	LNCaP_16D	Y	-1	InterChr	Trans-Bal	SVABA	T	[chr12:86110301[T	T	[chr10:36131028[T	NA	MGAT4C	30	30	3	1.1	2143320:1	N	Y	Y	manta;svaba	2	.	chr10_36131028_chr12_86110301	N	N	Y	MGAT4C	N	Y
chr10	39173960	39173961	chr10	39175115	39175116	-	+	LNCaP_16D	N	1155	Deletion	Deletion	SVABA	A	A[chr10:39175116[	T	]chr10:39173961]T	NA	NA	39	14	18	0.820513	1799090:1	N	N	N	manta;svaba	2	.	chr10_39173961_chr10_39175116	N	N	Y	NA	N	Y
chr10	39183192	39183193	chr10	39183514	39183515	-	+	LNCaP_16D	N	322	Deletion	Deletion	SVABA	G	G[chr10:39183515[	A	]chr10:39183193]A	NA	NA	20	30	12	2.1	1799100:1	N	N	N	manta;svaba	2	.	chr10_39183193_chr10_39183515	N	N	Y	NA	N	Y
chr10	39347362	39347363	chr10	39347684	39347685	-	+	LNCaP_16D	N	322	Deletion	Deletion	SVABA	A	A[chr10:39347685[	A	]chr10:39347363]A	NA	NA	8	25	9	4.25	1799558:1	N	N	N	manta;svaba	2	.	chr10_39347363_chr10_39347685	N	N	Y	NA	N	Y
chr10	44191858	44191859	chr10	44192489	44192490	-	+	LNCaP_16D	N	631	Deletion	Deletion	SVABA	A	A[chr10:44192490[	A	]chr10:44191859]A	NA	NA	33	17	0	0.515152	1804352:1	N	N	N	gridss;manta;svaba	3	.	chr10_44191859_chr10_44192490	N	N	Y	NA	N	Y
chr10	48709125	48709126	chr10	48709434	48709435	-	+	LNCaP_16D	N	309	Deletion	Deletion	SVABA	G	G[chr10:48709435[	A	]chr10:48709126]A	WDFY4	WDFY4	36	35	12	1.30556	1809328:1	N	Y	N	gridss;manta;svaba	3	.	chr10_48709126_chr10_48709435	N	N	Y	WDFY4	N	Y
chr10	49965761	49965762	chr10	49966110	49966111	-	+	LNCaP_16D	N	349	Deletion	Deletion	SVABA	G	G[chr10:49966111[	A	]chr10:49965762]A	PARG	PARG	37	17	7	0.648649	1810352:1	N	Y	N	manta;svaba	2	.	chr10_49965762_chr10_49966111	N	Y	Y	PARG	N	N
chr10	50149865	50149866	chr10	50151310	50151311	-	+	LNCaP_16D	N	1445	Deletion	Deletion	SVABA	C	C[chr10:50151311[	A	]chr10:50149866]A	NA	SLC9A3P1	26	37	28	2.5	1810558:1	N	Y	N	manta;svaba	2	.	chr10_50149866_chr10_50151311	Y	N	Y	SLC9A3P1	N	N
chr10	51818725	51818726	chr10	51819039	51819040	-	+	LNCaP_16D	N	314	Deletion	Deletion	SVABA	G	G[chr10:51819040[	A	]chr10:51818726]A	PRKG1	PRKG1	41	20	6	0.634146	1812035:1	N	Y	N	gridss;manta;svaba	3	.	chr10_51818726_chr10_51819040	N	N	Y	PRKG1	N	Y
chr10	52681448	52681449	chr10	52681753	52681754	-	+	LNCaP_16D	N	305	Deletion	Deletion	CN	T	T[chr10:52681754[	C	]chr10:52681449]C	LNCAROD	LNCAROD	27	32	0	1.18519	1812914:1	N	Y	N	gridss;manta;svaba	3	.	chr10_52681449_chr10_52681754	N	N	Y	LNCAROD	N	Y
chr10	53023781	53023782	chr10	53029069	53029070	-	+	LNCaP_16D	N	5288	Deletion	Deletion	CN	A	A[chr10:53029070[	T	]chr10:53023782]T	NA	NA	45	24	0	0.533333	1813258:1	N	N	N	gridss;manta;svaba	3	.	chr10_53023782_chr10_53029070	Y	N	Y	NA	N	N
chr10	53101059	53101060	chr10	53101369	53101370	-	+	LNCaP_16D	N	310	Deletion	Deletion	CN	C	C[chr10:53101370[	C	]chr10:53101060]C	NA	NA	35	31	0	0.885714	1813317:1	N	N	N	gridss;manta;svaba	3	.	chr10_53101060_chr10_53101370	N	N	Y	NA	N	Y
chr10	54133904	54133905	chr10	54134372	54134373	-	+	LNCaP_16D	N	468	Deletion	Deletion	SVABA	A	A[chr10:54134373[	T	]chr10:54133905]T	PCDH15	PCDH15	38	24	0	0.631579	1814454:1	N	Y	N	gridss;manta;svaba	3	.	chr10_54133905_chr10_54134373	N	N	Y	PCDH15	N	Y
chr10	54757277	54757278	chr10	54757580	54757581	-	+	LNCaP_16D	N	303	Deletion	Deletion	SVABA	T	T[chr10:54757581[	A	]chr10:54757278]A	PCDH15	PCDH15	35	18	7	0.714286	1815339:1	N	Y	N	gridss;manta;svaba	3	.	chr10_54757278_chr10_54757581	Y	N	Y	PCDH15	N	N
chr10	54923019	54923020	chr10	54924598	54924599	-	+	LNCaP_16D	N	1579	Deletion	Deletion	SVABA	C	C[chr10:54924599[	G	]chr10:54923020]G	PCDH15	PCDH15	45	29	0	0.644444	1815399:1	N	Y	N	gridss;manta;svaba	3	.	chr10_54923020_chr10_54924599	Y	N	Y	PCDH15	N	N
chr10	57103789	57103790	chr10	57104106	57104107	-	+	LNCaP_16D	N	317	Deletion	Deletion	SVABA	T	T[chr10:57104107[	C	]chr10:57103790]C	NA	NA	42	19	0	0.452381	1817548:1	N	N	N	gridss;manta;svaba	3	.	chr10_57103790_chr10_57104107	N	N	Y	NA	N	Y
chr10	57255465	57255466	chr10	57255799	57255800	-	+	LNCaP_16D	N	334	Deletion	Deletion	SVABA	T	T[chr10:57255800[	A	]chr10:57255466]A	NA	NA	36	16	0	0.444444	1817709:1	N	N	N	gridss;manta;svaba	3	.	chr10_57255466_chr10_57255800	N	N	Y	NA	N	Y
chr10	57450026	57450027	chr10	57452093	57452094	-	+	LNCaP_16D	N	2067	Deletion	Deletion	SVABA	G	G[chr10:57452094[	T	]chr10:57450027]T	NA	NA	26	14	0	0.538462	1817833:1	N	N	N	gridss;manta;svaba	3	.	chr10_57450027_chr10_57452094	N	N	Y	NA	N	Y
chr10	57497184	57497185	chr10	57498184	57498185	-	-	LNCaP_16D	N	1000	Inversion	Inversion-Bal	SVABA	T	T]chr10:57498185]	T	T]chr10:57497185]	NA	NA	22	33	15	2.18182	1817978:1	N	N	N	gridss;manta;svaba	3	.	chr10_57497185_chr10_57498185	Y	N	Y	NA	N	N
chr10	57497898	57497899	chr10	57498223	57498224	+	+	LNCaP_16D	N	328	Inversion	NA	SVABA	A	[chr10:57498227[A	A	[chr10:57497902[A	NA	NA	48	33	27	1.25	MantaBND:165830:0:0:0:0:0:0	N	N	N	gridss;manta	2	.	chr10_57497899_chr10_57498224	Y	N	Y	NA	N	N
chr10	57536947	57536948	chr10	57537251	57537252	-	+	LNCaP_16D	N	304	Deletion	Deletion	SVABA	G	G[chr10:57537252[	G	]chr10:57536948]G	NA	NA	43	15	6	0.488372	1818032:1	N	N	N	gridss;manta;svaba	3	.	chr10_57536948_chr10_57537252	Y	N	Y	NA	N	N
chr10	59605735	59605736	chr10	59606042	59606043	-	+	LNCaP_16D	N	307	Deletion	Deletion	SVABA	T	T[chr10:59606043[	T	]chr10:59605736]T	NA	NA	19	35	0	1.84211	1819956:1	N	N	N	gridss;manta;svaba	3	.	chr10_59605736_chr10_59606043	N	N	Y	NA	N	Y
chr10	65082048	65082049	chr10	65082303	65082304	-	+	LNCaP_16D	N	255	Deletion	Deletion	SVABA	T	T[chr10:65082304[	T	]chr10:65082049]T	NA	NA	30	13	0	0.433333	1825905:1	N	N	N	gridss;manta;svaba	3	.	chr10_65082049_chr10_65082304	N	N	Y	NA	N	Y
chr10	73007834	73007835	chr17	34346389	34346390	+	+	LNCaP_16D	Y	-1	InterChr	Trans-Bal	SVABA	G	[chr17:34346390[G	C	[chr10:73007835[C	P4HA1	NA	14	27	4	2.21429	2669786:1	N	Y	Y	gridss;manta;svaba	3	.	chr10_73007835_chr17_34346390	N	N	Y	P4HA1	N	Y
chr10	75352104	75352105	chr10	75352336	75352337	+	-	LNCaP_16D	N	232	Duplication	TandemDup	SVABA	T	]chr10:75352337]T	T	T[chr10:75352105[	ZNF503-AS1	ZNF503-AS1	69	7	0	0.101449	1840462:1	N	Y	N	gridss;manta;svaba	3	.	chr10_75352105_chr10_75352337	Y	N	Y	ZNF503-AS1	N	N
chr10	76495819	76495820	chr10	76501261	76501262	-	+	LNCaP_16D	N	5442	Deletion	Deletion	CN	T	T[chr10:76501262[	T	]chr10:76495820]T	LRMDA	LRMDA	41	18	0	0.439024	1841374:1	N	Y	N	gridss;manta;svaba	3	.	chr10_76495820_chr10_76501262	Y	N	Y	LRMDA	N	N
chr10	76586845	76586846	chr10	76591819	76591820	-	+	LNCaP_16D	N	4974	Deletion	Deletion	CN	T	T[chr10:76591820[	A	]chr10:76586846]A	NA	NA	23	19	0	0.826087	1841481:1	N	N	N	gridss;manta;svaba	3	.	chr10_76586846_chr10_76591820	Y	N	Y	NA	N	N
chr10	76616850	76616851	chr21	21125533	21125534	+	-	LNCaP_16D	Y	-1	InterChr	Trans-Bal	CN	A	]chr21:21125534]A	A	A[chr10:76616851[	NA	NCAM2	28	25	5	1.07143	2999136:1	N	Y	Y	manta;svaba	2	.	chr10_76616851_chr21_21125534	N	N	Y	NCAM2	N	Y
chr10	77041152	77041153	chr10	77041463	77041464	-	+	LNCaP_16D	N	311	Deletion	Deletion	CN	T	T[chr10:77041464[	C	]chr10:77041153]C	KCNMA1	KCNMA1	19	34	9	2.26316	1841911:1	N	Y	N	gridss;manta;svaba	3	.	chr10_77041153_chr10_77041464	N	N	Y	KCNMA1	N	Y
chr10	78102950	78102951	chr10	78106413	78106414	-	+	LNCaP_16D	N	3463	Deletion	Deletion	SVABA	G	G[chr10:78106414[	G	]chr10:78102951]G	NA	NA	37	14	0	0.378378	1843031:1	N	N	N	gridss;manta;svaba	3	.	chr10_78102951_chr10_78106414	Y	N	Y	NA	N	N
chr10	79332424	79332425	chr10	79333023	79333024	-	+	LNCaP_16D	N	599	Deletion	Deletion	SVABA	T	T[chr10:79333024[	G	]chr10:79332425]G	NA	NA	33	49	0	1.48485	1843694:1	N	N	N	gridss;manta;svaba	3	.	chr10_79332425_chr10_79333024	N	N	Y	NA	N	Y
chr10	80027916	80027917	chr10	80043727	80043728	+	-	LNCaP_16D	Y	15811	Duplication	TandemDup	SVABA	T	]chr10:80043728]T	C	C[chr10:80027917[	NA	NA	30	31	14	1.5	1844492:1	N	N	N	manta;svaba	2	.	chr10_80027917_chr10_80043728	N	N	Y	NA	N	Y
chr10	80533333	80533334	chr16	75469433	75469434	+	-	LNCaP_16D	Y	-1	InterChr	Trans-Bal	SVABA	C	]chr16:75469434]C	A	A[chr10:80533334[	NA	NA	25	9	9	0.72	2587701:1	N	N	Y	manta;svaba	2	.	chr10_80533334_chr16_75469434	N	N	Y	NA	N	Y
chr10	80977994	80977995	chr10	80978300	80978301	-	+	LNCaP_16D	N	306	Deletion	Deletion	SVABA	T	T[chr10:80978301[	G	]chr10:80977995]G	NA	NA	54	27	0	0.5	1845596:1	N	N	N	gridss;manta;svaba	3	.	chr10_80977995_chr10_80978301	N	N	Y	NA	N	Y
chr10	81144900	81144901	chr10	81145154	81145155	-	+	LNCaP_16D	N	254	Deletion	Deletion	SVABA	G	G[chr10:81145155[	T	]chr10:81144901]T	NA	NA	43	26	0	0.604651	1845675:1	N	N	N	gridss;manta;svaba	3	.	chr10_81144901_chr10_81145155	N	N	Y	NA	N	Y
chr10	82478232	82478233	chr10	82478709	82478710	-	+	LNCaP_16D	N	477	Deletion	Deletion	SVABA	T	T[chr10:82478710[	T	]chr10:82478233]T	NRG3	NRG3	27	25	17	1.55556	1846937:1	N	Y	N	gridss;manta;svaba	3	.	chr10_82478233_chr10_82478710	N	N	Y	NRG3	N	Y
chr10	83866465	83866466	chr10	83866674	83866675	-	+	LNCaP_16D	N	209	Deletion	Deletion	CN	G	G[chr10:83866675[	G	]chr10:83866466]G	NA	NA	44	31	0	0.704545	1848018:1	N	N	N	gridss;svaba	2	.	chr10_83866466_chr10_83866675	N	N	Y	NA	N	Y
chr10	83907451	83907452	chr10	83907658	83907659	+	-	LNCaP_16D	N	207	Duplication	TandemDup	CN	A	]chr10:83907659]A	A	A[chr10:83907452[	NA	NA	67	10	0	0.149254	1848002:1	N	N	N	gridss;manta;svaba	3	.	chr10_83907452_chr10_83907659	N	N	Y	NA	N	Y
chr10	84356001	84356002	chr10	94821704	94821705	-	+	LNCaP_16D	Y	10465703	Deletion	Deletion	CN	C	C[chr10:94821705[	C	]chr10:84356002]C	CCSER2	CYP2C19	14	21	13	2.42857	1858124:1	N	Y	N	gridss;manta;svaba	3	.	chr10_84356002_chr10_94821705	Y	N	Y	CCSER2,CYP2C19	Y	N
chr10	84385235	84385236	chr10	94699051	94699052	+	-	LNCaP_16D	Y	10313816	Duplication	TandemDup	CN	A	]chr10:94699052]A	A	A[chr10:84385236[	CCSER2	CYP2C18	14	13	0	0.928571	1858035:1	N	Y	N	gridss;manta;svaba	3	.	chr10_84385236_chr10_94699052	Y	N	Y	CCSER2,CYP2C18	Y	N
chr10	84393353	84393354	chr10	93668389	93668390	+	-	LNCaP_16D	Y	9275036	Duplication	TandemDup	CN	G	]chr10:93668390]G	G	G[chr10:84393354[	CCSER2	FRA10AC1	18	19	13	1.77778	1848589:1	N	Y	N	gridss;manta;svaba	3	.	chr10_84393354_chr10_93668390	Y	N	Y	CCSER2,FRA10AC1	Y	N
chr10	84472259	84472260	chr10	94435772	94435773	-	+	LNCaP_16D	Y	9963513	Deletion	Deletion	CN	T	T[chr10:94435773[	A	]chr10:84472260]A	CCSER2	TBC1D12	17	12	0	0.705882	1848656:1	N	Y	N	gridss;manta;svaba	3	.	chr10_84472260_chr10_94435773	Y	N	Y	CCSER2,TBC1D12	Y	N
chr10	84475881	84475882	chr10	93665785	93665786	-	+	LNCaP_16D	Y	9189904	Deletion	Deletion	CN	G	G[chr10:93665786[	T	]chr10:84475882]T	CCSER2	PDE6C	20	26	0	1.3	1848664:1	N	Y	N	gridss;manta;svaba	3	.	chr10_84475882_chr10_93665786	Y	N	Y	CCSER2,PDE6C	Y	N
chr10	84491220	84491221	chr10	94421872	94421873	+	+	LNCaP_16D	Y	9930652	Inversion	Balanced	CN	C	[chr10:94421873[C	C	[chr10:84491221[C	CCSER2	TBC1D12	21	28	16	2.09524	1857580:1	N	Y	N	gridss;manta;svaba	3	.	chr10_84491221_chr10_94421873	Y	N	Y	CCSER2,TBC1D12	Y	N
chr10	84492503	84492504	chr10	93664362	93664363	-	+	LNCaP_16D	Y	9171859	Deletion	Unbalanced	CN	G	G[chr10:93664363[	T	]chr10:84492504]T	CCSER2	PDE6C	21	23	0	1.09524	1857103:1	N	Y	N	gridss;manta;svaba	3	.	chr10_84492504_chr10_93664363	Y	N	Y	CCSER2,PDE6C	Y	N
chr10	84492580	84492581	chr10	94703928	94703929	+	-	LNCaP_16D	Y	10211348	Duplication	TandemDup	CN	T	]chr10:94703929]T	G	G[chr10:84492581[	CCSER2	CYP2C18	17	21	0	1.23529	1858037:1	N	Y	N	gridss;manta;svaba	3	.	chr10_84492581_chr10_94703929	Y	N	Y	CCSER2,CYP2C18	Y	N
chr10	84493468	84493469	chr10	89169687	89169688	-	+	LNCaP_16D	Y	4676219	Deletion	Unbalanced	CN	A	A[chr10:89169688[	G	]chr10:84493469]G	CCSER2	NA	18	22	0	1.22222	1851555:1	N	Y	N	gridss;manta;svaba	3	.	chr10_84493469_chr10_89169688	Y	N	Y	CCSER2	N	N
chr10	84496665	84496666	chr10	94423682	94423683	-	+	LNCaP_16D	Y	9927017	Deletion	Unbalanced	CN	G	G[chr10:94423683[	G	]chr10:84496666]G	CCSER2	TBC1D12	18	13	8	1.16667	1857677:1	N	Y	N	gridss;manta;svaba	3	.	chr10_84496666_chr10_94423683	N	N	Y	CCSER2,TBC1D12	Y	Y
chr10	85355493	85355494	chr6	125370914	125370915	+	-	LNCaP_16D	Y	-1	InterChr	Trans-Bal	CN	A	]chr6:125370915]GA	C	CG[chr10:85355494[	NA	NA	45	18	6	0.533333	MantaBND:113402:0:2:0:0:0:0	N	N	Y	gridss;manta	2	.	chr10_85355494_chr6_125370915	N	N	Y	NA	N	Y
chr10	86524713	86524714	chr10	86524808	86524809	+	-	LNCaP_16D	N	95	Duplication	TandemDup	CN	C	]chr10:86524809]C	G	G[chr10:86524714[	NA	NA	34	12	0	0.352941	1849745:1	N	N	N	gridss;manta;svaba	3	.	chr10_86524714_chr10_86524809	N	N	Y	NA	N	Y
chr10	86906436	86906437	chr10	86906758	86906759	-	+	LNCaP_16D	N	322	Deletion	Deletion	CN	T	T[chr10:86906759[	A	]chr10:86906437]A	BMPR1A	BMPR1A	12	12	0	1	1850224:1	N	Y	N	gridss;manta;svaba	3	.	chr10_86906437_chr10_86906759	N	N	Y	BMPR1A	N	Y
chr10	89102242	89102243	chr10	99499215	99499216	+	+	LNCaP_16D	Y	10396973	Inversion	Unbalanced	CN	T	[chr10:99499216[T	T	[chr10:89102243[T	NA	NA	18	9	11	1.11111	1863307:1	N	N	N	gridss;manta;svaba	3	.	chr10_89102243_chr10_99499216	Y	N	Y	NA	N	N
chr10	89169683	89169684	chr10	93637301	93637302	-	-	LNCaP_16D	Y	4467618	Inversion	Inversion-Unbal	CN	C	C]chr10:93637302]	A	A]chr10:89169684]	NA	PDE6C	9	0	11	1.22222	1857044:1	N	Y	N	gridss;manta;svaba	3	.	chr10_89169684_chr10_93637302	Y	N	Y	PDE6C	N	N
chr10	89177829	89177830	chr10	101434823	101434824	-	+	LNCaP_16D	Y	12256994	Deletion	Unbalanced	CN	T	T[chr10:101434824[	G	]chr10:89177830]G	NA	BTRC	11	22	0	2	1865119:1	N	Y	N	gridss;manta;svaba	3	.	chr10_89177830_chr10_101434824	Y	N	Y	BTRC	N	N
chr10	89209036	89209037	chr10	93627553	93627554	+	-	LNCaP_16D	Y	4418517	Duplication	TandemDup	CN	A	]chr10:93627554]A	G	G[chr10:89209037[	NA	PDE6C	18	28	0	1.55556	1857046:1	N	Y	N	gridss;manta;svaba	3	.	chr10_89209037_chr10_93627554	Y	N	Y	PDE6C	N	N
chr10	89213354	89213355	chr10	94422310	94422311	+	-	LNCaP_16D	Y	5208956	Duplication	TandemDup	CN	G	]chr10:94422311]G	T	T[chr10:89213355[	NA	TBC1D12	12	13	0	1.08333	1857582:1	N	Y	N	gridss;manta;svaba	3	.	chr10_89213355_chr10_94422311	N	N	Y	TBC1D12	N	Y
chr10	90327911	90327912	chr10	90328544	90328545	-	+	LNCaP_16D	N	633	Deletion	Deletion	SVABA	A	A[chr10:90328545[	C	]chr10:90327912]C	NA	NA	45	21	0	0.466667	1852630:1	N	N	N	gridss;manta;svaba	3	.	chr10_90327912_chr10_90328545	Y	N	Y	NA	N	N
chr10	91871278	91871279	chr10	91871434	91871435	+	-	LNCaP_16D	N	156	Duplication	TandemDup	SVABA	G	]chr10:91871435]G	A	A[chr10:91871279[	NA	NA	60	14	0	0.233333	1853983:1	N	N	N	gridss;manta;svaba	3	.	chr10_91871279_chr10_91871435	N	N	Y	NA	N	Y
chr10	91873580	91873581	chr10	91874805	91874806	-	+	LNCaP_16D	N	1225	Deletion	Deletion	SVABA	C	C[chr10:91874806[	C	]chr10:91873581]C	NA	NA	35	21	0	0.6	1853991:1	N	N	N	gridss;manta;svaba	3	.	chr10_91873581_chr10_91874806	Y	N	Y	NA	N	N
chr10	92374841	92374842	chr10	92377896	92377897	-	+	LNCaP_16D	N	3055	Deletion	Deletion	SVABA	A	A[chr10:92377897[	A	]chr10:92374842]A	NA	NA	34	40	0	1.17647	1855141:1	N	N	N	gridss;manta;svaba	3	.	chr10_92374842_chr10_92377897	Y	N	Y	NA	N	N
chr10	93627954	93627955	chr10	99494598	99494599	+	-	LNCaP_16D	Y	5866644	Duplication	TandemDup	CN	G	]chr10:99494599]G	C	C[chr10:93627955[	PDE6C	NA	14	15	0	1.07143	1863376:1	N	Y	N	gridss;manta;svaba	3	.	chr10_93627955_chr10_99494599	Y	N	Y	PDE6C	N	N
chr10	93630433	93630434	chr10	94434158	94434159	-	-	LNCaP_16D	Y	803727	Inversion	Inversion-Unbal	CN	C	C]chr10:94434161]	C	C]chr10:93630436]	PDE6C	TBC1D12	43	13	8	0.488372	MantaBND:169274:0:1:0:0:0:0	N	Y	N	gridss;manta	2	.	chr10_93630434_chr10_94434159	Y	N	Y	PDE6C,TBC1D12	Y	N
chr10	93635609	93635610	chr10	94820837	94820838	+	-	LNCaP_16D	Y	1185228	Duplication	Unbalanced	CN	A	]chr10:94820838]A	C	C[chr10:93635610[	PDE6C	CYP2C19	22	16	0	0.727273	1858126:1	N	Y	N	gridss;manta;svaba	3	.	chr10_93635610_chr10_94820838	Y	N	Y	CYP2C19,PDE6C	Y	N
chr10	93662233	93662234	chr10	93669578	93669579	+	+	LNCaP_16D	N	7345	Inversion	Inversion-Bal	CN	G	[chr10:93669579[G	G	[chr10:93662234[G	PDE6C	FRA10AC1	23	17	5	0.956522	1857090:1	N	Y	N	gridss;manta;svaba	3	.	chr10_93662234_chr10_93669579	Y	N	Y	FRA10AC1,PDE6C	Y	N
chr10	94390363	94390364	chr10	94815418	94815419	+	+	LNCaP_16D	Y	425055	Inversion	Inversion-Unbal	CN	A	[chr10:94815419[A	T	[chr10:94390364[T	NA	CYP2C19	19	18	12	1.57895	1858050:1	N	Y	N	gridss;manta;svaba	3	.	chr10_94390364_chr10_94815419	Y	N	Y	CYP2C19	N	N
chr10	94391472	94391473	chr10	94423450	94423451	-	-	LNCaP_16D	Y	31978	Inversion	Inversion-Unbal	CN	G	G]chr10:94423451]	G	G]chr10:94391473]	NA	TBC1D12	14	0	9	0.642857	1857535:1	N	Y	N	gridss;manta;svaba	3	.	chr10_94391473_chr10_94423451	Y	N	Y	TBC1D12	N	N
chr10	94412891	94412892	chr10	101430834	101430835	+	+	LNCaP_16D	Y	7017943	Inversion	Unbalanced	CN	T	[chr10:101430835[T	A	[chr10:94412892[A	TBC1D12	BTRC	15	17	16	2.2	1865121:1	N	Y	N	gridss;manta;svaba	3	.	chr10_94412892_chr10_101430835	Y	N	Y	BTRC,TBC1D12	Y	N
chr10	94693714	94693715	chr10	101434476	101434477	+	-	LNCaP_16D	Y	6740762	Duplication	Unbalanced	CN	A	]chr10:101434477]A	A	A[chr10:94693715[	CYP2C18	BTRC	25	13	6	0.76	1865122:1	N	Y	N	gridss;manta;svaba	3	.	chr10_94693715_chr10_101434477	Y	N	Y	BTRC,CYP2C18	Y	N
chr10	97275115	97275116	chr10	97277640	97277641	-	+	LNCaP_16D	N	2525	Deletion	Deletion	SVABA	G	G[chr10:97277641[	T	]chr10:97275116]T	ARHGAP19	ARHGAP19	30	39	0	1.3	1860839:1	N	Y	N	gridss;manta;svaba	3	.	chr10_97275116_chr10_97277641	Y	N	Y	ARHGAP19	N	N
chr10	97348533	97348534	chr10	97348851	97348852	-	+	LNCaP_16D	N	318	Deletion	Deletion	SVABA	T	T[chr10:97348852[	C	]chr10:97348534]C	NA	NA	44	20	0	0.454545	1861010:1	N	N	N	gridss;manta;svaba	3	.	chr10_97348534_chr10_97348852	N	N	Y	NA	N	Y
chr10	98265378	98265379	chr10	98265696	98265697	-	+	LNCaP_16D	N	318	Deletion	Deletion	SVABA	A	A[chr10:98265697[	A	]chr10:98265379]A	LOXL4	LOXL4	39	19	6	0.641026	1862117:1	N	Y	N	gridss;manta;svaba	3	.	chr10_98265379_chr10_98265697	N	N	Y	LOXL4	N	Y
chr10	103337781	103337782	chr10	103338079	103338080	-	+	LNCaP_16D	N	298	Deletion	Deletion	SVABA	C	C[chr10:103338080[	A	]chr10:103337782]A	PCGF6	PCGF6	45	19	8	0.6	1868686:1	N	Y	N	gridss;manta;svaba	3	.	chr10_103337782_chr10_103338080	Y	N	Y	PCGF6	N	N
chr10	103992646	103992647	chr10	103992754	103992755	+	-	LNCaP_16D	N	108	Duplication	TandemDup	SVABA	G	]chr10:103992755]G	T	T[chr10:103992647[	SLK	SLK	51	17	0	0.333333	1869529:1	N	Y	N	gridss;manta;svaba	3	.	chr10_103992647_chr10_103992755	N	N	Y	SLK	N	Y
chr10	105493243	105493244	chr10	105493593	105493594	-	+	LNCaP_16D	N	350	Deletion	Deletion	SVABA	G	G[chr10:105493594[	A	]chr10:105493244]A	NA	NA	36	17	0	0.472222	1870862:1	N	N	N	gridss;manta;svaba	3	.	chr10_105493244_chr10_105493594	N	N	Y	NA	N	Y
chr10	106190925	106190926	chr10	106191837	106191838	-	+	LNCaP_16D	N	912	Deletion	Deletion	SVABA	G	G[chr10:106191838[	T	]chr10:106190926]T	NA	NA	32	20	0	0.625	1871462:1	N	N	N	gridss;manta;svaba	3	.	chr10_106190926_chr10_106191838	Y	N	Y	NA	N	N
chr10	106270562	106270563	chr10	106272783	106272784	-	+	LNCaP_16D	N	2221	Deletion	Deletion	SVABA	C	C[chr10:106272784[	C	]chr10:106270563]C	NA	NA	26	33	24	2.19231	1871702:1	N	N	N	gridss;manta;svaba	3	.	chr10_106270563_chr10_106272784	Y	N	Y	NA	N	N
chr10	107968998	107968999	chr10	107969383	107969384	-	+	LNCaP_16D	N	385	Deletion	Deletion	SVABA	A	A[chr10:107969384[	A	]chr10:107968999]A	LINC01435	LINC01435	35	8	5	0.371429	1873495:1	N	Y	N	gridss;manta;svaba	3	.	chr10_107968999_chr10_107969384	N	N	Y	LINC01435	N	Y
chr10	109276635	109276636	chr10	109276939	109276940	-	+	LNCaP_16D	N	304	Deletion	Deletion	SVABA	A	A[chr10:109276940[	A	]chr10:109276636]A	NA	NA	19	23	0	1.21053	1874744:1	N	N	N	gridss;manta;svaba	3	.	chr10_109276636_chr10_109276940	N	N	Y	NA	N	Y
chr10	109812430	109812431	chr10	109818457	109818458	-	+	LNCaP_16D	N	6027	Deletion	Deletion	SVABA	T	T[chr10:109818458[	T	]chr10:109812431]T	NA	NA	202	0	27	0.133663	1875231:1	N	N	N	gridss;svaba	2	.	chr10_109812431_chr10_109818458	Y	N	Y	NA	N	N
chr10	112352424	112352425	chr10	112356900	112356901	-	+	LNCaP_16D	N	4476	Deletion	Deletion	CN	G	G[chr10:112356901[	G	]chr10:112352425]G	GUCY2GP	NA	5	10	17	5.4	1877541:1	N	Y	N	gridss;manta;svaba	3	.	chr10_112352425_chr10_112356901	Y	N	Y	GUCY2GP	N	N
chr10	112398042	112398043	chr10	112398364	112398365	-	+	LNCaP_16D	N	322	Deletion	Deletion	CN	T	T[chr10:112398365[	A	]chr10:112398043]A	ACSL5	ACSL5	29	34	0	1.17241	1877613:1	N	Y	N	gridss;manta;svaba	3	.	chr10_112398043_chr10_112398365	N	N	Y	ACSL5	N	Y
chr10	115246554	115246555	chr10	115246859	115246860	-	+	LNCaP_16D	N	305	Deletion	Deletion	SVABA	T	T[chr10:115246860[	A	]chr10:115246555]A	ATRNL1	ATRNL1	36	11	7	0.5	1881001:1	N	Y	N	gridss;manta;svaba	3	.	chr10_115246555_chr10_115246860	N	N	Y	ATRNL1	N	Y
chr10	115896440	115896441	chr10	115900551	115900552	+	-	LNCaP_16D	N	4111	Duplication	TandemDup	SVABA	T	]chr10:115900552]T	T	T[chr10:115896441[	ATRNL1	ATRNL1	52	13	0	0.25	1881552:1	N	Y	N	gridss;manta;svaba	3	.	chr10_115896441_chr10_115900552	Y	N	Y	ATRNL1	N	N
chr10	115952105	115952106	chr10	115952491	115952492	-	+	LNCaP_16D	N	386	Deletion	Deletion	SVABA	T	T[chr10:115952492[	T	]chr10:115952106]T	NA	NA	48	33	0	0.6875	1881621:1	N	N	N	gridss;manta;svaba	3	.	chr10_115952106_chr10_115952492	N	N	Y	NA	N	Y
chr10	116505811	116505812	chr10	116506120	116506121	-	+	LNCaP_16D	N	309	Deletion	Deletion	SVABA	T	T[chr10:116506121[	T	]chr10:116505812]T	NA	NA	27	26	11	1.37037	1882150:1	N	N	N	manta;svaba	2	.	chr10_116505812_chr10_116506121	N	N	Y	NA	N	Y
chr10	117874771	117874772	chr10	117875094	117875095	-	+	LNCaP_16D	N	323	Deletion	Deletion	SVABA	T	T[chr10:117875095[	G	]chr10:117874772]G	NA	NA	25	32	17	1.96	1883588:1	N	N	N	gridss;manta;svaba	3	.	chr10_117874772_chr10_117875095	N	N	Y	NA	N	Y
chr10	119286026	119286027	chr10	119286098	119286099	+	-	LNCaP_16D	N	72	Duplication	TandemDup	SVABA	T	]chr10:119286099]T	T	T[chr10:119286027[	GRK5	GRK5	74	22	0	0.297297	1885315:1	N	Y	N	gridss;svaba	2	.	chr10_119286027_chr10_119286099	N	N	Y	GRK5	N	Y
chr10	120941625	120941626	chr10	120941916	120941917	-	+	LNCaP_16D	N	291	Deletion	Deletion	SVABA	G	G[chr10:120941917[	A	]chr10:120941626]A	NA	NA	27	15	6	0.777778	1887336:1	N	N	N	gridss;manta;svaba	3	.	chr10_120941626_chr10_120941917	N	N	Y	NA	N	Y
chr10	124227034	124227035	chr10	124227567	124227568	+	-	LNCaP_16D	N	533	Duplication	TandemDup	SVABA	G	]chr10:124227568]G	A	A[chr10:124227035[	NA	NA	97	4	29	0.340206	1890798:1	N	N	N	manta;svaba	2	.	chr10_124227035_chr10_124227568	N	N	Y	NA	N	Y
chr10	125501848	125501849	chr10	125512532	125512533	+	+	LNCaP_16D	Y	10684	Inversion	Inversion-Bal	SVABA	C	[chr10:125512533[C	G	[chr10:125501849[G	NA	NA	63	21	0	0.333333	1892425:1	N	N	N	gridss;manta;svaba	3	.	chr10_125501849_chr10_125512533	Y	N	Y	NA	N	N
chr10	125502210	125502211	chr10	125512720	125512721	+	-	LNCaP_16D	Y	10510	Duplication	TandemDup	SVABA	G	]chr10:125512721]G	C	C[chr10:125502211[	NA	NA	59	0	16	0.271186	1892427:1	N	N	N	gridss;manta;svaba	3	.	chr10_125502211_chr10_125512721	N	N	Y	NA	N	Y
chr10	125502227	125502228	chr10	125508652	125508653	+	-	LNCaP_16D	N	6425	Duplication	TandemDup	SVABA	C	]chr10:125508653]C	A	A[chr10:125502228[	NA	NA	61	27	0	0.442623	1892428:1	N	N	N	gridss;manta;svaba	3	.	chr10_125502228_chr10_125508653	Y	N	Y	NA	N	N
chr10	125503087	125503088	chr10	125508665	125508666	-	+	LNCaP_16D	N	5578	Deletion	Deletion	SVABA	C	C[chr10:125508666[	G	]chr10:125503088]G	NA	NA	46	10	0	0.217391	1892433:1	N	N	N	manta;svaba	2	.	chr10_125503088_chr10_125508666	N	N	Y	NA	N	Y
chr10	127767048	127767049	chr10	127767344	127767345	-	+	LNCaP_16D	N	296	Deletion	Deletion	SVABA	T	T[chr10:127767345[	T	]chr10:127767049]T	NA	NA	25	30	0	1.2	1894702:1	N	N	N	gridss;manta;svaba	3	.	chr10_127767049_chr10_127767345	N	N	Y	NA	N	Y
chr10	128137313	128137314	chr10	128137613	128137614	-	+	LNCaP_16D	N	300	Deletion	Deletion	SVABA	T	T[chr10:128137614[	A	]chr10:128137314]A	NA	NA	34	17	5	0.647059	1895164:1	N	N	N	gridss;manta;svaba	3	.	chr10_128137314_chr10_128137614	N	N	Y	NA	N	Y
chr10	128148308	128148309	chr10	128148620	128148621	-	+	LNCaP_16D	N	312	Deletion	Deletion	SVABA	C	C[chr10:128148621[	A	]chr10:128148309]A	NA	NA	62	18	7	0.403226	1895186:1	N	N	N	gridss;manta;svaba	3	.	chr10_128148309_chr10_128148621	N	N	Y	NA	N	Y
chr10	128583317	128583318	chr10	128583705	128583706	+	-	LNCaP_16D	N	388	Duplication	TandemDup	SVABA	T	]chr10:128583706]T	T	T[chr10:128583318[	NA	NA	74	19	0	0.256757	1895545:1	N	N	N	gridss;svaba	2	.	chr10_128583318_chr10_128583706	N	N	Y	NA	N	Y
chr10	129796915	129796916	chr10	129797209	129797210	-	+	LNCaP_16D	N	294	Deletion	Deletion	SVABA	A	A[chr10:129797210[	G	]chr10:129796916]G	NA	NA	49	25	7	0.653061	1896500:1	N	N	N	gridss;manta;svaba	3	.	chr10_129796916_chr10_129797210	N	N	Y	NA	N	Y
chr10	130790061	130790062	chr10	130790697	130790698	+	-	LNCaP_16D	N	636	Duplication	TandemDup	CN	C	]chr10:130790698]C	A	A[chr10:130790062[	NA	NA	121	26	0	0.214876	1897406:1	N	N	N	gridss;svaba	2	.	chr10_130790062_chr10_130790698	N	N	Y	NA	N	Y
chr10	131060225	131060226	chr10	131060557	131060558	-	+	LNCaP_16D	N	332	Deletion	Deletion	CN	T	T[chr10:131060558[	C	]chr10:131060226]C	NA	NA	90	15	0	0.166667	1897593:1	N	N	N	gridss;svaba	2	.	chr10_131060226_chr10_131060558	N	N	Y	NA	N	Y
chr10	131190420	131190421	chr10	131192945	131192946	-	+	LNCaP_16D	N	2525	Deletion	Deletion	CN	A	A[chr10:131192946[	C	]chr10:131190421]C	TCERG1L	TCERG1L	20	41	0	2.05	1897673:1	N	Y	N	gridss;manta;svaba	3	.	chr10_131190421_chr10_131192946	Y	N	Y	TCERG1L	N	N
chr10	132161838	132161839	chr10	132162139	132162140	-	+	LNCaP_16D	N	301	Deletion	Deletion	CN	T	T[chr10:132162140[	C	]chr10:132161839]C	JAKMIP3	JAKMIP3	31	14	0	0.451613	1898787:1	N	Y	N	gridss;manta;svaba	3	.	chr10_132161839_chr10_132162140	N	N	Y	JAKMIP3	N	Y
chr11	1078646	1078647	chr11	1081475	1081476	-	+	LNCaP_16D	N	2829	Deletion	Deletion	CN	G	G[chr11:1081476[	A	]chr11:1078647]A	MUC2	MUC2	0	0	14	Inf	1902041:1	N	Y	N	manta;svaba	2	.	chr11_1078647_chr11_1081476	N	N	Y	MUC2	N	Y
chr11	1894043	1894044	chr11	1915725	1915726	-	+	LNCaP_16D	Y	21682	Deletion	Deletion	CN	G	G[chr11:1915726[	G	]chr11:1894044]G	NA	NA	18	23	0	1.27778	1902934:1	N	N	N	gridss;manta;svaba	3	.	chr11_1894044_chr11_1915726	Y	N	Y	NA	N	N
chr11	1894057	1894058	chr11	1939846	1939847	+	+	LNCaP_16D	Y	45789	Inversion	Inversion-Unbal	CN	G	[chr11:1939847[G	C	[chr11:1894058[C	NA	NA	65	20	14	0.523077	1903006:1	N	N	N	manta;svaba	2	.	chr11_1894058_chr11_1939847	N	N	Y	NA	N	Y
chr11	2194091	2194092	chr11	2194335	2194336	-	+	LNCaP_16D	N	244	Deletion	Deletion	SVABA	G	G[chr11:2194336[	G	]chr11:2194092]G	NA	NA	29	31	0	1.06897	1903270:1	N	N	N	gridss;manta;svaba	3	.	chr11_2194092_chr11_2194336	N	N	Y	NA	N	Y
chr11	4781304	4781305	chr11	4781602	4781603	-	+	LNCaP_16D	N	298	Deletion	Deletion	SVABA	A	A[chr11:4781603[	A	]chr11:4781305]A	MMP26	MMP26	59	14	7	0.355932	1905967:1	N	Y	N	gridss;svaba	2	.	chr11_4781305_chr11_4781603	N	N	Y	MMP26	N	Y
chr11	5085737	5085738	chr11	5085981	5085982	-	+	LNCaP_16D	N	244	Deletion	Deletion	SVABA	G	G[chr11:5085982[	A	]chr11:5085738]A	NA	NA	46	38	0	0.826087	1906176:1	N	N	N	gridss;manta;svaba	3	.	chr11_5085738_chr11_5085982	Y	N	Y	NA	N	N
chr11	5549455	5549456	chr11	5549556	5549557	+	-	LNCaP_16D	N	101	Duplication	TandemDup	SVABA	C	]chr11:5549557]C	A	A[chr11:5549456[	NA	NA	64	15	0	0.234375	1906711:1	N	N	N	gridss;manta;svaba	3	.	chr11_5549456_chr11_5549557	N	N	Y	NA	N	Y
chr11	5616240	5616241	chr11	5617725	5617726	-	+	LNCaP_16D	N	1485	Deletion	Deletion	SVABA	G	G[chr11:5617726[	G	]chr11:5616241]G	TRIM6-TRIM34	TRIM6-TRIM34	10	19	18	3.7	1906771:1	N	Y	N	manta;svaba	2	.	chr11_5616241_chr11_5617726	N	N	Y	TRIM6-TRIM34	N	Y
chr11	7188078	7188079	chr11	7188381	7188382	-	+	LNCaP_16D	N	303	Deletion	Deletion	SVABA	T	T[chr11:7188382[	G	]chr11:7188079]G	NA	NA	59	27	0	0.457627	1908322:1	N	N	N	gridss;manta;svaba	3	.	chr11_7188079_chr11_7188382	N	N	Y	NA	N	Y
chr11	7491543	7491544	chr11	7491764	7491765	+	-	LNCaP_16D	N	221	Duplication	TandemDup	SVABA	T	]chr11:7491765]T	G	G[chr11:7491544[	OLFML1	OLFML1	68	16	5	0.308824	1908531:1	N	Y	N	gridss;manta;svaba	3	.	chr11_7491544_chr11_7491765	Y	N	Y	OLFML1	N	N
chr11	9083098	9083099	chr11	83317947	83317948	-	-	LNCaP_16D	Y	74234849	Inversion	Balanced	SVABA	C	C]chr11:83317948]	C	C]chr11:9083099]	SCUBE2	NA	17	0	13	0.764706	1910453:1	N	Y	N	gridss;manta;svaba	3	.	chr11_9083099_chr11_83317948	Y	N	Y	SCUBE2	N	N
chr11	9199059	9199060	chr17	37021841	37021842	+	-	LNCaP_16D	Y	-1	InterChr	Trans-Bal	SVABA	A	]chr17:37021842]A	A	A[chr11:9199060[	DENND5A	AATF	29	12	5	0.586207	2672913:1	N	Y	Y	manta;svaba	2	.	chr11_9199060_chr17_37021842	N	Y	Y	AATF,DENND5A	Y	N
chr11	9504248	9504249	chr11	9505252	9505253	-	+	LNCaP_16D	N	1004	Deletion	Deletion	SVABA	A	A[chr11:9505253[	T	]chr11:9504249]T	ZNF143	ZNF143	42	15	0	0.357143	1911373:1	N	Y	N	gridss;svaba	2	.	chr11_9504249_chr11_9505253	N	N	Y	ZNF143	N	Y
chr11	9773038	9773039	chr11	9773352	9773353	-	+	LNCaP_16D	N	314	Deletion	Deletion	SVABA	G	G[chr11:9773353[	A	]chr11:9773039]A	SBF2-AS1	SBF2-AS1	34	22	0	0.647059	1911700:1	N	Y	N	manta;svaba	2	.	chr11_9773039_chr11_9773353	N	N	Y	SBF2-AS1	N	Y
chr11	10271198	10271199	chr11	10272287	10272288	-	+	LNCaP_16D	N	1089	Deletion	Deletion	SVABA	T	T[chr11:10272288[	C	]chr11:10271199]C	SBF2	SBF2	31	41	0	1.32258	1912526:1	N	Y	N	gridss;manta;svaba	3	.	chr11_10271199_chr11_10272288	Y	N	Y	SBF2	N	N
chr11	12131010	12131011	chr11	12131321	12131322	-	+	LNCaP_16D	N	311	Deletion	Deletion	SVABA	G	G[chr11:12131322[	A	]chr11:12131011]A	MICAL2	MICAL2	33	37	0	1.12121	1914240:1	N	Y	N	gridss;manta;svaba	3	.	chr11_12131011_chr11_12131322	N	N	Y	MICAL2	N	Y
chr11	13001661	13001662	chr18	55923498	55923499	+	+	LNCaP_16D	Y	-1	InterChr	Trans-Bal	SVABA	G	[chr18:55923499[G	A	[chr11:13001662[A	NA	NA	23	31	8	1.69565	2788529:1	N	N	Y	manta;svaba	2	.	chr11_13001662_chr18_55923499	Y	N	Y	NA	N	N
chr11	13544374	13544375	chr11	13544743	13544744	-	+	LNCaP_16D	N	369	Deletion	Deletion	SVABA	G	G[chr11:13544744[	G	]chr11:13544375]G	NA	NA	10	24	8	3.2	1915610:1	N	N	N	gridss;manta;svaba	3	.	chr11_13544375_chr11_13544744	N	N	Y	NA	N	Y
chr11	14326778	14326779	chr11	14327080	14327081	-	+	LNCaP_16D	N	302	Deletion	Deletion	SVABA	G	G[chr11:14327081[	A	]chr11:14326779]A	RRAS2	RRAS2	25	29	0	1.16	1916367:1	N	Y	N	gridss;manta;svaba	3	.	chr11_14326779_chr11_14327081	N	N	Y	RRAS2	N	Y
chr11	16576030	16576031	chr11	16576339	16576340	-	+	LNCaP_16D	N	309	Deletion	Deletion	SVABA	C	C[chr11:16576340[	G	]chr11:16576031]G	SOX6	SOX6	25	25	14	1.56	1918379:1	N	Y	N	gridss;manta;svaba	3	.	chr11_16576031_chr11_16576340	N	N	Y	SOX6	N	Y
chr11	16974630	16974631	chr11	16975046	16975047	-	+	LNCaP_16D	N	416	Deletion	Deletion	SVABA	T	T[chr11:16975047[	C	]chr11:16974631]C	PLEKHA7	PLEKHA7	39	27	0	0.692308	1918670:1	N	Y	N	gridss;manta;svaba	3	.	chr11_16974631_chr11_16975047	Y	N	Y	PLEKHA7	N	N
chr11	17174304	17174305	chr11	17174605	17174606	-	+	LNCaP_16D	N	301	Deletion	Deletion	SVABA	C	C[chr11:17174606[	A	]chr11:17174305]A	PIK3C2A	PIK3C2A	10	33	0	3.3	1919083:1	N	Y	N	manta;svaba	2	.	chr11_17174305_chr11_17174606	Y	N	Y	PIK3C2A	N	N
chr11	18942456	18942457	chr11	18964649	18964650	-	+	LNCaP_16D	Y	22193	Deletion	Deletion	CN	G	G[chr11:18964650[	A	]chr11:18942457]A	NA	NA	22	0	15	0.681818	1921308:1	N	N	N	manta;svaba	2	.	chr11_18942457_chr11_18964650	N	N	Y	NA	N	Y
chr11	21825726	21825727	chr11	21827832	21827833	-	+	LNCaP_16D	N	2106	Deletion	Deletion	SVABA	A	A[chr11:21827833[	T	]chr11:21825727]T	ANO5	ANO5	39	14	0	0.358974	1923832:1	N	Y	N	gridss;manta;svaba	3	.	chr11_21825727_chr11_21827833	N	N	Y	ANO5	N	Y
chr11	24214839	24214840	chr11	24214930	24214931	+	-	LNCaP_16D	N	91	Duplication	TandemDup	SVABA	A	]chr11:24214931]A	A	A[chr11:24214840[	NA	NA	67	14	0	0.208955	1926414:1	N	N	N	manta;svaba	2	.	chr11_24214840_chr11_24214931	N	N	Y	NA	N	Y
chr11	24327948	24327949	chr11	24334002	24334003	-	+	LNCaP_16D	N	6054	Deletion	Deletion	SVABA	C	C[chr11:24334003[	A	]chr11:24327949]A	NA	NA	43	14	0	0.325581	1926547:1	N	N	N	gridss;manta;svaba	3	.	chr11_24327949_chr11_24334003	N	N	Y	NA	N	Y
chr11	25410956	25410957	chr11	25411180	25411181	-	+	LNCaP_16D	N	224	Deletion	Deletion	SVABA	A	A[chr11:25411181[	A	]chr11:25410957]A	NA	NA	28	34	0	1.21429	1927835:1	N	N	N	gridss;manta;svaba	3	.	chr11_25410957_chr11_25411181	Y	N	Y	NA	N	N
chr11	27286338	27286339	chr11	27286655	27286656	-	+	LNCaP_16D	N	317	Deletion	Deletion	SVABA	T	T[chr11:27286656[	A	]chr11:27286339]A	NA	NA	24	36	0	1.5	1929689:1	N	N	N	gridss;manta;svaba	3	.	chr11_27286339_chr11_27286656	N	N	Y	NA	N	Y
chr11	27635715	27635716	chr11	27636048	27636049	-	+	LNCaP_16D	N	333	Deletion	Deletion	SVABA	G	G[chr11:27636049[	C	]chr11:27635716]C	BDNF-AS	BDNF-AS	16	17	0	1.0625	1930067:1	N	Y	N	gridss;manta;svaba	3	.	chr11_27635716_chr11_27636049	N	N	Y	BDNF-AS	N	Y
chr11	28985654	28985655	chr11	28991341	28991342	-	+	LNCaP_16D	N	5687	Deletion	Deletion	SVABA	A	A[chr11:28991342[	G	]chr11:28985655]G	NA	NA	35	23	8	0.885714	1931275:1	N	N	N	gridss;manta;svaba	3	.	chr11_28985655_chr11_28991342	N	N	Y	NA	N	Y
chr11	29726736	29726737	chr11	29727056	29727057	-	+	LNCaP_16D	N	320	Deletion	Deletion	SVABA	T	T[chr11:29727057[	A	]chr11:29726737]A	NA	NA	41	20	0	0.487805	1931926:1	N	N	N	gridss;manta;svaba	3	.	chr11_29726737_chr11_29727057	N	N	Y	NA	N	Y
chr11	31130899	31130900	chr11	31131200	31131201	-	+	LNCaP_16D	N	301	Deletion	Deletion	SVABA	A	A[chr11:31131201[	A	]chr11:31130900]A	DCDC1	DCDC1	20	26	12	1.9	1933091:1	N	Y	N	gridss;manta;svaba	3	.	chr11_31130900_chr11_31131201	N	N	Y	DCDC1	N	Y
chr11	31372228	31372229	chr11	31376099	31376100	-	+	LNCaP_16D	N	3871	Deletion	Deletion	SVABA	A	A[chr11:31376100[	T	]chr11:31372229]T	DNAJC24	DNAJC24	34	17	13	0.882353	1933228:1	N	Y	N	gridss;manta;svaba	3	.	chr11_31372229_chr11_31376100	Y	N	Y	DNAJC24	N	N
chr11	32265106	32265107	chr11	32265427	32265428	-	+	LNCaP_16D	N	321	Deletion	Deletion	SVABA	T	T[chr11:32265428[	A	]chr11:32265107]A	THEM7P	THEM7P	38	11	7	0.473684	1934162:1	N	Y	N	gridss;manta;svaba	3	.	chr11_32265107_chr11_32265428	N	N	Y	THEM7P	N	Y
chr11	33516140	33516141	chr11	33516449	33516450	-	+	LNCaP_16D	N	309	Deletion	Deletion	SVABA	T	T[chr11:33516450[	C	]chr11:33516141]C	KIAA1549L	KIAA1549L	34	32	0	0.941176	1936034:1	N	Y	N	gridss;manta;svaba	3	.	chr11_33516141_chr11_33516450	N	N	Y	KIAA1549L	N	Y
chr11	34150601	34150602	chr11	34152558	34152559	+	-	LNCaP_16D	N	1957	Duplication	TandemDup	SVABA	T	]chr11:34152559]T	A	A[chr11:34150602[	NA	ABTB2	66	16	0	0.242424	1936866:1	N	Y	N	gridss;manta;svaba	3	.	chr11_34150602_chr11_34152559	Y	N	Y	ABTB2	N	N
chr11	38279202	38279203	chr11	38279562	38279563	-	+	LNCaP_16D	N	360	Deletion	Deletion	SVABA	A	A[chr11:38279563[	A	]chr11:38279203]A	NA	NA	31	18	20	1.22581	1940860:1	N	N	N	gridss;manta;svaba	3	.	chr11_38279203_chr11_38279563	N	N	Y	NA	N	Y
chr11	39783576	39783577	chr11	39783899	39783900	-	+	LNCaP_16D	N	323	Deletion	Deletion	SVABA	T	T[chr11:39783900[	C	]chr11:39783577]C	NA	NA	39	32	19	1.30769	1942629:1	N	N	N	gridss;svaba	2	.	chr11_39783577_chr11_39783900	N	N	Y	NA	N	Y
chr11	40985481	40985482	chr11	40985790	40985791	-	+	LNCaP_16D	N	309	Deletion	Deletion	SVABA	T	T[chr11:40985791[	T	]chr11:40985482]T	LRRC4C	LRRC4C	35	34	0	0.971429	1943816:1	N	Y	N	gridss;manta;svaba	3	.	chr11_40985482_chr11_40985791	N	N	Y	LRRC4C	N	Y
chr11	41140439	41140440	chr11	41145492	41145493	+	+	LNCaP_16D	N	5053	Inversion	Inversion-Bal	SVABA	A	[chr11:41145493[TTGGTTCTGATGGATCAGTAGGAATA	A	[chr11:41140440[ATTCCTACTGATCCATCAGAACCAAA	LRRC4C	LRRC4C	97	25	19	0.453608	MantaBND:177457:0:1:1:0:0:0	N	Y	N	gridss;manta	2	.	chr11_41140440_chr11_41145493	Y	N	Y	LRRC4C	N	N
chr11	41140739	41140740	chr11	41145483	41145484	-	-	LNCaP_16D	N	4745	Inversion	Inversion-Bal	SVABA	A	A]chr11:41145485]	A	A]chr11:41140741]	LRRC4C	LRRC4C	88	19	13	0.363636	MantaBND:177457:1:2:0:0:0:0	N	Y	N	gridss;manta	2	.	chr11_41140740_chr11_41145484	Y	N	Y	LRRC4C	N	N
chr11	42134613	42134614	chr11	42134928	42134929	-	+	LNCaP_16D	N	315	Deletion	Deletion	SVABA	A	A[chr11:42134929[	A	]chr11:42134614]A	NA	NA	40	7	0	0.175	1944910:1	N	N	N	gridss;manta;svaba	3	.	chr11_42134614_chr11_42134929	Y	N	Y	NA	N	N
chr11	42442555	42442556	chr11	42442859	42442860	-	+	LNCaP_16D	N	304	Deletion	Deletion	SVABA	C	C[chr11:42442860[	G	]chr11:42442556]G	NA	NA	23	29	11	1.73913	1945271:1	N	N	N	gridss;manta;svaba	3	.	chr11_42442556_chr11_42442860	N	N	Y	NA	N	Y
chr11	43870293	43870294	chr11	43870615	43870616	-	+	LNCaP_16D	N	322	Deletion	Deletion	SVABA	G	G[chr11:43870616[	A	]chr11:43870294]A	NA	NA	21	28	13	1.95238	1946792:1	N	N	N	gridss;manta;svaba	3	.	chr11_43870294_chr11_43870616	N	N	Y	NA	N	Y
chr11	45408298	45408299	chr11	45410063	45410064	-	+	LNCaP_16D	N	1765	Deletion	Deletion	SVABA	C	C[chr11:45410064[	G	]chr11:45408299]G	NA	NA	38	19	0	0.5	1948013:1	N	N	N	gridss;manta;svaba	3	.	chr11_45408299_chr11_45410064	Y	N	Y	NA	N	N
chr11	47036036	47036037	chr11	47042160	47042161	-	+	LNCaP_16D	N	6124	Deletion	Deletion	SVABA	A	A[chr11:47042161[	C	]chr11:47036037]C	C11orf49	C11orf49	9	23	0	2.55556	1950209:1	N	Y	N	manta;svaba	2	.	chr11_47036037_chr11_47042161	Y	N	Y	C11orf49	N	N
chr11	47866114	47866115	chr11	47866642	47866643	-	+	LNCaP_16D	N	528	Deletion	Deletion	SVABA	T	T[chr11:47866643[	T	]chr11:47866115]T	NA	NA	19	25	0	1.31579	1951823:1	N	N	N	gridss;manta;svaba	3	.	chr11_47866115_chr11_47866643	N	N	Y	NA	N	Y
chr11	48098518	48098519	chr11	48098818	48098819	-	+	LNCaP_16D	N	300	Deletion	Deletion	SVABA	T	T[chr11:48098819[	T	]chr11:48098519]T	PTPRJ	PTPRJ	25	35	0	1.4	1952441:1	N	Y	N	gridss;manta;svaba	3	.	chr11_48098519_chr11_48098819	N	N	Y	PTPRJ	N	Y
chr11	48579305	48579306	chr11	48582730	48582731	-	+	LNCaP_16D	N	3425	Deletion	Deletion	SVABA	C	C[chr11:48582731[	T	]chr11:48579306]T	NA	NA	42	13	14	0.642857	1952876:1	N	N	N	gridss;manta;svaba	3	.	chr11_48579306_chr11_48582731	N	N	Y	NA	N	Y
chr11	48692510	48692511	chr11	48693521	48693522	-	+	LNCaP_16D	N	1011	Deletion	Deletion	SVABA	C	C[chr11:48693522[	A	]chr11:48692511]A	NA	NA	32	16	0	0.5	1952898:1	N	N	N	gridss;manta;svaba	3	.	chr11_48692511_chr11_48693522	N	N	Y	NA	N	Y
chr11	48713227	48713228	chr11	48715396	48715397	-	+	LNCaP_16D	N	2169	Deletion	Deletion	SVABA	T	T[chr11:48715397[	T	]chr11:48713228]T	NA	NA	36	8	10	0.5	1952937:1	N	N	N	manta;svaba	2	.	chr11_48713228_chr11_48715397	N	N	Y	NA	N	Y
chr11	50430492	50430493	chr11	50433095	50433096	+	-	LNCaP_16D	N	2603	Duplication	TandemDup	CN	A	]chr11:50433096]A	C	C[chr11:50430493[	NA	NA	53	15	10	0.471698	1955075:1	N	N	N	manta;svaba	2	.	chr11_50430493_chr11_50433096	N	N	Y	NA	N	Y
chr11	54544145	54544146	chr11	54548139	54548140	-	+	LNCaP_16D	N	3994	Deletion	Deletion	SVABA	C	C[chr11:54548140[	T	]chr11:54544146]T	NA	NA	54	0	23	0.425926	1956971:1	N	N	N	manta;svaba	2	.	chr11_54544146_chr11_54548140	N	N	Y	NA	N	Y
chr11	54756309	54756310	chr11	54778076	54778077	-	+	LNCaP_16D	Y	21767	Deletion	Deletion	SVABA	C	C[chr11:54778077[	G	]chr11:54756310]G	NA	NA	5	17	23	8	1956989:1	N	N	N	gridss;manta;svaba	3	.	chr11_54756310_chr11_54778077	Y	N	Y	NA	N	N
chr11	55057743	55057744	chr11	55057934	55057935	+	-	LNCaP_16D	N	191	Duplication	TandemDup	CN	A	]chr11:55057935]A	C	C[chr11:55057744[	NA	NA	84	28	0	0.333333	1957140:1	N	N	N	gridss;manta;svaba	3	.	chr11_55057744_chr11_55057935	N	N	Y	NA	N	Y
chr11	55117877	55117878	chr11	55124729	55124730	-	+	LNCaP_16D	N	6852	Deletion	Deletion	CN	C	C[chr11:55124730[	G	]chr11:55117878]G	NA	NA	0	27	22	Inf	1957197:1	N	N	N	gridss;manta;svaba	3	.	chr11_55117878_chr11_55124730	Y	N	Y	NA	N	N
chr11	55247437	55247438	chr11	55248994	55248995	+	-	LNCaP_16D	N	1557	Duplication	TandemDup	CN	T	]chr11:55248995]T	A	A[chr11:55247438[	NA	NA	48	12	9	0.4375	1957314:1	N	N	N	manta;svaba	2	.	chr11_55247438_chr11_55248995	Y	N	Y	NA	N	N
chr11	58195370	58195371	chr11	58195683	58195684	-	+	LNCaP_16D	N	313	Deletion	Deletion	SVABA	T	T[chr11:58195684[	C	]chr11:58195371]C	NA	NA	35	16	6	0.628571	1960305:1	N	N	N	gridss;manta;svaba	3	.	chr11_58195371_chr11_58195684	N	N	Y	NA	N	Y
chr11	58199861	58199862	chr11	78657810	78657811	+	+	LNCaP_16D	Y	20457949	Inversion	Balanced	CN	G	[chr11:78657811[G	G	[chr11:58199862[G	NA	TENM4	39	27	13	1.02564	1988041:1	N	Y	N	gridss;manta;svaba	3	.	chr11_58199862_chr11_78657811	Y	N	Y	TENM4	N	N
chr11	58399525	58399526	chr11	58400676	58400677	-	+	LNCaP_16D	N	1151	Deletion	Deletion	SVABA	T	T[chr11:58400677[	A	]chr11:58399526]A	NA	NA	34	12	0	0.352941	1960528:1	N	N	N	gridss;manta;svaba	3	.	chr11_58399526_chr11_58400677	Y	N	Y	NA	N	N
chr11	58453150	58453151	chr11	58453461	58453462	-	+	LNCaP_16D	N	311	Deletion	Deletion	SVABA	T	T[chr11:58453462[	A	]chr11:58453151]A	NA	NA	44	18	6	0.545455	1960503:1	N	N	N	manta;svaba	2	.	chr11_58453151_chr11_58453462	N	N	Y	NA	N	Y
chr11	59041828	59041829	chr11	59042144	59042145	-	+	LNCaP_16D	N	316	Deletion	Deletion	SVABA	A	A[chr11:59042145[	A	]chr11:59041829]A	GLYATL1	GLYATL1	41	36	10	1.12195	1960970:1	N	Y	N	manta;svaba	2	.	chr11_59041829_chr11_59042145	N	N	Y	GLYATL1	N	Y
chr11	62074340	62074341	chr14	81320429	81320430	-	+	LNCaP_16D	Y	-1	InterChr	Trans-Bal	SVABA	G	G[chr14:81320430[	A	]chr11:62074341]A	NA	STON2	35	40	0	1.14286	1964625:1	N	Y	Y	gridss;manta;svaba	3	.	chr11_62074341_chr14_81320430	Y	N	Y	STON2	N	N
chr11	62177314	62177315	chr11	62177613	62177614	-	+	LNCaP_16D	N	299	Deletion	Deletion	SVABA	A	A[chr11:62177614[	T	]chr11:62177315]T	NA	NA	41	14	0	0.341463	1964669:1	N	N	N	gridss;manta;svaba	3	.	chr11_62177315_chr11_62177614	N	N	Y	NA	N	Y
chr11	62277792	62277793	chr11	125589067	125589068	+	+	LNCaP_16D	Y	63311275	Inversion	Balanced	SVABA	A	[chr11:125589068[GAAA	A	[chr11:62277793[TTCA	NA	FEZ1	55	18	2	0.363636	MantaBND:179229:0:1:0:0:0:0	N	Y	N	gridss;manta	2	.	chr11_62277793_chr11_125589068	N	N	Y	FEZ1	N	Y
chr11	65874639	65874640	chr11	65876048	65876049	-	+	LNCaP_16D	N	1409	Deletion	Deletion	SVABA	T	T[chr11:65876049[	C	]chr11:65874640]C	NA	NA	41	23	9	0.780488	1970544:1	N	N	N	gridss;manta;svaba	3	.	chr11_65874640_chr11_65876049	Y	N	Y	NA	N	N
chr11	66251220	66251221	chr11	66252426	66252427	-	-	LNCaP_16D	N	1206	Inversion	Inversion-Bal	SVABA	G	G]chr11:66252427]	C	C]chr11:66251221]	NA	NA	45	20	12	0.711111	1971226:1	N	N	N	manta;svaba	2	.	chr11_66251221_chr11_66252427	N	N	Y	NA	N	Y
chr11	66251585	66251586	chr11	66252432	66252433	+	+	LNCaP_16D	N	847	Inversion	NA	SVABA	A	[chr11:66252433[A	T	[chr11:66251586[T	NA	NA	36	14	20	0.944444	1971227:1	N	N	N	gridss;manta;svaba	3	.	chr11_66251586_chr11_66252433	Y	N	Y	NA	N	N
chr11	66944095	66944096	chr11	66945817	66945818	-	+	LNCaP_16D	N	1722	Deletion	Deletion	SVABA	A	A[chr11:66945818[	G	]chr11:66944096]G	PC	PC	10	0	31	3.1	1972419:1	N	Y	N	gridss;manta;svaba	3	.	chr11_66944096_chr11_66945818	N	N	Y	PC	N	Y
chr11	67874752	67874753	chr11	67877372	67877373	-	+	LNCaP_16D	N	2620	Deletion	Deletion	SVABA	T	T[chr11:67877373[	A	]chr11:67874753]A	NA	NA	37	19	5	0.648649	1974107:1	N	N	N	gridss;manta;svaba	3	.	chr11_67874753_chr11_67877373	Y	N	Y	NA	N	N
chr11	68207058	68207059	chr11	68208295	68208296	+	-	LNCaP_16D	N	1237	Duplication	TandemDup	SVABA	G	]chr11:68208296]G	A	A[chr11:68207059[	KMT5B	KMT5B	37	18	0	0.486486	1974559:1	N	Y	N	gridss;manta;svaba	3	.	chr11_68207059_chr11_68208296	Y	N	Y	KMT5B	N	N
chr11	68415635	68415636	chr11	68415935	68415936	-	+	LNCaP_16D	N	300	Deletion	Deletion	SVABA	T	T[chr11:68415936[	T	]chr11:68415636]T	LRP5	LRP5	18	30	11	2.27778	1975147:1	N	Y	N	gridss;manta;svaba	3	.	chr11_68415636_chr11_68415936	N	N	Y	LRP5	N	Y
chr11	72150564	72150565	chr11	72150868	72150869	-	+	LNCaP_16D	N	304	Deletion	Deletion	SVABA	T	T[chr11:72150869[	T	]chr11:72150565]T	NA	NA	28	35	14	1.75	1979559:1	N	N	N	gridss;manta;svaba	3	.	chr11_72150565_chr11_72150869	N	N	Y	NA	N	Y
chr11	74434025	74434026	chr11	74434359	74434360	-	+	LNCaP_16D	N	334	Deletion	Deletion	SVABA	C	C[chr11:74434360[	A	]chr11:74434026]A	NA	NA	40	32	0	0.8	1982671:1	N	N	N	gridss;manta;svaba	3	.	chr11_74434026_chr11_74434360	N	N	Y	NA	N	Y
chr11	74821377	74821378	chr11	74821678	74821679	-	+	LNCaP_16D	N	301	Deletion	Deletion	SVABA	G	G[chr11:74821679[	A	]chr11:74821378]A	RNF169	RNF169	42	18	8	0.619048	1983234:1	N	Y	N	gridss;manta;svaba	3	.	chr11_74821378_chr11_74821679	Y	N	Y	RNF169	N	N
chr11	81789462	81789463	chr11	81810296	81810297	-	+	LNCaP_16D	Y	20834	Deletion	Deletion	SVABA	A	A[chr11:81810297[	A	]chr11:81789463]A	NA	NA	17	20	0	1.17647	1990595:1	N	N	N	gridss;manta;svaba	3	.	chr11_81789463_chr11_81810297	Y	N	Y	NA	N	N
chr11	81845140	81845141	chr11	81845496	81845497	-	+	LNCaP_16D	N	356	Deletion	Deletion	SVABA	T	T[chr11:81845497[	A	]chr11:81845141]A	NA	NA	27	29	0	1.07407	1990667:1	N	N	N	gridss;manta;svaba	3	.	chr11_81845141_chr11_81845497	N	N	Y	NA	N	Y
chr11	83432329	83432330	chr11	83432617	83432618	-	+	LNCaP_16D	N	288	Deletion	Deletion	SVABA	C	C[chr11:83432618[	C	]chr11:83432330]C	NA	NA	31	13	0	0.419355	1992328:1	N	N	N	manta;svaba	2	.	chr11_83432330_chr11_83432618	N	Y	Y	NA	N	N
chr11	86574918	86574919	chr11	86575680	86575681	-	+	LNCaP_16D	N	762	Deletion	Deletion	SVABA	G	G[chr11:86575681[	C	]chr11:86574919]C	ME3	ME3	44	27	0	0.613636	1995271:1	N	Y	N	gridss;manta;svaba	3	.	chr11_86574919_chr11_86575681	N	N	Y	ME3	N	Y
chr11	88185392	88185393	chr11	88185693	88185694	-	+	LNCaP_16D	N	301	Deletion	Deletion	SVABA	T	T[chr11:88185694[	C	]chr11:88185393]C	NA	NA	46	18	0	0.391304	1996873:1	N	N	N	gridss;manta;svaba	3	.	chr11_88185393_chr11_88185694	N	N	Y	NA	N	Y
chr11	93136637	93136638	chr11	93142747	93142748	-	+	LNCaP_16D	N	6110	Deletion	Deletion	SVABA	T	T[chr11:93142748[	G	]chr11:93136638]G	NA	NA	42	15	0	0.357143	2001510:1	N	N	N	gridss;manta;svaba	3	.	chr11_93136638_chr11_93142748	Y	N	Y	NA	N	N
chr11	93369648	93369649	chr11	93369952	93369953	-	+	LNCaP_16D	N	304	Deletion	Deletion	SVABA	C	C[chr11:93369953[	A	]chr11:93369649]A	DEUP1	DEUP1	38	17	10	0.710526	2001716:1	N	Y	N	gridss;manta;svaba	3	.	chr11_93369649_chr11_93369953	N	N	Y	DEUP1	N	Y
chr11	93946077	93946078	chr11	93948257	93948258	-	+	LNCaP_16D	N	2180	Deletion	Deletion	SVABA	T	T[chr11:93948258[	G	]chr11:93946078]G	NA	NA	52	37	16	1.01923	2002325:1	N	N	N	gridss;manta;svaba	3	.	chr11_93946078_chr11_93948258	Y	N	Y	NA	N	N
chr11	96743772	96743773	chr11	96744086	96744087	-	+	LNCaP_16D	N	314	Deletion	Deletion	SVABA	T	T[chr11:96744087[	G	]chr11:96743773]G	NA	NA	32	35	13	1.5	2004912:1	N	N	N	gridss;manta;svaba	3	.	chr11_96743773_chr11_96744087	Y	N	Y	NA	N	N
chr11	97301216	97301217	chr11	97301973	97301974	-	+	LNCaP_16D	N	757	Deletion	Deletion	SVABA	T	T[chr11:97301974[	A	]chr11:97301217]A	NA	NA	40	18	0	0.45	2005372:1	N	N	N	gridss;svaba	2	.	chr11_97301217_chr11_97301974	N	N	Y	NA	N	Y
chr11	99405606	99405607	chr11	99405931	99405932	-	+	LNCaP_16D	N	325	Deletion	Deletion	SVABA	T	T[chr11:99405932[	A	]chr11:99405607]A	CNTN5	CNTN5	17	28	18	2.70588	2007455:1	N	Y	N	gridss;manta;svaba	3	.	chr11_99405607_chr11_99405932	N	N	Y	CNTN5	N	Y
chr11	99819751	99819752	chr11	99820575	99820576	-	-	LNCaP_16D	N	824	Inversion	NA	SVABA	C	C]chr11:99820576]	C	C]chr11:99819752]	CNTN5	CNTN5	45	13	0	0.288889	2008054:1	N	Y	N	gridss;manta;svaba	3	.	chr11_99819752_chr11_99820576	Y	N	Y	CNTN5	N	N
chr11	101546052	101546053	chr11	101546371	101546372	-	+	LNCaP_16D	N	319	Deletion	Deletion	SVABA	T	T[chr11:101546372[	T	]chr11:101546053]T	TRPC6	TRPC6	39	19	0	0.487179	2009515:1	N	Y	N	gridss;manta;svaba	3	.	chr11_101546053_chr11_101546372	N	N	Y	TRPC6	N	Y
chr11	104240549	104240550	chr11	104240660	104240661	+	+	LNCaP_16D	N	111	Inversion	NA	SVABA	T	[chr11:104240661[T	T	[chr11:104240550[T	NA	NA	65	13	16	0.446154	MantaBND:183218:0:0:1:0:0:0	N	N	N	gridss;manta	2	.	chr11_104240550_chr11_104240661	N	N	Y	NA	N	Y
chr11	104309665	104309666	chr11	104309995	104309996	-	+	LNCaP_16D	N	330	Deletion	Deletion	SVABA	C	C[chr11:104309996[	A	]chr11:104309666]A	NA	NA	53	40	0	0.754717	2012549:1	N	N	N	gridss;svaba	2	.	chr11_104309666_chr11_104309996	N	N	Y	NA	N	Y
chr11	105524331	105524332	chr11	105524513	105524514	+	-	LNCaP_16D	N	182	Duplication	TandemDup	SVABA	A	]chr11:105524514]A	G	G[chr11:105524332[	CARD18	CARD18	68	22	0	0.323529	2013618:1	N	Y	N	gridss;manta;svaba	3	.	chr11_105524332_chr11_105524514	N	N	Y	CARD18	N	Y
chr11	106272351	106272352	chr11	106273061	106273062	+	+	LNCaP_16D	N	710	Inversion	NA	SVABA	C	[chr11:106273062[C	G	[chr11:106272352[G	NA	NA	36	0	13	0.361111	2014237:1	N	N	N	manta;svaba	2	.	chr11_106272352_chr11_106273062	Y	N	Y	NA	N	N
chr11	106915511	106915512	chr11	106918846	106918847	-	+	LNCaP_16D	N	3335	Deletion	Deletion	SVABA	T	T[chr11:106918847[	G	]chr11:106915512]G	GUCY1A2	GUCY1A2	20	17	0	0.85	2014800:1	N	Y	N	gridss;manta;svaba	3	.	chr11_106915512_chr11_106918847	Y	N	Y	GUCY1A2	N	N
chr11	110105986	110105987	chr11	110106300	110106301	-	+	LNCaP_16D	N	314	Deletion	Deletion	SVABA	A	A[chr11:110106301[	A	]chr11:110105987]A	RDX	RDX	38	48	0	1.26316	2018629:1	N	Y	N	gridss;manta;svaba	3	.	chr11_110105987_chr11_110106301	Y	N	Y	RDX	N	N
chr11	112331777	112331778	chr11	112331921	112331922	+	-	LNCaP_16D	N	144	Duplication	TandemDup	SVABA	C	]chr11:112331922]C	G	G[chr11:112331778[	NA	NA	58	14	0	0.241379	2021353:1	N	N	N	manta;svaba	2	.	chr11_112331778_chr11_112331922	N	N	Y	NA	N	Y
chr11	113934810	113934811	chr11	113935454	113935455	+	-	LNCaP_16D	N	644	Duplication	TandemDup	SVABA	A	]chr11:113935455]A	C	C[chr11:113934811[	HTR3B	HTR3B	51	15	0	0.294118	2022728:1	N	Y	N	gridss;manta;svaba	3	.	chr11_113934811_chr11_113935455	Y	N	Y	HTR3B	N	N
chr11	113935088	113935089	chr11	113935460	113935461	-	+	LNCaP_16D	N	372	Deletion	Deletion	SVABA	T	T[chr11:113935461[	A	]chr11:113935089]A	HTR3B	HTR3B	56	24	0	0.428571	2022729:1	N	Y	N	gridss;manta;svaba	3	.	chr11_113935089_chr11_113935461	N	N	Y	HTR3B	N	Y
chr11	120061465	120061466	chr11	120061924	120061925	+	-	LNCaP_16D	N	459	Duplication	TandemDup	SVABA	T	]chr11:120061925]T	C	C[chr11:120061466[	NA	NA	50	0	9	0.18	2030142:1	N	N	N	gridss;manta;svaba	3	.	chr11_120061466_chr11_120061925	N	N	Y	NA	N	Y
chr11	122476875	122476876	chr11	122478572	122478573	-	+	LNCaP_16D	N	1697	Deletion	Deletion	SVABA	G	G[chr11:122478573[	A	]chr11:122476876]A	MIR100HG	MIR100HG	26	33	0	1.26923	2032513:1	N	Y	N	gridss;manta;svaba	3	.	chr11_122476876_chr11_122478573	Y	N	Y	MIR100HG	N	N
chr11	124250539	124250540	chr11	124251389	124251390	-	+	LNCaP_16D	N	850	Deletion	Deletion	SVABA	A	A[chr11:124251390[	G	]chr11:124250540]G	OR8G1	OR8G1	29	16	0	0.551724	2034920:1	N	Y	N	gridss;manta;svaba	3	.	chr11_124250540_chr11_124251390	Y	N	Y	OR8G1	N	N
chr11	124443016	124443017	chr11	124443076	124443077	+	-	LNCaP_16D	N	60	Duplication	TandemDup	SVABA	C	]chr11:124443077]C	T	T[chr11:124443017[	OR8B8	OR8B8	85	25	0	0.294118	2035188:1	N	Y	N	gridss;svaba	2	.	chr11_124443017_chr11_124443077	N	N	Y	OR8B8	N	Y
chr11	132054373	132054374	chr11	132060409	132060410	+	-	LNCaP_16D	N	6036	Duplication	TandemDup	SVABA	A	]chr11:132060410]A	T	T[chr11:132054374[	NTM	NTM	25	15	6	0.84	2042820:1	N	Y	N	gridss;manta;svaba	3	.	chr11_132054374_chr11_132060410	Y	N	Y	NTM	N	N
chr11	134492539	134492540	chr11	134495546	134495547	-	+	LNCaP_16D	N	3007	Deletion	Deletion	CN	T	T[chr11:134495547[	G	]chr11:134492540]G	NA	NA	32	17	14	0.96875	2044661:1	N	N	N	gridss;manta;svaba	3	.	chr11_134492540_chr11_134495547	Y	N	Y	NA	N	N
chr12	757698	757699	chr12	765616	765617	-	+	LNCaP_16D	N	7918	Deletion	Deletion	CN	A	A[chr12:765617[	A	]chr12:757699]A	WNK1	WNK1	14	0	12	0.857143	2046222:1	N	Y	N	gridss;manta;svaba	3	.	chr12_757699_chr12_765617	Y	N	Y	WNK1	N	N
chr12	1328825	1328826	chr12	1329444	1329445	-	+	LNCaP_16D	N	619	Deletion	Deletion	CN	G	G[chr12:1329445[	G	]chr12:1328826]G	ERC1	ERC1	35	18	11	0.828571	2047570:1	N	Y	N	gridss;manta;svaba	3	.	chr12_1328826_chr12_1329445	N	N	Y	ERC1	N	Y
chr12	1754848	1754849	chr12	1755160	1755161	-	+	LNCaP_16D	N	312	Deletion	Deletion	CN	C	C[chr12:1755161[	C	]chr12:1754849]C	ADIPOR2	ADIPOR2	26	14	0	0.538462	2048402:1	N	Y	N	manta;svaba	2	.	chr12_1754849_chr12_1755161	Y	N	Y	ADIPOR2	N	N
chr12	6202679	6202680	chr12	6203286	6203287	-	+	LNCaP_16D	N	607	Deletion	Deletion	SVABA	A	A[chr12:6203287[	C	]chr12:6202680]C	CD9	CD9	39	19	0	0.487179	2052860:1	N	Y	N	gridss;manta;svaba	3	.	chr12_6202680_chr12_6203287	N	N	Y	CD9	N	Y
chr12	6738572	6738573	chr12	6739343	6739344	-	+	LNCaP_16D	N	771	Deletion	Deletion	SVABA	C	C[chr12:6739344[	G	]chr12:6738573]G	NA	NA	35	21	0	0.6	2053956:1	N	N	N	gridss;manta;svaba	3	.	chr12_6738573_chr12_6739344	N	N	Y	NA	N	Y
chr12	6798217	6798218	chr12	6798473	6798474	-	+	LNCaP_16D	N	256	Deletion	Deletion	SVABA	G	G[chr12:6798474[	G	]chr12:6798218]G	CD4	CD4	42	26	0	0.619048	2054052:1	N	Y	N	gridss;manta;svaba	3	.	chr12_6798218_chr12_6798474	N	N	Y	CD4	N	Y
chr12	7816081	7816082	chr12	7816403	7816404	-	+	LNCaP_16D	N	322	Deletion	Deletion	SVABA	A	A[chr12:7816404[	A	]chr12:7816082]A	SLC2A14	SLC2A14	43	14	0	0.325581	2055658:1	N	Y	N	gridss;manta;svaba	3	.	chr12_7816082_chr12_7816404	Y	N	Y	SLC2A14	N	N
chr12	8472995	8472996	chr12	8473293	8473294	-	+	LNCaP_16D	N	298	Deletion	Deletion	CN	T	T[chr12:8473294[	A	]chr12:8472996]A	CLEC6A	CLEC6A	35	13	0	0.371429	2056710:1	N	Y	N	gridss;manta;svaba	3	.	chr12_8472996_chr12_8473294	N	N	Y	CLEC6A	N	Y
chr12	8864255	8864256	chr12	8865271	8865272	-	+	LNCaP_16D	N	1016	Deletion	Deletion	CN	T	T[chr12:8865272[	G	]chr12:8864256]G	A2ML1	A2ML1	25	45	0	1.8	2057397:1	N	Y	N	gridss;manta;svaba	3	.	chr12_8864256_chr12_8865272	Y	N	Y	A2ML1	N	N
chr12	10915446	10915447	chr12	10915700	10915701	-	+	LNCaP_16D	N	254	Deletion	Deletion	CN	T	T[chr12:10915701[	A	]chr12:10915447]A	PRH1	PRH1	44	14	5	0.431818	2059773:1	N	Y	N	manta;svaba	2	.	chr12_10915447_chr12_10915701	Y	N	Y	PRH1	N	N
chr12	11017248	11017249	chr12	11072887	11072888	-	+	LNCaP_16D	Y	55639	Deletion	Deletion	CN	T	T[chr12:11072888[	T	]chr12:11017249]T	PRH1	PRH1	15	0	9	0.6	2060356:1	N	Y	N	manta;svaba	2	.	chr12_11017249_chr12_11072888	N	N	Y	PRH1	N	Y
chr12	11873480	11873481	chr12	11874219	11874220	-	+	LNCaP_16D	N	739	Deletion	Deletion	CN	C	C[chr12:11874220[	T	]chr12:11873481]T	ETV6	ETV6	43	17	0	0.395349	2061136:1	Y	Y	N	gridss;manta;svaba	3	.	chr12_11873481_chr12_11874220	Y	N	Y	ETV6	N	N
chr12	11874495	11874496	chr12	11874662	11874663	-	+	LNCaP_16D	N	167	Deletion	Deletion	CN	A	A[chr12:11874663[	T	]chr12:11874496]T	ETV6	ETV6	30	40	0	1.33333	2061142:1	Y	Y	N	manta;svaba	2	.	chr12_11874496_chr12_11874663	N	N	Y	ETV6	N	Y
chr12	12391926	12391927	chr12	12393687	12393688	+	+	LNCaP_16D	N	1761	Inversion	Inversion-Bal	SVABA	T	[chr12:12393688[T	T	[chr12:12391927[T	BORCS5	BORCS5	37	44	11	1.48649	2062063:1	N	Y	N	manta;svaba	2	.	chr12_12391927_chr12_12393688	N	N	Y	BORCS5	N	Y
chr12	13011435	13011436	chr12	13011917	13011918	+	-	LNCaP_16D	N	482	Duplication	TandemDup	SVABA	A	]chr12:13011918]A	T	T[chr12:13011436[	NA	NA	60	23	0	0.383333	2063038:1	N	N	N	gridss;manta;svaba	3	.	chr12_13011436_chr12_13011918	Y	N	Y	NA	N	N
chr12	13104390	13104391	chr12	13106888	13106889	-	+	LNCaP_16D	N	2498	Deletion	Deletion	SVABA	A	A[chr12:13106889[	C	]chr12:13104391]C	FAM234B	FAM234B	39	16	11	0.692308	2063240:1	N	Y	N	gridss;manta;svaba	3	.	chr12_13104391_chr12_13106889	Y	N	Y	FAM234B	N	N
chr12	14105685	14105686	chr12	14105998	14105999	-	+	LNCaP_16D	N	313	Deletion	Deletion	SVABA	C	C[chr12:14105999[	A	]chr12:14105686]A	NA	NA	45	19	0	0.422222	2064034:1	N	N	N	gridss;manta;svaba	3	.	chr12_14105686_chr12_14105999	N	N	Y	NA	N	Y
chr12	16186868	16186869	chr12	16239494	16239495	-	+	LNCaP_16D	Y	52626	Deletion	Deletion	SVABA	A	A[chr12:16239495[	A	]chr12:16186869]A	NA	SLC15A5	15	15	9	1.6	2066479:1	N	Y	N	gridss;manta;svaba	3	.	chr12_16186869_chr12_16239495	Y	N	Y	SLC15A5	N	N
chr12	17291892	17291893	chr12	17293003	17293004	-	+	LNCaP_16D	N	1111	Deletion	Deletion	SVABA	C	C[chr12:17293004[	A	]chr12:17291893]A	NA	NA	37	13	15	0.756757	2067403:1	N	N	N	gridss;manta;svaba	3	.	chr12_17291893_chr12_17293004	Y	N	Y	NA	N	N
chr12	17741235	17741236	chr12	17741454	17741455	-	+	LNCaP_16D	N	219	Deletion	Deletion	SVABA	A	A[chr12:17741455[	T	]chr12:17741236]T	NA	NA	19	23	0	1.21053	2067839:1	N	N	N	gridss;svaba	2	.	chr12_17741236_chr12_17741455	N	N	Y	NA	N	Y
chr12	20709599	20709600	chr12	20709923	20709924	-	+	LNCaP_16D	N	324	Deletion	Deletion	CN	G	G[chr12:20709924[	A	]chr12:20709600]A	SLCO1C1	SLCO1C1	21	32	11	2.04762	2071134:1	N	Y	N	gridss;manta;svaba	3	.	chr12_20709600_chr12_20709924	N	N	Y	SLCO1C1	N	Y
chr12	23642805	23642806	chr12	23643104	23643105	-	+	LNCaP_16D	N	299	Deletion	Deletion	SVABA	G	G[chr12:23643105[	A	]chr12:23642806]A	SOX5	SOX5	27	20	0	0.740741	2074145:1	N	Y	N	gridss;manta;svaba	3	.	chr12_23642806_chr12_23643105	N	N	Y	SOX5	N	Y
chr12	24307510	24307511	chr12	24307762	24307763	-	+	LNCaP_16D	N	252	Deletion	Deletion	SVABA	A	A[chr12:24307763[	G	]chr12:24307511]G	SOX5	SOX5	18	16	0	0.888889	2075004:1	N	Y	N	manta;svaba	2	.	chr12_24307511_chr12_24307763	N	N	Y	SOX5	N	Y
chr12	25106559	25106560	chr12	25107619	25107620	+	+	LNCaP_16D	N	1060	Inversion	Inversion-Bal	SVABA	A	[chr12:25107620[A	C	[chr12:25106560[C	LRMP	LRMP	57	23	4	0.473684	2076008:1	N	Y	N	gridss;manta;svaba	3	.	chr12_25106560_chr12_25107620	N	N	Y	LRMP	N	Y
chr12	29008742	29008743	chr12	29011904	29011905	-	+	LNCaP_16D	N	3162	Deletion	Deletion	SVABA	T	T[chr12:29011905[	A	]chr12:29008743]A	NA	NA	33	18	0	0.545455	2080262:1	N	N	N	gridss;manta;svaba	3	.	chr12_29008743_chr12_29011905	Y	N	Y	NA	N	N
chr12	29127317	29127318	chr12	29127617	29127618	-	+	LNCaP_16D	N	300	Deletion	Deletion	SVABA	G	G[chr12:29127618[	A	]chr12:29127318]A	NA	NA	46	15	0	0.326087	2080318:1	N	N	N	gridss;manta;svaba	3	.	chr12_29127318_chr12_29127618	Y	N	Y	NA	N	N
chr12	29420486	29420487	chr12	29420815	29420816	-	+	LNCaP_16D	N	329	Deletion	Deletion	SVABA	T	T[chr12:29420816[	A	]chr12:29420487]A	OVCH1	OVCH1	27	16	12	1.03704	2080715:1	N	Y	N	gridss;manta;svaba	3	.	chr12_29420487_chr12_29420816	N	N	Y	OVCH1	N	Y
chr12	30325430	30325431	chr12	30328055	30328056	-	+	LNCaP_16D	N	2625	Deletion	Deletion	SVABA	A	A[chr12:30328056[	C	]chr12:30325431]C	NA	NA	32	0	15	0.46875	2081468:1	N	N	N	gridss;manta;svaba	3	.	chr12_30325431_chr12_30328056	Y	N	Y	NA	N	N
chr12	30765350	30765351	chr12	30765858	30765859	-	+	LNCaP_16D	N	508	Deletion	Deletion	SVABA	T	T[chr12:30765859[	T	]chr12:30765351]T	LINC00941	LINC00941	37	19	0	0.513514	2081946:1	N	Y	N	gridss;manta;svaba	3	.	chr12_30765351_chr12_30765859	Y	N	Y	LINC00941	N	N
chr12	31799246	31799247	chr12	31801552	31801553	-	+	LNCaP_16D	N	2306	Deletion	Deletion	SVABA	C	C[chr12:31801553[	T	]chr12:31799247]T	NA	NA	19	13	11	1.26316	2083637:1	N	N	N	manta;svaba	2	.	chr12_31799247_chr12_31801553	N	N	Y	NA	N	Y
chr12	32810680	32810681	chr12	32810980	32810981	-	+	LNCaP_16D	N	300	Deletion	Deletion	CN	T	T[chr12:32810981[	A	]chr12:32810681]A	PKP2	PKP2	34	42	7	1.44118	2085533:1	N	Y	N	gridss;manta;svaba	3	.	chr12_32810681_chr12_32810981	N	N	Y	PKP2	N	Y
chr12	33864484	33864485	chr13	48282787	48282788	-	-	LNCaP_16D	Y	-1	InterChr	Trans-Bal	CN	T	T]chr13:48282788]	G	G]chr12:33864485]	NA	NA	6	0	13	2.16667	2246694:1	N	N	Y	gridss;svaba	2	.	chr12_33864485_chr13_48282788	Y	N	Y	NA	N	N
chr12	34103100	34103101	chr12	34114159	34114160	-	+	LNCaP_16D	Y	11059	Deletion	Deletion	CN	T	T[chr12:34114160[	G	]chr12:34103101]G	NA	NA	17	18	13	1.82353	2086729:1	N	N	N	gridss;manta;svaba	3	.	chr12_34103101_chr12_34114160	Y	N	Y	NA	N	N
chr12	34482641	34482642	chr12	34484262	34484263	+	-	LNCaP_16D	N	1621	Duplication	TandemDup	SVABA	T	]chr12:34484263]T	A	A[chr12:34482642[	NA	NA	47	9	9	0.382979	2087164:1	N	N	N	gridss;manta;svaba	3	.	chr12_34482642_chr12_34484263	Y	N	Y	NA	N	N
chr12	34692128	34692129	chr12	34696202	34696203	-	+	LNCaP_16D	N	4074	Deletion	Deletion	SVABA	T	T[chr12:34696203[	C	]chr12:34692129]C	NA	NA	23	10	9	0.826087	2087590:1	N	N	N	manta;svaba	2	.	chr12_34692129_chr12_34696203	N	N	Y	NA	N	Y
chr12	37353780	37353781	chr12	37368411	37368412	+	-	LNCaP_16D	Y	14631	Duplication	TandemDup	CN	T	]chr12:37368412]T	G	G[chr12:37353781[	NA	NA	37	7	9	0.432432	2088695:1	N	N	N	manta;svaba	2	.	chr12_37353781_chr12_37368412	N	N	Y	NA	N	Y
chr12	37597425	37597426	chr12	37600815	37600816	-	+	LNCaP_16D	N	3390	Deletion	Deletion	CN	T	T[chr12:37600816[	A	]chr12:37597426]A	NA	NA	28	15	18	1.17857	2089360:1	N	N	N	manta;svaba	2	.	chr12_37597426_chr12_37600816	N	N	Y	NA	N	Y
chr12	37924124	37924125	chr12	37924722	37924723	+	+	LNCaP_16D	N	598	Inversion	NA	CN	T	[chr12:37924723[T	C	[chr12:37924125[C	NA	NA	48	0	9	0.1875	2089793:1	N	N	N	gridss;manta;svaba	3	.	chr12_37924125_chr12_37924723	N	N	Y	NA	N	Y
chr12	37924383	37924384	chr12	37924722	37924723	-	-	LNCaP_16D	N	339	Inversion	NA	CN	T	TGTT]chr12:37924723]	C	CAAC]chr12:37924384]	NA	NA	79	21	10	0.392405	MantaBND:190098:0:0:1:1:0:0	N	N	N	gridss;manta	2	.	chr12_37924384_chr12_37924723	N	N	Y	NA	N	Y
chr12	38580820	38580821	chr12	38581100	38581101	-	+	LNCaP_16D	N	280	Deletion	Deletion	CN	T	T[chr12:38581101[	G	]chr12:38580821]G	NA	NA	46	26	0	0.565217	2090840:1	N	N	N	gridss;manta;svaba	3	.	chr12_38580821_chr12_38581101	N	N	Y	NA	N	Y
chr12	38990456	38990457	chr12	38990794	38990795	-	+	LNCaP_16D	N	338	Deletion	Deletion	SVABA	A	A[chr12:38990795[	A	]chr12:38990457]A	NA	NA	48	15	5	0.416667	2091379:1	N	N	N	manta;svaba	2	.	chr12_38990457_chr12_38990795	N	Y	Y	NA	N	N
chr12	40749547	40749548	chr12	40749804	40749805	-	+	LNCaP_16D	N	257	Deletion	Deletion	SVABA	G	G[chr12:40749805[	G	]chr12:40749548]G	CNTN1	CNTN1	39	15	0	0.384615	2092939:1	N	Y	N	gridss;manta;svaba	3	.	chr12_40749548_chr12_40749805	N	N	Y	CNTN1	N	Y
chr12	40789393	40789394	chr12	40789699	40789700	-	+	LNCaP_16D	N	306	Deletion	Deletion	SVABA	A	A[chr12:40789700[	A	]chr12:40789394]A	CNTN1	CNTN1	25	36	0	1.44	2093013:1	N	Y	N	gridss;manta;svaba	3	.	chr12_40789394_chr12_40789700	N	N	Y	CNTN1	N	Y
chr12	41266028	41266029	chr12	41266331	41266332	-	+	LNCaP_16D	N	303	Deletion	Deletion	SVABA	A	A[chr12:41266332[	A	]chr12:41266029]A	PDZRN4	PDZRN4	42	15	0	0.357143	2093399:1	N	Y	N	gridss;manta;svaba	3	.	chr12_41266029_chr12_41266332	Y	N	Y	PDZRN4	N	N
chr12	41844267	41844268	chr12	41845075	41845076	-	+	LNCaP_16D	N	808	Deletion	Deletion	SVABA	T	T[chr12:41845076[	G	]chr12:41844268]G	NA	NA	66	19	13	0.484848	2094006:1	N	N	N	gridss;svaba	2	.	chr12_41844268_chr12_41845076	Y	N	Y	NA	N	N
chr12	43583656	43583657	chr12	43585746	43585747	-	+	LNCaP_16D	N	2090	Deletion	Deletion	SVABA	A	A[chr12:43585747[	A	]chr12:43583657]A	NA	NA	21	24	20	2.09524	2095869:1	N	N	N	gridss;manta;svaba	3	.	chr12_43583657_chr12_43585747	Y	N	Y	NA	N	N
chr12	44617405	44617406	chr12	44617713	44617714	-	+	LNCaP_16D	N	308	Deletion	Deletion	SVABA	G	G[chr12:44617714[	G	]chr12:44617406]G	NELL2	NELL2	37	13	0	0.351351	2096802:1	N	Y	N	gridss;manta;svaba	3	.	chr12_44617406_chr12_44617714	N	N	Y	NELL2	N	Y
chr12	45509369	45509370	chr12	45516156	45516157	-	+	LNCaP_16D	N	6787	Deletion	Deletion	SVABA	A	A[chr12:45516157[	T	]chr12:45509370]T	NA	NA	27	41	0	1.51852	2097559:1	N	N	N	gridss;manta;svaba	3	.	chr12_45509370_chr12_45516157	Y	N	Y	NA	N	N
chr12	46681582	46681583	chr12	46681915	46681916	-	+	LNCaP_16D	N	333	Deletion	Deletion	SVABA	A	A[chr12:46681916[	A	]chr12:46681583]A	NA	NA	24	24	9	1.375	2098635:1	N	N	N	gridss;manta;svaba	3	.	chr12_46681583_chr12_46681916	N	N	Y	NA	N	Y
chr12	46896694	46896695	chr12	46915968	46915969	+	+	LNCaP_16D	Y	19274	Inversion	Inversion-Bal	SVABA	C	[chr12:46915969[C	T	[chr12:46896695[T	NA	NA	58	29	6	0.603448	2098752:1	N	N	N	gridss;manta;svaba	3	.	chr12_46896695_chr12_46915969	Y	N	Y	NA	N	N
chr12	48535287	48535288	chr1	187343612	187343613	+	+	LNCaP_16D	Y	-1	InterChr	Trans-Bal	SVABA	C	[chr1:187343613[C	G	[chr12:48535288[G	NA	ERVMER61-1	72	0	11	0.152778	MantaBND:17254:0:1:0:0:0:0	N	Y	Y	gridss;manta	2	.	chr12_48535288_chr1_187343613	N	N	Y	ERVMER61-1	N	Y
chr12	49877509	49877510	chr12	49877620	49877621	+	-	LNCaP_16D	N	111	Duplication	TandemDup	SVABA	A	]chr12:49877621]A	G	G[chr12:49877510[	FAIM2	FAIM2	80	22	0	0.275	2103036:1	N	Y	N	gridss;manta;svaba	3	.	chr12_49877510_chr12_49877621	Y	N	Y	FAIM2	N	N
chr12	49898239	49898240	chr12	49898347	49898348	+	-	LNCaP_16D	N	108	Duplication	TandemDup	SVABA	C	]chr12:49898348]C	T	T[chr12:49898240[	FAIM2	FAIM2	62	16	0	0.258065	2102938:1	N	Y	N	gridss;manta;svaba	3	.	chr12_49898240_chr12_49898348	N	N	Y	FAIM2	N	Y
chr12	50579932	50579933	chr12	50581722	50581723	-	+	LNCaP_16D	N	1790	Deletion	Deletion	SVABA	T	T[chr12:50581723[	T	]chr12:50579933]T	DIP2B	DIP2B	38	17	0	0.447368	2104405:1	N	Y	N	gridss;manta;svaba	3	.	chr12_50579933_chr12_50581723	Y	N	Y	DIP2B	N	N
chr12	52692554	52692555	chr12	52693917	52693918	-	+	LNCaP_16D	N	1363	Deletion	Deletion	SVABA	C	C[chr12:52693918[	T	]chr12:52692555]T	KRT77	KRT77	33	18	0	0.545455	2107286:1	N	Y	N	gridss;manta;svaba	3	.	chr12_52692555_chr12_52693918	Y	N	Y	KRT77	N	N
chr12	53682415	53682416	chr12	53682722	53682723	-	+	LNCaP_16D	N	307	Deletion	Deletion	SVABA	T	T[chr12:53682723[	T	]chr12:53682416]T	NA	NA	48	19	7	0.541667	2109330:1	N	N	N	manta;svaba	2	.	chr12_53682416_chr12_53682723	N	N	Y	NA	N	Y
chr12	53851637	53851638	chr12	53851912	53851913	-	+	LNCaP_16D	N	275	Deletion	Deletion	SVABA	A	A[chr12:53851913[	A	]chr12:53851638]A	NA	NA	33	45	17	1.87879	2109373:1	N	N	N	gridss;manta;svaba	3	.	chr12_53851638_chr12_53851913	N	N	Y	NA	N	Y
chr12	55333429	55333430	chr12	55334399	55334400	-	+	LNCaP_16D	N	970	Deletion	Deletion	SVABA	T	T[chr12:55334400[	G	]chr12:55333430]G	NA	NA	50	13	8	0.42	2111033:1	N	N	N	gridss;manta;svaba	3	.	chr12_55333430_chr12_55334400	Y	N	Y	NA	N	N
chr12	56595946	56595947	chr15	39702435	39702436	+	-	LNCaP_16D	Y	-1	InterChr	Trans-Bal	SVABA	T	]chr15:39702436]T	T	T[chr12:56595947[	BAZ2A	FSIP1	35	35	0	1	2418763:1	N	Y	Y	gridss;manta;svaba	3	.	chr12_56595947_chr15_39702436	Y	N	Y	BAZ2A,FSIP1	Y	N
chr12	56596311	56596312	chr15	39702423	39702424	-	+	LNCaP_16D	Y	-1	InterChr	Trans-Bal	SVABA	G	G[chr15:39702424[	A	]chr12:56596312]A	BAZ2A	FSIP1	32	31	0	0.96875	2418765:1	N	Y	Y	gridss;manta;svaba	3	.	chr12_56596312_chr15_39702424	Y	N	Y	BAZ2A,FSIP1	Y	N
chr12	57634264	57634265	chr12	57635467	57635468	-	+	LNCaP_16D	N	1203	Deletion	Deletion	SVABA	C	C[chr12:57635468[	G	]chr12:57634265]G	NA	NA	49	18	0	0.367347	2115143:1	N	N	N	manta;svaba	2	.	chr12_57634265_chr12_57635468	Y	N	Y	NA	N	N
chr12	59404204	59404205	chr12	59404457	59404458	-	+	LNCaP_16D	N	253	Deletion	Deletion	SVABA	A	A[chr12:59404458[	T	]chr12:59404205]T	NA	NA	28	16	0	0.571429	2116617:1	N	N	N	gridss;manta;svaba	3	.	chr12_59404205_chr12_59404458	N	N	Y	NA	N	Y
chr12	60128063	60128064	chr12	60131254	60131255	-	+	LNCaP_16D	N	3191	Deletion	Deletion	SVABA	A	A[chr12:60131255[	T	]chr12:60128064]T	NA	NA	28	36	0	1.28571	2117199:1	N	N	N	gridss;manta;svaba	3	.	chr12_60128064_chr12_60131255	Y	N	Y	NA	N	N
chr12	61901263	61901264	chr12	61901436	61901437	-	+	LNCaP_16D	N	173	Deletion	Deletion	SVABA	T	T[chr12:61901437[	C	]chr12:61901264]C	FAM19A2	FAM19A2	33	12	0	0.363636	2118656:1	N	Y	N	gridss;manta;svaba	3	.	chr12_61901264_chr12_61901437	N	N	Y	FAM19A2	N	Y
chr12	63758777	63758778	chr12	63760471	63760472	-	+	LNCaP_16D	N	1694	Deletion	Deletion	SVABA	G	G[chr12:63760472[	A	]chr12:63758778]A	NA	NA	36	13	10	0.638889	2120368:1	N	N	N	gridss;manta;svaba	3	.	chr12_63758778_chr12_63760472	Y	N	Y	NA	N	N
chr12	66133870	66133871	chr12	66136096	66136097	-	+	LNCaP_16D	N	2226	Deletion	Deletion	SVABA	A	A[chr12:66136097[	G	]chr12:66133871]G	LLPH-DT	TMBIM4	38	22	11	0.868421	2123495:1	N	Y	N	gridss;manta;svaba	3	.	chr12_66133871_chr12_66136097	Y	N	Y	LLPH-DT,TMBIM4	Y	N
chr12	69164036	69164037	chr12	69165910	69165911	-	+	LNCaP_16D	N	1874	Deletion	Deletion	SVABA	A	A[chr12:69165911[	T	]chr12:69164037]T	NA	NA	28	0	12	0.428571	2126828:1	N	N	N	gridss;manta;svaba	3	.	chr12_69164037_chr12_69165911	Y	N	Y	NA	N	N
chr12	70201083	70201084	chr12	70203797	70203798	-	+	LNCaP_16D	N	2714	Deletion	Deletion	SVABA	C	C[chr12:70203798[	A	]chr12:70201084]A	NA	NA	57	31	0	0.54386	2128133:1	N	N	N	gridss;manta;svaba	3	.	chr12_70201084_chr12_70203798	Y	N	Y	NA	N	N
chr12	71139013	71139014	chr12	71139974	71139975	+	+	LNCaP_16D	N	961	Inversion	NA	SVABA	A	[chr12:71139975[A	T	[chr12:71139014[T	TSPAN8	TSPAN8	47	12	8	0.425532	2129101:1	N	Y	N	gridss;manta;svaba	3	.	chr12_71139014_chr12_71139975	Y	N	Y	TSPAN8	N	N
chr12	71139553	71139554	chr12	71139956	71139957	-	-	LNCaP_16D	N	403	Inversion	NA	SVABA	A	A]chr12:71139957]	G	G]chr12:71139554]	TSPAN8	TSPAN8	37	0	11	0.297297	2129103:1	N	Y	N	gridss;manta;svaba	3	.	chr12_71139554_chr12_71139957	N	N	Y	TSPAN8	N	Y
chr12	71962848	71962849	chr12	71964347	71964348	-	+	LNCaP_16D	N	1499	Deletion	Deletion	SVABA	G	G[chr12:71964348[	T	]chr12:71962849]T	TPH2	TPH2	14	0	22	1.57143	2129940:1	N	Y	N	gridss;manta;svaba	3	.	chr12_71962849_chr12_71964348	N	N	Y	TPH2	N	Y
chr12	77982217	77982218	chr12	77982403	77982404	-	+	LNCaP_16D	N	186	Deletion	Deletion	SVABA	A	A[chr12:77982404[	T	]chr12:77982218]T	NAV3	NAV3	42	19	0	0.452381	2135705:1	N	Y	N	gridss;manta;svaba	3	.	chr12_77982218_chr12_77982404	N	N	Y	NAV3	N	Y
chr12	77990097	77990098	chr12	77994496	77994497	-	-	LNCaP_16D	N	4399	Inversion	Inversion-Bal	SVABA	A	A]chr12:77994497]	T	T]chr12:77990098]	NAV3	NAV3	45	13	4	0.377778	2135760:1	N	Y	N	gridss;manta;svaba	3	.	chr12_77990098_chr12_77994497	N	N	Y	NAV3	N	Y
chr12	77990108	77990109	chr12	77994063	77994064	+	+	LNCaP_16D	N	3955	Inversion	Inversion-Bal	SVABA	T	[chr12:77994064[T	T	[chr12:77990109[T	NAV3	NAV3	57	23	10	0.578947	2135761:1	N	Y	N	gridss;manta;svaba	3	.	chr12_77990109_chr12_77994064	N	N	Y	NAV3	N	Y
chr12	80454440	80454441	chr12	80461951	80461952	+	+	LNCaP_16D	N	7511	Inversion	Inversion-Bal	SVABA	G	[chr12:80461952[G	A	[chr12:80454441[A	PTPRQ	PTPRQ	19	41	2	2.26316	2138054:1	N	Y	N	manta;svaba	2	.	chr12_80454441_chr12_80461952	Y	N	Y	PTPRQ	N	N
chr12	81745939	81745940	chr12	81750540	81750541	-	+	LNCaP_16D	N	4601	Deletion	Deletion	SVABA	A	A[chr12:81750541[	A	]chr12:81745940]A	PPFIA2	PPFIA2	37	20	5	0.675676	2139281:1	N	Y	N	gridss;manta;svaba	3	.	chr12_81745940_chr12_81750541	Y	N	Y	PPFIA2	N	N
chr12	83450280	83450281	chr12	83450829	83450830	-	+	LNCaP_16D	N	549	Deletion	Deletion	SVABA	A	A[chr12:83450830[	A	]chr12:83450281]A	NA	NA	43	22	13	0.813953	2140920:1	N	N	N	gridss;manta;svaba	3	.	chr12_83450281_chr12_83450830	Y	N	Y	NA	N	N
chr12	83565450	83565451	chr12	83565754	83565755	-	+	LNCaP_16D	N	304	Deletion	Deletion	SVABA	C	C[chr12:83565755[	A	]chr12:83565451]A	NA	NA	30	28	8	1.2	2140982:1	N	N	N	gridss;manta;svaba	3	.	chr12_83565451_chr12_83565755	N	N	Y	NA	N	Y
chr12	84090713	84090714	chr12	84091021	84091022	-	+	LNCaP_16D	N	308	Deletion	Deletion	SVABA	T	T[chr12:84091022[	A	]chr12:84090714]A	NA	NA	46	17	0	0.369565	2141430:1	N	N	N	gridss;manta;svaba	3	.	chr12_84090714_chr12_84091022	N	N	Y	NA	N	Y
chr12	86129546	86129547	chr12	86129857	86129858	-	+	LNCaP_16D	N	311	Deletion	Deletion	SVABA	T	T[chr12:86129858[	C	]chr12:86129547]C	MGAT4C	MGAT4C	33	10	5	0.454545	2143306:1	N	Y	N	manta;svaba	2	.	chr12_86129547_chr12_86129858	N	N	Y	MGAT4C	N	Y
chr12	93964567	93964568	chr12	93964864	93964865	-	+	LNCaP_16D	N	297	Deletion	Deletion	CN	G	G[chr12:93964865[	A	]chr12:93964568]A	NA	NA	45	14	5	0.422222	2150763:1	N	N	N	gridss;manta;svaba	3	.	chr12_93964568_chr12_93964865	Y	N	Y	NA	N	N
chr12	94275571	94275572	chr12	94275879	94275880	-	+	LNCaP_16D	N	308	Deletion	Deletion	CN	G	G[chr12:94275880[	A	]chr12:94275572]A	PLXNC1	PLXNC1	45	18	0	0.4	2151074:1	N	Y	N	gridss;manta;svaba	3	.	chr12_94275572_chr12_94275880	N	N	Y	PLXNC1	N	Y
chr12	94850249	94850250	chr12	94850671	94850672	-	+	LNCaP_16D	N	422	Deletion	Deletion	SVABA	A	A[chr12:94850672[	G	]chr12:94850250]G	NA	NA	29	26	0	0.896552	2151812:1	N	N	N	gridss;manta;svaba	3	.	chr12_94850250_chr12_94850672	N	N	Y	NA	N	Y
chr12	94950291	94950292	chr12	94950590	94950591	-	+	LNCaP_16D	N	299	Deletion	Deletion	SVABA	T	T[chr12:94950591[	G	]chr12:94950292]G	NDUFA12	NDUFA12	28	33	12	1.60714	2152052:1	N	Y	N	gridss;manta;svaba	3	.	chr12_94950292_chr12_94950591	N	N	Y	NDUFA12	N	Y
chr12	95839813	95839814	chr12	95842549	95842550	-	+	LNCaP_16D	N	2736	Deletion	Deletion	SVABA	T	T[chr12:95842550[	T	]chr12:95839814]T	NA	NA	199	14	8	0.110553	2153926:1	N	N	N	gridss;svaba	2	.	chr12_95839814_chr12_95842550	Y	N	Y	NA	N	N
chr12	95946576	95946577	chr12	95949176	95949177	-	+	LNCaP_16D	N	2600	Deletion	Deletion	SVABA	C	C[chr12:95949177[	A	]chr12:95946577]A	AMDHD1	AMDHD1	54	6	6	0.222222	2154033:1	N	Y	N	gridss;manta;svaba	3	.	chr12_95946577_chr12_95949177	Y	N	Y	AMDHD1	N	N
chr12	97160962	97160963	chr12	97161277	97161278	-	+	LNCaP_16D	N	315	Deletion	Deletion	SVABA	T	T[chr12:97161278[	G	]chr12:97160963]G	NA	NA	23	33	0	1.43478	2155637:1	N	N	N	gridss;manta;svaba	3	.	chr12_97160963_chr12_97161278	Y	N	Y	NA	N	N
chr12	98561624	98561625	chr12	98565222	98565223	-	+	LNCaP_16D	N	3598	Deletion	Deletion	CN	G	G[chr12:98565223[	A	]chr12:98561625]A	NA	NA	19	18	12	1.57895	2156800:1	N	N	N	gridss;manta;svaba	3	.	chr12_98561625_chr12_98565223	Y	N	Y	NA	N	N
chr12	99400169	99400170	chr12	99408992	99408993	-	+	LNCaP_16D	N	8823	Deletion	Deletion	CN	G	G[chr12:99408993[	G	]chr12:99400170]G	ANKS1B	ANKS1B	37	19	0	0.513514	2157811:1	N	Y	N	gridss;manta;svaba	3	.	chr12_99400170_chr12_99408993	N	N	Y	ANKS1B	N	Y
chr12	101708631	101708632	chr12	101713308	101713309	-	+	LNCaP_16D	N	4677	Deletion	Deletion	CN	G	G[chr12:101713309[	A	]chr12:101708632]A	CHPT1	CHPT1	38	15	20	0.921053	2160498:1	N	Y	N	gridss;manta;svaba	3	.	chr12_101708632_chr12_101713309	Y	N	Y	CHPT1	N	N
chr12	103884951	103884952	chr12	103885089	103885090	+	-	LNCaP_16D	N	138	Duplication	TandemDup	SVABA	A	]chr12:103885090]A	T	T[chr12:103884952[	TTC41P	TTC41P	73	13	0	0.178082	2162856:1	N	Y	N	gridss;manta;svaba	3	.	chr12_103884952_chr12_103885090	N	N	Y	TTC41P	N	Y
chr12	103912818	103912819	chr12	103912962	103912963	+	-	LNCaP_16D	N	144	Duplication	TandemDup	SVABA	A	]chr12:103912963]A	G	G[chr12:103912819[	TTC41P	TTC41P	55	21	0	0.381818	2162752:1	N	Y	N	gridss;manta;svaba	3	.	chr12_103912819_chr12_103912963	N	N	Y	TTC41P	N	Y
chr12	103965851	103965852	chr12	125316601	125316602	+	+	LNCaP_16D	Y	21350750	Inversion	Balanced	SVABA	G	[chr12:125316602[G	C	[chr12:103965852[C	TDG	TMEM132B	29	8	3	0.37931	2195114:1	N	Y	N	gridss;manta;svaba	3	.	chr12_103965852_chr12_125316602	Y	N	Y	TDG,TMEM132B	Y	N
chr12	108980576	108980577	chr12	108980770	108980771	-	+	LNCaP_16D	N	194	Deletion	Deletion	SVABA	C	C[chr12:108980771[	A	]chr12:108980577]A	SVOP	SVOP	42	22	0	0.52381	2168387:1	N	Y	N	manta;svaba	2	.	chr12_108980577_chr12_108980771	N	N	Y	SVOP	N	Y
chr12	114906049	114906050	chr12	114906223	114906224	+	-	LNCaP_16D	N	174	Duplication	TandemDup	SVABA	A	]chr12:114906224]A	T	T[chr12:114906050[	NA	NA	60	10	0	0.166667	2177698:1	N	N	N	gridss;manta;svaba	3	.	chr12_114906050_chr12_114906224	N	N	Y	NA	N	Y
chr12	115112624	115112625	chr12	115112734	115112735	+	-	LNCaP_16D	N	110	Duplication	TandemDup	SVABA	C	]chr12:115112735]C	C	C[chr12:115112625[	NA	NA	66	22	0	0.333333	2177938:1	N	N	N	gridss;manta;svaba	3	.	chr12_115112625_chr12_115112735	N	N	Y	NA	N	Y
chr12	120348914	120348915	chr12	120349097	120349098	+	+	LNCaP_16D	N	183	Inversion	NA	SVABA	T	[chr12:120349098[T	T	[chr12:120348915[T	MSI1	MSI1	53	7	2	0.169811	2185044:1	N	Y	N	manta;svaba	2	.	chr12_120348915_chr12_120349098	N	Y	Y	MSI1	N	N
chr12	122525798	122525799	chr12	122526120	122526121	-	+	LNCaP_16D	N	322	Deletion	Deletion	CN	G	G[chr12:122526121[	C	]chr12:122525799]C	RSRC2	RSRC2	32	18	0	0.5625	2190397:1	N	Y	N	gridss;manta;svaba	3	.	chr12_122525799_chr12_122526121	N	N	Y	RSRC2	N	Y
chr12	126420569	126420570	chr12	126420869	126420870	-	+	LNCaP_16D	N	300	Deletion	Deletion	SVABA	T	T[chr12:126420870[	A	]chr12:126420570]A	NA	NA	49	8	0	0.163265	2196028:1	N	N	N	manta;svaba	2	.	chr12_126420570_chr12_126420870	Y	N	Y	NA	N	N
chr12	127175896	127175897	chr12	127176207	127176208	-	+	LNCaP_16D	N	311	Deletion	Deletion	SVABA	C	C[chr12:127176208[	A	]chr12:127175897]A	NA	NA	26	31	15	1.76923	2196924:1	N	N	N	gridss;manta;svaba	3	.	chr12_127175897_chr12_127176208	N	N	Y	NA	N	Y
chr12	127553448	127553449	chr12	127553749	127553750	-	+	LNCaP_16D	N	301	Deletion	Deletion	SVABA	T	T[chr12:127553750[	C	]chr12:127553449]C	NA	NA	39	27	0	0.692308	2197374:1	N	N	N	gridss;manta;svaba	3	.	chr12_127553449_chr12_127553750	N	N	Y	NA	N	Y
chr12	127906520	127906521	chr12	127907285	127907286	+	+	LNCaP_16D	N	765	Inversion	NA	SVABA	A	[chr12:127907286[TATTATATA	T	[chr12:127906521[ATATAATAT	NA	NA	55	4	1	0.0909091	MantaBND:199149:0:2:0:0:0:0	N	N	N	gridss;manta	2	.	chr12_127906521_chr12_127907286	Y	N	Y	NA	N	N
chr12	129310961	129310962	chr12	129311230	129311231	-	+	LNCaP_16D	N	269	Deletion	Deletion	SVABA	G	G[chr12:129311231[	A	]chr12:129310962]A	TMEM132D	TMEM132D	44	9	7	0.363636	2199521:1	N	Y	N	gridss;manta;svaba	3	.	chr12_129310962_chr12_129311231	N	N	Y	TMEM132D	N	Y
chr12	129575757	129575758	chr12	129576073	129576074	-	+	LNCaP_16D	N	316	Deletion	Deletion	SVABA	T	T[chr12:129576074[	C	]chr12:129575758]C	TMEM132D	TMEM132D	29	33	19	1.7931	2199750:1	N	Y	N	gridss;manta;svaba	3	.	chr12_129575758_chr12_129576074	Y	N	Y	TMEM132D	N	N
chr12	132844547	132844548	chr12	132844918	132844919	+	-	LNCaP_16D	N	371	Duplication	TandemDup	CN	T	]chr12:132844919]T	C	C[chr12:132844548[	CHFR	CHFR	53	21	6	0.509434	2203701:1	N	Y	N	manta;svaba	2	.	chr12_132844548_chr12_132844919	N	N	Y	CHFR	N	Y
chr13	18902671	18902672	chr13	18902958	18902959	-	+	LNCaP_16D	N	287	Deletion	Deletion	SVABA	T	T[chr13:18902959[	T	]chr13:18902672]T	NA	NA	7	30	8	5.42857	2213995:1	N	N	N	manta;svaba	2	.	chr13_18902672_chr13_18902959	N	N	Y	NA	N	Y
chr13	21156777	21156778	chr13	21157084	21157085	-	+	LNCaP_16D	N	307	Deletion	Deletion	SVABA	G	G[chr13:21157085[	A	]chr13:21156778]A	SKA3	SKA3	42	48	15	1.5	2217830:1	N	Y	N	gridss;svaba	2	.	chr13_21156778_chr13_21157085	N	N	Y	SKA3	N	Y
chr13	21949391	21949392	chr13	21949709	21949710	-	+	LNCaP_16D	N	318	Deletion	Deletion	CN	T	T[chr13:21949710[	C	]chr13:21949392]C	NA	NA	48	40	0	0.833333	2219138:1	N	N	N	gridss;svaba	2	.	chr13_21949392_chr13_21949710	Y	N	Y	NA	N	N
chr13	22481079	22481080	chr13	22481376	22481377	-	+	LNCaP_16D	N	297	Deletion	Deletion	CN	T	T[chr13:22481377[	T	]chr13:22481080]T	NA	NA	35	36	15	1.45714	2219731:1	N	N	N	gridss;svaba	2	.	chr13_22481080_chr13_22481377	Y	N	Y	NA	N	N
chr13	23138909	23138910	chr13	23141362	23141363	+	+	LNCaP_16D	N	2453	Inversion	Inversion-Unbal	CN	G	[chr13:23141363[G	T	[chr13:23138910[T	NA	NA	68	8	9	0.25	2220549:1	N	N	N	gridss;svaba	2	.	chr13_23138910_chr13_23141363	N	N	Y	NA	N	Y
chr13	24136827	24136828	chr13	24137129	24137130	-	+	LNCaP_16D	N	302	Deletion	Deletion	CN	T	T[chr13:24137130[	T	]chr13:24136828]T	SPATA13	SPATA13	49	44	0	0.897959	2221939:1	N	Y	N	gridss;svaba	2	.	chr13_24136828_chr13_24137130	N	N	Y	SPATA13	N	Y
chr13	27694006	27694007	chr13	27694916	27694917	-	+	LNCaP_16D	N	910	Deletion	Deletion	SVABA	G	G[chr13:27694917[	T	]chr13:27694007]T	POLR1D	POLR1D	72	8	6	0.194444	2226963:1	N	Y	N	gridss;svaba	2	.	chr13_27694007_chr13_27694917	Y	N	Y	POLR1D	N	N
chr13	28265728	28265729	chr13	28266044	28266045	-	+	LNCaP_16D	N	316	Deletion	Deletion	SVABA	T	T[chr13:28266045[	T	]chr13:28265729]T	PAN3	PAN3	61	11	0	0.180328	2227963:1	N	Y	N	gridss;svaba	2	.	chr13_28265729_chr13_28266045	N	N	Y	PAN3	N	Y
chr13	29058076	29058077	chrX	11935054	11935055	+	+	LNCaP_16D	Y	-1	InterChr	Trans-Bal	SVABA	T	[chrX:11935055[T	A	[chr13:29058077[A	MTUS2	NA	30	21	16	1.23333	2229025:1	N	Y	Y	gridss;svaba	2	.	chr13_29058077_chrX_11935055	N	N	Y	MTUS2	N	Y
chr13	29148472	29148473	chr13	29148777	29148778	-	+	LNCaP_16D	N	305	Deletion	Deletion	SVABA	T	T[chr13:29148778[	C	]chr13:29148473]C	MTUS2	MTUS2	41	41	14	1.34146	2228954:1	N	Y	N	gridss;svaba	2	.	chr13_29148473_chr13_29148778	N	N	Y	MTUS2	N	Y
chr13	29317434	29317435	chr13	29317736	29317737	-	+	LNCaP_16D	N	302	Deletion	Deletion	SVABA	T	T[chr13:29317737[	C	]chr13:29317435]C	MTUS2	MTUS2	39	37	16	1.35897	2229204:1	N	Y	N	gridss;svaba	2	.	chr13_29317435_chr13_29317737	N	N	Y	MTUS2	N	Y
chr13	29380633	29380634	chr13	29380944	29380945	-	+	LNCaP_16D	N	311	Deletion	Deletion	SVABA	T	T[chr13:29380945[	A	]chr13:29380634]A	MTUS2	MTUS2	80	6	0	0.075	2229391:1	N	Y	N	gridss;svaba	2	.	chr13_29380634_chr13_29380945	N	N	Y	MTUS2	N	Y
chr13	29641699	29641700	chr13	29647707	29647708	-	+	LNCaP_16D	N	6008	Deletion	Deletion	SVABA	T	T[chr13:29647708[	G	]chr13:29641700]G	NA	NA	25	42	0	1.68	2229598:1	N	N	N	gridss;svaba	2	.	chr13_29641700_chr13_29647708	Y	N	Y	NA	N	N
chr13	30844024	30844025	chr13	30844344	30844345	-	+	LNCaP_16D	N	320	Deletion	Deletion	SVABA	T	T[chr13:30844345[	G	]chr13:30844025]G	NA	NA	53	15	0	0.283019	2231294:1	N	N	N	gridss;svaba	2	.	chr13_30844025_chr13_30844345	N	N	Y	NA	N	Y
chr13	34946293	34946294	chr13	36549237	36549238	-	-	LNCaP_16D	Y	1602944	Inversion	Inversion-Unbal	CN	A	A]chr13:36549238]	A	A]chr13:34946294]	NBEA	NA	22	0	15	0.681818	2237205:1	N	Y	N	gridss;svaba	2	.	chr13_34946294_chr13_36549238	N	N	Y	NBEA	N	Y
chr13	35614455	35614456	chr13	39356385	39356386	+	+	LNCaP_16D	Y	3741930	Inversion	Inversion-Unbal	CN	T	[chr13:39356386[T	A	[chr13:35614456[A	NBEA	LHFPL6	32	13	8	0.65625	2236226:1	N	Y	N	gridss;svaba	2	.	chr13_35614456_chr13_39356386	N	N	Y	LHFPL6,NBEA	Y	Y
chr13	35644056	35644057	chr13	36661636	36661637	-	-	LNCaP_16D	Y	1017580	Inversion	Inversion-Unbal	CN	C	C]chr13:36661637]	C	C]chr13:35644057]	NBEA	NA	18	0	13	0.722222	2237276:1	N	Y	N	gridss;svaba	2	.	chr13_35644057_chr13_36661637	N	N	Y	NBEA	N	Y
chr13	36217659	36217660	chr13	40537236	40537237	+	-	LNCaP_16D	Y	4319577	Duplication	TandemDup	CN	G	]chr13:40537237]G	C	C[chr13:36217660[	CCDC169-SOHLH2	FOXO1	14	0	11	0.785714	2240343:1	N	Y	N	gridss;svaba	2	.	chr13_36217660_chr13_40537237	N	N	Y	CCDC169-SOHLH2,FOXO1	Y	Y
chr13	36840329	36840330	chr13	36840648	36840649	-	+	LNCaP_16D	N	319	Deletion	Deletion	CN	G	G[chr13:36840649[	T	]chr13:36840330]T	NA	NA	20	11	5	0.8	2237409:1	N	N	N	gridss;manta;svaba	3	.	chr13_36840330_chr13_36840649	N	N	Y	NA	N	Y
chr13	37497805	37497806	chr13	37511440	37511441	-	+	LNCaP_16D	Y	13635	Deletion	Deletion	CN	T	T[chr13:37511441[	G	]chr13:37497806]G	NA	NA	7	11	7	2.57143	2237962:1	N	N	N	gridss;manta;svaba	3	.	chr13_37497806_chr13_37511441	N	N	Y	NA	N	Y
chr13	38483181	38483182	chr13	38486064	38486065	-	+	LNCaP_16D	N	2883	Deletion	Deletion	CN	A	A[chr13:38486065[	G	]chr13:38483182]G	NA	NA	23	11	2	0.565217	2238596:1	N	N	N	gridss;manta;svaba	3	.	chr13_38483182_chr13_38486065	Y	N	Y	NA	N	N
chr13	39360061	39360062	chr13	39361343	39361344	-	+	LNCaP_16D	N	1282	Deletion	Deletion	CN	C	C[chr13:39361344[	A	]chr13:39360062]A	LHFPL6	LHFPL6	17	23	14	2.17647	2239277:1	N	Y	N	manta;svaba	2	.	chr13_39360062_chr13_39361344	N	N	Y	LHFPL6	N	Y
chr13	42181843	42181844	chr13	42182089	42182090	-	+	LNCaP_16D	N	246	Deletion	Deletion	SVABA	C	C[chr13:42182090[	T	]chr13:42181844]T	CHCHD2P11	DGKH	19	7	0	0.368421	2241806:1	N	Y	N	manta;svaba	2	.	chr13_42181844_chr13_42182090	N	N	Y	CHCHD2P11,DGKH	Y	Y
chr13	42965672	42965673	chr13	42967311	42967312	-	+	LNCaP_16D	N	1639	Deletion	Deletion	SVABA	G	G[chr13:42967312[	G	]chr13:42965673]G	EPSTI1	EPSTI1	22	19	11	1.36364	2242458:1	N	Y	N	gridss;manta;svaba	3	.	chr13_42965673_chr13_42967312	Y	N	Y	EPSTI1	N	N
chr13	44468298	44468299	chr13	44468969	44468970	-	+	LNCaP_16D	N	671	Deletion	Deletion	SVABA	C	C[chr13:44468970[	T	]chr13:44468299]T	TSC22D1	TSC22D1	19	7	0	0.368421	2243428:1	N	Y	N	gridss;manta;svaba	3	.	chr13_44468299_chr13_44468970	Y	N	Y	TSC22D1	N	N
chr13	45314502	45314503	chr13	45314789	45314790	-	+	LNCaP_16D	N	287	Deletion	Deletion	SVABA	A	A[chr13:45314790[	A	]chr13:45314503]A	NA	NA	6	13	0	2.16667	2244356:1	N	N	N	manta;svaba	2	.	chr13_45314503_chr13_45314790	N	N	Y	NA	N	Y
chr13	47115354	47115355	chr13	47115655	47115656	-	+	LNCaP_16D	N	301	Deletion	Deletion	SVABA	A	A[chr13:47115656[	A	]chr13:47115355]A	NA	NA	21	9	0	0.428571	2245865:1	N	N	N	manta;svaba	2	.	chr13_47115355_chr13_47115656	N	N	Y	NA	N	Y
chr13	49377277	49377278	chr13	49379726	49379727	-	+	LNCaP_16D	N	2449	Deletion	Deletion	SVABA	T	T[chr13:49379727[	A	]chr13:49377278]A	CAB39L	CAB39L	24	13	0	0.541667	2247420:1	N	Y	N	gridss;manta;svaba	3	.	chr13_49377278_chr13_49379727	N	N	Y	CAB39L	N	Y
chr13	49938981	49938982	chr13	49940752	49940753	-	+	LNCaP_16D	N	1771	Deletion	Deletion	SVABA	A	A[chr13:49940753[	G	]chr13:49938982]G	NA	NA	17	11	5	0.941176	2248157:1	N	N	N	gridss;manta;svaba	3	.	chr13_49938982_chr13_49940753	Y	N	Y	NA	N	N
chr13	50495213	50495214	chr13	50500942	50500943	-	+	LNCaP_16D	N	5729	Deletion	Deletion	SVABA	C	C[chr13:50500943[	G	]chr13:50495214]G	DLEU1	DLEU1	10	13	0	1.3	2248678:1	N	Y	N	gridss;manta;svaba	3	.	chr13_50495214_chr13_50500943	Y	N	Y	DLEU1	N	N
chr13	51348694	51348695	chr13	51348837	51348838	+	-	LNCaP_16D	N	143	Duplication	TandemDup	SVABA	G	]chr13:51348838]G	A	A[chr13:51348695[	SERPINE3	SERPINE3	38	8	0	0.210526	2249214:1	N	Y	N	manta;svaba	2	.	chr13_51348695_chr13_51348838	N	N	Y	SERPINE3	N	Y
chr13	53949947	53949948	chr13	53950255	53950256	-	+	LNCaP_16D	N	308	Deletion	Deletion	SVABA	T	T[chr13:53950256[	T	]chr13:53949948]T	NA	NA	22	12	0	0.545455	2250980:1	N	N	N	gridss;manta;svaba	3	.	chr13_53949948_chr13_53950256	N	N	Y	NA	N	Y
chr13	55792176	55792177	chr13	55792369	55792370	-	+	LNCaP_16D	N	193	Deletion	Deletion	SVABA	A	A[chr13:55792370[	T	]chr13:55792177]T	NA	NA	18	10	0	0.555556	2252125:1	N	N	N	manta;svaba	2	.	chr13_55792177_chr13_55792370	N	N	Y	NA	N	Y
chr13	57811934	57811935	chr13	57812317	57812318	-	+	LNCaP_16D	N	383	Deletion	Deletion	SVABA	T	T[chr13:57812318[	C	]chr13:57811935]C	NA	NA	21	10	0	0.47619	2253387:1	N	N	N	gridss;manta;svaba	3	.	chr13_57811935_chr13_57812318	N	N	Y	NA	N	Y
chr13	58512336	58512337	chr13	58514256	58514257	-	+	LNCaP_16D	N	1920	Deletion	Deletion	SVABA	C	C[chr13:58514257[	A	]chr13:58512337]A	NA	NA	16	8	0	0.5	2253810:1	N	N	N	manta;svaba	2	.	chr13_58512337_chr13_58514257	N	N	Y	NA	N	Y
chr13	59598364	59598365	chr13	59598689	59598690	-	+	LNCaP_16D	N	325	Deletion	Deletion	SVABA	C	C[chr13:59598690[	A	]chr13:59598365]A	NA	NA	15	18	10	1.86667	2254655:1	N	N	N	gridss;manta;svaba	3	.	chr13_59598365_chr13_59598690	N	N	Y	NA	N	Y
chr13	60978901	60978902	chr13	60979731	60979732	-	+	LNCaP_16D	N	830	Deletion	Deletion	SVABA	A	A[chr13:60979732[	T	]chr13:60978902]T	NA	NA	22	8	4	0.545455	2255644:1	N	N	N	gridss;manta;svaba	3	.	chr13_60978902_chr13_60979732	N	N	Y	NA	N	Y
chr13	63082059	63082060	chr13	63082377	63082378	-	+	LNCaP_16D	N	318	Deletion	Deletion	CN	A	A[chr13:63082378[	A	]chr13:63082060]A	NA	NA	22	8	0	0.363636	2257288:1	N	N	N	gridss;svaba	2	.	chr13_63082060_chr13_63082378	N	N	Y	NA	N	Y
chr13	65063675	65063676	chr13	65064078	65064079	-	+	LNCaP_16D	N	403	Deletion	Deletion	SVABA	T	T[chr13:65064079[	C	]chr13:65063676]C	NA	NA	18	4	0	0.222222	2258399:1	N	N	N	manta;svaba	2	.	chr13_65063676_chr13_65064079	N	N	Y	NA	N	Y
chr13	69392534	69392535	chr13	69392829	69392830	-	+	LNCaP_16D	N	295	Deletion	Deletion	SVABA	T	T[chr13:69392830[	A	]chr13:69392535]A	NA	NA	7	8	0	1.14286	2260672:1	N	N	N	gridss;manta;svaba	3	.	chr13_69392535_chr13_69392830	N	N	Y	NA	N	Y
chr13	71903126	71903127	chr13	71906438	71906439	-	+	LNCaP_16D	N	3312	Deletion	Deletion	SVABA	C	C[chr13:71906439[	C	]chr13:71903127]C	NA	NA	11	14	0	1.27273	2261711:1	N	N	N	gridss;manta;svaba	3	.	chr13_71903127_chr13_71906439	N	N	Y	NA	N	Y
chr13	72382567	72382568	chr13	72382897	72382898	-	+	LNCaP_16D	N	330	Deletion	Deletion	SVABA	T	T[chr13:72382898[	A	]chr13:72382568]A	NA	NA	14	9	9	1.28571	2261868:1	N	N	N	gridss;svaba	2	.	chr13_72382568_chr13_72382898	N	N	Y	NA	N	Y
chr13	73500783	73500784	chr13	73501102	73501103	-	+	LNCaP_16D	N	319	Deletion	Deletion	CN	T	T[chr13:73501103[	C	]chr13:73500784]C	LINC00393	LINC00393	10	12	5	1.7	2262502:1	N	Y	N	gridss;manta;svaba	3	.	chr13_73500784_chr13_73501103	N	N	Y	LINC00393	N	Y
chr13	73739918	73739919	chr8	15431848	15431849	-	-	LNCaP_16D	Y	-1	InterChr	Trans-Unbal	CN	A	A]chr8:15431855]	T	T]chr13:73739925]	KLF12	TUSC3	35	17	9	0.742857	MantaBND:136363:0:2:0:0:0:0	N	Y	Y	gridss;manta	2	.	chr13_73739919_chr8_15431849	N	N	Y	KLF12,TUSC3	Y	Y
chr13	80104188	80104189	chr13	80104495	80104496	-	+	LNCaP_16D	N	307	Deletion	Deletion	SVABA	T	T[chr13:80104496[	C	]chr13:80104189]C	NA	NA	27	12	0	0.444444	2266504:1	N	N	N	gridss;manta;svaba	3	.	chr13_80104189_chr13_80104496	N	N	Y	NA	N	Y
chr13	81173119	81173120	chr13	81173429	81173430	-	+	LNCaP_16D	N	310	Deletion	Deletion	SVABA	T	T[chr13:81173430[	T	]chr13:81173120]T	NA	NA	16	13	0	0.8125	2267318:1	N	N	N	gridss;svaba	2	.	chr13_81173120_chr13_81173430	N	N	Y	NA	N	Y
chr13	81782741	81782742	chr13	81782839	81782840	+	+	LNCaP_16D	N	100	Inversion	NA	SVABA	T	[chr13:81782842[T	C	[chr13:81782744[C	NA	NA	43	15	4	0.44186	MantaBND:205005:0:0:1:0:0:0	N	N	N	gridss;manta	2	.	chr13_81782742_chr13_81782840	Y	N	Y	NA	N	N
chr13	82605326	82605327	chr13	82605620	82605621	-	+	LNCaP_16D	N	294	Deletion	Deletion	SVABA	T	T[chr13:82605621[	T	]chr13:82605327]T	NA	NA	21	18	0	0.857143	2268317:1	N	N	N	gridss;manta;svaba	3	.	chr13_82605327_chr13_82605621	N	N	Y	NA	N	Y
chr13	83227094	83227095	chr13	83227302	83227303	-	+	LNCaP_16D	N	208	Deletion	Deletion	SVABA	T	T[chr13:83227303[	A	]chr13:83227095]A	NA	NA	20	12	0	0.6	2268728:1	N	N	N	gridss;manta;svaba	3	.	chr13_83227095_chr13_83227303	N	N	Y	NA	N	Y
chr13	84788753	84788754	chr13	84789355	84789356	-	+	LNCaP_16D	N	602	Deletion	Deletion	SVABA	G	G[chr13:84789356[	C	]chr13:84788754]C	NA	NA	19	11	7	0.947368	2269702:1	N	N	N	gridss;manta;svaba	3	.	chr13_84788754_chr13_84789356	N	Y	Y	NA	N	N
chr13	88351027	88351028	chr13	88351345	88351346	-	+	LNCaP_16D	N	318	Deletion	Deletion	SVABA	T	T[chr13:88351346[	C	]chr13:88351028]C	NA	NA	17	20	0	1.17647	2272146:1	N	N	N	gridss;manta;svaba	3	.	chr13_88351028_chr13_88351346	N	N	Y	NA	N	Y
chr13	88421004	88421005	chr13	88421284	88421285	-	+	LNCaP_16D	N	280	Deletion	Deletion	SVABA	C	C[chr13:88421285[	A	]chr13:88421005]A	NA	NA	20	6	0	0.3	2272306:1	N	N	N	manta;svaba	2	.	chr13_88421005_chr13_88421285	N	N	Y	NA	N	Y
chr13	88458714	88458715	chr13	88460625	88460626	-	-	LNCaP_16D	N	1911	Inversion	Inversion-Bal	SVABA	A	A]chr13:88460626]	T	T]chr13:88458715]	NA	NA	20	8	3	0.55	2272277:1	N	N	N	manta;svaba	2	.	chr13_88458715_chr13_88460626	N	N	Y	NA	N	Y
chr13	88458721	88458722	chr13	88460347	88460348	+	+	LNCaP_16D	N	1626	Inversion	Inversion-Bal	SVABA	T	[chr13:88460348[T	A	[chr13:88458722[A	NA	NA	25	11	2	0.52	2272278:1	N	N	N	gridss;manta;svaba	3	.	chr13_88458722_chr13_88460348	N	N	Y	NA	N	Y
chr13	88870570	88870571	chr13	88870873	88870874	-	+	LNCaP_16D	N	303	Deletion	Deletion	SVABA	T	T[chr13:88870874[	A	]chr13:88870571]A	NA	NA	38	10	0	0.263158	2272618:1	N	N	N	gridss;manta;svaba	3	.	chr13_88870571_chr13_88870874	N	N	Y	NA	N	Y
chr13	89769128	89769129	chr13	89769266	89769267	-	+	LNCaP_16D	N	138	Deletion	Deletion	SVABA	G	G[chr13:89769267[	A	]chr13:89769129]A	NA	NA	25	12	0	0.48	2273271:1	N	N	N	gridss;manta;svaba	3	.	chr13_89769129_chr13_89769267	N	N	Y	NA	N	Y
chr13	91988757	91988758	chr13	91989099	91989100	-	+	LNCaP_16D	N	342	Deletion	Deletion	SVABA	T	T[chr13:91989100[	C	]chr13:91988758]C	GPC5	GPC5	17	4	0	0.235294	2274785:1	N	Y	N	manta;svaba	2	.	chr13_91988758_chr13_91989100	N	N	Y	GPC5	N	Y
chr13	93633721	93633722	chr13	93633961	93633962	-	+	LNCaP_16D	N	240	Deletion	Deletion	SVABA	A	A[chr13:93633962[	T	]chr13:93633722]T	GPC6	GPC6	18	5	0	0.277778	2275973:1	N	Y	N	gridss;manta;svaba	3	.	chr13_93633722_chr13_93633962	N	N	Y	GPC6	N	Y
chr13	95981181	95981182	chr13	95981486	95981487	-	+	LNCaP_16D	N	305	Deletion	Deletion	SVABA	T	T[chr13:95981487[	A	]chr13:95981182]A	UGGT2	UGGT2	13	16	0	1.23077	2278005:1	N	Y	N	gridss;manta;svaba	3	.	chr13_95981182_chr13_95981487	Y	N	Y	UGGT2	N	N
chr13	97852692	97852693	chr13	97853048	97853049	+	-	LNCaP_16D	N	356	Duplication	TandemDup	SVABA	T	]chr13:97853049]T	A	A[chr13:97852693[	NA	NA	44	15	15	0.681818	2279122:1	N	N	N	gridss;svaba	2	.	chr13_97852693_chr13_97853049	N	N	Y	NA	N	Y
chr13	98068995	98068996	chr13	98069302	98069303	-	+	LNCaP_16D	N	307	Deletion	Deletion	SVABA	T	T[chr13:98069303[	C	]chr13:98068996]C	NA	NA	14	14	0	1	2279389:1	N	N	N	gridss;svaba	2	.	chr13_98068996_chr13_98069303	N	N	Y	NA	N	Y
chr13	99937035	99937036	chr21	33474774	33474775	+	+	LNCaP_16D	Y	-1	InterChr	Trans-Bal	SVABA	C	[chr21:33474775[C	C	[chr13:99937036[C	NA	IFNGR2	29	0	21	0.724138	3011528:1	N	Y	Y	manta;svaba	2	.	chr13_99937036_chr21_33474775	Y	N	Y	IFNGR2	N	N
chr13	101241794	101241795	chr13	101244073	101244074	-	+	LNCaP_16D	N	2279	Deletion	Deletion	SVABA	T	T[chr13:101244074[	C	]chr13:101241795]C	NALCN	NALCN	19	10	0	0.526316	2282398:1	N	Y	N	gridss;manta;svaba	3	.	chr13_101241795_chr13_101244074	N	N	Y	NALCN	N	Y
chr13	101254608	101254609	chr13	101254911	101254912	-	+	LNCaP_16D	N	303	Deletion	Deletion	SVABA	T	T[chr13:101254912[	A	]chr13:101254609]A	NALCN	NALCN	18	10	0	0.555556	2282408:1	N	Y	N	gridss;manta;svaba	3	.	chr13_101254609_chr13_101254912	N	N	Y	NALCN	N	Y
chr13	103279301	103279302	chr13	103279608	103279609	-	+	LNCaP_16D	N	307	Deletion	Deletion	SVABA	T	T[chr13:103279609[	A	]chr13:103279302]A	NA	NA	20	6	4	0.5	2283697:1	N	N	N	manta;svaba	2	.	chr13_103279302_chr13_103279609	N	N	Y	NA	N	Y
chr13	103357512	103357513	chr13	103357823	103357824	-	+	LNCaP_16D	N	311	Deletion	Deletion	SVABA	T	T[chr13:103357824[	C	]chr13:103357513]C	NA	NA	23	12	0	0.521739	2283756:1	N	N	N	gridss;manta;svaba	3	.	chr13_103357513_chr13_103357824	N	N	Y	NA	N	Y
chr13	103439414	103439415	chr13	103439896	103439897	-	+	LNCaP_16D	N	482	Deletion	Deletion	SVABA	T	T[chr13:103439897[	T	]chr13:103439415]T	NA	NA	13	22	0	1.69231	2283827:1	N	N	N	gridss;manta;svaba	3	.	chr13_103439415_chr13_103439897	N	N	Y	NA	N	Y
chr13	103492039	103492040	chr13	103492310	103492311	-	+	LNCaP_16D	N	271	Deletion	Deletion	SVABA	T	T[chr13:103492311[	C	]chr13:103492040]C	NA	NA	16	10	0	0.625	2283807:1	N	N	N	gridss;manta;svaba	3	.	chr13_103492040_chr13_103492311	Y	N	Y	NA	N	N
chr13	104508869	104508870	chr13	104509172	104509173	-	+	LNCaP_16D	N	303	Deletion	Deletion	SVABA	G	G[chr13:104509173[	A	]chr13:104508870]A	NA	NA	17	19	0	1.11765	2284463:1	N	N	N	gridss;svaba	2	.	chr13_104508870_chr13_104509173	N	N	Y	NA	N	Y
chr13	105055751	105055752	chr13	105056083	105056084	-	+	LNCaP_16D	N	332	Deletion	Deletion	SVABA	A	A[chr13:105056084[	A	]chr13:105055752]A	NA	NA	19	18	0	0.947368	2284870:1	N	N	N	gridss;svaba	2	.	chr13_105055752_chr13_105056084	N	N	Y	NA	N	Y
chr13	105145989	105145990	chr15	89784999	89785000	+	-	LNCaP_16D	Y	-1	InterChr	Trans-Bal	SVABA	T	]chr15:89785000]T	G	G[chr13:105145990[	NA	ANPEP	39	14	2	0.410256	MantaBND:206763:0:2:0:0:0:0	N	Y	Y	gridss;manta	2	.	chr13_105145990_chr15_89785000	Y	N	Y	ANPEP	N	N
chr13	110160160	110160161	chr13	110160459	110160460	-	+	LNCaP_16D	N	299	Deletion	Deletion	SVABA	G	G[chr13:110160460[	A	]chr13:110160161]A	COL4A1	COL4A1	28	11	0	0.392857	2288499:1	N	Y	N	gridss;manta;svaba	3	.	chr13_110160161_chr13_110160460	N	N	Y	COL4A1	N	Y
chr13	110647697	110647698	chr13	110647762	110647763	+	-	LNCaP_16D	N	65	Duplication	TandemDup	SVABA	A	]chr13:110647763]A	G	G[chr13:110647698[	CARS2	CARS2	41	11	0	0.268293	2288781:1	N	Y	N	manta;svaba	2	.	chr13_110647698_chr13_110647763	N	Y	Y	CARS2	N	N
chr13	110907080	110907081	chr13	110907305	110907306	-	+	LNCaP_16D	N	225	Deletion	Deletion	SVABA	T	T[chr13:110907306[	C	]chr13:110907081]C	ANKRD10	ANKRD10	23	22	0	0.956522	2289091:1	N	Y	N	gridss;manta;svaba	3	.	chr13_110907081_chr13_110907306	N	N	Y	ANKRD10	N	Y
chr13	110928541	110928542	chr13	110928732	110928733	+	-	LNCaP_16D	N	191	Duplication	TandemDup	SVABA	A	]chr13:110928733]A	T	T[chr13:110928542[	NA	NA	46	13	0	0.282609	2289102:1	N	N	N	gridss;manta;svaba	3	.	chr13_110928542_chr13_110928733	N	N	Y	NA	N	Y
chr13	113136636	113136637	chr13	113136949	113136950	-	+	LNCaP_16D	N	313	Deletion	Deletion	SVABA	T	T[chr13:113136950[	A	]chr13:113136637]A	F10	F10	27	10	4	0.518519	2290433:1	N	Y	N	manta;svaba	2	.	chr13_113136637_chr13_113136950	N	N	Y	F10	N	Y
chr13	113626515	113626516	chr13	113640550	113640551	-	+	LNCaP_16D	Y	14035	Deletion	Deletion	CN	C	C[chr13:113640551[	G	]chr13:113626516]G	TFDP1	TFDP1	11	9	6	1.36364	2290973:1	N	Y	N	gridss;manta;svaba	3	.	chr13_113626516_chr13_113640551	N	N	Y	TFDP1	N	Y
chr14	21067984	21067985	chr14	21068298	21068299	-	+	LNCaP_16D	N	314	Deletion	Deletion	SVABA	T	T[chr14:21068299[	G	]chr14:21067985]G	NDRG2	NDRG2	33	37	0	1.12121	2295569:1	N	Y	N	manta;svaba	2	.	chr14_21067985_chr14_21068299	Y	N	Y	NDRG2	N	N
chr14	21484464	21484465	chr14	21486503	21486504	-	+	LNCaP_16D	N	2039	Deletion	Deletion	SVABA	C	C[chr14:21486504[	T	]chr14:21484465]T	TOX4	TOX4	28	17	0	0.607143	2296399:1	N	Y	N	gridss;manta;svaba	3	.	chr14_21484465_chr14_21486504	N	N	Y	TOX4	N	Y
chr14	23453041	23453042	chr14	23453437	23453438	-	+	LNCaP_16D	N	396	Deletion	Deletion	SVABA	T	T[chr14:23453438[	A	]chr14:23453042]A	NA	NA	20	35	0	1.75	2299057:1	N	N	N	gridss;manta;svaba	3	.	chr14_23453042_chr14_23453438	N	N	Y	NA	N	Y
chr14	23900201	23900202	chr14	23900405	23900406	+	-	LNCaP_16D	N	204	Duplication	TandemDup	SVABA	A	]chr14:23900406]A	G	G[chr14:23900202[	NA	NA	63	20	0	0.31746	2299459:1	N	N	N	gridss;manta;svaba	3	.	chr14_23900202_chr14_23900406	Y	N	Y	NA	N	N
chr14	25814669	25814670	chr14	25815593	25815594	-	+	LNCaP_16D	N	924	Deletion	Deletion	SVABA	T	T[chr14:25815594[	T	]chr14:25814670]T	LINC02306	LINC02306	32	15	0	0.46875	2301344:1	N	Y	N	gridss;manta;svaba	3	.	chr14_25814670_chr14_25815594	Y	N	Y	LINC02306	N	N
chr14	29258842	29258843	chr14	29259596	29259597	-	+	LNCaP_16D	N	754	Deletion	Deletion	CN	T	T[chr14:29259597[	G	]chr14:29258843]G	NA	NA	37	25	0	0.675676	2304409:1	N	N	N	gridss;manta;svaba	3	.	chr14_29258843_chr14_29259597	N	N	Y	NA	N	Y
chr14	29828098	29828099	chr14	30036792	30036793	+	-	LNCaP_16D	Y	208694	Duplication	TandemDup	CN	T	]chr14:30036793]T	A	A[chr14:29828099[	PRKD1	PRKD1	26	12	11	0.884615	2304899:1	N	Y	N	gridss;manta;svaba	3	.	chr14_29828099_chr14_30036793	N	N	Y	PRKD1	N	Y
chr14	30793793	30793794	chr14	30794108	30794109	-	+	LNCaP_16D	N	315	Deletion	Deletion	CN	T	T[chr14:30794109[	A	]chr14:30793794]A	NA	NA	28	37	9	1.64286	2305613:1	N	N	N	gridss;manta;svaba	3	.	chr14_30793794_chr14_30794109	N	N	Y	NA	N	Y
chr14	31473802	31473803	chr14	31474114	31474115	-	+	LNCaP_16D	N	312	Deletion	Deletion	SVABA	T	T[chr14:31474115[	G	]chr14:31473803]G	NA	NA	63	13	0	0.206349	2306885:1	N	N	N	gridss;svaba	2	.	chr14_31473803_chr14_31474115	N	N	Y	NA	N	Y
chr14	32966593	32966594	chr14	32966797	32966798	-	+	LNCaP_16D	N	204	Deletion	Deletion	SVABA	C	C[chr14:32966798[	A	]chr14:32966594]A	NPAS3	NPAS3	34	16	0	0.470588	2308662:1	N	Y	N	gridss;manta;svaba	3	.	chr14_32966594_chr14_32966798	N	N	Y	NPAS3	N	Y
chr14	33820841	33820842	chr14	33821168	33821169	-	+	LNCaP_16D	N	327	Deletion	Deletion	SVABA	C	C[chr14:33821169[	G	]chr14:33820842]G	NA	NA	33	34	0	1.0303	2309323:1	N	N	N	gridss;manta;svaba	3	.	chr14_33820842_chr14_33821169	N	N	Y	NA	N	Y
chr14	34044874	34044875	chr14	34045629	34045630	-	+	LNCaP_16D	N	755	Deletion	Deletion	SVABA	G	G[chr14:34045630[	G	]chr14:34044875]G	EGLN3	EGLN3	37	0	9	0.243243	2309710:1	N	Y	N	gridss;manta;svaba	3	.	chr14_34044875_chr14_34045630	N	N	Y	EGLN3	N	Y
chr14	34836096	34836097	chr14	34836415	34836416	-	+	LNCaP_16D	N	319	Deletion	Deletion	SVABA	A	A[chr14:34836416[	A	]chr14:34836097]A	BAZ1A	BAZ1A	28	11	0	0.392857	2311359:1	N	Y	N	gridss;manta;svaba	3	.	chr14_34836097_chr14_34836416	Y	N	Y	BAZ1A	N	N
chr14	34932206	34932207	chr14	34932517	34932518	-	+	LNCaP_16D	N	311	Deletion	Deletion	SVABA	A	A[chr14:34932518[	A	]chr14:34932207]A	SRP54-AS1	SRP54-AS1	23	29	7	1.56522	2311601:1	N	Y	N	gridss;manta;svaba	3	.	chr14_34932207_chr14_34932518	N	N	Y	SRP54-AS1	N	Y
chr14	35038508	35038509	chr14	35040301	35040302	-	+	LNCaP_16D	N	1793	Deletion	Deletion	SVABA	G	G[chr14:35040302[	A	]chr14:35038509]A	NA	NA	43	11	13	0.55814	2311753:1	N	N	N	gridss;manta;svaba	3	.	chr14_35038509_chr14_35040302	Y	N	Y	NA	N	N
chr14	35136434	35136435	chr14	35145862	35145863	-	+	LNCaP_16D	N	9428	Deletion	Deletion	SVABA	C	C[chr14:35145863[	T	]chr14:35136435]T	KIAA0391	KIAA0391	33	16	10	0.787879	2311939:1	N	Y	N	gridss;manta;svaba	3	.	chr14_35136435_chr14_35145863	N	N	Y	KIAA0391	N	Y
chr14	37300419	37300420	chr16	61045432	61045433	-	-	LNCaP_16D	Y	-1	InterChr	Trans-Bal	SVABA	G	G]chr16:61045433]	A	A]chr14:37300420]	MIPOL1	NA	16	0	8	0.5	2567233:1	Y	Y	Y	gridss;manta;svaba	3	.	chr14_37300420_chr16_61045433	Y	N	Y	MIPOL1	N	N
chr7	158461963	158461964	chr7	158462070	158462071	+	-	LNCaP_C4-2	N	107	Duplication	TandemDup	CN	T	]chr7:158462071]T	C	C[chr7:158461964[	PTPRN2	PTPRN2	100	24	0	0.24	1320814:1	N	Y	N	manta;svaba	2	.	chr7_158461964_chr7_158462071	N	Y	Y	PTPRN2	N	N
chr14	39033513	39033514	chr14	39033641	39033642	+	-	LNCaP_16D	N	128	Duplication	TandemDup	SVABA	T	]chr14:39033642]T	A	A[chr14:39033514[	SEC23A	SEC23A	58	30	0	0.517241	2316008:1	N	Y	N	gridss;manta;svaba	3	.	chr14_39033514_chr14_39033642	Y	N	Y	SEC23A	N	N
chr14	39629204	39629205	chr14	39631009	39631010	-	+	LNCaP_16D	N	1805	Deletion	Deletion	SVABA	T	T[chr14:39631010[	A	]chr14:39629205]A	NA	NA	29	19	0	0.655172	2317054:1	N	N	N	gridss;manta;svaba	3	.	chr14_39629205_chr14_39631010	Y	N	Y	NA	N	N
chr14	40140610	40140611	chr14	40148468	40148469	-	+	LNCaP_16D	N	7858	Deletion	Deletion	SVABA	A	A[chr14:40148469[	T	]chr14:40140611]T	NA	NA	33	19	0	0.575758	2317288:1	N	N	N	gridss;manta;svaba	3	.	chr14_40140611_chr14_40148469	Y	N	Y	NA	N	N
chr14	40906917	40906918	chr14	40907632	40907633	-	-	LNCaP_16D	N	715	Inversion	NA	SVABA	T	T]chr14:40907633]	C	C]chr14:40906918]	NA	NA	44	0	18	0.409091	2318099:1	N	N	N	manta;svaba	2	.	chr14_40906918_chr14_40907633	N	N	Y	NA	N	Y
chr14	42017131	42017132	chr14	42017433	42017434	-	+	LNCaP_16D	N	302	Deletion	Deletion	SVABA	C	C[chr14:42017434[	A	]chr14:42017132]A	NA	NA	10	40	11	5.1	2319084:1	N	N	N	gridss;manta;svaba	3	.	chr14_42017132_chr14_42017434	N	N	Y	NA	N	Y
chr14	42181736	42181737	chr14	42182042	42182043	-	+	LNCaP_16D	N	306	Deletion	Deletion	SVABA	C	C[chr14:42182043[	A	]chr14:42181737]A	NA	NA	38	15	0	0.394737	2319240:1	N	N	N	gridss;manta;svaba	3	.	chr14_42181737_chr14_42182043	N	N	Y	NA	N	Y
chr14	42291887	42291888	chr14	42292220	42292221	-	+	LNCaP_16D	N	333	Deletion	Deletion	SVABA	T	T[chr14:42292221[	A	]chr14:42291888]A	NA	NA	74	13	0	0.175676	2319365:1	N	N	N	gridss;svaba	2	.	chr14_42291888_chr14_42292221	N	N	Y	NA	N	Y
chr14	44449732	44449733	chr14	45099786	45099787	+	-	LNCaP_16D	Y	650054	Duplication	TandemDup	CN	A	]chr14:45099787]A	C	C[chr14:44449733[	LINC02277	PRPF39	38	23	0	0.605263	2322083:1	N	Y	N	gridss;manta;svaba	3	.	chr14_44449733_chr14_45099787	N	N	Y	LINC02277,PRPF39	Y	Y
chr14	46108734	46108735	chr14	46109040	46109041	-	+	LNCaP_16D	N	306	Deletion	Deletion	CN	G	G[chr14:46109041[	A	]chr14:46108735]A	LINC00871	LINC00871	27	26	17	1.59259	2323136:1	N	Y	N	gridss;manta;svaba	3	.	chr14_46108735_chr14_46109041	N	N	Y	LINC00871	N	Y
chr14	46648664	46648665	chr14	62759565	62759566	+	+	LNCaP_16D	Y	16110901	Inversion	Balanced	CN	G	[chr14:62759566[G	A	[chr14:46648665[A	NA	KCNH5	21	29	24	2.52381	2323707:1	N	Y	N	gridss;manta;svaba	3	.	chr14_46648665_chr14_62759566	Y	N	Y	KCNH5	N	N
chr14	46648972	46648973	chr14	62759573	62759574	-	-	LNCaP_16D	Y	16110601	Inversion	Balanced	CN	A	A]chr14:62759574]	T	T]chr14:46648973]	NA	KCNH5	26	4	14	0.692308	2323711:1	N	Y	N	gridss;manta;svaba	3	.	chr14_46648973_chr14_62759574	Y	N	Y	KCNH5	N	N
chr14	49725331	49725332	chr14	49725626	49725627	+	-	LNCaP_16D	N	295	Duplication	TandemDup	CN	A	]chr14:49725627]A	T	T[chr14:49725332[	KLHDC1	KLHDC1	93	36	0	0.387097	2326408:1	N	Y	N	gridss;manta;svaba	3	.	chr14_49725332_chr14_49725627	N	N	Y	KLHDC1	N	Y
chr14	49820979	49820980	chr14	49821502	49821503	-	+	LNCaP_16D	N	523	Deletion	Deletion	CN	G	G[chr14:49821503[	G	]chr14:49820980]G	NEMF	NEMF	21	22	0	1.04762	2326603:1	N	Y	N	manta;svaba	2	.	chr14_49820980_chr14_49821503	N	N	Y	NEMF	N	Y
chr14	50251142	50251143	chr14	50260279	50260280	-	+	LNCaP_16D	N	9137	Deletion	Deletion	CN	A	A[chr14:50260280[	A	]chr14:50251143]A	L2HGDH	L2HGDH	34	19	0	0.558824	2327483:1	N	Y	N	gridss;manta;svaba	3	.	chr14_50251143_chr14_50260280	Y	N	Y	L2HGDH	N	N
chr14	51134694	51134695	chr14	51134989	51134990	-	+	LNCaP_16D	N	295	Deletion	Deletion	CN	T	T[chr14:51134990[	T	]chr14:51134695]T	NA	NA	41	16	0	0.390244	2328871:1	N	N	N	gridss;manta;svaba	3	.	chr14_51134695_chr14_51134990	Y	N	Y	NA	N	N
chr14	52127962	52127963	chr14	52128262	52128263	-	+	LNCaP_16D	N	300	Deletion	Deletion	SVABA	C	C[chr14:52128263[	A	]chr14:52127963]A	LINC02319	LINC02319	38	14	0	0.368421	2329930:1	N	Y	N	gridss;manta;svaba	3	.	chr14_52127963_chr14_52128263	N	N	Y	LINC02319	N	Y
chr14	54097347	54097348	chr14	54097667	54097668	-	+	LNCaP_16D	N	320	Deletion	Deletion	CN	C	C[chr14:54097668[	A	]chr14:54097348]A	NA	NA	28	31	0	1.10714	2332131:1	N	N	N	gridss;manta;svaba	3	.	chr14_54097348_chr14_54097668	N	N	Y	NA	N	Y
chr14	54243630	54243631	chr14	54246967	54246968	-	+	LNCaP_16D	N	3337	Deletion	Deletion	CN	A	A[chr14:54246968[	T	]chr14:54243631]T	NA	NA	27	52	31	3.07407	2332361:1	N	N	N	gridss;manta;svaba	3	.	chr14_54243631_chr14_54246968	Y	N	Y	NA	N	N
chr14	54673007	54673008	chr14	55224231	55224232	+	-	LNCaP_16D	Y	551224	Duplication	TandemDup	CN	C	]chr14:55224232]C	C	C[chr14:54673008[	SAMD4A	NA	27	9	3	0.444444	2333721:1	N	Y	N	gridss;manta;svaba	3	.	chr14_54673008_chr14_55224232	N	N	Y	SAMD4A	N	Y
chr14	56200142	56200143	chr14	56200311	56200312	+	-	LNCaP_16D	N	169	Duplication	TandemDup	SVABA	A	]chr14:56200312]A	T	T[chr14:56200143[	PELI2	PELI2	76	26	0	0.342105	2334942:1	N	Y	N	gridss;manta;svaba	3	.	chr14_56200143_chr14_56200312	N	N	Y	PELI2	N	Y
chr14	59078594	59078595	chr14	59078887	59078888	-	+	LNCaP_16D	N	293	Deletion	Deletion	SVABA	G	G[chr14:59078888[	A	]chr14:59078595]A	NA	NA	32	13	0	0.40625	2338131:1	N	N	N	gridss;manta;svaba	3	.	chr14_59078595_chr14_59078888	N	N	Y	NA	N	Y
chr14	59750559	59750560	chr18	30490608	30490609	+	+	LNCaP_16D	Y	-1	InterChr	Trans-Bal	SVABA	T	[chr18:30490609[T	A	[chr14:59750560[A	RTN1	NA	19	11	19	1.57895	2338865:1	N	Y	Y	manta;svaba	2	.	chr14_59750560_chr18_30490609	N	N	Y	RTN1	N	Y
chr14	59874679	59874680	chr14	59876523	59876524	-	+	LNCaP_16D	N	1844	Deletion	Deletion	SVABA	T	T[chr14:59876524[	T	]chr14:59874680]T	NA	NA	21	28	26	2.57143	2338813:1	N	N	N	gridss;manta;svaba	3	.	chr14_59874680_chr14_59876524	Y	N	Y	NA	N	N
chr14	60591336	60591337	chr14	60592771	60592772	-	+	LNCaP_16D	N	1435	Deletion	Deletion	SVABA	A	A[chr14:60592772[	G	]chr14:60591337]G	NA	NA	31	10	5	0.483871	2339548:1	N	N	N	gridss;manta;svaba	3	.	chr14_60591337_chr14_60592772	Y	N	Y	NA	N	N
chr14	61172784	61172785	chr14	61172904	61172905	+	-	LNCaP_16D	N	120	Duplication	TandemDup	SVABA	A	]chr14:61172905]A	A	A[chr14:61172785[	NA	NA	72	34	0	0.472222	2340228:1	N	N	N	gridss;manta;svaba	3	.	chr14_61172785_chr14_61172905	N	N	Y	NA	N	Y
chr14	64893677	64893678	chr14	64896822	64896823	-	+	LNCaP_16D	N	3145	Deletion	Deletion	SVABA	C	C[chr14:64896823[	A	]chr14:64893678]A	NA	NA	41	24	33	1.39024	2344950:1	N	N	N	gridss;manta;svaba	3	.	chr14_64893678_chr14_64896823	Y	N	Y	NA	N	N
chr14	65139669	65139670	chr14	65141329	65141330	-	+	LNCaP_16D	N	1660	Deletion	Deletion	SVABA	C	C[chr14:65141330[	G	]chr14:65139670]G	NA	NA	38	18	14	0.842105	2345284:1	N	N	N	gridss;svaba	2	.	chr14_65139670_chr14_65141330	N	N	Y	NA	N	Y
chr14	65375821	65375822	chr14	65376603	65376604	+	+	LNCaP_16D	N	782	Inversion	NA	SVABA	G	[chr14:65376604[G	G	[chr14:65375822[G	NA	NA	34	2	15	0.5	2345758:1	N	N	N	gridss;manta;svaba	3	.	chr14_65375822_chr14_65376604	N	N	Y	NA	N	Y
chr14	65375885	65375886	chr14	65376460	65376461	-	-	LNCaP_16D	N	575	Inversion	NA	SVABA	T	T]chr14:65376461]	A	A]chr14:65375886]	NA	NA	30	0	16	0.533333	2345759:1	N	N	N	gridss;manta;svaba	3	.	chr14_65375886_chr14_65376461	Y	N	Y	NA	N	N
chr14	66343925	66343926	chr14	66344223	66344224	-	+	LNCaP_16D	N	298	Deletion	Deletion	SVABA	T	T[chr14:66344224[	T	]chr14:66343926]T	NA	NA	40	7	0	0.175	2346709:1	N	N	N	gridss;manta;svaba	3	.	chr14_66343926_chr14_66344224	N	N	Y	NA	N	Y
chr14	66703612	66703613	chr14	66705280	66705281	-	-	LNCaP_16D	N	1668	Inversion	Inversion-Bal	SVABA	G	G]chr14:66705281]	T	T]chr14:66703613]	GPHN	GPHN	45	12	8	0.444444	2347028:1	N	Y	N	gridss;manta;svaba	3	.	chr14_66703613_chr14_66705281	Y	N	Y	GPHN	N	N
chr14	66703615	66703616	chr14	66704991	66704992	+	+	LNCaP_16D	N	1376	Inversion	Inversion-Bal	SVABA	T	[chr14:66704992[T	G	[chr14:66703616[G	GPHN	GPHN	50	26	4	0.6	2347029:1	N	Y	N	gridss;manta;svaba	3	.	chr14_66703616_chr14_66704992	Y	N	Y	GPHN	N	N
chr14	70221116	70221117	chr14	70222736	70222737	-	+	LNCaP_16D	N	1620	Deletion	Deletion	SVABA	T	T[chr14:70222737[	T	]chr14:70221117]T	NA	NA	44	22	0	0.5	2351198:1	N	N	N	gridss;manta;svaba	3	.	chr14_70221117_chr14_70222737	Y	N	Y	NA	N	N
chr14	70854260	70854261	chr14	70854536	70854537	-	+	LNCaP_16D	N	276	Deletion	Deletion	SVABA	T	T[chr14:70854537[	C	]chr14:70854261]C	NA	NA	48	22	0	0.458333	2351983:1	N	N	N	gridss;manta;svaba	3	.	chr14_70854261_chr14_70854537	N	N	Y	NA	N	Y
chr14	70971118	70971119	chr14	70971443	70971444	-	+	LNCaP_16D	N	325	Deletion	Deletion	SVABA	T	T[chr14:70971444[	T	]chr14:70971119]T	PCNX1	PCNX1	19	27	12	2.05263	2352110:1	N	Y	N	gridss;manta;svaba	3	.	chr14_70971119_chr14_70971444	N	N	Y	PCNX1	N	Y
chr14	76347430	76347431	chr14	76347865	76347866	-	+	LNCaP_16D	N	435	Deletion	Deletion	SVABA	G	G[chr14:76347866[	G	]chr14:76347431]G	ESRRB	ESRRB	50	18	10	0.56	2359866:1	N	Y	N	gridss;manta;svaba	3	.	chr14_76347431_chr14_76347866	N	N	Y	ESRRB	N	Y
chr14	78361901	78361902	chr14	78362241	78362242	-	+	LNCaP_16D	N	340	Deletion	Deletion	SVABA	A	A[chr14:78362242[	A	]chr14:78361902]A	NRXN3	NRXN3	45	19	16	0.777778	2362902:1	N	Y	N	gridss;svaba	2	.	chr14_78361902_chr14_78362242	N	N	Y	NRXN3	N	Y
chr14	79639946	79639947	chr14	79648706	79648707	-	+	LNCaP_16D	N	8760	Deletion	Deletion	CN	G	G[chr14:79648707[	T	]chr14:79639947]T	NRXN3	NRXN3	33	16	0	0.484848	2364048:1	N	Y	N	gridss;manta;svaba	3	.	chr14_79639947_chr14_79648707	Y	N	Y	NRXN3	N	N
chr14	81130708	81130709	chr14	81131015	81131016	-	+	LNCaP_16D	N	307	Deletion	Deletion	SVABA	G	G[chr14:81131016[	A	]chr14:81130709]A	TSHR	TSHR	44	19	7	0.590909	2365338:1	N	Y	N	gridss;manta;svaba	3	.	chr14_81130709_chr14_81131016	Y	N	Y	TSHR	N	N
chr14	82032765	82032766	chr14	82036986	82036987	-	+	LNCaP_16D	N	4221	Deletion	Deletion	SVABA	T	T[chr14:82036987[	A	]chr14:82032766]A	NA	NA	22	29	0	1.31818	2366377:1	N	N	N	gridss;manta;svaba	3	.	chr14_82032766_chr14_82036987	Y	N	Y	NA	N	N
chr14	82553271	82553272	chr14	82553538	82553539	-	+	LNCaP_16D	N	267	Deletion	Deletion	SVABA	T	T[chr14:82553539[	A	]chr14:82553272]A	NA	NA	33	34	6	1.21212	2366765:1	N	N	N	gridss;manta;svaba	3	.	chr14_82553272_chr14_82553539	N	N	Y	NA	N	Y
chr14	83169508	83169509	chr14	83170139	83170140	-	+	LNCaP_16D	N	631	Deletion	Deletion	SVABA	T	T[chr14:83170140[	T	]chr14:83169509]T	NA	NA	79	32	0	0.405063	2367402:1	N	N	N	gridss;svaba	2	.	chr14_83169509_chr14_83170140	N	N	Y	NA	N	Y
chr14	83385695	83385696	chr14	83386019	83386020	-	+	LNCaP_16D	N	324	Deletion	Deletion	SVABA	A	A[chr14:83386020[	C	]chr14:83385696]C	NA	NA	27	42	0	1.55556	2367547:1	N	N	N	gridss;manta;svaba	3	.	chr14_83385696_chr14_83386020	N	N	Y	NA	N	Y
chr14	84948641	84948642	chr14	84948842	84948843	+	-	LNCaP_16D	N	201	Duplication	TandemDup	SVABA	T	]chr14:84948843]T	A	A[chr14:84948642[	NA	NA	58	8	0	0.137931	2368928:1	N	N	N	manta;svaba	2	.	chr14_84948642_chr14_84948843	N	N	Y	NA	N	Y
chr14	85991379	85991380	chr14	86023241	86023242	-	+	LNCaP_16D	Y	31862	Deletion	Deletion	CN	T	T[chr14:86023242[	T	]chr14:85991380]T	LINC02328	LINC02316	16	22	0	1.375	2370024:1	N	Y	N	gridss;manta;svaba	3	.	chr14_85991380_chr14_86023242	Y	N	Y	LINC02316,LINC02328	Y	N
chr14	86153725	86153726	chr14	86269621	86269622	-	+	LNCaP_16D	Y	115896	Deletion	Deletion	CN	C	C[chr14:86269622[	T	]chr14:86153726]T	NA	NA	17	8	0	0.470588	2370219:1	N	N	N	gridss;manta;svaba	3	.	chr14_86153726_chr14_86269622	N	Y	Y	NA	N	N
chr14	87391719	87391720	chr14	87392039	87392040	-	+	LNCaP_16D	N	320	Deletion	Deletion	SVABA	T	T[chr14:87392040[	A	]chr14:87391720]A	LINC02296	LINC02296	235	15	0	0.0638298	2371341:1	N	Y	N	gridss;svaba	2	.	chr14_87391720_chr14_87392040	N	N	Y	LINC02296	N	Y
chr14	88942493	88942494	chr14	88942734	88942735	-	+	LNCaP_16D	N	241	Deletion	Deletion	SVABA	C	C[chr14:88942735[	C	]chr14:88942494]C	NA	NA	22	27	0	1.22727	2372818:1	N	N	N	gridss;manta;svaba	3	.	chr14_88942494_chr14_88942735	N	N	Y	NA	N	Y
chr14	94363765	94363766	chr14	94380322	94380323	+	-	LNCaP_16D	Y	16557	Duplication	TandemDup	SVABA	C	]chr14:94380323]C	T	T[chr14:94363766[	NA	SERPINA1	35	0	18	0.514286	2380166:1	N	Y	N	manta;svaba	2	.	chr14_94363766_chr14_94380323	N	N	Y	SERPINA1	N	Y
chr14	98317665	98317666	chr14	98318750	98318751	-	+	LNCaP_16D	N	1085	Deletion	Deletion	SVABA	T	T[chr14:98318751[	A	]chr14:98317666]A	NA	NA	12	42	16	4.83333	2384248:1	N	N	N	gridss;manta;svaba	3	.	chr14_98317666_chr14_98318751	Y	N	Y	NA	N	N
chr14	100378676	100378677	chr14	100378993	100378994	-	+	LNCaP_16D	N	317	Deletion	Deletion	SVABA	G	G[chr14:100378994[	A	]chr14:100378677]A	WDR25	WDR25	26	32	0	1.23077	2386473:1	N	Y	N	gridss;manta;svaba	3	.	chr14_100378677_chr14_100378994	N	N	Y	WDR25	N	Y
chr14	101524538	101524539	chr14	101524865	101524866	-	+	LNCaP_16D	N	327	Deletion	Deletion	SVABA	A	A[chr14:101524866[	T	]chr14:101524539]T	NA	NA	52	24	6	0.576923	2387422:1	N	N	N	gridss;manta;svaba	3	.	chr14_101524539_chr14_101524866	Y	N	Y	NA	N	N
chr14	105162462	105162463	chr14	105162669	105162670	+	-	LNCaP_16D	N	207	Duplication	TandemDup	CN	C	]chr14:105162670]C	G	G[chr14:105162463[	JAG2	JAG2	81	17	0	0.209877	2392805:1	N	Y	N	gridss;svaba	2	.	chr14_105162463_chr14_105162670	N	N	Y	JAG2	N	Y
chr14	105651217	105651218	chr14	105849781	105849782	+	+	LNCaP_16D	Y	198564	Inversion	Inversion-Bal	CN	T	[chr14:105849782[T	G	[chr14:105651218[G	NA	NA	25	4	2	0.24	2393275:1	N	N	N	manta;svaba	2	.	chr14_105651218_chr14_105849782	N	N	Y	NA	N	Y
chr14	106075129	106075130	chr14	106076640	106076641	-	+	LNCaP_16D	N	1511	Deletion	Deletion	CN	A	A[chr14:106076641[	G	]chr14:106075130]G	NA	NA	16	0	47	2.9375	2393703:1	N	N	N	manta;svaba	2	.	chr14_106075130_chr14_106076641	N	N	Y	NA	N	Y
chr14	106300356	106300357	chr14	106300676	106300677	-	+	LNCaP_16D	N	320	Deletion	Deletion	CN	T	T[chr14:106300677[	C	]chr14:106300357]C	NA	NA	28	27	0	0.964286	2393813:1	N	N	N	manta;svaba	2	.	chr14_106300357_chr14_106300677	N	N	Y	NA	N	Y
chr15	17049334	17049335	chr20	28928019	28928020	+	+	LNCaP_16D	Y	-1	InterChr	Trans-Unbal	SVABA	T	[chr20:28928020[T	G	[chr15:17049335[G	NA	NA	42	34	9	1.02381	2927645:1	N	N	Y	manta;svaba	2	.	chr15_17049335_chr20_28928020	N	N	Y	NA	N	Y
chr15	23440316	23440317	chr15	23441077	23441078	+	-	LNCaP_16D	N	761	Duplication	TandemDup	SVABA	A	]chr15:23441078]A	A	A[chr15:23440317[	GOLGA6L2	GOLGA6L2	40	0	11	0.275	2401030:1	N	Y	N	manta;svaba	2	.	chr15_23440317_chr15_23441078	N	N	Y	GOLGA6L2	N	Y
chr15	23961920	23961921	chr15	23962219	23962220	-	+	LNCaP_16D	N	299	Deletion	Deletion	SVABA	C	C[chr15:23962220[	A	]chr15:23961921]A	NA	NA	29	39	0	1.34483	2401690:1	N	N	N	gridss;manta;svaba	3	.	chr15_23961921_chr15_23962220	N	N	Y	NA	N	Y
chr15	24428261	24428262	chr15	24517915	24517916	-	+	LNCaP_16D	Y	89654	Deletion	Deletion	SVABA	G	G[chr15:24517916[	T	]chr15:24428262]T	NA	PWRN1	21	21	0	1	2402208:1	N	Y	N	gridss;manta;svaba	3	.	chr15_24428262_chr15_24517916	N	N	Y	PWRN1	N	Y
chr15	25686248	25686249	chr15	25687233	25687234	-	+	LNCaP_16D	N	985	Deletion	Deletion	SVABA	G	G[chr15:25687234[	G	]chr15:25686249]G	ATP10A	ATP10A	38	21	0	0.552632	2403376:1	N	Y	N	gridss;manta;svaba	3	.	chr15_25686249_chr15_25687234	Y	N	Y	ATP10A	N	N
chr15	26776348	26776349	chr15	26776649	26776650	-	+	LNCaP_16D	N	301	Deletion	Deletion	SVABA	C	C[chr15:26776650[	A	]chr15:26776349]A	GABRB3	GABRB3	26	35	9	1.69231	2404724:1	N	Y	N	gridss;manta;svaba	3	.	chr15_26776349_chr15_26776650	N	N	Y	GABRB3	N	Y
chr15	29608984	29608985	chr15	29610909	29610910	-	+	LNCaP_16D	N	1925	Deletion	Deletion	SVABA	T	T[chr15:29610910[	T	]chr15:29608985]T	NA	NA	33	18	0	0.545455	2407938:1	N	N	N	manta;svaba	2	.	chr15_29608985_chr15_29610910	Y	N	Y	NA	N	N
chr15	33908245	33908246	chr15	33908513	33908514	-	+	LNCaP_16D	N	268	Deletion	Deletion	SVABA	C	C[chr15:33908514[	C	]chr15:33908246]C	AVEN	AVEN	28	31	0	1.10714	2412647:1	N	Y	N	gridss;manta;svaba	3	.	chr15_33908246_chr15_33908514	N	N	Y	AVEN	N	Y
chr15	34454786	34454787	chr15	34455099	34455100	-	+	LNCaP_16D	N	313	Deletion	Deletion	SVABA	T	T[chr15:34455100[	A	]chr15:34454787]A	NA	NA	18	34	12	2.55556	2413738:1	N	N	N	manta;svaba	2	.	chr15_34454787_chr15_34455100	N	N	Y	NA	N	Y
chr15	34716831	34716832	chr15	34717150	34717151	-	+	LNCaP_16D	N	319	Deletion	Deletion	SVABA	T	T[chr15:34717151[	C	]chr15:34716832]C	NA	NA	37	43	18	1.64865	2413963:1	N	N	N	gridss;manta;svaba	3	.	chr15_34716832_chr15_34717151	Y	N	Y	NA	N	N
chr15	35109440	35109441	chr15	35109569	35109570	+	-	LNCaP_16D	N	129	Duplication	TandemDup	SVABA	T	]chr15:35109570]T	C	C[chr15:35109441[	NA	NA	72	17	0	0.236111	2414462:1	N	N	N	gridss;manta;svaba	3	.	chr15_35109441_chr15_35109570	Y	N	Y	NA	N	N
chr15	35867932	35867933	chr15	35870014	35870015	-	+	LNCaP_16D	N	2082	Deletion	Deletion	SVABA	T	T[chr15:35870015[	T	]chr15:35867933]T	NA	NA	23	19	0	0.826087	2415075:1	N	N	N	gridss;manta;svaba	3	.	chr15_35867933_chr15_35870015	Y	N	Y	NA	N	N
chr15	36295608	36295609	chr15	36298118	36298119	-	+	LNCaP_16D	N	2510	Deletion	Deletion	SVABA	A	A[chr15:36298119[	T	]chr15:36295609]T	NA	NA	46	9	0	0.195652	2415521:1	N	N	N	gridss;manta;svaba	3	.	chr15_36295609_chr15_36298119	N	Y	Y	NA	N	N
chr15	38974814	38974815	chr15	38975157	38975158	-	+	LNCaP_16D	N	343	Deletion	Deletion	SVABA	T	T[chr15:38975158[	G	]chr15:38974815]G	C15orf53	C15orf53	45	45	15	1.33333	2418204:1	N	Y	N	gridss;svaba	2	.	chr15_38974815_chr15_38975158	N	N	Y	C15orf53	N	Y
chr15	39227911	39227912	chr15	39228241	39228242	-	+	LNCaP_16D	N	330	Deletion	Deletion	SVABA	C	C[chr15:39228242[	T	]chr15:39227912]T	NA	NA	91	10	0	0.10989	2418398:1	N	N	N	gridss;svaba	2	.	chr15_39227912_chr15_39228242	Y	N	Y	NA	N	N
chr15	41311825	41311826	chr15	41312232	41312233	-	+	LNCaP_16D	N	407	Deletion	Deletion	SVABA	A	A[chr15:41312233[	C	]chr15:41311826]C	OIP5	OIP5	42	16	13	0.690476	2421797:1	N	Y	N	gridss;manta;svaba	3	.	chr15_41311826_chr15_41312233	N	N	Y	OIP5	N	Y
chr15	43368242	43368243	chr15	43368555	43368556	-	+	LNCaP_16D	N	313	Deletion	Deletion	SVABA	T	T[chr15:43368556[	A	]chr15:43368243]A	ZSCAN29	ZSCAN29	42	15	0	0.357143	2425050:1	N	Y	N	gridss;manta;svaba	3	.	chr15_43368243_chr15_43368556	N	N	Y	ZSCAN29	N	Y
chr15	44580151	44580152	chr15	44581786	44581787	-	+	LNCaP_16D	N	1635	Deletion	Deletion	SVABA	G	G[chr15:44581787[	A	]chr15:44580152]A	SPG11	SPG11	41	12	7	0.463415	2427283:1	N	Y	N	gridss;manta;svaba	3	.	chr15_44580152_chr15_44581787	N	Y	Y	SPG11	N	N
chr15	45775781	45775782	chr15	45776116	45776117	-	+	LNCaP_16D	N	335	Deletion	Deletion	SVABA	T	T[chr15:45776117[	C	]chr15:45775782]C	NA	NA	34	41	0	1.20588	2428936:1	N	N	N	gridss;manta;svaba	3	.	chr15_45775782_chr15_45776117	N	N	Y	NA	N	Y
chr15	49252665	49252666	chr15	49255657	49255658	-	+	LNCaP_16D	N	2992	Deletion	Deletion	SVABA	T	T[chr15:49255658[	A	]chr15:49252666]A	GALK2	GALK2	40	22	0	0.55	2432000:1	N	Y	N	gridss;manta;svaba	3	.	chr15_49252666_chr15_49255658	Y	N	Y	GALK2	N	N
chr15	50679086	50679087	chr15	50679220	50679221	-	+	LNCaP_16D	N	134	Deletion	Deletion	SVABA	T	T[chr15:50679221[	G	]chr15:50679087]G	TRPM7	TRPM7	36	18	0	0.5	2433803:1	N	Y	N	manta;svaba	2	.	chr15_50679087_chr15_50679221	N	N	Y	TRPM7	N	Y
chr15	51605518	51605519	chr15	51605843	51605844	-	+	LNCaP_16D	N	325	Deletion	Deletion	SVABA	T	T[chr15:51605844[	C	]chr15:51605519]C	DMXL2	DMXL2	40	43	17	1.5	2435006:1	N	Y	N	manta;svaba	2	.	chr15_51605519_chr15_51605844	N	N	Y	DMXL2	N	Y
chr15	51972416	51972417	chr15	51972596	51972597	-	-	LNCaP_16D	N	180	Inversion	NA	SVABA	G	G]chr15:51972597]	G	G]chr15:51972417]	MAPK6	MAPK6	48	30	0	0.625	2435666:1	N	Y	N	manta;svaba	2	.	chr15_51972417_chr15_51972597	N	N	Y	MAPK6	N	Y
[truncated: 33,474 more rows]

## Sheet: Mutation_clonality
chr	position	description	profile	Normal	LNCaP_AR907	LNCaP_AR909	LNCaP_16D	LNCaP_42D	LNCaP_42F	LNCaP_95	LNCaP_APIPC	LNCaP_ABL	LNCaP_C4	LNCaP_C4-2	LNCaP_C4-2B	LNCaP_FGC	LNCaP_FGC_PRJNA361316	LNCaP_shAR
[truncated: 24,282 more rows]

[truncated: 1 more sheets: WGS_Marker_SNVs]
