# Supplementary material for: Multiomic assessments of LNCaP and derived cell strains reveal determinants of prostate cancer pathobiology
Source: J Clin Invest. 2025 Sep 16;135(22):e194727. doi: 10.1172/JCI194727 (PMC12618073; doi:10.1172/JCI194727)
Supplement: Supplemental table 4 [file jci-135-194727-s101.xlsx]

## Sheet: Table S4A
Gene Expression Comparisons of LNCaP_FGC and substrains
			LNCaP_FGC.vs.12.others	LNCaP_FGC.vs.12.others	LNCaP_FGC.vs.12.others	LNCaP_FGC.vs.12.others	LNCaP_FGC.vs.12.others	LNCaP_FGC.vs.12.others	LNCaP_FGC.vs.12.others	LNCaP_FGC.vs.12.others	LNCaP_FGC.vs.12.others	LNCaP_FGC.vs.12.others	LNCaP_95.vs.12.others	LNCaP_95.vs.12.others	LNCaP_95.vs.12.others	LNCaP_95.vs.12.others	LNCaP_95.vs.12.others	LNCaP_95.vs.12.others	LNCaP_95.vs.12.others	LNCaP_95.vs.12.others	LNCaP_95.vs.12.others	LNCaP_95.vs.12.others	LNCaP_ABL.vs.12.others	LNCaP_ABL.vs.12.others	LNCaP_ABL.vs.12.others	LNCaP_ABL.vs.12.others	LNCaP_ABL.vs.12.others	LNCaP_ABL.vs.12.others	LNCaP_ABL.vs.12.others	LNCaP_ABL.vs.12.others	LNCaP_ABL.vs.12.others	LNCaP_ABL.vs.12.others	LNCaP_C4.vs.12.others	LNCaP_C4.vs.12.others	LNCaP_C4.vs.12.others	LNCaP_C4.vs.12.others	LNCaP_C4.vs.12.others	LNCaP_C4.vs.12.others	LNCaP_C4.vs.12.others	LNCaP_C4.vs.12.others	LNCaP_C4.vs.12.others	LNCaP_C4.vs.12.others	LNCaP_C42.vs.12.others	LNCaP_C42.vs.12.others	LNCaP_C42.vs.12.others	LNCaP_C42.vs.12.others	LNCaP_C42.vs.12.others	LNCaP_C42.vs.12.others	LNCaP_C42.vs.12.others
ENTREZ	SYMBOL	GENENAME	limma_logFC	limma_AveExpr	limma_t	limma_P.Value	limma_adj.P.Val	limma_B	FDR<0.05 UP	FDR<0.05 DOWN	FDR<0.05, FC>3	FDR<0.05, FC<-3	limma_logFC	limma_AveExpr	limma_t	limma_P.Value	limma_adj.P.Val	limma_B	FDR<0.05 UP	FDR<0.05 DOWN	FDR<0.05, FC>3	FDR<0.05, FC<-3	limma_logFC	limma_AveExpr	limma_t	limma_P.Value	limma_adj.P.Val	limma_B	FDR<0.05 UP	FDR<0.05 DOWN	FDR<0.05, FC>3	FDR<0.05, FC<-3	limma_logFC	limma_AveExpr	limma_t	limma_P.Value	limma_adj.P.Val	limma_B	FDR<0.05 UP	FDR<0.05 DOWN	FDR<0.05, FC>3	FDR<0.05, FC<-3	limma_logFC	limma_AveExpr	limma_t	limma_P.Value	limma_adj.P.Val	limma_B	FDR<0.05 UP
4023	LPL	lipoprotein lipase	-7.71191	1.62695	-5.15783	3.58924e-05	0.000227222	2.30897	0	1	0	1	3.74101	1.62695	13.9519	2.06347e-12	4.02207e-11	18.3057	1	0	1	0	-6.75624	1.62695	-4.59691	0.000140142	0.000384243	1.09892	0	1	0	1	1.94711	1.62695	6.28407	2.51519e-06	2.74698e-05	4.41003	1	0	1	0	2.53604	1.62695	8.63093	1.62585e-08	3.35005e-07	9.40204	1
28232	SLCO3A1	solute carrier organic anion transporter family member 3A1	-6.80199	0.784001	-4.79193	8.71215e-05	0.000474271	1.5213	0	1	0	1	1.89805	0.784001	6.09295	3.91201e-06	1.43213e-05	3.66592	1	0	1	0	2.73154	0.784001	9.48901	3.08365e-09	2.53423e-08	10.8476	1	0	1	0	2.12885	0.784001	6.8167	7.51913e-07	1.01838e-05	5.6765	1	0	1	0	1.32701	0.784001	3.60358	0.00157625	0.00569621	-1.91272	1
55511	SAGE1	sarcoma antigen 1	-6.16469	0.208369	-6.05935	4.22973e-06	3.79443e-05	4.19076	0	1	0	1	1.53652	0.208369	5.58788	1.28168e-05	4.13004e-05	2.65439	1	0	0	0	1.4373	0.208369	4.8199	8.13902e-05	0.000236245	0.815361	1	0	0	0	-1.03326	0.208369	-2.11502	0.0459786	0.0893568	-4.41845	0	0	0	0	-1.29303	0.208369	-2.47143	0.0216684	0.0494657	-3.78196	0
100652772	NNT-AS1	NNT antisense RNA 1	-7.04934	2.38016	-10.206	8.24811e-10	2.61923e-08	11.6202	0	1	0	1	-7.86677	2.38016	-10.3184	6.74512e-10	6.46103e-09	12.0089	0	1	0	1	2.89356	2.38016	22.3615	1.25165e-16	5.42659e-15	28.1525	1	0	1	0	1.31435	2.38016	8.91427	9.29259e-09	2.5523e-07	10.0246	1	0	0	0	0.914553	2.38016	5.79063	7.93391e-06	6.76769e-05	3.13908	1
586	BCAT1	branched chain amino acid transaminase 1	-7.73745	4.22521	-8.58184	1.79324e-08	3.76321e-07	9.41653	0	1	0	1	1.07146	4.22521	6.3422	2.20091e-06	8.6074e-06	3.79505	1	0	0	0	3.07461	4.22521	18.8699	4.39936e-15	1.28217e-13	24.3544	1	0	1	0	2.06963	4.22521	12.5757	1.58981e-11	1.19145e-09	16.2719	1	0	1	0	0.467583	4.22521	2.58757	0.0167951	0.0402499	-4.74437	1
286676	ILDR1	immunoglobulin like domain containing receptor 1	-6.24075	0.276108	-8.81475	1.12967e-08	2.55873e-07	9.15306	0	1	0	1	-6.46084	0.276108	-9.12561	6.16392e-09	4.56224e-08	10.0939	0	1	0	1	0.96981	0.276108	4.14842	0.000419301	0.00102596	-0.70282	1	0	0	0	2.9838	0.276108	17.7486	1.56516e-14	3.67648e-12	23.3244	1	0	1	0	3.263	0.276108	19.8134	1.59126e-15	3.38423e-13	25.6105	1
4883	NPR3	natriuretic peptide receptor 3	-6.58253	1.3546	-7.55628	1.49415e-07	2.2919e-06	7.08927	0	1	0	1	2.39059	1.3546	14.5812	8.55591e-13	1.89652e-11	19.2273	1	0	1	0	5.87218	1.3546	41.5718	2.03008e-22	5.5914e-20	41.4375	1	0	1	0	-0.78774	1.3546	-2.55184	0.0181724	0.0420462	-3.87175	0	1	0	0	1.83475	1.3546	9.87858	1.49459e-09	4.4124e-08	11.8753	1
79961	DENND2D	DENN domain containing 2D	-6.48548	1.31579	-9.72878	1.97024e-09	5.5669e-08	10.5869	0	1	0	1	-5.0288	1.31579	-9.79426	1.74548e-09	1.50194e-08	11.6768	0	1	0	1	5.07242	1.31579	38.0022	1.42781e-21	2.95669e-19	39.3735	1	0	1	0	2.46752	1.31579	16.4835	7.14806e-14	1.38884e-11	21.8887	1	0	1	0	2.90821	1.31579	19.9981	1.3106e-15	2.9893e-13	25.8433	1
51760	SYT17	synaptotagmin 17	-6.16535	1.83543	-9.03019	7.41382e-09	1.77593e-07	9.89585	0	1	0	1	-0.255035	1.83543	-1.26949	0.217522	0.270707	-6.71071	0	0	0	0	2.27972	1.83543	16.9379	4.09614e-14	9.66493e-13	22.246	1	0	1	0	0.304214	1.83543	1.61916	0.119649	0.19333	-5.90781	0	0	0	0	0.364846	1.83543	1.9268	0.0670085	0.123057	-5.51046	0
23530	NNT	nicotinamide nucleotide transhydrogenase	-7.17127	3.8921	-15.1287	4.07792e-13	3.25779e-11	18.4942	0	1	0	1	-9.5356	3.8921	-14.3964	1.10437e-12	2.34631e-11	16.9894	0	1	0	1	2.66828	3.8921	26.1517	4.49285e-18	2.85115e-16	31.4921	1	0	1	0	1.14039	3.8921	10.6594	3.69647e-10	1.6115e-08	13.1834	1	0	0	0	1.28556	3.8921	12.0484	3.63997e-11	1.74121e-09	15.4754	1
10536	P3H3	prolyl 3-hydroxylase 3	-5.30482	-0.589171	-6.50168	1.52922e-06	1.64167e-05	5.06837	0	1	0	1	-3.01057	-0.589171	-4.82882	7.96431e-05	0.000216145	1.57842	0	1	0	1	-2.17042	-0.589171	-3.79404	0.000994256	0.00223409	-0.921214	0	1	0	1	-0.148407	-0.589171	-0.375801	0.710661	0.779726	-6.41166	0	0	0	0	0.0152519	-0.589171	0.0391076	0.969157	0.9793	-6.60113	0
79836	LONRF3	LON peptidase N-terminal domain and ring finger 3	-5.84093	1.09779	-8.40831	2.5419e-08	5.10882e-07	8.69783	0	1	0	1	-2.52482	1.09779	-6.68929	1.00048e-06	4.25097e-06	5.66808	0	1	0	1	0.498787	1.09779	2.344	0.0285094	0.0454822	-4.91307	1	0	0	0	0.961599	1.09779	5.03898	4.7831e-05	0.000313521	1.61897	1	0	0	0	0.120465	1.09779	0.519901	0.608321	0.700245	-6.89932	0
645369	TMEM200C	transmembrane protein 200C	-5.0242	-0.844624	-6.70643	9.62652e-07	1.1374e-05	5.46514	0	1	0	1	3.01729	-0.844624	14.9552	5.14487e-13	1.23997e-11	19.9295	1	0	1	0	-1.9589	-0.844624	-3.68609	0.00129149	0.00283518	-1.16246	0	1	0	1	0.593287	-0.844624	1.78161	0.088613	0.151801	-5.04849	0	0	0	0	-1.03349	-0.844624	-2.26826	0.0334668	0.0702735	-4.02677	0
3166	HMX1	H6 family homeobox 1	-5.1829	-0.701496	-6.12258	3.65205e-06	3.36313e-05	4.31301	0	1	0	1	4.59148	-0.701496	24.415	1.94351e-17	1.94821e-15	30.0567	1	0	1	0	-5.08971	-0.701496	-6.01249	4.71732e-06	1.84634e-05	4.24989	0	1	0	1	-2.38198	-0.701496	-3.83744	0.000894795	0.00351793	-0.57475	0	1	0	1	-2.94063	-0.701496	-4.26379	0.000316292	0.0014837	0.370021	0
3383	ICAM1	intercellular adhesion molecule 1	-5.80147	0.670344	-2.79003	0.0106692	0.025714	-2.76673	0	1	0	1	-1.14025	0.670344	-1.27286	0.216345	0.269392	-6.19714	0	0	0	0	0.0504007	0.670344	0.0674974	0.946795	0.95818	-7.24555	0	0	0	0	3.90602	0.670344	9.63892	2.32847e-09	7.76386e-08	11.4388	1	0	1	0	1.92623	0.670344	3.69932	0.0012508	0.00469925	-1.73351	1
26577	PCOLCE2	procollagen C-endopeptidase enhancer 2	-5.03836	-0.83826	-5.62405	1.17622e-05	8.93839e-05	3.29182	0	1	0	1	2.61343	-0.83826	10.2107	8.17872e-10	7.62992e-09	12.5066	1	0	1	0	-0.100685	-0.83826	-0.220147	0.827785	0.859232	-6.85319	0	0	0	0	-0.612018	-0.83826	-1.23327	0.23048	0.325463	-5.60691	0	0	0	0	-0.164076	-0.83826	-0.35293	0.727497	0.797592	-6.45769	0
348825	TPRXL	tetrapeptide repeat homeobox like	-4.7898	-1.05962	-6.15669	3.37456e-06	3.14812e-05	4.38434	0	1	0	1	0.754595	-1.05962	2.26947	0.0333821	0.0505695	-4.59886	0	0	0	0	0.783125	-1.05962	2.22675	0.0365072	0.0567626	-4.68327	0	0	0	0	-0.747782	-1.05962	-1.62358	0.118698	0.192148	-5.03364	0	0	0	0	-0.665839	-1.05962	-1.45064	0.160979	0.248699	-5.37631	0
147011	PROCA1	protein interacting with cyclin A1	-4.78706	-1.06505	-6.46581	1.65929e-06	1.75144e-05	4.99786	0	1	0	1	-1.13287	-1.06505	-2.51794	0.0195765	0.0312564	-3.7894	0	1	0	0	-2.17853	-1.06505	-3.85017	0.000867543	0.00197532	-0.73353	0	1	0	1	2.17734	-1.06505	8.66335	1.52425e-08	3.89425e-07	9.80366	1	0	1	0	1.34941	-1.06505	4.45495	0.000198222	0.000998917	0.503292	1
925	CD8A	CD8a molecule	-5.17804	-0.703464	-7.51843	1.6201e-07	2.45165e-06	6.96507	0	1	0	1	-5.39813	-0.703464	-7.83799	8.2299e-08	4.66242e-07	7.84697	0	1	0	1	4.5008	-0.703464	26.6902	2.90623e-18	1.92989e-16	31.8873	1	0	1	0	3.72531	-0.703464	20.5786	7.19781e-16	3.14664e-13	26.0897	1	0	1	0	1.84361	-0.703464	7.54548	1.529e-07	2.33853e-06	7.50817	1
348093	RBPMS2	RNA binding protein, mRNA processing factor 2	-6.48769	2.08517	-11.6284	7.18151e-11	3.16329e-09	13.6513	0	1	0	1	-1.49824	2.08517	-7.1457	3.63176e-07	1.7293e-06	6.40802	0	1	0	0	-8.10825	2.08517	-12.5562	1.63856e-11	2.24045e-10	15.1452	0	1	0	1	1.52487	2.08517	12.1889	2.91145e-11	1.94155e-09	15.8845	1	0	0	0	1.68018	2.08517	13.532	3.78049e-12	2.4088e-10	17.8975	1
85004	RERG	RAS like estrogen regulated growth inhibitor	-4.8071	-1.04159	-5.23572	2.97517e-05	0.000194151	2.47303	0	1	0	1	0.829903	-1.04159	2.13862	0.0438102	0.0646372	-4.85276	0	0	0	0	0.880364	-1.04159	2.15889	0.0420224	0.0644401	-4.8253	0	0	0	0	1.09708	-1.04159	2.84324	0.00945267	0.0246302	-3.09548	1	0	0	0	-3.20502	-1.04159	-3.91332	0.000744008	0.00301628	-0.395527	0
9201	DCLK1	doublecortin like kinase 1	-4.80092	-1.05798	-5.18866	3.33214e-05	0.000213784	2.37242	0	1	0	1	2.775	-1.05798	10.2605	7.47926e-10	7.07383e-09	12.6113	1	0	1	0	1.08134	-1.05798	2.72338	0.0124036	0.0215819	-3.73682	1	0	0	0	1.696	-1.05798	4.88989	6.86593e-05	0.000425418	1.55602	1	0	1	0	1.10613	-1.05798	2.7922	0.010617	0.0276148	-3.27982	1
885	CCK	cholecystokinin	-4.87439	-0.993175	-5.10994	4.0291e-05	0.000250138	2.20335	0	1	0	1	-4.22259	-0.993175	-4.5027	0.000176395	0.000441772	0.89601	0	1	0	1	0.679911	-0.993175	1.55209	0.134897	0.18042	-5.79642	0	0	0	0	3.61033	-0.993175	14.1394	1.58205e-12	1.75341e-10	18.8028	1	0	1	0	0.655716	-0.993175	1.48449	0.151856	0.237165	-5.55243	0
64411	ARAP3	ArfGAP with RhoGAP domain, ankyrin repeat and PH domain 3	-5.54486	0.401448	-7.131	3.75065e-07	5.08088e-06	6.30313	0	1	0	1	2.10061	0.401448	11.1407	1.61759e-10	1.84609e-09	14.0384	1	0	1	0	-5.42689	0.401448	-6.97738	5.26071e-07	2.59296e-06	6.27526	0	1	0	1	1.04336	0.401448	4.3706	0.000243606	0.00121095	0.147662	1	0	0	0	1.00861	0.401448	4.10934	0.000461296	0.00202394	-0.547708	1
767	CA8	carbonic anhydrase 8	-4.78729	-1.06307	-7.24009	2.95511e-07	4.14506e-06	6.46209	0	1	0	1	-1.57446	-1.06307	-3.60717	0.00156269	0.00318404	-1.34993	0	1	0	0	5.02783	-1.06307	31.7059	7.19188e-20	8.32249e-18	35.4363	1	0	1	0	-3.9044	-1.06307	-6.00539	4.79611e-06	4.74128e-05	3.79378	0	1	0	1	-0.166564	-1.06307	-0.459783	0.65018	0.733739	-6.3564	0
390	RND3	Rho family GTPase 3	-6.17322	1.79323	-9.99036	1.21829e-09	3.70858e-08	11.3832	0	1	0	1	3.7586	1.79323	29.6249	3.1028e-19	5.9551e-17	34.1929	1	0	1	0	-6.53005	1.79323	-9.8558	1.55844e-09	1.37404e-08	11.5614	0	1	0	1	0.458895	1.79323	2.55534	0.018033	0.0418096	-4.16635	1	0	0	0	-6.05349	1.79323	-9.79515	1.74264e-09	4.96841e-08	10.7554	0
57139	RGL3	ral guanine nucleotide dissociation stimulator like 3	-5.48419	1.01211	-4.46675	0.000192589	0.000917641	0.821175	0	1	0	1	-6.39798	1.01211	-4.72585	0.000102332	0.000271083	1.39926	0	1	0	1	-2.12773	1.01211	-3.02933	0.00615695	0.0115286	-2.92076	0	1	0	1	1.11259	1.01211	3.02492	0.00622047	0.0174475	-3.10562	1	0	0	0	0.973774	1.01211	2.53816	0.0187274	0.0439759	-4.20446	1
51259	TMEM216	transmembrane protein 216	-5.90693	1.54626	-7.506	1.66383e-07	2.50577e-06	7.20609	0	1	0	1	-0.563431	1.54626	-2.09234	0.0481527	0.0704759	-5.2916	0	0	0	0	1.6862	1.54626	9.28323	4.55517e-09	3.61702e-08	10.4304	1	0	1	0	2.10125	1.54626	12.4867	1.82503e-11	1.33592e-09	16.3342	1	0	1	0	1.41011	1.54626	7.36915	2.23348e-07	3.23053e-06	6.78346	1
9388	LIPG	lipase G, endothelial type	-5.25758	0.491142	-7.0644	4.34151e-07	5.74174e-06	6.26874	0	1	0	1	1.85135	0.491142	9.86252	1.53931e-09	1.34662e-08	11.7212	1	0	1	0	-1.5373	0.491142	-3.80976	0.000957036	0.00215878	-1.14777	0	1	0	0	-0.235622	0.491142	-0.771314	0.44872	0.549569	-6.42339	0	0	0	0	-0.233638	0.491142	-0.748055	0.462343	0.569293	-6.52553	0
441521	CT45A5	cancer/testis antigen family 45 member A5	-4.40808	-1.41678	-4.47016	0.000190988	0.000912965	0.81908	0	1	0	1	-0.237514	-1.41678	-0.430891	0.670737	0.719567	-6.63148	0	0	0	0	0.113098	-1.41678	0.206774	0.838087	0.867979	-6.77145	0	0	0	0	-0.568177	-1.41678	-0.93443	0.360218	0.463617	-5.81494	0	0	0	0	-0.887898	-1.41678	-1.35822	0.188148	0.282007	-5.38744	0
203427	SLC25A43	solute carrier family 25 member 43	-5.55588	0.456567	-7.62366	1.29428e-07	2.04717e-06	7.18951	0	1	0	1	-5.42214	0.456567	-7.87929	7.54771e-08	4.31609e-07	8.02295	0	1	0	1	3.91505	0.456567	23.1527	5.9979e-17	2.79275e-15	28.952	1	0	1	0	3.39224	0.456567	19.4224	2.41219e-15	7.59262e-13	25.1112	1	0	1	0	3.27176	0.456567	18.3887	7.52114e-15	1.20783e-12	24.0895	1
59082	CARD18	caspase recruitment domain family member 18	-4.40874	-1.41492	-6.1509	3.42013e-06	3.18497e-05	4.36848	0	1	0	1	2.62782	-1.41492	11.2095	1.44026e-10	1.67283e-09	14.3299	1	0	1	0	-4.31555	-1.41492	-6.02088	4.62601e-06	1.81375e-05	4.2674	0	1	0	1	-0.752763	-1.41492	-1.64995	0.113148	0.184761	-4.92901	0	0	0	0	-3.00615	-1.41492	-4.51961	0.000169255	0.000877096	0.91766	0
100132526	FGD5P1	FYVE, RhoGEF and PH domain containing 5 pseudogene 1	-4.97935	-0.119012	-6.17657	3.22282e-06	3.04264e-05	4.44678	0	1	0	1	0.666321	-0.119012	2.34546	0.0284205	0.0437525	-4.6569	1	0	0	0	0.96629	-0.119012	3.39482	0.00260115	0.00531509	-2.44986	1	0	0	0	-0.347557	-0.119012	-0.942329	0.35625	0.459675	-6.11392	0	0	0	0	-0.934343	-0.119012	-2.21171	0.0376692	0.0771878	-4.27688	0
51352	WT1-AS	WT1 antisense RNA	-4.93675	-0.117215	-7.96718	6.28291e-08	1.10235e-06	7.80669	0	1	0	1	2.19353	-0.117215	13.4187	4.4628e-12	7.9487e-11	17.7367	1	0	1	0	-5.72483	-0.117215	-9.07958	6.73704e-09	5.12954e-08	10.1438	0	1	0	1	1.1283	-0.117215	5.36383	2.18741e-05	0.000164952	2.60366	1	0	0	0	0.987109	-0.117215	4.47476	0.000188854	0.000960941	0.430467	1
3217	HOXB7	homeobox B7	-5.75359	2.14554	-8.76844	1.23768e-08	2.75122e-07	9.68743	0	1	0	1	0.242526	2.14554	1.33794	0.194571	0.245384	-6.81611	0	0	0	0	-0.346959	2.14554	-1.57139	0.130353	0.175246	-6.3568	0	0	0	0	1.09255	2.14554	6.76781	8.38811e-07	1.11121e-05	5.43059	1	0	0	0	0.0347603	2.14554	0.1707	0.866018	0.903866	-7.29733	0
655	BMP7	bone morphogenetic protein 7	-5.74487	1.39797	-7.98281	6.08203e-08	1.07224e-06	8.08115	0	1	0	1	3.91398	1.39797	27.3448	1.73038e-18	2.5936e-16	32.4907	1	0	1	0	-7.36543	1.39797	-8.84555	1.06325e-08	7.72553e-08	9.75012	0	1	0	1	3.25246	1.39797	21.6472	2.48287e-16	1.39555e-13	27.495	1	0	1	0	0.840568	1.39797	3.99122	0.000615391	0.00256965	-1.01397	1
286411	LINC00632	long intergenic non-protein coding RNA 632	-5.60944	1.64731	-5.01206	5.10525e-05	0.000302965	2.04287	0	1	0	1	-1.69353	1.64731	-3.28616	0.00336832	0.0063753	-2.57774	0	1	0	1	-3.25654	1.64731	-4.31549	0.000278736	0.00071399	0.123304	0	1	0	1	0.983679	1.64731	3.2024	0.00410584	0.0124026	-2.88316	1	0	0	0	1.2049	1.64731	4.00742	0.000591561	0.00248797	-1.11443	1
100130386	LINC00552	long intergenic non-protein coding RNA 552	-3.97708	-1.81338	-5.25486	2.84132e-05	0.000187412	2.512	0	1	0	1	-1.83154	-1.81338	-3.09193	0.00532121	0.00965473	-2.38159	0	1	0	1	1.52475	-1.81338	4.33058	0.000268647	0.000690505	0.039033	1	0	0	0	0.562022	-1.81338	1.35903	0.187895	0.277158	-5.46318	0	0	0	0	0.020928	-1.81338	0.0452529	0.964314	0.975847	-6.35767	0
10446	LRRN2	leucine rich repeat neuronal 2	-4.59155	0.194675	-7.18124	3.36e-07	4.61429e-06	6.54068	0	1	0	1	3.3639	0.194675	22.6477	9.56578e-17	7.45278e-15	28.4907	1	0	1	0	-2.92899	0.194675	-5.93025	5.71644e-06	2.18787e-05	4.06065	0	1	0	1	-2.50116	0.194675	-5.5253	1.4874e-05	0.000120539	3.18976	0	1	0	1	-2.04414	0.194675	-4.8086	8.36589e-05	0.000487097	1.54193	0
56154	TEX15	testis expressed 15, meiosis and synapsis associated	-4.54923	-0.471215	-6.16844	3.28404e-06	3.08554e-05	4.42546	0	1	0	1	-4.41548	-0.471215	-6.34343	2.19473e-06	8.58794e-06	4.96194	0	1	0	1	3.4354	-0.471215	18.4306	7.17476e-15	1.97406e-13	24.1864	1	0	1	0	-0.328139	-0.471215	-0.893821	0.381084	0.485156	-6.07228	0	0	0	0	-2.35143	-0.471215	-4.41972	0.000216043	0.0010753	0.7003	0
429	ASCL1	achaete-scute family bHLH transcription factor 1	-3.93331	-1.85564	-5.40021	2.00496e-05	0.000139806	2.8174	0	1	0	1	5.43609	-1.85564	29.6847	2.97113e-19	5.83516e-17	33.9642	1	0	1	0	-0.312335	-1.85564	-0.65744	0.517712	0.580945	-6.40987	0	0	0	0	0.079345	-1.85564	0.18057	0.858357	0.899503	-6.2464	0	0	0	0	3.63822	-1.85564	15.2703	3.37929e-13	3.11013e-11	20.2195	1
57580	PREX1	phosphatidylinositol-3,4,5-trisphosphate dependent Rac exchange factor 1	-4.79119	0.381903	-5.72184	9.33168e-06	7.33095e-05	3.57359	0	1	0	1	3.60584	0.381903	18.0289	1.13224e-14	4.35677e-13	23.7052	1	0	1	0	5.72001	0.381903	30.9326	1.22459e-19	1.32004e-17	35.0893	1	0	1	0	-4.61216	0.381903	-5.67225	1.04927e-05	9.04848e-05	3.32184	0	1	0	1	-3.53396	0.381903	-5.10164	4.11067e-05	0.000268885	2.24232	0
3624	INHBA	inhibin subunit beta A	-4.12754	-1.67511	-6.03826	4.44243e-06	3.94777e-05	4.13648	0	1	0	1	4.11032	-1.67511	21.1611	4.00472e-16	2.52819e-14	26.9924	1	0	1	0	1.97633	-1.67511	6.82887	7.31758e-07	3.48665e-06	5.85524	1	0	1	0	-0.383355	-1.67511	-0.88792	0.384181	0.488546	-5.82941	0	0	0	0	-2.72495	-1.67511	-4.29279	0.000294646	0.00139968	0.425988	0
5099	PCDH7	protocadherin 7	-4.20661	-1.60333	-5.13089	3.8303e-05	0.000239592	2.24403	0	1	0	1	-2.93376	-1.60333	-4.00126	0.000600521	0.00133943	-0.266761	0	1	0	1	-3.25901	-1.60333	-4.04201	0.000543703	0.00129511	-0.160941	0	1	0	1	-4.18502	-1.60333	-5.10456	4.08178e-05	0.000275467	2.00544	0	1	0	1	-2.53446	-1.60333	-3.4569	0.00224239	0.00759429	-1.37711	0
84894	LINGO1	leucine rich repeat and Ig domain containing 1	-4.73694	0.0119682	-6.12463	3.63472e-06	3.3511e-05	4.39422	0	1	0	1	1.65744	0.0119682	7.14061	3.6725e-07	1.7442e-06	6.27836	1	0	1	0	-5.85927	0.0119682	-7.02256	4.76091e-07	2.37337e-06	6.353	0	1	0	1	1.93086	0.0119682	8.36933	2.75066e-08	6.45155e-07	9.15358	1	0	1	0	0.156087	0.0119682	0.461367	0.649061	0.73283	-6.65732	0
63976	PRDM16	PR/SET domain 16	-4.53771	-0.490757	-5.46257	1.72735e-05	0.000123504	2.96552	0	1	0	1	3.29923	-0.490757	16.2268	9.84762e-14	2.92183e-12	21.561	1	0	1	0	-4.06206	-0.490757	-5.18095	3.39464e-05	0.000108367	2.41997	0	1	0	1	1.15033	-0.490757	3.71227	0.00121222	0.00453265	-1.25773	1	0	0	0	-3.54531	-0.490757	-4.84499	7.65729e-05	0.000450675	1.64563	0
105374727	LOC105374727	uncharacterized LOC105374727	-3.74106	-2.03439	-4.19109	0.000377795	0.00159621	0.210026	0	1	0	1	0.370044	-2.03439	0.732138	0.471806	0.53269	-6.43968	0	0	0	0	0.86862	-2.03439	1.7764	0.0894892	0.126256	-5.28261	0	0	0	0	1.39038	-2.03439	3.15944	0.00454267	0.0134688	-2.28246	1	0	0	0	1.30535	-2.03439	2.8802	0.00868664	0.0234736	-2.94712	1
25893	TRIM58	tripartite motif containing 58	-4.22295	-1.58933	-6.38773	1.98297e-06	2.03177e-05	4.83234	0	1	0	1	4.00897	-1.58933	20.8516	5.45829e-16	3.24161e-14	26.6776	1	0	1	0	0.286175	-1.58933	0.767894	0.450707	0.515947	-6.4709	0	0	0	0	-4.20136	-1.58933	-6.35508	2.1369e-06	2.41252e-05	4.40098	0	1	0	1	-4.10477	-1.58933	-6.20898	2.99032e-06	2.96732e-05	4.32669	0
10083	USH1C	USH1 protein network component harmonin	-3.73143	-2.04362	-5.06903	4.4478e-05	0.000270477	2.11305	0	1	0	1	-1.39348	-2.04362	-2.48714	0.0209396	0.0331737	-3.65351	0	1	0	0	-0.38048	-2.04362	-0.758048	0.45646	0.521356	-6.29444	0	0	0	0	-1.99284	-2.04362	-3.11816	0.00500454	0.0145882	-2.06331	0	1	0	1	-0.21125	-2.04362	-0.430195	0.671235	0.752002	-6.1766	0
5979	RET	ret proto-oncogene	-4.36259	-0.0164283	-6.10135	3.83641e-06	3.51236e-05	4.37646	0	1	0	1	3.08888	-0.0164283	17.425	2.28712e-14	8.21798e-13	23.0061	1	0	1	0	-2.79378	-0.0164283	-4.9809	5.50551e-05	0.000166915	1.86702	0	1	0	1	0.528335	-0.0164283	1.78365	0.0882713	0.151298	-5.22132	0	0	0	0	2.87579	-0.0164283	14.9612	5.10327e-13	4.37908e-11	19.958	1
5376	PMP22	peripheral myelin protein 22	-5.21355	1.50007	-9.97701	1.2483e-09	3.77803e-08	11.6375	0	1	0	1	3.33874	1.50007	29.9853	2.39216e-19	4.82665e-17	34.4623	1	0	1	0	5.94236	1.50007	56.5077	2.50513e-25	3.03275e-22	47.7768	1	0	1	0	-0.700084	1.50007	-3.17194	0.00441114	0.0131382	-2.59572	0	1	0	0	-1.80243	1.50007	-6.30415	2.40174e-06	2.45605e-05	4.85641	0
7080	NKX2-1	NK2 homeobox 1	-3.87524	-1.90534	-5.41413	1.93932e-05	0.00013583	2.84632	0	1	0	1	2.77369	-1.90534	10.6613	3.68437e-10	3.79729e-09	13.4258	1	0	1	0	-3.78205	-1.90534	-5.28393	2.6496e-05	8.68195e-05	2.65185	0	1	0	1	-3.85365	-1.90534	-5.38396	2.08445e-05	0.000158786	2.56293	0	1	0	1	-2.91895	-1.90534	-4.14768	0.000420058	0.00187862	0.102241	0
7074	TIAM1	T cell lymphoma invasion and metastasis 1	-4.28646	-0.758529	-4.99127	5.36887e-05	0.000316699	1.95718	0	1	0	1	1.92047	-0.758529	6.8751	6.60122e-07	2.93226e-06	5.79655	1	0	1	0	-2.50757	-0.758529	-3.75446	0.00109444	0.00244212	-0.954319	0	1	0	1	-1.37191	-0.758529	-2.5129	0.019794	0.0449781	-3.45688	0	1	0	0	0.36644	-0.758529	0.902151	0.37674	0.487193	-6.21852	0
342035	GLDN	gliomedin	-3.6561	-2.11154	-4.85554	7.46349e-05	0.000416084	1.65363	0	1	0	1	-1.51056	-2.11154	-2.5544	0.0180706	0.0290673	-3.49475	0	1	0	0	4.55455	-2.11154	20.0529	1.23767e-15	4.13614e-14	25.8974	1	0	1	0	1.0593	-2.11154	2.6185	0.0156823	0.0372373	-3.35498	1	0	0	0	-1.02436	-2.11154	-1.76946	0.0906674	0.156512	-4.6775	0
84913	ATOH8	atonal bHLH transcription factor 8	-3.52883	-2.22574	-4.25958	0.000319558	0.00138928	0.359358	0	1	0	1	-0.000804461	-2.22574	-0.00154482	0.998781	0.999099	-6.60844	0	0	0	0	3.28532	-2.22574	10.762	3.0928e-10	3.18341e-09	13.5854	1	0	1	0	-0.37328	-2.22574	-0.648369	0.523451	0.619358	-5.92091	0	0	0	0	1.55976	-2.22574	3.72	0.00118975	0.00450401	-1.07463	1
642366	LOC642366	uncharacterized LOC642366	-3.56107	-2.19766	-4.0982	0.000474021	0.00192272	0.00737517	0	1	0	1	-2.06513	-2.19766	-2.73854	0.0119871	0.0201036	-3.04996	0	1	0	1	-3.46788	-2.19766	-3.99095	0.0006158	0.00144886	-0.271939	0	1	0	1	-0.803272	-2.19766	-1.24595	0.225878	0.320663	-5.32384	0	0	0	0	-1.0492	-2.19766	-1.53954	0.137923	0.219521	-4.99774	0
9658	ZNF516	zinc finger protein 516	-4.31845	-0.304077	-5.68591	1.01588e-05	7.86423e-05	3.47416	0	1	0	1	4.16206	-0.304077	23.0907	6.34851e-17	5.31451e-15	28.8927	1	0	1	0	-5.51882	-0.304077	-6.74006	8.92644e-07	4.1662e-06	5.77768	0	1	0	1	-2.54916	-0.304077	-4.43517	0.000208039	0.00106233	0.749754	0	1	0	1	-3.36974	-0.304077	-5.05253	4.62889e-05	0.000296801	2.11628	0
104797538	KCNMB2-AS1	KCNMB2 antisense RNA 1	-3.56646	-2.19042	-4.70161	0.000108559	0.0005739	1.3207	0	1	0	1	3.13516	-2.19042	11.3857	1.07225e-10	1.2951e-09	14.6577	1	0	1	0	4.36562	-2.19042	18.3365	7.97725e-15	2.18341e-13	24.0635	1	0	1	0	-2.6892	-2.19042	-3.60496	0.00157103	0.00563338	-1.05567	0	1	0	1	-2.61016	-2.19042	-3.4995	0.0020247	0.00699095	-1.27168	0
11023	VAX1	ventral anterior homeobox 1	-4.06511	-0.921227	-6.09217	3.91907e-06	3.56935e-05	4.27102	0	1	0	1	0.557939	-0.921227	1.89902	0.070743	0.0996467	-5.25266	0	0	0	0	-2.73497	-0.921227	-4.94703	5.9767e-05	0.000179369	1.8543	0	1	0	1	-1.09323	-0.921227	-2.62792	0.0153572	0.0365921	-3.24449	0	1	0	0	-2.05846	-0.921227	-4.14036	0.000427637	0.00190656	0.0746172	0
104472718	LINC00508	long intergenic non-protein coding RNA 508	-3.64928	-2.11263	-5.17543	3.44013e-05	0.000219194	2.34041	0	1	0	1	4.80164	-2.11263	24.5082	1.79227e-17	1.81979e-15	29.9856	1	0	1	0	-3.55609	-2.11263	-5.04327	4.73376e-05	0.000146021	2.11306	0	1	0	1	1.92453	-2.11263	5.92379	5.80356e-06	5.55912e-05	4.06434	1	0	1	0	1.55944	-2.11263	4.42656	0.000212465	0.00105883	0.571875	1
54549	SDK2	sidekick cell adhesion molecule 2	-4.29808	-0.396543	-5.13553	3.78767e-05	0.000237586	2.29319	0	1	0	1	-0.532067	-0.396543	-1.2442	0.226507	0.28058	-6.12205	0	0	0	0	-3.69481	-0.396543	-4.73009	0.000101281	0.000287665	1.37119	0	1	0	1	1.88972	-0.396543	6.89398	6.32962e-07	8.83986e-06	6.06752	1	0	1	0	1.55828	-0.396543	5.20619	3.19438e-05	0.000217633	2.14669	1
768	CA9	carbonic anhydrase 9	-3.57499	-2.19081	-3.98614	0.000623066	0.0024028	-0.236597	0	1	0	1	0.95828	-2.19081	2.01465	0.0563142	0.0810122	-4.85368	0	0	0	0	0.335054	-2.19081	0.601036	0.553954	0.614752	-6.49193	0	0	0	0	-0.974641	-2.19081	-1.42764	0.167425	0.253456	-5.08009	0	0	0	0	-2.58114	-2.19081	-2.92708	0.00779993	0.0214983	-2.44268	0
1608	DGKG	diacylglycerol kinase gamma	-3.38049	-2.36292	-4.59193	0.000141857	0.000713044	1.08292	0	1	0	1	2.48092	-2.36292	8.03536	5.45366e-08	3.21821e-07	8.48437	1	0	1	0	-0.152333	-2.36292	-0.297018	0.769237	0.809837	-6.51888	0	0	0	0	-0.98222	-2.36292	-1.69952	0.103308	0.171939	-4.68065	0	0	0	0	-1.13822	-2.36292	-1.89157	0.0717758	0.129941	-4.43841	0
55619	DOCK10	dedicator of cytokinesis 10	-3.66604	-2.1038	-4.7532	9.57368e-05	0.000513883	1.43174	0	1	0	1	2.68154	-2.1038	8.90152	9.52722e-09	6.72978e-08	10.1989	1	0	1	0	9.48989	-2.1038	51.0017	2.35503e-24	1.6847e-21	44.5394	1	0	1	0	-2.78315	-2.1038	-3.66914	0.00134551	0.00495221	-0.924342	0	1	0	1	-2.6722	-2.1038	-3.52335	0.00191199	0.00667358	-1.22156	0
863	CBFA2T3	CBFA2/RUNX1 translocation partner 3	-3.53286	-2.22152	-4.65984	0.000120196	0.000622354	1.23034	0	1	0	1	4.53108	-2.22152	20.3925	8.70806e-16	4.77517e-14	26.2223	1	0	1	0	-3.43967	-2.22152	-4.53692	0.000162248	0.000438739	0.967817	0	1	0	1	-0.733955	-2.22152	-1.31282	0.202764	0.294627	-5.24934	0	0	0	0	0.617734	-2.22152	1.35426	0.189391	0.283465	-5.47583	0
102723631	CT45A10	cancer/testis antigen family 45 member A10	-4.9996	1.69856	-7.89654	7.28018e-08	1.25219e-06	8.1402	0	1	0	1	0.171081	1.69856	0.81635	0.423045	0.484668	-7.23309	0	0	0	0	0.648477	1.69856	3.20029	0.00412636	0.00804817	-3.28414	1	0	0	0	-0.0822552	1.69856	-0.352492	0.727821	0.793574	-7.0112	0	0	0	0	-1.19442	1.69856	-3.88113	0.00080462	0.00321562	-0.986231	0
5067	CNTN3	contactin 3	-4.96108	0.675968	-8.91558	9.26869e-09	2.16425e-07	9.69126	0	1	0	1	-6.89492	0.675968	-10.7155	3.35271e-10	3.50365e-09	12.5221	0	1	0	1	-0.743264	0.675968	-2.77138	0.0111299	0.019604	-3.66632	0	1	0	0	2.20476	0.675968	14.7799	6.52135e-13	8.27686e-11	19.7095	1	0	1	0	2.79761	0.675968	20.1216	1.15219e-15	2.70643e-13	25.9668	1
10215	OLIG2	oligodendrocyte transcription factor 2	-3.69152	-2.07604	-4.58774	0.000143313	0.000718987	1.0739	0	1	0	1	2.60454	-2.07604	8.35573	2.82758e-08	1.79727e-07	9.10337	1	0	1	0	-3.59833	-2.07604	-4.47193	0.000190166	0.000506315	0.820079	0	1	0	1	0.993266	-2.07604	2.29279	0.0317806	0.0661855	-3.9864	0	0	0	0	0.178455	-2.07604	0.351759	0.728363	0.798313	-6.26165	0
23169	SLC35D1	solute carrier family 35 member D1	-4.23362	-0.809904	-5.49953	1.58158e-05	0.000114494	3.04182	0	1	0	1	-1.11907	-0.809904	-2.46695	0.0218802	0.0345317	-3.93148	0	1	0	0	3.44711	-0.809904	16.389	8.03808e-14	1.79183e-12	21.7787	1	0	1	0	-0.623702	-0.809904	-1.43488	0.165374	0.250906	-5.35153	0	0	0	0	0.315387	-0.809904	0.84604	0.406632	0.517137	-6.24239	0
2564	GABRE	gamma-aminobutyric acid type A receptor epsilon subunit	-4.94928	1.63908	-6.65309	1.08547e-06	1.25426e-05	5.64729	0	1	0	1	1.01542	1.63908	4.84862	7.59003e-05	0.000207116	0.600374	1	0	0	0	-1.82703	1.63908	-4.35169	0.000255129	0.000659964	-0.0267833	0	1	0	1	0.520522	1.63908	2.14109	0.0435889	0.0856218	-5.03195	0	0	0	0	-1.76253	1.63908	-4.22388	0.000348701	0.00161193	-0.057276	0
90485	ZNF835	zinc finger protein 835	-3.61465	-2.14416	-4.9381	6.10765e-05	0.000351709	1.83167	0	1	0	1	2.33904	-2.14416	7.72951	1.03415e-07	5.69272e-07	7.83767	1	0	1	0	-1.13886	-2.14416	-1.98128	0.0601838	0.0885539	-4.6088	0	0	0	0	-3.59306	-2.14416	-4.9086	6.56087e-05	0.000411374	1.61354	0	1	0	1	-1.66881	-2.14416	-2.68805	0.0134281	0.0335287	-2.98149	0
8910	SGCE	sarcoglycan epsilon	-4.1127	-0.243981	-4.81951	8.14674e-05	0.000447048	1.60624	0	1	0	1	2.18994	-0.243981	8.2293	3.6584e-08	2.25346e-07	8.62601	1	0	1	0	-4.72262	-0.243981	-5.02147	4.99021e-05	0.000153002	2.06336	0	1	0	1	-0.393941	-0.243981	-0.868624	0.394422	0.498708	-6.12369	0	0	0	0	-2.59922	-0.243981	-3.82947	0.000912285	0.00357865	-0.637366	0
28513	CDH19	cadherin 19	-3.72052	-2.05434	-5.57052	1.33567e-05	9.89677e-05	3.17266	0	1	0	1	3.62429	-2.05434	16.5144	6.87896e-14	2.11861e-12	21.9222	1	0	1	0	-1.04722	-2.05434	-2.05724	0.0516993	0.0774382	-4.50261	0	0	0	0	-3.69893	-2.05434	-5.53819	1.44242e-05	0.000117682	2.86176	0	1	0	1	-3.60234	-2.05434	-5.39358	2.037e-05	0.000148762	2.70777	0
24147	FJX1	four-jointed box kinase 1	-4.91857	1.85792	-11.3743	1.09289e-10	4.60211e-09	13.9869	0	1	0	1	-0.0105774	1.85792	-0.071304	0.9438	0.954239	-7.58338	0	0	0	0	-3.34756	1.85792	-10.1306	9.44757e-10	8.78239e-09	12.5266	0	1	0	1	0.826762	1.85792	6.31073	2.36575e-06	2.62013e-05	4.47953	1	0	0	0	1.19228	1.85792	9.58582	2.57121e-09	6.94095e-08	11.2889	1
101927352	PLS3-AS1	PLS3 antisense RNA 1	-3.29851	-2.43949	-4.35983	0.000250107	0.0011373	0.577623	0	1	0	1	4.60911	-2.43949	20.3494	9.10275e-16	4.92299e-14	26.1662	1	0	1	0	0.187059	-2.43949	0.370345	0.714664	0.762431	-6.5354	0	0	0	0	-0.761541	-2.43949	-1.3095	0.203866	0.295872	-5.21783	0	0	0	0	0.617497	-2.43949	1.31242	0.202895	0.299294	-5.49767	0
54331	GNG2	G protein subunit gamma 2	-3.4512	-2.3026	-4.28466	0.00030056	0.00132314	0.413705	0	1	0	1	4.06161	-2.3026	15.8507	1.58708e-13	4.41298e-12	21.1106	1	0	1	0	-3.35801	-2.3026	-4.16896	0.00039878	0.000980778	0.132048	0	1	0	1	1.02697	-2.3026	2.27903	0.0327166	0.0677848	-3.97996	0	0	0	0	-1.20893	-2.3026	-1.83557	0.0799647	0.141721	-4.52619	0
57451	TENM2	teneurin transmembrane protein 2	-4.74951	1.44916	-8.10212	4.75069e-08	8.63352e-07	8.51572	0	1	0	1	7.04635	1.44916	53.5204	8.21469e-25	3.23207e-21	46.4712	1	0	1	0	3.95921	1.44916	28.9544	5.07491e-19	4.43716e-17	33.7142	1	0	1	0	-1.37829	1.44916	-4.43447	0.000208393	0.0010638	0.491973	0	1	0	0	-0.783223	1.44916	-2.81046	0.0101854	0.0266768	-3.42874	0
2047	EPHB1	EPH receptor B1	-3.28716	-2.45424	-3.39308	0.00261195	0.00798036	-1.51283	0	1	0	1	2.34817	-2.45424	5.5663	1.34913e-05	4.32348e-05	3.0019	1	0	1	0	2.2273	-2.45424	4.87601	7.10121e-05	0.000208817	1.36709	1	0	1	0	-0.686812	-2.45424	-0.931264	0.361817	0.465218	-5.6203	0	0	0	0	-1.04489	-2.45424	-1.31962	0.20052	0.296495	-5.24605	0
80731	THSD7B	thrombospondin type 1 domain containing 7B	-3.54772	-2.20699	-3.70574	0.00123154	0.00423836	-0.843941	0	1	0	1	5.24525	-2.20699	20.0127	1.29079e-15	6.749e-14	25.8714	1	0	1	0	-0.215809	-2.20699	-0.328671	0.74551	0.789264	-6.5227	0	0	0	0	0.106097	-2.20699	0.172477	0.864638	0.903804	-6.18485	0	0	0	0	1.4801	-2.20699	2.97713	0.0069491	0.0195155	-2.71787	1
1690	COCH	cochlin	-3.72982	-2.05085	-3.50614	0.0019927	0.00633876	-1.2719	0	1	0	1	-3.94991	-2.05085	-3.71302	0.00121001	0.00252629	-0.872389	0	1	0	1	5.23482	-2.05085	17.505	2.08115e-14	5.22971e-13	23.1344	1	0	1	0	5.29383	-2.05085	17.9288	1.27045e-14	3.22488e-12	23.3539	1	0	1	0	4.35563	-2.05085	13.0793	7.38652e-12	4.47112e-10	17.286	1
85445	CNTNAP4	contactin associated protein like 4	-4.87797	1.23187	-6.57029	1.30878e-06	1.4485e-05	5.43901	0	1	0	1	2.62817	1.23187	14.0969	1.67986e-12	3.36358e-11	18.5751	1	0	1	0	4.50129	1.23187	26.5089	3.36212e-18	2.19556e-16	31.8251	1	0	1	0	1.85567	1.23187	8.80487	1.15186e-08	3.07253e-07	9.90849	1	0	1	0	1.07158	1.23187	4.40141	0.000225933	0.00111745	-0.0137477	1
9953	HS3ST3B1	heparan sulfate-glucosamine 3-sulfotransferase 3B1	-3.80186	0.419166	-4.72356	0.000102905	0.000547689	1.3833	0	1	0	1	2.11729	0.419166	8.90257	9.50776e-09	6.71904e-08	9.82832	1	0	1	0	0.617579	0.419166	1.79877	0.0857791	0.12161	-5.76347	0	0	0	0	-0.592765	0.419166	-1.34808	0.19134	0.280957	-5.74204	0	0	0	0	-0.53472	0.419166	-1.2031	0.241715	0.343207	-6.01268	0
58524	DMRT3	doublesex and mab-3 related transcription factor 3	-3.54079	-2.21554	-4.25195	0.000325579	0.00141117	0.342266	0	1	0	1	1.60758	-2.21554	4.03241	0.000556584	0.00125065	-0.59699	1	0	1	0	-3.4476	-2.21554	-4.14004	0.000427975	0.00104485	0.066813	0	1	0	1	-2.25727	-2.21554	-2.9173	0.00797742	0.0214067	-2.44543	0	1	0	1	0.653495	-2.21554	1.31543	0.201898	0.298215	-5.53053	0
9037	SEMA5A	semaphorin 5A	-3.46817	-2.27852	-5.28662	2.63252e-05	0.000175628	2.57458	0	1	0	1	3.56839	-2.27852	15.6027	2.18552e-13	5.86956e-12	20.7736	1	0	1	0	-0.598149	-2.27852	-1.2334	0.230431	0.288483	-5.75145	0	0	0	0	-2.59091	-2.27852	-4.01574	0.000579683	0.00245441	-0.209496	0	1	0	1	-3.35	-2.27852	-5.10648	4.06284e-05	0.000266532	2.11591	0
6622	SNCA	synuclein alpha	-3.86929	-1.10293	-5.35233	2.24853e-05	0.000153858	2.73014	0	1	0	1	-1.87216	-1.10293	-3.64089	0.00144056	0.00296051	-1.23366	0	1	0	1	-4.65737	-1.10293	-6.33239	2.25099e-06	9.59275e-06	4.93032	0	1	0	1	1.81115	-1.10293	6.59617	1.23431e-06	1.54171e-05	5.5057	1	0	1	0	3.32507	-1.10293	15.6838	1.96761e-13	1.95989e-11	20.8347	1
9369	NRXN3	neurexin 3	-4.73073	1.61146	-10.5791	4.2535e-10	1.50093e-08	12.7858	0	1	0	1	1.13296	1.61146	8.87518	1.00318e-08	7.04197e-08	9.67598	1	0	0	0	2.55089	1.61146	23.8207	3.28105e-17	1.63409e-15	29.5139	1	0	1	0	0.00975046	1.61146	0.0574762	0.954684	0.968707	-7.0793	0	0	0	0	0.726623	1.61146	4.90898	6.5548e-05	0.000394926	1.13074	1
9435	CHST2	carbohydrate sulfotransferase 2	-4.72603	1.68241	-9.0479	7.16341e-09	1.71856e-07	10.2972	0	1	0	1	1.36419	1.68241	9.62061	2.40937e-09	1.98216e-08	11.0866	1	0	0	0	-0.274217	1.68241	-1.28881	0.210841	0.267124	-6.64017	0	0	0	0	0.24572	1.68241	1.31952	0.200554	0.292197	-6.28423	0	0	0	0	-0.0313018	1.68241	-0.154803	0.878387	0.914108	-7.16807	0
430	ASCL2	achaete-scute family bHLH transcription factor 2	-4.65231	1.15754	-7.1309	3.75142e-07	5.08088e-06	6.61052	0	1	0	1	1.47125	1.15754	7.9887	6.00804e-08	3.51243e-07	7.89325	1	0	0	0	-0.419477	1.15754	-1.42943	0.166916	0.217947	-6.27757	0	0	0	0	0.73485	1.15754	3.28803	0.0033534	0.010488	-2.55229	1	0	0	0	0.862867	1.15754	3.8801	0.000806652	0.00322128	-1.26981	1
400087	LINC02393	long intergenic non-protein coding RNA 2393	-3.32994	-2.41155	-4.42384	0.000213878	0.00100179	0.717065	0	1	0	1	4.40856	-2.41155	19.0432	3.63782e-15	1.62648e-13	24.8111	1	0	1	0	-3.23675	-2.41155	-4.30004	0.000289469	0.000738715	0.42964	0	1	0	1	2.4158	-2.41155	7.16037	3.51697e-07	5.37901e-06	6.7651	1	0	1	0	0.948696	-2.41155	2.1496	0.0428335	0.0859181	-4.26725	0
650	BMP2	bone morphogenetic protein 2	-3.65602	-2.11083	-5.42641	1.88318e-05	0.000132784	2.86899	0	1	0	1	3.14892	-2.11083	12.8319	1.07329e-11	1.71836e-10	16.9424	1	0	1	0	7.98345	-2.11083	47.5923	1.06633e-23	5.72031e-21	43.1741	1	0	1	0	-3.63443	-2.11083	-5.39437	2.03318e-05	0.000155558	2.57724	0	1	0	1	-3.53785	-2.11083	-5.25101	2.86774e-05	0.000198559	2.41339	0
11226	GALNT6	polypeptide N-acetylgalactosaminyltransferase 6	-3.54486	-2.21288	-5.04979	4.65965e-05	0.000280756	2.07045	0	1	0	1	2.62049	-2.21288	9.25948	4.76657e-09	3.62048e-08	10.9032	1	0	1	0	-3.45167	-2.21288	-4.91703	6.42794e-05	0.000191198	1.82887	0	1	0	1	-0.743944	-2.21288	-1.43432	0.165533	0.251076	-5.09411	0	0	0	0	0.688645	-2.21288	1.65177	0.112772	0.187315	-5.07506	0
1380	CR2	complement C3d receptor 2	-3.27959	-2.45171	-4.31048	0.000282175	0.00125665	0.469914	0	1	0	1	-1.10909	-2.45171	-1.85554	0.0769556	0.107637	-4.76467	0	0	0	0	-3.1864	-2.45171	-4.18799	0.000380661	0.000941956	0.175399	0	1	0	1	2.05713	-2.45171	5.59781	1.2518e-05	0.000104842	3.33573	1	0	1	0	1.50773	-2.45171	3.66749	0.0013509	0.00500506	-1.14871	1
5239	PGM5	phosphoglucomutase 5	-3.92345	-1.09237	-4.71657	0.000104671	0.000555584	1.36007	0	1	0	1	4.36216	-1.09237	21.2042	3.83713e-16	2.43503e-14	27.0977	1	0	1	0	0.270195	-1.09237	0.629292	0.535634	0.597576	-6.67822	0	0	0	0	-1.75857	-1.09237	-2.92176	0.00789613	0.0212281	-2.55187	0	1	0	1	-1.65016	-1.09237	-2.74215	0.01189	0.0303281	-2.98485	0
10804	GJB6	gap junction protein beta 6	-3.40592	-2.3481	-3.79874	0.00098297	0.00351671	-0.643089	0	1	0	1	-3.626	-2.3481	-4.04421	0.000540782	0.00121775	-0.132926	0	1	0	1	-2.45025	-2.3481	-2.77894	0.010941	0.0193059	-2.92059	0	1	0	1	2.83398	-2.3481	7.67047	1.17179e-07	2.16197e-06	7.82708	1	0	1	0	0.457922	-2.3481	0.809845	0.426696	0.536112	-5.99531	0
27239	GPR162	G protein-coupled receptor 162	-3.09587	-2.63321	-3.57992	0.00166874	0.00546227	-1.11433	0	1	0	1	4.53475	-2.63321	16.6244	6.00609e-14	1.8792e-12	22.067	1	0	1	0	-2.1402	-2.63321	-2.51654	0.0196368	0.0325755	-3.44364	0	1	0	1	-0.956645	-2.63321	-1.35207	0.190079	0.279498	-5.11326	0	0	0	0	0.454384	-2.63321	0.790908	0.437435	0.54642	-5.96072	0
1545	CYP1B1	cytochrome P450 family 1 subfamily B member 1	-3.86185	-1.10774	-4.18645	0.000382101	0.00161134	0.200768	0	1	0	1	-4.11995	-1.10774	-4.46538	0.000193231	0.000480878	0.811918	0	1	0	1	-1.25756	-1.10774	-2.01821	0.055915	0.0830319	-4.69912	0	0	0	0	3.1487	-1.10774	11.2733	1.29377e-10	6.50523e-09	14.4822	1	0	1	0	1.81917	-1.10774	5.04795	4.68039e-05	0.000299187	1.87867	1
9378	NRXN1	neurexin 1	-4.7358	0.849333	-8.36864	2.75452e-08	5.47356e-07	8.85963	0	1	0	1	0.757524	0.849333	3.7893	0.00100576	0.00213814	-1.63852	1	0	0	0	2.99103	0.849333	19.4629	2.3097e-15	7.24104e-14	25.3015	1	0	1	0	-5.98466	0.849333	-8.75683	1.2664e-08	3.33288e-07	8.37423	0	1	0	1	-5.02844	0.849333	-8.35357	2.84003e-08	5.40465e-07	8.49381	0
2849	GPR26	G protein-coupled receptor 26	-3.72131	-1.23709	-3.68055	0.00130891	0.00445977	-0.902286	0	1	0	1	-0.59145	-1.23709	-1.0032	0.326663	0.387155	-6.19626	0	0	0	0	-4.5094	-1.23709	-4.38375	0.0002359	0.000614567	0.618359	0	1	0	1	1.53507	-1.23709	3.68617	0.00129124	0.00478154	-1.23931	1	0	0	0	-0.299483	-1.23709	-0.502893	0.620033	0.709421	-6.28455	0
2273	FHL1	four and a half LIM domains 1	-3.35678	-2.38211	-4.541	0.00016064	0.00079054	0.97123	0	1	0	1	4.67447	-2.38211	20.671	6.55197e-16	3.74963e-14	26.464	1	0	1	0	-3.26358	-2.38211	-4.41493	0.000218588	0.000574429	0.691463	0	1	0	1	-0.0967558	-2.38211	-0.190292	0.850824	0.893638	-6.11409	0	0	0	0	-0.844898	-2.38211	-1.45257	0.160446	0.24802	-5.10747	0
170425	LINC00858	long intergenic non-protein coding RNA 858	-4.4798	0.591493	-6.14239	3.48816e-06	3.23493e-05	4.51876	0	1	0	1	3.15714	0.591493	18.2029	9.28245e-15	3.67053e-13	23.8672	1	0	1	0	4.09706	0.591493	25.0367	1.13805e-17	6.37387e-16	30.6045	1	0	1	0	-2.0492	0.591493	-4.24752	0.000329119	0.00153654	0.242299	0	1	0	1	-3.94762	0.591493	-5.77176	8.29472e-06	7.0184e-05	3.70565	0
2295	FOXF2	forkhead box F2	-3.28364	-2.45903	-4.38714	0.000233954	0.00107881	0.637106	0	1	0	1	3.42541	-2.45903	12.638	1.44413e-11	2.20443e-10	16.6487	1	0	1	0	-3.19045	-2.45903	-4.26263	0.000317188	0.000800626	0.344643	0	1	0	1	1.19041	-2.45903	2.84195	0.00948057	0.0246865	-2.86714	1	0	0	0	2.09469	-2.45903	5.75458	8.63752e-06	7.24226e-05	3.66306	1
100505875	LINC01088	long intergenic non-protein coding RNA 1088	-3.20609	-2.5331	-3.1998	0.00413115	0.0116767	-1.91809	0	1	0	1	0.947574	-2.5331	1.66585	0.109909	0.147653	-5.35914	0	0	0	0	-0.333186	-2.5331	-0.450083	0.657051	0.710992	-6.40099	0	0	0	0	3.49635	-2.5331	9.13283	6.07867e-09	1.78149e-07	10.6962	1	0	1	0	5.66604	-2.5331	19.8763	1.48926e-15	3.34829e-13	25.4579	1
64409	GALNT17	polypeptide N-acetylgalactosaminyltransferase 17	-3.33307	-2.40505	-4.09724	0.000475128	0.00192671	0.00514672	0	1	0	1	4.40745	-2.40505	17.1538	3.15788e-14	1.08989e-12	22.6954	1	0	1	0	-1.97615	-2.40505	-2.61387	0.0158441	0.0268847	-3.29186	0	1	0	1	-2.45018	-2.40505	-3.06251	0.00569938	0.0162553	-2.14803	0	1	0	1	-1.49959	-2.40505	-2.12108	0.0454123	0.0899671	-4.01087	0
55321	TMEM74B	transmembrane protein 74B	-3.57354	-0.743838	-5.25659	2.82954e-05	0.000186714	2.56961	0	1	0	1	1.60155	-0.743838	6.29137	2.47334e-06	9.5312e-06	4.49478	1	0	1	0	-1.05448	-0.743838	-2.32726	0.0295426	0.0469686	-4.23839	0	1	0	0	0.122205	-0.743838	0.33973	0.737279	0.801452	-6.45142	0	0	0	0	0.00644546	-0.743838	0.0172016	0.986431	0.990395	-6.57626	0
728290	LINC02027	long intergenic non-protein coding RNA 2027	-3.28026	-2.45658	-4.3664	0.000246121	0.00112404	0.591532	0	1	0	1	-2.65708	-2.45658	-3.59661	0.00160295	0.00325891	-1.13662	0	1	0	1	3.85865	-2.45658	14.2634	1.32927e-12	2.30651e-11	19.0079	1	0	1	0	-1.73281	-2.45658	-2.57847	0.0171362	0.0401145	-3.1091	0	1	0	1	-3.16209	-2.45658	-4.2091	0.000361529	0.00165985	0.227569	0
57188	ADAMTSL3	ADAMTS like 3	-4.44152	0.828967	-8.40002	2.58489e-08	5.1823e-07	8.98779	0	1	0	1	1.84998	0.828967	11.9712	4.11877e-11	5.49333e-10	15.4039	1	0	1	0	2.10947	0.828967	13.5444	3.71264e-12	5.81968e-11	17.8272	1	0	1	0	-1.23176	0.828967	-4.14768	0.000420067	0.00187016	-0.107825	0	1	0	0	0.532039	0.828967	2.54405	0.0184868	0.043483	-4.09914	1
1902	LPAR1	lysophosphatidic acid receptor 1	-3.34199	-2.3981	-4.69904	0.000109241	0.000576227	1.3145	0	1	0	1	3.43337	-2.3981	13.3018	5.30248e-12	9.20071e-11	17.6384	1	0	1	0	-3.2488	-2.3981	-4.56801	0.000150388	0.000409836	1.03885	0	1	0	1	-3.3204	-2.3981	-4.66868	0.000117632	0.000661648	1.1244	0	1	0	1	-1.11904	-2.3981	-1.92228	0.0676036	0.123902	-4.38579	0
347549	CENPVL3	centromere protein V like 3	-3.65113	-1.34488	-4.41358	0.000219313	0.00102238	0.698216	0	1	0	1	2.13278	-1.34488	7.13102	3.75045e-07	1.77625e-06	6.44744	1	0	1	0	-3.52509	-1.34488	-4.26007	0.000319177	0.000805002	0.332642	0	1	0	1	-0.369862	-1.34488	-0.745671	0.463753	0.563768	-6.01164	0	0	0	0	0.520052	-1.34488	1.20577	0.240706	0.342021	-5.81023	0
2290	FOXG1	forkhead box G1	-3.31532	-2.43672	-2.56889	0.0175025	0.0386712	-3.18134	0	1	0	1	-3.53541	-2.43672	-2.73942	0.0119633	0.0200736	-2.95063	0	1	0	1	2.84117	-2.43672	5.18722	3.34373e-05	0.000106937	2.03458	1	0	1	0	4.105	-2.43672	9.42114	3.50507e-09	1.09667e-07	11.2452	1	0	1	0	2.67787	-2.43672	4.72291	0.000103066	0.000583052	1.19675	1
2043	EPHA4	EPH receptor A4	-3.1317	-2.59234	-5.10128	4.11426e-05	0.00025457	2.17991	0	1	0	1	-1.24396	-2.59234	-2.47422	0.0215371	0.0340449	-3.61709	0	1	0	0	4.21749	-2.59234	19.5987	1.99783e-15	6.37765e-14	25.3359	1	0	1	0	-0.73343	-2.59234	-1.51823	0.143184	0.223489	-4.9306	0	0	0	0	0.929433	-2.59234	2.46481	0.0219822	0.0500154	-3.63649	0
56924	PAK6	p21 (RAC1) activated kinase 6	-2.94932	-2.76278	-3.94635	0.000686496	0.00260214	-0.322943	0	1	0	1	-1.04686	-2.76278	-1.71017	0.101291	0.137223	-4.95451	0	0	0	0	3.91202	-2.76278	13.7754	2.65669e-12	4.33275e-11	18.3202	1	0	1	0	-0.810093	-2.76278	-1.32326	0.199327	0.290651	-5.14495	0	0	0	0	-0.317582	-2.76278	-0.551467	0.586867	0.681833	-5.97659	0
894	CCND2	cyclin D2	-3.20128	-2.53295	-4.97723	5.55465e-05	0.000325341	1.91368	0	1	0	1	8.54227	-2.53295	52.8115	1.09939e-24	3.4181e-21	44.6585	1	0	1	0	-3.10809	-2.53295	-4.83234	7.89643e-05	0.000229839	1.63784	0	1	0	1	-0.443482	-2.53295	-0.924598	0.365198	0.468532	-5.64006	0	0	0	0	-0.569544	-2.53295	-1.14839	0.26313	0.36644	-5.48823	0
3932	LCK	LCK proto-oncogene, Src family tyrosine kinase	-3.10634	-2.62566	-2.53066	0.0190385	0.0413964	-3.25328	0	1	0	1	-1.2186	-2.62566	-1.21283	0.238047	0.292938	-5.62448	0	0	0	0	1.96869	-2.62566	3.12252	0.00495368	0.00947394	-2.697	1	0	1	0	3.12842	-2.62566	6.14228	3.48909e-06	3.62608e-05	4.52878	1	0	1	0	3.60155	-2.62566	7.56298	1.47292e-07	2.25933e-06	7.57834	1
3487	IGFBP4	insulin like growth factor binding protein 4	-3.6086	-1.38573	-5.39778	2.01664e-05	0.000140433	2.82589	0	1	0	1	2.49862	-1.38573	10.9664	2.17541e-10	2.39082e-09	13.9248	1	0	1	0	-1.8297	-1.38573	-3.51169	0.0019663	0.0041349	-1.50602	0	1	0	1	0.644589	-1.38573	1.9115	0.0690431	0.123928	-4.73566	0	0	0	0	0.510448	-1.38573	1.45584	0.159549	0.246876	-5.49002	0
7087	ICAM5	intercellular adhesion molecule 5	-4.41692	1.90555	-5.86641	6.63904e-06	5.50635e-05	3.95094	0	1	0	1	-1.41477	1.90555	-3.673	0.00133304	0.0027579	-1.81136	0	1	0	0	-1.15467	1.90555	-2.96265	0.00718573	0.0132345	-3.48498	0	1	0	0	1.10337	1.90555	4.71757	0.000104416	0.000600842	0.612531	1	0	0	0	1.47945	1.90555	6.64513	1.1051e-06	1.27135e-05	5.06152	1
3227	HOXC11	homeobox C11	-3.05083	-2.67474	-3.11488	0.00504307	0.0137196	-2.09344	0	1	0	1	2.17326	-2.67474	4.6451	0.000124596	0.000322622	0.871056	1	0	1	0	5.598	-2.67474	19.253	2.89567e-15	8.86616e-14	25.0725	1	0	1	0	-0.456951	-2.67474	-0.610866	0.547543	0.641115	-5.85	0	0	0	0	-0.538952	-2.67474	-0.699148	0.49178	0.59609	-5.86629	0
389257	LRRC14B	leucine rich repeat containing 14B	-3.46365	-1.47884	-4.10317	0.000468295	0.00190538	0.0184801	0	1	0	1	0.67554	-1.47884	1.63995	0.115225	0.153992	-5.56676	0	0	0	0	-0.528672	-1.47884	-0.982172	0.336685	0.401117	-6.18795	0	0	0	0	0.0687069	-1.47884	0.143421	0.887262	0.921152	-6.3327	0	0	0	0	0.580884	-1.47884	1.30933	0.203924	0.300372	-5.67952	0
5629	PROX1	prospero homeobox 1	-3.01481	-2.70251	-3.47761	0.00213381	0.0067092	-1.3324	0	1	0	1	5.37122	-2.70251	21.1583	4.01605e-16	2.52819e-14	26.9668	1	0	1	0	-2.05914	-2.70251	-2.4151	0.0244791	0.0396595	-3.63706	0	1	0	1	-0.878477	-2.70251	-1.23729	0.229014	0.323732	-5.24516	0	0	0	0	2.13077	-2.70251	4.80782	8.38181e-05	0.000487844	1.48407	1
128553	TSHZ2	teashirt zinc finger homeobox 2	-4.25318	0.654338	-7.42911	1.96255e-07	2.90016e-06	7.17467	0	1	0	1	-0.451392	0.654338	-1.69669	0.103849	0.140338	-5.76317	0	0	0	0	-1.52209	0.654338	-4.28153	0.000302865	0.000768541	-0.0567526	0	1	0	0	-0.587154	0.654338	-2.03258	0.0543289	0.102069	-4.74944	0	0	0	0	0.90685	0.654338	4.28468	0.000300541	0.00142339	-0.194923	1
7274	TTPA	alpha tocopherol transfer protein	-3.67767	-0.725365	-4.79905	8.56256e-05	0.000467097	1.56101	0	1	0	1	0.639768	-0.725365	1.82216	0.0820424	0.113982	-5.43633	0	0	0	0	3.78908	-0.725365	18.0226	1.14045e-14	2.98642e-13	23.7188	1	0	1	0	-1.40273	-0.725365	-2.61404	0.0158381	0.0375335	-3.25885	0	1	0	0	-4.15306	-0.725365	-4.91676	6.43223e-05	0.000388899	1.74047	0
100124700	HOTAIR	HOX transcript antisense RNA	-3.19587	-2.5358	-4.59639	0.000140322	0.000705554	1.09128	0	1	0	1	1.43786	-2.5358	3.91082	0.000748541	0.0016355	-0.803381	1	0	0	0	6.68346	-2.5358	35.7142	5.48733e-21	8.72319e-19	37.576	1	0	1	0	-2.31861	-2.5358	-3.3905	0.00262805	0.00858451	-1.49282	0	1	0	1	-2.20202	-2.5358	-3.22046	0.00393461	0.01218	-1.84914	0
346689	KLRG2	killer cell lectin like receptor G2	-4.57664	1.90241	-6.53707	1.41113e-06	1.53982e-05	5.42768	0	1	0	1	-0.531761	1.90241	-1.8066	0.084513	0.11698	-5.86102	0	0	0	0	1.24096	1.90241	5.57275	1.3286e-05	4.68371e-05	2.31409	1	0	0	0	2.09587	1.90241	10.709	3.39045e-10	1.51158e-08	13.3619	1	0	1	0	1.61495	1.90241	7.64608	1.23405e-07	1.94021e-06	7.33304	1
3209	HOXA13	homeobox A13	-3.87811	-1.13415	-4.83801	7.78847e-05	0.000430995	1.62355	0	1	0	1	-4.92782	-1.13415	-6.04303	4.39346e-06	1.59395e-05	4.28667	0	1	0	1	6.84265	-1.13415	38.0853	1.36172e-21	2.89605e-19	39.2558	1	0	1	0	0.335684	-1.13415	0.820277	0.42085	0.523833	-6.10579	0	0	0	0	-0.379277	-1.13415	-0.805137	0.42935	0.538458	-6.08694	0
65250	CPLANE1	ciliogenesis and planar polarity effector 1	-4.48265	3.29184	-10.896	2.45438e-10	9.42123e-09	13.7813	0	1	0	1	-0.455697	3.29184	-2.95293	0.00734875	0.0129223	-4.04337	0	1	0	0	0.625494	3.29184	4.67618	0.000115502	0.000323159	-0.152297	1	0	0	0	0.612846	3.29184	4.62526	0.000130773	0.000723159	0.152342	1	0	0	0	0.715421	3.29184	5.4028	1.99256e-05	0.000145923	1.94225	1
150291	MORC2-AS1	MORC2 antisense RNA 1	-3.54568	-1.44702	-5.07918	4.3399e-05	0.000265351	2.14482	0	1	0	1	-2.20482	-1.44702	-3.96401	0.000657594	0.00145579	-0.417996	0	1	0	1	3.90956	-1.44702	19.3164	2.70382e-15	8.37652e-14	25.1529	1	0	1	0	-0.333291	-1.44702	-0.785097	0.440763	0.54278	-5.96752	0	0	0	0	1.78917	-1.44702	6.07615	4.06768e-06	3.82648e-05	4.33167	1
85016	CFAP300	cilia and flagella associated protein 300	-4.3625	1.85604	-6.91345	6.06172e-07	7.62585e-06	6.23356	0	1	0	1	-5.78592	1.85604	-7.48835	1.72797e-07	8.97814e-07	7.41089	0	1	0	1	0.97958	1.85604	4.67803	0.000114981	0.000321929	0.154274	1	0	0	0	0.797701	1.85604	3.72966	0.00116223	0.00437692	-1.69109	1	0	0	0	0.0620823	1.85604	0.24466	0.808985	0.859749	-7.20039	0
10319	LAMC3	laminin subunit gamma 3	-4.40194	3.15314	-8.80437	1.15299e-08	2.59597e-07	10.0763	0	1	0	1	-1.72903	3.15314	-6.70022	9.76188e-07	4.1556e-06	5.19715	0	1	0	1	-6.00245	3.15314	-8.79346	1.17806e-08	8.49302e-08	10.0383	0	1	0	1	1.47675	3.15314	9.6465	2.29578e-09	7.70385e-08	11.2701	1	0	0	0	2.27265	3.15314	15.6625	2.02258e-13	2.00197e-11	20.7141	1
57628	DPP10	dipeptidyl peptidase like 10	-3.47727	-2.27363	-4.77105	9.16645e-05	0.000495404	1.46942	0	1	0	1	-3.69735	-2.27363	-5.07302	4.40503e-05	0.000126186	2.17522	0	1	0	1	2.21204	-2.27363	6.50127	1.53065e-06	6.75717e-06	5.18197	1	0	1	0	-3.45568	-2.27363	-4.74143	9.85211e-05	0.000572783	1.27016	0	1	0	1	-3.35909	-2.27363	-4.60891	0.000136099	0.000732284	1.07326	0
4858	NOVA2	NOVA alternative splicing regulator 2	-3.07147	-2.6443	-3.3846	0.00266535	0.00810576	-1.52918	0	1	0	1	-2.41966	-2.6443	-2.71109	0.0127514	0.0212407	-3.01543	0	1	0	1	-2.97828	-2.6443	-3.2819	0.00340248	0.00676702	-1.84575	0	1	0	1	-2.18858	-2.6443	-2.45198	0.0226032	0.0500534	-3.29872	0	0	0	0	-0.183546	-2.6443	-0.273009	0.78739	0.843564	-6.12558	0
55220	KLHDC8A	kelch domain containing 8A	-3.33749	-0.77766	-4.789	8.77455e-05	0.000477173	1.54118	0	1	0	1	1.31686	-0.77766	4.56531	0.00015138	0.000384671	0.431409	1	0	0	0	1.79643	-0.77766	6.46293	1.67021e-06	7.30769e-06	4.87034	1	0	1	0	-1.09386	-0.77766	-2.28444	0.0323458	0.0671847	-3.9293	0	0	0	0	-0.892877	-0.77766	-1.89786	0.0709034	0.128611	-4.71331	0
79901	CYBRD1	cytochrome b reductase 1	-2.90895	-2.80496	-3.46735	0.00218694	0.00686029	-1.3537	0	1	0	1	-1.00649	-2.80496	-1.46328	0.157521	0.203469	-5.30681	0	0	0	0	-0.701688	-2.80496	-1.02005	0.31878	0.382916	-5.88225	0	0	0	0	-1.00688	-2.80496	-1.41178	0.171992	0.25858	-5.00499	0	0	0	0	-0.397076	-2.80496	-0.600748	0.554143	0.653706	-5.92615	0
54328	GPR173	G protein-coupled receptor 173	-2.8692	-2.83122	-3.82961	0.000911991	0.0033018	-0.576013	0	1	0	1	-0.981455	-2.83122	-1.59893	0.124088	0.164427	-5.11912	0	0	0	0	-1.92159	-2.83122	-2.60778	0.0160599	0.0272155	-3.26247	0	1	0	1	-2.84761	-2.83122	-3.80079	0.000978098	0.00379613	-0.658532	0	1	0	1	-1.52336	-2.83122	-2.18772	0.0395928	0.0804075	-3.8513	0
6909	TBX2	T-box 2	-3.32795	-1.6453	-4.4287	0.000211357	0.000992343	0.731358	0	1	0	1	3.2167	-1.6453	13.6457	3.20413e-12	5.95356e-11	18.1277	1	0	1	0	-1.54905	-1.6453	-2.64581	0.0147578	0.0252432	-3.38375	0	1	0	0	1.54846	-1.6453	4.5895	0.000142701	0.000777372	0.94454	1	0	0	0	-0.32794	-1.6453	-0.683812	0.501228	0.604933	-6.09932	0
797	CALCB	calcitonin related polypeptide beta	-3.43452	-0.870081	-4.48994	0.000181977	0.000877169	0.872986	0	1	0	1	1.77301	-0.870081	6.14487	3.4682e-06	1.2855e-05	4.16182	1	0	1	0	0.895669	-0.870081	2.44699	0.0228488	0.0372907	-4.30979	1	0	0	0	2.30246	-0.870081	8.42086	2.47824e-08	5.90948e-07	9.31117	1	0	1	0	0.320932	-0.870081	0.782863	0.442047	0.550695	-6.29129	0
1271	CNTFR	ciliary neurotrophic factor receptor	-2.86691	-2.83739	-2.92686	0.00780394	0.0198478	-2.47785	0	1	0	1	0.907092	-2.83739	1.52451	0.141617	0.185165	-5.50241	0	0	0	0	-1.91931	-2.83739	-1.99238	0.0588719	0.0868998	-4.39751	0	0	0	0	0.550568	-2.83739	0.839107	0.410428	0.513559	-5.81228	0	0	0	0	0.978596	-2.83739	1.57348	0.129868	0.209562	-5.12926	0
283352	TMEM132D-AS1	TMEM132D antisense RNA 1	-3.41136	-1.56775	-4.2355	0.000338938	0.00145863	0.308227	0	1	0	1	-1.36259	-1.56775	-2.37678	0.0265805	0.0411533	-3.94206	0	1	0	0	-4.1478	-1.56775	-5.06198	4.52423e-05	0.000140466	2.15513	0	1	0	1	0.58288	-1.56775	1.36979	0.184562	0.273044	-5.49657	0	0	0	0	0.0874693	-1.56775	0.185444	0.854579	0.895251	-6.39962	0
389023	DPP10-AS1	DPP10 antisense RNA 1	-3.34855	-2.39784	-4.73062	0.000101148	0.000539615	1.38167	0	1	0	1	-3.56864	-2.39784	-5.04155	4.75348e-05	0.000135232	2.10517	0	1	0	1	2.29204	-2.39784	6.85931	6.83748e-07	3.27874e-06	5.99282	1	0	1	0	-3.32696	-2.39784	-4.70012	0.000108952	0.000622092	1.18533	0	1	0	1	-3.23037	-2.39784	-4.56367	0.000151987	0.000805037	0.977282	0
3897	L1CAM	L1 cell adhesion molecule	-3.51889	-0.878075	-4.82979	7.94555e-05	0.000438147	1.62915	0	1	0	1	1.94059	-0.878075	7.27327	2.74931e-07	1.35384e-06	6.6986	1	0	1	0	-4.89494	-0.878075	-5.99207	4.94752e-06	1.92542e-05	4.2064	0	1	0	1	-0.151186	-0.878075	-0.360133	0.722179	0.789118	-6.3589	0	0	0	0	-2.10021	-0.878075	-3.5106	0.00197147	0.00684346	-1.33488	0
1602	DACH1	dachshund family transcription factor 1	-3.04071	-2.67722	-3.84781	0.000872532	0.00318384	-0.536605	0	1	0	1	4.48285	-2.67722	17.2621	2.77475e-14	9.74449e-13	22.8052	1	0	1	0	5.7106	-2.67722	24.5472	1.7327e-17	9.33879e-16	30.0147	1	0	1	0	-3.01912	-2.67722	-3.82049	0.000932417	0.00364309	-0.618142	0	1	0	1	-2.92253	-2.67722	-3.69827	0.00125401	0.00470903	-0.853977	0
53942	CNTN5	contactin 5	-3.40881	-0.707116	-4.9724	5.62006e-05	0.00032856	1.94874	0	1	0	1	0.348811	-0.707116	1.00636	0.325175	0.385652	-6.45335	0	0	0	0	1.24843	-0.707116	4.02843	0.000562017	0.0013351	-0.834209	1	0	0	0	-4.30058	-0.707116	-5.53053	1.46898e-05	0.000119299	2.87916	0	1	0	1	-4.18399	-0.707116	-5.38136	2.09749e-05	0.000152121	2.70487	0
92736	OTOP2	otopetrin 2	-2.80745	-2.89241	-3.41239	0.00249428	0.00767749	-1.47091	0	1	0	1	-1.74916	-2.89241	-2.28769	0.0321247	0.0488671	-3.87289	0	1	0	1	-1.00593	-2.89241	-1.40644	0.173552	0.225415	-5.38539	0	0	0	0	-0.270478	-2.89241	-0.426647	0.673779	0.749607	-5.93528	0	0	0	0	-1.8136	-2.89241	-2.24168	0.0353858	0.0733924	-3.72436	0
23111	SPART	spartin	-4.26968	4.884	-6.156	3.37992e-06	3.15126e-05	4.23687	0	1	0	1	-0.651633	4.884	-2.14356	0.0433686	0.0640516	-5.9885	0	0	0	0	-0.392131	4.884	-1.28153	0.213341	0.269749	-7.39394	0	0	0	0	2.42713	4.884	9.15592	5.81416e-09	1.71354e-07	10.1027	1	0	1	0	1.97516	4.884	7.42819	1.96644e-07	2.89232e-06	6.39139	1
3361	HTR5A	5-hydroxytryptamine receptor 5A	-2.94081	-2.76822	-2.88612	0.00856959	0.0214043	-2.55948	0	1	0	1	-3.1609	-2.76822	-3.10211	0.00519604	0.00944505	-2.20014	0	1	0	1	-2.84762	-2.76822	-2.79466	0.0105578	0.0186632	-2.87582	0	1	0	1	0.975618	-2.76822	1.54791	0.135898	0.214455	-5.09236	0	0	0	0	-1.94696	-2.76822	-1.94308	0.0649006	0.119869	-4.22133	0
8522	GAS7	growth arrest specific 7	-3.32038	-1.60706	-3.9224	0.000727728	0.00273341	-0.376389	0	1	0	1	2.5872	-1.60706	8.6178	1.66896e-08	1.11297e-07	9.57523	1	0	1	0	-4.10846	-1.60706	-4.7709	9.16978e-05	0.000262867	1.49818	0	1	0	1	-0.941628	-1.60706	-1.60231	0.123339	0.198335	-4.93714	0	0	0	0	-1.07799	-1.60706	-1.75734	0.092757	0.15949	-4.76219	0
3761	KCNJ4	potassium voltage-gated channel subfamily J member 4	-2.82619	-2.87627	-4.03565	0.000552202	0.00217754	-0.128887	0	1	0	1	1.25129	-2.87627	3.09976	0.00522466	0.00949379	-2.59665	1	0	0	0	-2.733	-2.87627	-3.90258	0.000763714	0.00175824	-0.469963	0	1	0	1	-2.8046	-2.87627	-4.00482	0.000595326	0.00251321	-0.238649	0	1	0	1	0.331349	-2.87627	0.667443	0.511425	0.614282	-5.98659	0
2743	GLRB	glycine receptor beta	-3.5339	-1.40754	-4.16604	0.000401641	0.00168426	0.155945	0	1	0	1	1.37754	-1.40754	3.75498	0.00109305	0.00230257	-1.35656	1	0	0	0	-4.32198	-1.40754	-5.0091	5.14191e-05	0.000157163	2.03622	0	1	0	1	-1.8782	-1.40754	-2.83152	0.00970863	0.0251928	-2.69145	0	1	0	1	-4.29699	-1.40754	-4.98015	5.51558e-05	0.000341615	1.85546	0
389895	LOC389895	chromosome 16 open reading frame 72-like	-3.21999	-1.70437	-4.21312	0.000357992	0.0015257	0.259151	0	1	0	1	1.07874	-1.70437	2.96196	0.00719715	0.0126869	-3.08576	1	0	0	0	-4.00807	-1.70437	-5.15501	3.61374e-05	0.000114872	2.36393	0	1	0	1	-0.0709079	-1.70437	-0.152364	0.880288	0.91548	-6.26126	0	0	0	0	-0.600062	-1.70437	-1.16203	0.257666	0.360714	-5.61651	0
6751	SSTR1	somatostatin receptor 1	-2.73882	-2.95461	-4.58253	0.000145148	0.000725415	1.06139	0	1	0	1	-2.95891	-2.95461	-4.95078	5.92264e-05	0.000165043	1.90332	0	1	0	1	1.07743	-2.95461	2.83331	0.00966914	0.0172649	-3.14007	1	0	0	0	0.0600786	-2.95461	0.135857	0.893169	0.925319	-6.05341	0	0	0	0	-1.78253	-2.95461	-3.0329	0.00610616	0.0175587	-2.22992	0
23237	ARC	activity regulated cytoskeleton associated protein	-3.84217	-0.360996	-4.42431	0.000213633	0.00100153	0.724328	0	1	0	1	-1.90174	-0.360996	-3.13022	0.00486502	0.0089092	-2.50014	0	1	0	1	-1.34289	-0.360996	-2.30791	0.0307808	0.0487061	-4.29874	0	1	0	0	2.03535	-0.360996	6.90302	6.20373e-07	8.70665e-06	6.06902	1	0	1	0	2.43257	-0.360996	8.73155	1.33134e-08	2.82762e-07	9.83054	1
283143	LINC00900	long intergenic non-protein coding RNA 900	-3.49209	-0.20646	-4.73407	0.000100302	0.00053565	1.41401	0	1	0	1	3.99775	-0.20646	20.2033	1.05856e-15	5.62827e-14	26.089	1	0	1	0	-5.61872	-0.20646	-6.01824	4.65455e-06	1.82358e-05	4.26318	0	1	0	1	1.5067	-0.20646	5.04418	4.72332e-05	0.00030999	1.8139	1	0	0	0	0.0053053	-0.20646	0.0129269	0.989803	0.992844	-6.68515	0
2736	GLI2	GLI family zinc finger 2	-3.23492	-1.31243	-3.86878	0.000829161	0.00305034	-0.501989	0	1	0	1	3.10198	-1.31243	11.6499	6.93282e-11	8.7708e-10	15.0245	1	0	1	0	-0.0170382	-1.31243	-0.0340104	0.973175	0.979026	-6.79058	0	0	0	0	0.873075	-1.31243	2.07354	0.050024	0.0955897	-4.5104	0	0	0	0	-1.17002	-1.31243	-1.91521	0.0685451	0.125234	-4.55391	0
441495	CENPVL2	centromere protein V like 2	-2.76268	-2.93277	-2.8626	0.00904364	0.0223999	-2.60651	0	1	0	1	1.90254	-2.93277	3.77079	0.00105195	0.00222432	-1.14281	1	0	1	0	-2.66949	-2.93277	-2.76604	0.0112652	0.0198157	-2.93404	0	1	0	1	0.300166	-2.93277	0.438279	0.665454	0.743129	-6.00746	0	0	0	0	-0.593844	-2.93277	-0.738816	0.467822	0.573902	-5.787	0
100859921	LINC00536	long intergenic non-protein coding RNA 536	-2.72907	-2.96642	-2.63407	0.0151487	0.0343481	-3.05522	0	1	0	1	-1.45622	-2.96642	-1.57082	0.130485	0.172049	-5.08187	0	0	0	0	2.88135	-2.96642	5.90086	6.12381e-06	2.32625e-05	3.8049	1	0	1	0	0.0698283	-2.96642	0.0910886	0.928246	0.949729	-6.05844	0	0	0	0	0.158849	-2.96642	0.207249	0.83772	0.881955	-6.14438	0
284124	FLJ36000	uncharacterized FLJ36000	-4.06991	1.58681	-8.99035	8.0107e-09	1.9073e-07	10.2978	0	1	0	1	2.14211	1.58681	17.6087	1.84261e-14	6.74394e-13	23.0982	1	0	1	0	1.15804	1.58681	7.61276	1.32464e-07	7.50977e-07	7.0277	1	0	0	0	0.492239	1.58681	2.85654	0.00916984	0.0240085	-3.58182	1	0	0	0	-0.355509	1.58681	-1.66539	0.110001	0.183525	-5.72551	0
1187	CLCNKA	chloride voltage-gated channel Ka	-3.02139	-2.69555	-3.79846	0.000983643	0.00351751	-0.643343	0	1	0	1	-3.24148	-2.69555	-4.07515	0.000501455	0.00113732	-0.0625563	0	1	0	1	-2.06572	-2.69555	-2.64047	0.0149343	0.0255141	-3.19725	0	1	0	1	-2.9998	-2.69555	-3.77132	0.0010506	0.00403475	-0.719071	0	1	0	1	-2.90322	-2.69555	-3.64989	0.00140957	0.00517831	-0.955619	0
83938	LRMDA	leucine rich melanocyte differentiation associated	-2.56978	-3.11322	-3.25102	0.00366055	0.0105416	-1.81014	0	1	0	1	0.924338	-3.11322	1.83409	0.0801923	0.111717	-4.98301	0	0	0	0	5.77427	-3.11322	23.4829	4.44244e-17	2.15123e-15	29.0638	1	0	1	0	-1.02233	-3.11322	-1.44479	0.162599	0.247939	-4.92316	0	0	0	0	0.10052	-3.11322	0.166379	0.869377	0.90677	-6.11944	0
7036	TFR2	transferrin receptor 2	-4.14859	2.21108	-11.1386	1.62333e-10	6.58455e-09	13.994	0	1	0	1	-7.68893	2.21108	-11.9414	4.32048e-11	5.74289e-10	14.2303	0	1	0	1	-0.604456	2.21108	-3.38153	0.0026849	0.00546494	-2.71228	0	1	0	0	0.878988	2.21108	6.66666	1.05276e-06	1.35695e-05	5.26391	1	0	0	0	0.756242	2.21108	5.5254	1.48704e-05	0.000113995	2.52667	1
121551	BTBD11	BTB domain containing 11	-3.19156	-0.912536	-4.14633	0.000421446	0.00175032	0.101046	0	1	0	1	-1.43257	-0.912536	-2.5864	0.0168384	0.0272917	-3.63013	0	1	0	0	-4.8674	-0.912536	-5.47412	1.68038e-05	5.77292e-05	3.07521	0	1	0	1	2.07215	-0.912536	6.96916	5.35725e-07	7.7068e-06	6.2831	1	0	1	0	3.76373	-0.912536	16.748	5.16078e-14	6.20002e-12	22.1972	1
677769	SCARNA17	small Cajal body-specific RNA 17	-2.94716	-1.95143	-4.04075	0.000545366	0.0021549	-0.118026	0	1	0	1	1.79331	-1.95143	5.62035	1.1866e-05	3.85523e-05	3.11814	1	0	1	0	-0.258024	-1.95143	-0.530334	0.601189	0.659017	-6.48365	0	0	0	0	-1.02752	-1.95143	-1.88424	0.0728044	0.129381	-4.45148	0	0	0	0	-0.564437	-1.95143	-1.09657	0.284678	0.390199	-5.64687	0
1381	CRABP1	cellular retinoic acid binding protein 1	-2.58665	-3.10098	-3.379	0.00270114	0.00819436	-1.54113	0	1	0	1	1.42449	-3.10098	3.17394	0.00439043	0.00810613	-2.41615	1	0	0	0	-2.49345	-3.10098	-3.25727	0.00360691	0.00713314	-1.89942	0	1	0	1	-0.848052	-3.10098	-1.27363	0.216077	0.309703	-5.15254	0	0	0	0	0.287862	-3.10098	0.504162	0.619155	0.708861	-6.03052	0
401720	FIGNL2	fidgetin like 2	-3.11825	-1.41095	-4.19108	0.000377805	0.00159621	0.209912	0	1	0	1	-0.144936	-1.41095	-0.331404	0.743473	0.783657	-6.69616	0	0	0	0	-4.31863	-1.41095	-5.38429	2.08284e-05	6.99076e-05	2.87579	0	1	0	1	1.17135	-1.41095	3.25595	0.00361819	0.0111675	-2.14221	1	0	0	0	1.33155	-1.41095	3.7551	0.00109274	0.00418533	-1.0948	1
3768	KCNJ12	potassium voltage-gated channel subfamily J member 12	-3.99223	0.518921	-6.04105	4.41374e-06	3.92671e-05	4.325	0	1	0	1	2.35157	0.518921	12.2365	2.70041e-11	3.80475e-10	15.8171	1	0	1	0	-5.54847	0.518921	-6.50699	1.5109e-06	6.68592e-06	5.30867	0	1	0	1	-0.4324	0.518921	-1.25374	0.223087	0.317502	-5.89939	0	0	0	0	1.76277	0.518921	7.86528	7.77236e-08	1.29441e-06	8.00881	1
727	C5	complement C5	-3.99102	1.89216	-8.32733	2.99549e-08	5.85627e-07	9.10769	0	1	0	1	-6.10624	1.89216	-9.25076	4.84675e-09	3.67428e-08	10.6753	0	1	0	1	0.276476	1.89216	1.41061	0.172331	0.22407	-6.64094	0	0	0	0	0.667329	1.89216	3.74319	0.00112476	0.00426344	-1.64222	1	0	0	0	-0.584413	1.89216	-2.46213	0.0221108	0.0502062	-4.32108	0
7490	WT1	WT1 transcription factor	-4.16532	1.4769	-9.11128	6.33672e-09	1.54856e-07	10.474	0	1	0	1	0.759186	1.4769	4.71447	0.000105209	0.000277861	0.388159	1	0	0	0	-7.44982	1.4769	-10.6669	3.64823e-10	3.71144e-09	12.636	0	1	0	1	0.902003	1.4769	5.49784	1.58797e-05	0.000127248	2.65504	1	0	0	0	1.30224	1.4769	8.4001	2.58451e-08	4.98468e-07	9.01789	1
54937	SOHLH2	spermatogenesis and oogenesis specific basic helix-loop-helix 2	-4.24972	0.753328	-6.48059	1.60439e-06	1.7101e-05	5.25931	0	1	0	1	3.81589	0.753328	21.6404	2.49934e-16	1.70014e-14	27.5313	1	0	1	0	4.69217	0.753328	27.2456	1.87049e-18	1.31418e-16	32.4043	1	0	1	0	-3.76712	0.753328	-6.18974	3.12623e-06	3.31541e-05	4.56483	0	1	0	1	-5.80534	0.753328	-6.88194	6.50151e-07	8.16607e-06	5.63771	0
339778	C2orf70	chromosome 2 open reading frame 70	-2.70498	-2.99591	-3.1458	0.00469044	0.0129528	-2.02935	0	1	0	1	3.2835	-2.99591	9.08958	6.60806e-09	4.85063e-08	10.5921	1	0	1	0	-2.61179	-2.99591	-3.03743	0.00604215	0.0113258	-2.37031	0	1	0	1	2.28194	-2.99591	5.12049	3.92775e-05	0.000266559	2.26002	1	0	1	0	0.30369	-2.99591	0.483517	0.633503	0.720589	-6.06097	0
8631	SKAP1	src kinase associated phosphoprotein 1	-2.9032	-2.80671	-4.60644	0.000136921	0.000691548	1.11255	0	1	0	1	2.33486	-2.80671	7.72291	1.04866e-07	5.76453e-07	7.89165	1	0	1	0	4.92003	-2.80671	23.2952	5.26658e-17	2.47419e-15	28.8119	1	0	1	0	-2.02594	-2.80671	-3.2681	0.00351556	0.0109042	-1.73931	0	1	0	1	-2.78502	-2.80671	-4.41893	0.00021646	0.00107703	0.671072	0
203859	ANO5	anoctamin 5	-3.13028	-1.78358	-4.61849	0.000132954	0.000675412	1.14503	0	1	0	1	2.33821	-1.78358	8.82842	1.09969e-08	7.64437e-08	10.0466	1	0	1	0	3.44704	-1.78358	14.928	5.33712e-13	9.99947e-12	19.9137	1	0	1	0	-2.27296	-1.78358	-3.79705	0.000987007	0.00382882	-0.643762	0	1	0	1	-3.01771	-1.78358	-4.45182	0.000199746	0.00100461	0.75063	0
2019	EN1	engrailed homeobox 1	-2.87455	-2.83121	-3.37476	0.00272859	0.00826455	-1.5501	0	1	0	1	3.79041	-2.83121	11.8449	5.04814e-11	6.59863e-10	15.4117	1	0	1	0	-1.26831	-2.83121	-1.66349	0.110385	0.15159	-4.99822	0	0	0	0	-1.59954	-2.83121	-2.01995	0.0557215	0.104088	-4.06434	0	0	0	0	-2.75637	-2.83121	-3.23602	0.00379269	0.011808	-1.81398	0
25945	NECTIN3	nectin cell adhesion molecule 3	-4.03987	2.93722	-10.959	2.20299e-10	8.60313e-09	13.8892	0	1	0	1	2.4111	2.93722	23.0912	6.34543e-17	5.31451e-15	28.7611	1	0	1	0	-2.27144	2.93722	-8.97802	8.20526e-09	6.14048e-08	10.2005	0	1	0	1	0.350565	2.93722	2.54861	0.0183022	0.0423215	-4.53167	1	0	0	0	1.26993	2.93722	10.5819	4.23315e-10	1.49041e-08	12.9358	1
7570	ZNF22	zinc finger protein 22	-3.00085	-1.52186	-3.6817	0.0013053	0.00444937	-0.912127	0	1	0	1	-1.11391	-1.52186	-1.91062	0.0691615	0.0976026	-4.82907	0	0	0	0	-2.08715	-1.52186	-2.91291	0.00805838	0.0146684	-2.77854	0	1	0	1	0.457951	-1.52186	0.989505	0.333166	0.435656	-5.91023	0	0	0	0	-1.58097	-1.52186	-2.37205	0.0268512	0.0587984	-3.66111	0
6769	STAC	SH3 and cysteine rich domain	-3.47481	-0.919339	-4.17502	0.000392926	0.0016514	0.170867	0	1	0	1	5.40367	-0.919339	25.4219	8.21995e-18	9.45564e-16	30.886	1	0	1	0	-2.28002	-0.919339	-3.22036	0.00393554	0.00771327	-2.16425	0	1	0	1	-3.39659	-0.919339	-4.07982	0.000495772	0.00216194	-0.0444911	0	1	0	1	-1.2897	-0.919339	-2.12765	0.0448063	0.0890131	-4.2234	0
56651	LINC00470	long intergenic non-protein coding RNA 470	-3.36938	-1.60648	-4.68899	0.000111949	0.000587286	1.29833	0	1	0	1	4.44126	-1.60648	21.9399	1.87053e-16	1.36923e-14	27.7427	1	0	1	0	-1.72322	-1.60648	-3.00122	0.00657219	0.012216	-2.61428	0	1	0	1	-2.9155	-1.60648	-4.29369	0.000293998	0.0014038	0.394439	0	1	0	1	-2.36553	-1.60648	-3.72677	0.00117041	0.00443639	-0.803248	0
51480	VCX2	variable charge X-linked 2	-3.72686	-0.462032	-5.37044	2.15307e-05	0.000148553	2.82709	0	1	0	1	-2.94912	-0.462032	-4.98851	5.40497e-05	0.000152389	1.93603	0	1	0	1	-1.91343	-0.462032	-3.63977	0.00144447	0.00313301	-1.32786	0	1	0	1	-0.854062	-0.462032	-1.98492	0.0597512	0.110152	-4.54637	0	0	0	0	-3.60713	-0.462032	-5.19715	3.26473e-05	0.000221563	2.4087	0
5028	P2RY1	purinergic receptor P2Y1	-3.1934	-1.72576	-4.03444	0.000553828	0.00218176	-0.13171	0	1	0	1	5.75566	-1.72576	28.9957	4.92172e-19	8.90322e-17	33.5157	1	0	1	0	-1.00426	-1.72576	-1.74598	0.0947536	0.132566	-5.07978	0	0	0	0	0.637847	-1.72576	1.47718	0.153789	0.236846	-5.3207	0	0	0	0	-0.11524	-1.72576	-0.230311	0.819976	0.868191	-6.31115	0
114805	GALNT13	polypeptide N-acetylgalactosaminyltransferase 13	-3.69603	-0.94602	-5.73531	9.0394e-06	7.13093e-05	3.57216	0	1	0	1	-4.28838	-0.94602	-6.28551	2.50691e-06	9.64167e-06	4.80385	0	1	0	1	0.985533	-0.94602	3.20224	0.00410746	0.00801528	-2.65058	1	0	0	0	-4.88997	-0.94602	-7.04788	4.50235e-07	6.62843e-06	5.61945	0	1	0	1	-4.79338	-0.94602	-6.90868	6.12626e-07	7.76914e-06	5.6334	0
26011	TENM4	teneurin transmembrane protein 4	-3.0746	-1.45104	-3.84136	0.000886306	0.00322662	-0.562126	0	1	0	1	4.01924	-1.45104	17.4855	2.12947e-14	7.73987e-13	23.1115	1	0	1	0	0.41376	-1.45104	0.904358	0.375595	0.440503	-6.42182	0	0	0	0	1.15936	-1.45104	2.93679	0.00762742	0.0206361	-2.82324	1	0	0	0	-3.41187	-1.45104	-4.02371	0.000568524	0.00240587	-0.161564	0
100130361	CXorf49	chromosome X open reading frame 49	-3.14101	-2.5858	-3.71222	0.00121235	0.00418755	-0.828863	0	1	0	1	-3.36109	-2.5858	-3.97233	0.000644387	0.00142876	-0.291794	0	1	0	1	8.06501	-2.5858	34.9941	8.5289e-21	1.31596e-18	37.1439	1	0	1	0	-1.866	-2.5858	-2.37053	0.0269388	0.0579579	-3.46679	0	0	0	0	-2.18471	-2.5858	-2.62516	0.015452	0.0376095	-3.02416	0
4145	MATK	megakaryocyte-associated tyrosine kinase	-2.70703	-2.98977	-3.39528	0.00259825	0.00794513	-1.50643	0	1	0	1	-2.92711	-2.98977	-3.67132	0.00133844	0.00276798	-0.963305	0	1	0	1	-2.61383	-2.98977	-3.2784	0.00343087	0.00681669	-1.85303	0	1	0	1	-0.570691	-2.98977	-0.872746	0.39222	0.496392	-5.59777	0	0	0	0	-0.873546	-2.98977	-1.25937	0.221084	0.320182	-5.25803	0
1286	COL4A4	collagen type IV alpha 4 chain	-2.91061	-1.16571	-3.66844	0.00134779	0.00457259	-0.963501	0	1	0	1	2.37788	-1.16571	8.14379	4.35988e-08	2.63564e-07	8.54488	1	0	1	0	0.261624	-1.16571	0.558668	0.582026	0.641182	-6.71688	0	0	0	0	-1.2876	-1.16571	-2.11873	0.0456311	0.0888105	-4.14138	0	0	0	0	-1.12938	-1.16571	-1.87789	0.0737058	0.132812	-4.64455	0
284498	C1orf167	chromosome 1 open reading frame 167	-3.25528	-1.35425	-4.12705	0.000441771	0.00181435	0.0683783	0	1	0	1	-4.69089	-1.35425	-5.51886	1.51036e-05	4.7945e-05	3.15934	0	1	0	1	-1.86228	-1.35425	-2.85902	0.00911804	0.0163869	-2.94029	0	1	0	1	1.66476	-1.35425	4.79178	8.71544e-05	0.000515265	1.37884	1	0	1	0	1.84042	-1.35425	5.37332	2.13827e-05	0.000154651	2.68161	1
83439	TCF7L1	transcription factor 7 like 1	-3.05998	-1.84737	-3.59178	0.00162174	0.00533396	-1.0929	0	1	0	1	3.41552	-1.84737	12.3359	2.3095e-11	3.34071e-10	16.1603	1	0	1	0	-2.98558	-1.84737	-3.50351	0.00200528	0.00420396	-1.37224	0	1	0	1	-2.4043	-1.84737	-3.10475	0.00516407	0.0149906	-2.08323	0	1	0	1	-1.69898	-1.84737	-2.40022	0.0252765	0.0560409	-3.5564	0
2774	GNAL	G protein subunit alpha L	-3.9698	2.90715	-10.7494	3.16121e-10	1.17615e-08	13.5509	0	1	0	1	0.42139	2.90715	3.17903	0.00433812	0.00802178	-3.59883	1	0	0	0	-3.86387	2.90715	-10.4568	5.2758e-10	5.20895e-09	13.1014	0	1	0	1	0.580567	2.90715	4.31581	0.000278519	0.00134519	-0.503672	1	0	0	0	0.765113	2.90715	5.77772	8.17891e-06	6.93562e-05	2.9263	1
388394	RPRML	reprimo like	-3.04881	-1.54868	-3.59245	0.00161911	0.00532865	-1.107	0	1	0	1	-2.76839	-1.54868	-3.4921	0.00206094	0.00410258	-1.43518	0	1	0	1	-0.93242	-1.54868	-1.49776	0.148394	0.196321	-5.49709	0	0	0	0	1.00604	-1.54868	2.3	0.0313002	0.0654274	-4.07656	0	0	0	0	1.66005	-1.54868	4.20152	0.000368281	0.00168267	-0.0593841	1
55243	KIRREL1	kirre like nephrin family adhesion molecule 1	-4.05649	1.42731	-7.53072	1.57803e-07	2.40417e-06	7.49493	0	1	0	1	3.14637	1.42731	21.503	2.85834e-16	1.89011e-14	27.3613	1	0	1	0	-7.3936	1.42731	-8.94101	8.81939e-09	6.55024e-08	9.91392	0	1	0	1	0.290895	1.42731	1.28347	0.212671	0.306083	-6.2255	0	0	0	0	2.12114	1.42731	12.6231	1.47779e-11	8.0198e-10	16.5431	1
9148	NEURL1	neuralized E3 ubiquitin protein ligase 1	-3.68446	-0.125792	-5.93434	5.66204e-06	4.85345e-05	4.07383	0	1	0	1	-0.814611	-0.125792	-2.26509	0.0336903	0.0509923	-4.52018	0	0	0	0	-1.0547	-0.125792	-2.64385	0.0148222	0.0253446	-3.72727	0	1	0	0	1.09485	-0.125792	4.32071	0.000275207	0.00133309	0.101787	1	0	0	0	2.40364	-0.125792	12.1454	3.11943e-11	1.5294e-09	15.8754	1
8712	PAGE1	PAGE family member 1	-4.02776	5.20392	-15.5244	2.4201e-13	2.02487e-11	20.6934	0	1	0	1	3.01123	5.20392	21.9141	1.91771e-16	1.39183e-14	27.679	1	0	1	0	3.44749	5.20392	25.0783	1.09857e-17	6.17476e-16	30.5664	1	0	1	0	4.00726	5.20392	29.0758	4.6387e-19	1.46008e-15	33.7116	1	0	1	0	1.72441	5.20392	12.5562	1.63849e-11	8.74122e-10	16.2317	1
3274	HRH2	histamine receptor H2	-3.21943	-1.70186	-4.54974	0.000157246	0.000775777	0.995128	0	1	0	1	3.16524	-1.70186	13.4147	4.48943e-12	7.98358e-11	17.8011	1	0	1	0	-4.00751	-1.70186	-5.56776	1.34446e-05	4.72617e-05	3.28049	0	1	0	1	-1.50035	-1.70186	-2.73849	0.0119884	0.0300627	-2.88238	0	1	0	0	-0.74159	-1.70186	-1.50538	0.146437	0.230233	-5.16098	0
102724156	LOC102724156	uncharacterized LOC102724156	-3.68352	-0.508646	-4.94487	6.00813e-05	0.000347239	1.88857	0	1	0	1	-1.28617	-0.508646	-2.67538	0.0138143	0.0228132	-3.54516	0	1	0	0	1.99843	-0.508646	7.47646	1.77262e-07	9.76367e-07	7.0581	1	0	1	0	-0.344889	-0.508646	-0.816914	0.422729	0.525748	-6.13738	0	0	0	0	-0.778135	-0.508646	-1.66836	0.109405	0.182724	-5.14475	0
5243	ABCB1	ATP binding cassette subfamily B member 1	-2.68804	-3.00093	-3.85773	0.000851745	0.00311956	-0.515078	0	1	0	1	4.78043	-3.00093	20.6145	6.93882e-16	3.95664e-14	26.3303	1	0	1	0	1.98866	-3.00093	5.15739	3.59311e-05	0.000114285	2.1582	1	0	1	0	-1.81078	-3.00093	-2.64219	0.014877	0.0357185	-2.95246	0	1	0	1	-2.56986	-3.00093	-3.68813	0.00128514	0.00481101	-0.875314	0
286527	TMSB15B	thymosin beta 15B	-3.80909	1.17099	-7.00359	4.96458e-07	6.44127e-06	6.41478	0	1	0	1	3.93524	1.17099	30.3138	1.89225e-19	4.02435e-17	34.6987	1	0	1	0	-2.33059	1.17099	-5.57009	1.33703e-05	4.70392e-05	3.06088	0	1	0	1	-1.317	1.17099	-3.92673	0.000720103	0.00293676	-0.68514	0	1	0	0	-1.68083	1.17099	-4.55526	0.000155143	0.000816876	0.795037	0
27129	HSPB7	heat shock protein family B (small) member 7	-2.81885	-2.88399	-4.82627	8.01394e-05	0.000441299	1.58887	0	1	0	1	-3.03894	-2.88399	-5.20309	3.21834e-05	9.50642e-05	2.46345	0	1	0	1	-0.611586	-2.88399	-1.27781	0.214625	0.271198	-5.60038	0	0	0	0	-2.79726	-2.88399	-4.7893	8.76803e-05	0.000517985	1.36781	0	1	0	1	-2.70068	-2.88399	-4.62394	0.000131197	0.000713222	1.10526	0
23129	PLXND1	plexin D1	-3.93165	0.872938	-6.08094	4.02268e-06	3.64473e-05	4.42759	0	1	0	1	4.21167	0.872938	26.2532	4.13601e-18	5.46996e-16	31.621	1	0	1	0	-5.93069	0.872938	-6.58237	1.27347e-06	5.74924e-06	5.46634	0	1	0	1	-0.925023	0.872938	-2.49025	0.0207979	0.0468534	-3.8582	0	1	0	0	-0.733371	0.872938	-2.00836	0.0570265	0.107682	-4.87633	0
7097	TLR2	toll like receptor 2	-2.96727	-1.55664	-4.28274	0.000301975	0.00132825	0.413119	0	1	0	1	4.14143	-1.55664	20.5664	7.28763e-16	4.09617e-14	26.4375	1	0	1	0	-1.19554	-1.55664	-2.24844	0.0348885	0.0544879	-4.21996	0	0	0	0	-3.38357	-1.55664	-4.6097	0.000135834	0.000745383	1.02195	0	1	0	1	-1.62909	-1.55664	-2.84647	0.0093831	0.0249825	-2.7242	0
54619	CCNJ	cyclin J	-3.35663	-0.483385	-4.51162	0.00017259	0.000839238	0.917221	0	1	0	1	-5.64381	-0.483385	-6.29641	2.44486e-06	9.4353e-06	4.81901	0	1	0	1	4.15279	-0.483385	18.9078	4.2197e-15	1.23899e-13	24.7166	1	0	1	0	-5.40213	-0.483385	-6.02679	4.56276e-06	4.54198e-05	3.8037	0	1	0	1	-2.07503	-0.483385	-3.39444	0.00260346	0.00861145	-1.62464	0
7056	THBD	thrombomodulin	-2.97596	-2.74338	-3.86396	0.000838943	0.00308056	-0.501442	0	1	0	1	7.5097	-2.74338	36.4466	3.53468e-21	1.53829e-18	37.8137	1	0	1	0	-1.35466	-2.74338	-1.96391	0.0622897	0.0913451	-4.51891	0	0	0	0	-2.95437	-2.74338	-3.83592	0.000898099	0.0035274	-0.587419	0	1	0	1	-2.85778	-2.74338	-3.71052	0.00121737	0.00459116	-0.828343	0
6641	SNTB1	syntrophin beta 1	-3.2577	-1.34941	-4.40594	0.000223446	0.00103795	0.685849	0	1	0	1	3.75453	-1.34941	16.5692	6.42895e-14	1.98958e-12	22.0138	1	0	1	0	-3.12849	-1.34941	-4.23	0.000343525	0.000859523	0.246377	0	1	0	1	-1.67432	-1.34941	-2.85328	0.00923833	0.0241503	-2.67017	0	1	0	1	-1.99408	-1.34941	-3.19164	0.00421133	0.012872	-1.99041	0
541466	CT45A1	cancer/testis antigen family 45 member A1	-3.70836	0.11457	-5.57187	1.33138e-05	9.87898e-05	3.29418	0	1	0	1	-0.633407	0.11457	-1.71744	0.099933	0.135617	-5.55583	0	0	0	0	1.69774	0.11457	7.04482	4.53285e-07	2.27264e-06	6.02487	1	0	1	0	0.552812	0.11457	1.83001	0.0808209	0.14075	-5.18877	0	0	0	0	-1.94855	0.11457	-3.85715	0.00085294	0.003377	-0.666385	0
6865	TACR2	tachykinin receptor 2	-3.75229	0.581535	-6.53685	1.41184e-06	1.53982e-05	5.40589	0	1	0	1	-0.834681	0.581535	-2.60108	0.0163001	0.0264765	-4.00605	0	1	0	0	0.393441	0.581535	1.50579	0.146333	0.193988	-6.20541	0	0	0	0	1.75126	0.581535	9.07609	6.7828e-09	1.96589e-07	10.4904	1	0	1	0	2.2696	0.581535	12.7463	1.22296e-11	6.80107e-10	16.7709	1
139599	MAGEE2	MAGE family member E2	-2.442	-3.23476	-3.16081	0.00452807	0.0125773	-1.99769	0	1	0	1	-1.81882	-3.23476	-2.39366	0.0256354	0.0398076	-3.63205	0	1	0	1	0.0337987	-3.23476	0.0555013	0.95624	0.966309	-6.43529	0	0	0	0	-2.42041	-3.23476	-3.13286	0.00483501	0.0141595	-2.00737	0	1	0	1	-0.199729	-3.23476	-0.315265	0.755529	0.818906	-6.01649	0
54852	PAQR5	progestin and adipoQ receptor family member 5	-3.81006	1.57762	-8.05094	5.28055e-08	9.49057e-07	8.56073	0	1	0	1	0.82399	1.57762	4.95075	5.92301e-05	0.000165043	0.885193	1	0	0	0	0.767322	1.57762	4.26618	0.000314444	0.000794848	-0.768445	1	0	0	0	-0.490783	1.57762	-2.08943	0.0484381	0.0932613	-4.90249	0	0	0	0	-0.392773	1.57762	-1.67285	0.108508	0.181477	-5.70555	0
23767	FLRT3	fibronectin leucine rich transmembrane protein 3	-2.68084	-3.01405	-3.60241	0.0015807	0.00522297	-1.06515	0	1	0	1	2.12061	-3.01405	5.52115	1.50215e-05	4.77303e-05	3.01301	1	0	1	0	9.34985	-3.01405	48.5198	6.99845e-24	4.58924e-21	43.3471	1	0	1	0	-1.39733	-3.01405	-2.01921	0.0558032	0.104191	-4.06439	0	0	0	0	-1.68699	-3.01405	-2.30501	0.03097	0.0660084	-3.61153	0
54886	PLPPR1	phospholipid phosphatase related 1	-3.44652	-1.17815	-4.42408	0.000213754	0.00100176	0.725903	0	1	0	1	7.14851	-1.17815	36.1286	4.27379e-21	1.72464e-18	37.9676	1	0	1	0	3.08211	-1.17815	11.3726	1.09592e-10	1.24442e-09	14.5782	1	0	1	0	-3.77915	-1.17815	-4.58148	0.000145523	0.000790282	0.960572	0	1	0	1	-1.50451	-1.17815	-2.53511	0.0188532	0.0441995	-3.39583	0
2905	GRIN2C	glutamate ionotropic receptor NMDA type subunit 2C	-3.88594	4.24184	-15.6996	1.92782e-13	1.73371e-11	20.8444	0	1	0	1	-5.80213	4.24184	-16.0677	1.20363e-13	3.46936e-12	21.0798	0	1	0	1	0.738694	4.24184	7.33478	2.40585e-07	1.28962e-06	5.995	1	0	0	0	1.7949	4.24184	19.0134	3.75829e-15	1.07542e-12	24.7701	1	0	1	0	1.58601	4.24184	16.5987	6.19942e-14	7.33583e-12	21.8594	1
116966	WDR17	WD repeat domain 17	-3.71784	0.267599	-7.06385	4.34676e-07	5.74385e-06	6.46504	0	1	0	1	2.17559	0.267599	13.4026	4.57006e-12	8.09951e-11	17.6628	1	0	1	0	3.60414	0.267599	26.1175	4.62017e-18	2.92017e-16	31.5096	1	0	1	0	-0.621613	0.267599	-2.06315	0.0510855	0.0972403	-4.59746	0	0	0	0	-1.9013	0.267599	-4.85403	7.49096e-05	0.000442397	1.63045	0
158866	ZDHHC15	zinc finger DHHC-type containing 15	-3.86771	1.92344	-8.23289	3.63163e-08	6.91945e-07	8.94223	0	1	0	1	2.39195	1.92344	18.2166	9.13862e-15	3.63191e-13	23.771	1	0	1	0	1.36662	1.92344	8.61794	1.6685e-08	1.16396e-07	9.0542	1	0	0	0	1.05817	1.92344	6.39059	1.97007e-06	2.25819e-05	4.6159	1	0	0	0	0.317285	1.92344	1.61565	0.12041	0.197418	-6.02984	0
148641	SLC35F3	solute carrier family 35 member F3	-3.07743	-1.87975	-4.33539	0.000265501	0.00119521	0.526634	0	1	0	1	1.50426	-1.87975	4.59055	0.000142335	0.000363825	0.696038	1	0	0	0	5.6884	-1.87975	31.1109	1.082e-19	1.19919e-17	34.9801	1	0	1	0	-1.10816	-1.87975	-2.08342	0.0490323	0.0941405	-4.11866	0	0	0	0	-0.386884	-1.87975	-0.804052	0.429963	0.538927	-5.95012	0
23217	ZFR2	zinc finger RNA binding protein 2	-2.69257	-2.99755	-4.42977	0.000210802	0.000990622	0.728924	0	1	0	1	-2.91266	-2.99755	-4.79185	8.7138e-05	0.000234464	1.54814	0	1	0	1	-0.485305	-2.99755	-0.97376	0.340753	0.405254	-5.92714	0	0	0	0	-2.67098	-2.99755	-4.39425	0.000229921	0.00115386	0.560668	0	1	0	1	-2.5744	-2.99755	-4.23535	0.000339057	0.00157406	0.282301	0
9899	SV2B	synaptic vesicle glycoprotein 2B	-3.02156	-1.88393	-3.58004	0.00166827	0.00546189	-1.11798	0	1	0	1	5.32251	-1.88393	24.2054	2.33461e-17	2.27585e-15	29.8035	1	0	1	0	-1.0328	-1.88393	-1.6325	0.116795	0.159007	-5.22489	0	0	0	0	1.10496	-1.88393	2.53004	0.0190645	0.0437052	-3.57596	1	0	0	0	-2.94653	-1.88393	-3.4907	0.00206792	0.00711046	-1.29024	0
4821	NKX2-2	NK2 homeobox 2	-2.95037	-0.987053	-3.90648	0.000756487	0.00282726	-0.441841	0	1	0	1	-2.97953	-0.987053	-4.09513	0.000477579	0.00108725	-0.0972122	0	1	0	1	-4.7888	-0.987053	-5.36056	2.20464e-05	7.36346e-05	2.82312	0	1	0	1	1.68758	-0.987053	5.11885	3.94327e-05	0.000267381	2.09018	1	0	1	0	1.89563	-0.987053	5.88422	6.36734e-06	5.59516e-05	3.8094	1
101927832	PAQR9-AS1	PAQR9 antisense RNA 1	-2.81113	-2.12383	-3.33846	0.00297494	0.0088808	-1.63404	0	1	0	1	-0.0238795	-2.12383	-0.045015	0.964501	0.971352	-6.62214	0	0	0	0	-1.83061	-2.12383	-2.46329	0.0220548	0.0361448	-3.645	0	1	0	1	0.412632	-2.12383	0.80669	0.428473	0.530551	-5.9506	0	0	0	0	1.03181	-2.12383	2.21162	0.0376767	0.0771878	-4.21989	0
2070	EYA4	EYA transcriptional coactivator and phosphatase 4	-2.80076	-2.89986	-3.7863	0.0010131	0.00360564	-0.669329	0	1	0	1	-3.02084	-2.89986	-4.08383	0.000490937	0.00111508	-0.0423458	0	1	0	1	-2.70757	-2.89986	-3.66032	0.00137451	0.00299862	-1.0113	0	1	0	1	-1.91787	-2.89986	-2.63586	0.0150885	0.0361436	-2.96327	0	1	0	1	0.845656	-2.89986	1.74123	0.0955998	0.163451	-4.84681	0
8532	CPZ	carboxypeptidase Z	-2.83987	-2.09349	-3.58872	0.00163375	0.00536673	-1.09966	0	1	0	1	1.39644	-2.09349	3.62043	0.00151348	0.00309501	-1.57187	1	0	0	0	-2.7219	-2.09349	-3.43872	0.00234212	0.00483984	-1.51588	0	1	0	1	-0.674991	-2.09349	-1.17601	0.25215	0.349141	-5.438	0	0	0	0	-0.590429	-2.09349	-1.02887	0.31471	0.422768	-5.68905	0
1116	CHI3L1	chitinase 3 like 1	-2.76182	-2.12904	-3.79537	0.000991042	0.00354075	-0.652539	0	1	0	1	5.22527	-2.12904	26.6221	3.06939e-18	4.27487e-16	31.7055	1	0	1	0	-1.43583	-2.12904	-2.37344	0.0267714	0.0429927	-3.86469	0	1	0	0	-1.10612	-2.12904	-1.94512	0.0646413	0.117298	-4.31778	0	0	0	0	-1.13121	-2.12904	-1.94769	0.0643153	0.11903	-4.37935	0
222553	SLC35F1	solute carrier family 35 member F1	-2.92098	-1.97472	-4.14348	0.000424395	0.00176091	0.106645	0	1	0	1	0.657667	-1.97472	1.71527	0.100337	0.13607	-5.34306	0	0	0	0	-1.59084	-1.97472	-2.71515	0.0126355	0.0219529	-3.18746	0	1	0	1	-0.515615	-1.97472	-1.05557	0.302612	0.403637	-5.60425	0	0	0	0	0.47638	-1.97472	1.13656	0.26794	0.371725	-5.76058	0
100316868	HOTTIP	HOXA distal transcript antisense RNA	-2.51677	-3.15782	-3.25579	0.00361956	0.0104541	-1.79994	0	1	0	1	-2.73686	-3.15782	-3.5405	0.00183481	0.00368884	-1.25192	0	1	0	1	5.21196	-3.15782	19.9295	1.40831e-15	4.64654e-14	25.6971	1	0	1	0	-0.778181	-3.15782	-1.15697	0.259684	0.35709	-5.27968	0	0	0	0	-2.3986	-3.15782	-3.10291	0.00518631	0.0152736	-2.08401	0
9805	SCRN1	secernin 1	-3.74449	3.13905	-11.5704	7.89885e-11	3.41517e-09	14.9241	0	1	0	1	-4.62509	3.13905	-12.4838	1.83324e-11	2.72699e-10	16.3462	0	1	0	1	2.68142	3.13905	25.2579	9.43592e-18	5.4198e-16	30.7014	1	0	1	0	1.54225	3.13905	13.5578	3.64086e-12	3.51533e-10	17.86	1	0	0	0	1.37661	3.13905	11.7854	5.55923e-11	2.52136e-09	15.0192	1
1749	DLX5	distal-less homeobox 5	-2.97288	-1.97106	-3.87484	0.000817037	0.00301558	-0.479884	0	1	0	1	3.81096	-1.97106	15.9006	1.48881e-13	4.16179e-12	21.1783	1	0	1	0	-3.70932	-1.97106	-4.75281	9.5827e-05	0.000273558	1.45736	0	1	0	1	1.03444	-1.97106	2.53535	0.0188435	0.0432933	-3.54414	1	0	0	0	2.53557	-1.97106	8.01284	5.71427e-08	9.83929e-07	8.51741	1
387914	SHISA2	shisa family member 2	-2.86844	-0.50556	-3.29154	0.00332563	0.00973744	-1.84468	0	1	0	1	3.81563	-0.50556	14.6707	7.56763e-13	1.70831e-11	19.4827	1	0	1	0	-5.3058	-0.50556	-4.70243	0.000108341	0.000305679	1.34245	0	1	0	1	2.07018	-0.50556	5.92172	5.83175e-06	5.57933e-05	3.86902	1	0	1	0	1.27553	-0.50556	3.06305	0.00569215	0.0165135	-2.8241	1
55107	ANO1	anoctamin 1	-2.96225	-1.98512	-3.53906	0.00184118	0.00593659	-1.206	0	1	0	1	3.96574	-1.98512	15.3626	2.99184e-13	7.68118e-12	20.4877	1	0	1	0	-3.69869	-1.98512	-4.34416	0.000259875	0.000670697	0.529597	0	1	0	1	-1.65265	-1.98512	-2.37514	0.0266743	0.0574558	-3.53403	0	0	0	0	-1.56892	-1.98512	-2.25519	0.0343983	0.0717509	-3.82078	0
729230	CCR2	C-C motif chemokine receptor 2	-2.95255	-1.57266	-4.06523	0.000513748	0.00205108	-0.0681662	0	1	0	1	5.16863	-1.57266	26.9819	2.30333e-18	3.4198e-16	32.0628	1	0	1	0	0.638927	-1.57266	1.55938	0.133166	0.178424	-5.65619	0	0	0	0	1.72717	-1.57266	5.20257	3.22232e-05	0.000226599	2.36923	1	0	1	0	-2.84353	-1.57266	-3.91458	0.000741716	0.00300873	-0.391303	0
440279	UNC13C	unc-13 homolog C	-3.06895	-1.8826	-3.32888	0.00304348	0.00905792	-1.65341	0	1	0	1	1.45826	-1.8826	3.3793	0.00269925	0.0052281	-2.16247	1	0	0	0	3.91733	-1.8826	13.151	6.63478e-12	9.82296e-11	17.3931	1	0	1	0	0.0191798	-1.8826	0.033309	0.973728	0.982531	-6.24385	0	0	0	0	-2.90473	-1.8826	-3.15035	0.00464068	0.0139486	-1.99339	0
442523	DPY19L2P4	DPY19L2 pseudogene 4	-2.39042	-3.27985	-3.05131	0.00585006	0.0154997	-2.22322	0	1	0	1	1.71635	-3.27985	3.78734	0.00101055	0.00214658	-1.02252	1	0	1	0	5.36888	-3.27985	20.2797	9.78036e-16	3.34616e-14	26.0461	1	0	1	0	-1.50753	-3.27985	-1.95641	0.0632195	0.11533	-4.13078	0	0	0	0	-1.04459	-3.27985	-1.43416	0.165577	0.254553	-4.99111	0
2696	GIPR	gastric inhibitory polypeptide receptor	-2.33963	-3.32653	-3.05477	0.00580309	0.0153951	-2.21592	0	1	0	1	-0.451886	-3.32653	-0.719169	0.479601	0.54022	-6.07994	0	0	0	0	5.00611	-3.32653	18.1735	9.59761e-15	2.56532e-13	23.8112	1	0	1	0	-2.31804	-3.32653	-3.02658	0.00619643	0.0173893	-2.2157	0	1	0	1	-0.506148	-3.32653	-0.759415	0.455659	0.56335	-5.72893	0
84779	NAA11	N(alpha)-acetyltransferase 11, NatA catalytic subunit	-2.86392	-2.843	-4.62263	0.000131617	0.000669486	1.14721	0	1	0	1	8.47549	-2.843	51.6619	1.77826e-24	3.99803e-21	44.0013	1	0	1	0	5.38613	-2.843	26.9987	2.27288e-18	1.56889e-16	31.7694	1	0	1	0	-2.84233	-2.843	-4.58778	0.0001433	0.000780367	0.954897	0	1	0	1	-2.74575	-2.843	-4.43188	0.000209716	0.00104778	0.697818	0
442319	ZNF727	zinc finger protein 727	-3.51039	-0.0283544	-5.46905	1.70083e-05	0.000121743	3.06582	0	1	0	1	4.33701	-0.0283544	26.1639	4.44848e-18	5.83419e-16	31.5356	1	0	1	0	-2.06778	-0.0283544	-4.05132	0.000531491	0.00126929	-0.40661	0	1	0	1	-1.32608	-0.0283544	-3.00384	0.00653239	0.018183	-2.56254	0	1	0	0	-4.56276	-0.0283544	-5.98028	5.08554e-06	4.59978e-05	3.99067	0
159296	NKX2-3	NK2 homeobox 3	-2.83625	-2.86698	-5.20234	3.22411e-05	0.0002077	2.39312	0	1	0	1	-3.05634	-2.86698	-5.60603	1.22761e-05	3.97288e-05	3.34509	0	1	0	1	5.33917	-2.86698	30.3787	1.80715e-19	1.78873e-17	34.0372	1	0	1	0	-2.81466	-2.86698	-5.16274	3.54698e-05	0.000245373	2.11512	0	1	0	1	-2.71808	-2.86698	-4.98559	5.44335e-05	0.000338463	1.86143	0
90557	CCDC74A	coiled-coil domain containing 74A	-3.65831	2.22542	-9.86094	1.54379e-09	4.52724e-08	11.9962	0	1	0	1	-0.719475	2.22542	-3.92205	0.000728354	0.00159694	-1.463	0	1	0	0	1.02154	2.22542	7.57877	1.42411e-07	8.01312e-07	6.82427	1	0	0	0	-0.0258602	2.22542	-0.156284	0.877233	0.913066	-7.23538	0	0	0	0	0.138845	2.22542	0.851301	0.403766	0.514199	-6.99905	0
285141	ERICH2	glutamate rich 2	-3.61192	2.54903	-9.10938	6.35997e-09	1.55183e-07	10.6575	0	1	0	1	2.85589	2.54903	25.1201	1.06028e-17	1.1588e-15	30.5957	1	0	1	0	0.868284	2.54903	5.86018	6.73688e-06	2.53527e-05	2.84821	1	0	0	0	1.41531	2.54903	10.5886	4.18333e-10	1.79393e-08	13.0565	1	0	0	0	-2.87637	2.54903	-8.28025	3.29682e-08	6.11136e-07	9.05596	0
131034	CPNE4	copine 4	-3.50205	0.147597	-6.47413	1.62816e-06	1.72785e-05	5.25204	0	1	0	1	2.76591	0.147597	16.8935	4.32253e-14	1.42616e-12	22.375	1	0	1	0	2.86765	0.147597	16.992	3.83656e-14	9.10705e-13	22.4855	1	0	1	0	-1.32386	0.147597	-3.58255	0.00165822	0.00588035	-1.30934	0	1	0	0	-1.24108	0.147597	-3.35492	0.00286067	0.00933553	-1.89831	0
23034	SAMD4A	sterile alpha motif domain containing 4A	-3.5228	1.85428	-7.33684	2.39518e-07	3.46146e-06	7.13577	0	1	0	1	2.32613	1.85428	16.9046	4.26446e-14	1.40996e-12	22.184	1	0	1	0	2.4829	1.85428	17.7069	1.64302e-14	4.18412e-13	23.1354	1	0	1	0	1.03032	1.85428	5.8583	6.76669e-06	6.31264e-05	3.37058	1	0	0	0	-1.17849	1.85428	-3.9886	0.000619334	0.00258232	-0.778877	0
441519	CT45A3	cancer/testis antigen family 45 member A3	-3.38828	-0.776961	-4.15614	0.000411465	0.00171803	0.123031	0	1	0	1	-1.10952	-0.776961	-2.05964	0.0514491	0.0747581	-4.7116	0	0	0	0	1.40618	-0.776961	3.95806	0.000667199	0.00155607	-1.04047	1	0	0	0	1.13334	-0.776961	3.06555	0.00565918	0.0161563	-2.6726	1	0	0	0	-2.9332	-0.776961	-3.76004	0.00107974	0.00414311	-0.742275	0
91133	L3MBTL4	L3MBTL histone methyl-lysine binding protein 4	-3.10124	-1.85086	-4.60405	0.000137721	0.000694918	1.11365	0	1	0	1	3.0344	-1.85086	12.8876	9.8617e-12	1.60334e-10	17.0235	1	0	1	0	-3.83768	-1.85086	-5.60106	1.24218e-05	4.406e-05	3.35373	0	1	0	1	2.51758	-1.85086	9.33783	4.10506e-09	1.25937e-07	11.067	1	0	1	0	1.1487	-1.85086	3.28266	0.00339639	0.0107702	-2.06148	1
103344930	LINC01391	long intergenic non-protein coding RNA 1391	-2.61156	-1.88728	-3.77248	0.00104765	0.00370266	-0.713427	0	1	0	1	1.01279	-1.88728	2.77243	0.0111034	0.0187757	-3.45404	1	0	0	0	0.309293	-1.88728	0.707051	0.486951	0.551266	-6.48307	0	0	0	0	-0.249144	-1.88728	-0.524142	0.605417	0.690989	-6.07635	0	0	0	0	-2.03145	-1.88728	-3.1412	0.00474145	0.0142108	-2.0545	0
6910	TBX5	T-box 5	-2.99632	-1.59204	-3.58721	0.00163968	0.00538282	-1.11737	0	1	0	1	3.2539	-1.59204	11.5928	7.61405e-11	9.5937e-10	14.9539	1	0	1	0	-3.26424	-1.59204	-3.68925	0.00128166	0.00281517	-0.958745	0	1	0	1	0.113778	-1.59204	0.221721	0.826575	0.873943	-6.29349	0	0	0	0	-4.09367	-1.59204	-4.54938	0.000157386	0.000826379	0.951388	0
79864	JHY	junctional cadherin complex regulator	-2.64862	-3.0418	-4.38156	0.000237166	0.00109138	0.623947	0	1	0	1	6.72769	-3.0418	40.08	4.49356e-22	3.21453e-19	39.4402	1	0	1	0	-2.55543	-3.0418	-4.2274	0.000345715	0.000863492	0.266236	0	1	0	1	-2.62703	-3.0418	-4.34584	0.000258804	0.00127124	0.461072	0	1	0	1	-2.53044	-3.0418	-4.18607	0.000382458	0.00173641	0.177638	0
348303	SELENOV	selenoprotein V	-2.39046	-3.27899	-3.18519	0.00427571	0.0120056	-1.94695	0	1	0	1	-2.61055	-3.27899	-3.47845	0.00212955	0.00422741	-1.38778	0	1	0	1	-2.29727	-3.27899	-3.06102	0.00571922	0.0107744	-2.31913	0	1	0	1	-1.10695	-3.27899	-1.58617	0.126959	0.202934	-4.70854	0	0	0	0	1.26389	-3.27899	2.55497	0.0180479	0.0426356	-3.40396	1
10763	NES	nestin	-3.61693	0.0250898	-4.53209	0.000164175	0.000805418	0.953468	0	1	0	1	-5.34695	0.0250898	-5.32628	2.39343e-05	7.28445e-05	2.74097	0	1	0	1	-3.99361	0.0250898	-4.6232	0.000131435	0.000362899	1.11709	0	1	0	1	1.79656	0.0250898	5.94194	5.56222e-06	5.34748e-05	3.88653	1	0	1	0	1.37285	0.0250898	4.13555	0.000432698	0.00192205	-0.441222	1
7025	NR2F1	nuclear receptor subfamily 2 group F member 1	-2.83503	-1.73957	-3.8276	0.000916437	0.00331485	-0.591905	0	1	0	1	6.2675	-1.73957	33.8854	1.71151e-20	5.49709e-18	36.7373	1	0	1	0	-2.42926	-1.73957	-3.40782	0.00252163	0.00517344	-1.63835	0	1	0	1	-3.16766	-1.73957	-4.03732	0.000549952	0.00234875	-0.162636	0	1	0	1	-0.89301	-1.73957	-1.58716	0.126734	0.205453	-5.02252	0
89797	NAV2	neuron navigator 2	-3.5324	1.36063	-7.87887	7.55439e-08	1.29089e-06	8.2255	0	1	0	1	-0.00348652	1.36063	-0.0173128	0.986343	0.988793	-7.46563	0	0	0	0	0.823309	1.36063	4.57595	0.000147498	0.000402657	0.0292432	1	0	0	0	-1.34002	1.36063	-4.62101	0.000132138	0.000729167	0.929625	0	1	0	0	0.173754	1.36063	0.831782	0.414462	0.524679	-6.79049	0
50511	SYCP3	synaptonemal complex protein 3	-2.54929	-1.68957	-3.2632	0.00355663	0.0103023	-1.83147	0	1	0	1	-1.37043	-1.68957	-2.2018	0.0384534	0.057401	-4.25691	0	0	0	0	1.43476	-1.68957	3.5536	0.00177787	0.00377956	-1.81466	1	0	0	0	-0.964196	-1.68957	-1.58946	0.126214	0.202043	-4.94397	0	0	0	0	-1.48314	-1.68957	-2.21267	0.0375944	0.0770693	-3.94622	0
284729	ESPNP	espin pseudogene	-2.51018	-0.720042	-2.88183	0.00865412	0.021588	-2.73595	0	1	0	1	-1.99069	-0.720042	-2.62171	0.0155707	0.025394	-3.51376	0	1	0	1	-0.723939	-0.720042	-1.12953	0.270831	0.332139	-6.15753	0	0	0	0	-0.733263	-0.720042	-1.15858	0.259041	0.356425	-5.70369	0	0	0	0	-0.400891	-0.720042	-0.657668	0.517569	0.619537	-6.28764	0
10309	CCNO	cyclin O	-3.4719	0.0684882	-5.57577	1.31909e-05	9.81555e-05	3.30641	0	1	0	1	0.465139	0.0684882	1.62351	0.118712	0.158263	-5.91143	0	0	0	0	5.59472	0.0684882	37.8473	1.56013e-21	3.14786e-19	39.382	1	0	1	0	-0.681525	0.0684882	-1.78851	0.0874631	0.150092	-5.0067	0	0	0	0	-0.613047	0.0684882	-1.60316	0.123149	0.200799	-5.38814	0
317751	MESTIT1	MEST intronic transcript 1, antisense RNA	-2.63746	-1.86018	-3.31303	0.00316028	0.0093535	-1.70843	0	1	0	1	-0.121739	-1.86018	-0.237425	0.814522	0.845633	-6.6301	0	0	0	0	-0.0991207	-1.86018	-0.184155	0.855578	0.882783	-6.65279	0	0	0	0	0.684464	-1.86018	1.47544	0.154252	0.237494	-5.31848	0	0	0	0	0.761341	-1.86018	1.63383	0.116514	0.192252	-5.18778	0
83643	CCDC3	coiled-coil domain containing 3	-3.32234	-0.833364	-5.52448	1.4903e-05	0.000108736	3.16216	0	1	0	1	2.17155	-0.833364	10.0775	1.03996e-09	9.47703e-09	12.3107	1	0	1	0	-0.723261	-0.833364	-1.81803	0.082692	0.117748	-5.17701	0	0	0	0	-1.62146	-0.833364	-3.53152	0.00187482	0.00651753	-1.28599	0	1	0	1	0.843199	-0.833364	2.82432	0.00986933	0.0260426	-3.20877	1
100996930	LINC00621	long intergenic non-protein coding RNA 621	-2.60249	-1.88285	-2.70101	0.0130432	0.0303794	-2.96927	0	1	0	1	1.92203	-1.88285	4.43511	0.00020807	0.000513826	0.252352	1	0	1	0	-2.94845	-1.88285	-2.88862	0.00852064	0.0154384	-2.69754	0	1	0	1	-1.75682	-1.88285	-2.0731	0.0500687	0.0956519	-4.06535	0	0	0	0	0.75484	-1.88285	1.3254	0.198628	0.294268	-5.60032	0
55083	KIF26B	kinesin family member 26B	-2.69663	-1.62944	-3.21582	0.003978	0.0113191	-1.93179	0	1	0	1	0.807593	-1.62944	1.77318	0.0900346	0.123839	-5.34703	0	0	0	0	7.16337	-1.62944	34.7632	9.8431e-21	1.46142e-18	37.4182	1	0	1	0	-0.406762	-1.62944	-0.690411	0.49715	0.595399	-5.99088	0	0	0	0	-1.29136	-1.62944	-1.85722	0.0767075	0.137075	-4.57447	0
149478	BTBD19	BTB domain containing 19	-2.49804	-1.54834	-3.14716	0.00467556	0.0129185	-2.09361	0	1	0	1	0.655554	-1.54834	1.47556	0.154221	0.199731	-5.79585	0	0	0	0	1.65789	-1.54834	4.2462	0.000330187	0.000829975	-0.239894	1	0	1	0	-1.11638	-1.54834	-1.7613	0.0920699	0.156699	-4.69419	0	0	0	0	-0.563831	-1.54834	-0.956252	0.349327	0.459598	-5.858	0
27185	DISC1	DISC1 scaffold protein	-3.30005	-0.219107	-4.41652	0.000217739	0.00101745	0.688022	0	1	0	1	1.01686	-0.219107	3.22676	0.00387656	0.00722859	-2.83042	1	0	0	0	-2.17107	-0.219107	-3.46693	0.00218917	0.00454886	-1.73123	0	1	0	1	-0.215006	-0.219107	-0.500119	0.621953	0.706122	-6.43549	0	0	0	0	0.995135	-0.219107	2.91034	0.00810623	0.0221601	-3.19392	1
3239	HOXD13	homeobox D13	-3.50553	-0.288867	-5.54658	1.41393e-05	0.000103886	3.22866	0	1	0	1	2.72847	-0.288867	13.5357	3.7603e-12	6.88135e-11	17.9126	1	0	1	0	-5.53845	-0.288867	-7.1378	3.69512e-07	1.89241e-06	6.57951	0	1	0	1	2.78871	-0.288867	13.4928	4.0033e-12	3.79541e-10	17.9014	1	0	1	0	2.90313	-0.288867	14.0686	1.74857e-12	1.2452e-10	18.7344	1
7162	TPBG	trophoblast glycoprotein	-3.47728	1.04074	-7.66408	1.18779e-07	1.89588e-06	7.77535	0	1	0	1	2.59875	1.04074	19.3897	2.49866e-15	1.20015e-13	25.1845	1	0	1	0	4.61405	1.04074	39.4072	6.49128e-22	1.52082e-19	40.2955	1	0	1	0	-0.0871312	1.04074	-0.378855	0.708425	0.777977	-6.82122	0	0	0	0	0.262148	1.04074	1.20812	0.239818	0.341099	-6.32713	0
257144	GCSAM	germinal center associated signaling and motility	-2.56725	-3.10916	-3.7326	0.00115398	0.00401088	-0.785076	0	1	0	1	7.67504	-3.10916	40.6473	3.31063e-22	2.60514e-19	39.7252	1	0	1	0	6.95797	-3.10916	34.9768	8.62086e-21	1.31723e-18	36.9842	1	0	1	0	-2.54566	-3.10916	-3.70121	0.0012451	0.00463467	-0.863539	0	1	0	1	-2.44908	-3.10916	-3.56078	0.00174742	0.00619807	-1.14216	0
2906	GRIN2D	glutamate ionotropic receptor NMDA type subunit 2D	-2.6087	-1.95157	-3.13733	0.00478467	0.0131461	-2.08024	0	1	0	1	-0.203755	-1.95157	-0.36885	0.715763	0.759229	-6.55944	0	0	0	0	-1.35546	-1.95157	-1.93181	0.0663528	0.0966594	-4.69889	0	0	0	0	0.0322653	-1.95157	0.0584014	0.953956	0.968229	-6.24288	0	0	0	0	0.0212844	-1.95157	0.0378059	0.970183	0.979734	-6.3303	0
57144	PAK5	p21 (RAC1) activated kinase 5	-2.46402	-1.57975	-3.55972	0.00175189	0.00569065	-1.20202	0	1	0	1	-0.512616	-1.57975	-1.06219	0.299662	0.358951	-6.08606	0	0	0	0	0.428667	-1.57975	0.99365	0.331189	0.395586	-6.32236	0	0	0	0	-0.619956	-1.57975	-1.21132	0.238614	0.334341	-5.49796	0	0	0	0	-1.34512	-1.57975	-2.29557	0.0315945	0.067058	-3.8289	0
340784	HMX3	H6 family homeobox 3	-2.62103	-2.25449	-3.57412	0.0016922	0.00552529	-1.13055	0	1	0	1	4.70334	-2.25449	21.9133	1.91909e-16	1.39183e-14	27.6919	1	0	1	0	-3.40911	-2.25449	-4.57025	0.000149564	0.000407875	1.04349	0	1	0	1	0.751704	-2.25449	1.73697	0.0963639	0.162583	-4.87359	0	0	0	0	-0.600946	-2.25449	-1.09284	0.286278	0.391983	-5.59185	0
9509	ADAMTS2	ADAM metallopeptidase with thrombospondin type 1 motif 2	-2.6542	-2.26581	-2.89323	0.008431	0.021105	-2.55473	0	1	0	1	-0.427813	-2.26581	-0.672522	0.508248	0.568703	-6.29788	0	0	0	0	-2.53623	-2.26581	-2.7639	0.01132	0.0199055	-2.95241	0	1	0	1	-2.60094	-2.26581	-2.83441	0.00964497	0.0250483	-2.59176	0	1	0	1	-0.971953	-2.26581	-1.32727	0.198018	0.293558	-5.27209	0
5569	PKIA	cAMP-dependent protein kinase inhibitor alpha	-3.42268	0.0199243	-4.97733	5.55334e-05	0.000325341	1.96075	0	1	0	1	1.89402	0.0199243	7.81076	8.71424e-08	4.89803e-07	7.70606	1	0	1	0	1.24837	0.0199243	4.27575	0.000307174	0.000778094	-0.425057	1	0	0	0	-1.5583	0.0199243	-3.0984	0.00524126	0.0151798	-2.3397	0	1	0	0	0.937014	0.0199243	2.99388	0.00668481	0.0189049	-3.04326	1
474	ATOH1	atonal bHLH transcription factor 1	-2.41394	-3.26153	-3.98728	0.000621331	0.00239669	-0.234006	0	1	0	1	-2.63402	-3.26153	-4.35082	0.000255678	0.000619437	0.557734	0	1	0	1	-2.32075	-3.26153	-3.83335	0.000903729	0.0020497	-0.623898	0	1	0	1	0.64891	-3.26153	1.50433	0.146706	0.22799	-5.02756	0	0	0	0	6.40542	-3.26153	34.8821	9.14204e-21	2.87755e-17	35.3135	1
7368	UGT8	UDP glycosyltransferase 8	-3.4858	3.79418	-13.5148	3.87664e-12	2.39257e-10	17.932	0	1	0	1	1.06255	3.79418	10.7682	3.05955e-10	3.23627e-09	12.8747	1	0	0	0	1.65701	3.79418	17.1504	3.17092e-14	7.64388e-13	22.2854	1	0	1	0	0.771996	3.79418	7.41375	2.02856e-07	3.42916e-06	6.60006	1	0	0	0	0.449017	3.79418	4.07627	0.000500093	0.00216149	-1.34909	1
100131551	LINC00887	long intergenic non-protein coding RNA 887	-2.41695	-1.62162	-3.52345	0.00191156	0.0061271	-1.28174	0	1	0	1	0.27456	-1.62162	0.656199	0.518496	0.57832	-6.56381	0	0	0	0	0.587744	-1.62162	1.40453	0.174113	0.226013	-5.8669	0	0	0	0	-0.432615	-1.62162	-0.874707	0.391175	0.495398	-5.85682	0	0	0	0	-0.19411	-1.62162	-0.403945	0.69015	0.767114	-6.28501	0
114841040	TNRC6B-DT	TNRC6B divergent transcript	-2.40818	-0.930726	-3.37541	0.0027244	0.00825342	-1.6634	0	1	0	1	1.38564	-0.930726	4.11674	0.000453034	0.00103722	-0.640002	1	0	0	0	1.20414	-0.930726	3.23722	0.00378194	0.00743816	-2.67185	1	0	0	0	0.215503	-0.930726	0.484008	0.63316	0.715614	-6.37195	0	0	0	0	1.25531	-0.930726	3.40229	0.00255514	0.00848013	-1.9959	1
1745	DLX1	distal-less homeobox 1	-3.42711	1.95961	-6.00369	4.8151e-06	4.22173e-05	4.20733	0	1	0	1	-1.32845	1.95961	-3.88455	0.000797966	0.001731	-1.35122	0	1	0	0	-0.323566	1.95961	-1.1128	0.277795	0.339462	-6.91839	0	0	0	0	1.56014	1.95961	8.06933	5.0834e-08	1.0782e-06	8.22974	1	0	0	0	2.1049	1.95961	11.6955	6.43456e-11	2.85259e-09	14.9113	1
91851	CHRDL1	chordin like 1	-3.43286	1.01917	-6.29252	2.46682e-06	2.4234e-05	4.89721	0	1	0	1	0.163849	1.01917	0.647304	0.524127	0.583608	-7.16543	0	0	0	0	-4.83203	1.01917	-6.85205	6.94901e-07	3.32513e-06	6.1015	0	1	0	1	-1.08534	1.01917	-3.09755	0.00525176	0.0152018	-2.5842	0	1	0	0	-0.52795	1.01917	-1.66429	0.110222	0.183875	-5.5244	0
9508	ADAMTS3	ADAM metallopeptidase with thrombospondin type 1 motif 3	-3.47119	-0.0707981	-6.17016	3.27102e-06	3.08142e-05	4.59301	0	1	0	1	0.859497	-0.0707981	3.52755	0.0018928	0.00379368	-2.10599	1	0	0	0	-4.51247	-0.0707981	-6.74998	8.72997e-07	4.08906e-06	5.84228	0	1	0	1	2.29342	-0.0707981	11.7385	5.99934e-11	3.43337e-09	15.2432	1	0	1	0	1.76535	-0.0707981	8.09283	4.8426e-08	8.53446e-07	8.57981	1
56034	PDGFC	platelet derived growth factor C	-3.30913	-0.111482	-5.38394	2.08457e-05	0.000144715	2.87806	0	1	0	1	2.84181	-0.111482	15.0395	4.59427e-13	1.12274e-11	19.9949	1	0	1	0	-3.61378	-0.111482	-5.51402	1.52788e-05	5.30696e-05	3.15725	0	1	0	1	-0.865619	-0.111482	-2.15218	0.0426066	0.0840752	-4.31693	0	0	0	0	-1.37191	-0.111482	-3.05135	0.00584958	0.0169043	-2.51177	0
1581	CYP7A1	cytochrome P450 family 7 subfamily A member 1	-2.17	-3.47764	-2.67058	0.0139636	0.0321803	-2.98239	0	1	0	1	0.167949	-3.47764	0.269842	0.789794	0.823983	-6.36741	0	0	0	0	3.90685	-3.47764	10.8488	2.66207e-10	2.77638e-09	13.7748	1	0	1	0	-0.0307712	-3.47764	-0.0461273	0.963625	0.975589	-5.95951	0	0	0	0	-2.05183	-3.47764	-2.52515	0.01927	0.0450426	-3.20424	0
94234	FOXQ1	forkhead box Q1	-2.72309	-2.20542	-4.56146	0.00015281	0.000758411	1.02062	0	1	0	1	2.06108	-2.20542	7.73175	1.02925e-07	5.66774e-07	7.87155	1	0	1	0	3.28422	-2.20542	14.5121	9.4094e-13	1.69047e-11	19.344	1	0	1	0	-1.81413	-2.20542	-3.44061	0.00233151	0.00776579	-1.39683	0	1	0	1	2.47731	-2.20542	9.42891	3.45393e-09	8.83868e-08	11.237	1
58529	MYOZ1	myozenin 1	-2.60829	-2.2662	-3.0268	0.00619328	0.016283	-2.28226	0	1	0	1	-0.323529	-2.2662	-0.55194	0.586549	0.642655	-6.38876	0	0	0	0	4.21933	-2.2662	14.7442	6.84587e-13	1.26307e-11	19.6663	1	0	1	0	-2.60667	-2.2662	-3.02411	0.00623209	0.0174738	-2.22369	0	1	0	1	-2.49571	-2.2662	-2.89579	0.0083816	0.0227784	-2.50397	0
414235	PRR26	proline rich 26	-2.46956	-1.76003	-3.56109	0.00174612	0.00567545	-1.18769	0	1	0	1	0.366051	-1.76003	0.880468	0.388116	0.449924	-6.37678	0	0	0	0	0.515413	-1.76003	1.20116	0.242453	0.301424	-6.07645	0	0	0	0	1.4478	-1.76003	4.0501	0.000533071	0.00229471	-0.30002	1	0	0	0	0.758821	-1.76003	1.84513	0.0785128	0.13962	-4.88384	0
4232	MEST	mesoderm specific transcript	-3.41575	6.18386	-24.3889	1.98828e-17	6.65777e-15	30.0522	0	1	0	1	-1.13504	6.18386	-11.7708	5.69221e-11	7.35501e-10	14.5468	0	1	0	0	0.124759	6.18386	1.35059	0.190547	0.244483	-7.4613	0	0	0	0	0.650196	6.18386	7.10339	3.98484e-07	6.00129e-06	5.74665	1	0	0	0	0.968892	6.18386	10.597	4.12226e-10	1.45789e-08	12.7114	1
28951	TRIB2	tribbles pseudokinase 2	-3.52114	0.797157	-6.89902	6.25915e-07	7.8433e-06	6.18648	0	1	0	1	1.29794	0.797157	6.62228	1.16361e-06	4.85623e-06	5.0479	1	0	0	0	-3.9368	0.797157	-7.11077	3.92087e-07	1.99633e-06	6.65959	0	1	0	1	1.30918	0.797157	6.41654	1.85664e-06	2.16443e-05	4.9175	1	0	0	0	1.02347	0.797157	4.67863	0.000114813	0.000636466	0.766951	1
26050	SLITRK5	SLIT and NTRK like family member 5	-2.37309	-3.29481	-3.96084	0.000662684	0.00253016	-0.291398	0	1	0	1	-1.74991	-3.29481	-2.96955	0.00707213	0.0124945	-2.48551	0	1	0	1	-2.2799	-3.29481	-3.8053	0.000967441	0.00217813	-0.68696	0	1	0	1	-2.3515	-3.29481	-3.92481	0.000723478	0.00294824	-0.405075	0	1	0	1	-2.25491	-3.29481	-3.7636	0.00107045	0.00411699	-0.716637	0
968	CD68	CD68 molecule	-2.5387	-2.01379	-3.33245	0.0030178	0.00899204	-1.66673	0	1	0	1	-0.934134	-2.01379	-1.61489	0.120575	0.160393	-5.23896	0	0	0	0	-0.42231	-2.01379	-0.7539	0.458896	0.523683	-6.29924	0	0	0	0	1.11312	-2.01379	2.61938	0.0156517	0.0371814	-3.38506	1	0	0	0	0.732352	-2.01379	1.59001	0.126089	0.20464	-5.22186	0
8447	DOC2B	double C2 domain beta	-2.57671	-2.29481	-2.93532	0.00765333	0.0195438	-2.46925	0	1	0	1	-2.80617	-2.29481	-3.19612	0.00416711	0.00773189	-2.01067	0	1	0	1	-3.36479	-2.29481	-3.76841	0.00105805	0.00236662	-0.772721	0	1	0	1	-0.456787	-2.29481	-0.715605	0.481756	0.580675	-5.8473	0	0	0	0	1.62159	-2.29481	3.54731	0.00180498	0.00636027	-1.46115	1
107984345	SMIM38	small integral membrane protein 38	-2.5028	-1.98645	-3.2474	0.00369203	0.0106186	-1.84717	0	1	0	1	0.0628389	-1.98645	0.127766	0.899494	0.917746	-6.65789	0	0	0	0	-2.17508	-1.98645	-2.93225	0.00770768	0.0141034	-2.67007	0	1	0	1	-1.66003	-1.98645	-2.44817	0.0227905	0.0503902	-3.40094	0	0	0	0	0.837184	-1.98645	1.8325	0.0804373	0.142366	-4.86655	0
128853	DUSP15	dual specificity phosphatase 15	-3.28399	0.274334	-5.78402	8.05848e-06	6.4476e-05	3.7731	0	1	0	1	-3.34071	0.274334	-6.04162	4.4078e-06	1.59839e-05	4.32806	0	1	0	1	1.16969	0.274334	4.83786	7.79116e-05	0.000226985	0.879554	1	0	0	0	1.17266	0.274334	4.92701	6.27412e-05	0.000395602	1.46977	1	0	0	0	0.602139	0.274334	2.18963	0.039437	0.0801821	-4.69468	0
10468	FST	follistatin	-2.25183	-3.40646	-2.59499	0.0165216	0.0368505	-3.12753	0	1	0	1	-1.19355	-3.40646	-1.47872	0.153379	0.198837	-5.1708	0	0	0	0	-1.29616	-3.40646	-1.51847	0.143126	0.190279	-5.12015	0	0	0	0	-0.976822	-3.40646	-1.21012	0.239066	0.334884	-5.16591	0	0	0	0	-2.13366	-3.40646	-2.4588	0.0222709	0.0504824	-3.32573	0
796	CALCA	calcitonin related polypeptide alpha	-3.35407	-0.819287	-1.99137	0.0589895	0.105822	-4.31864	0	0	0	0	5.06784	-0.819287	11.5799	7.77622e-11	9.7438e-10	14.7526	1	0	1	0	0.299835	-0.819287	0.323125	0.749649	0.792822	-6.88697	0	0	0	0	5.18618	-0.819287	11.7602	5.79093e-11	3.34784e-09	15.2535	1	0	1	0	0.415147	-0.819287	0.456322	0.652628	0.735854	-6.5123	0
400046	LINC02389	long intergenic non-protein coding RNA 2389	-2.32528	-1.71009	-3.18292	0.00429867	0.0120507	-2.01675	0	1	0	1	-1.75636	-1.71009	-2.74733	0.0117517	0.0197595	-3.1361	0	1	0	1	0.51323	-1.71009	1.11507	0.276843	0.338615	-6.18498	0	0	0	0	0.146581	-1.71009	0.302197	0.765338	0.82488	-6.26682	0	0	0	0	-0.0331817	-1.71009	-0.0650794	0.948698	0.965931	-6.36742	0
51252	FAM178B	family with sequence similarity 178 member B	-2.15612	-3.49702	-3.05359	0.00581912	0.0154267	-2.2177	0	1	0	1	-0.268383	-3.49702	-0.462923	0.647963	0.698656	-6.22845	0	0	0	0	6.83997	-3.49702	32.166	5.27091e-20	6.28436e-18	35.2894	1	0	1	0	-2.13453	-3.49702	-3.02301	0.00624806	0.017503	-2.22245	0	1	0	1	1.19256	-3.49702	2.44217	0.0230886	0.0520361	-3.5859	0
273	AMPH	amphiphysin	-2.3456	-3.31968	-3.50248	0.00201024	0.00638233	-1.27835	0	1	0	1	5.19423	-3.31968	22.9185	7.43886e-17	6.05887e-15	28.3864	1	0	1	0	-1.39799	-3.31968	-2.12219	0.04531	0.0688842	-4.16932	0	0	0	0	-2.32401	-3.31968	-3.47025	0.00217182	0.00732815	-1.33301	0	1	0	1	-2.22742	-3.31968	-3.32602	0.00306421	0.00988787	-1.62895	0
83595	SOX7	SRY-box 7	-3.1326	-0.656315	-5.17708	3.42648e-05	0.000218621	2.41183	0	1	0	1	-2.68011	-0.656315	-4.92587	6.29152e-05	0.000174263	1.78681	0	1	0	1	-1.26002	-0.656315	-2.79313	0.0105944	0.0187237	-3.27795	0	1	0	0	1.82197	-0.656315	7.41651	2.01653e-07	3.41249e-06	7.24579	1	0	1	0	2.11271	-0.656315	8.94801	8.69963e-09	1.9311e-07	10.3155	1
340542	BEX5	brain expressed X-linked 5	-3.33331	1.72985	-6.26103	2.65218e-06	2.58452e-05	4.79971	0	1	0	1	-2.75435	1.72985	-6.03188	4.509e-06	1.63058e-05	4.11535	0	1	0	1	2.0946	1.72985	11.8249	5.214e-11	6.35123e-10	14.9277	1	0	1	0	-0.579835	1.72985	-1.95602	0.0632671	0.115403	-5.14731	0	0	0	0	-0.398666	1.72985	-1.37331	0.183481	0.276512	-6.16308	0
3400	ID4	inhibitor of DNA binding 4, HLH protein	-3.23431	-0.559892	-3.85724	0.000852754	0.00312181	-0.563995	0	1	0	1	0.518496	-0.559892	1.23585	0.229536	0.283975	-6.27399	0	0	0	0	-2.51394	-0.559892	-3.30534	0.00321853	0.00644443	-1.99758	0	1	0	1	-0.867373	-0.559892	-1.52804	0.140743	0.220531	-5.23037	0	0	0	0	-1.78361	-0.559892	-2.63462	0.0151301	0.0369462	-3.25679	0
55286	C4orf19	chromosome 4 open reading frame 19	-3.30415	1.90942	-8.66927	1.50642e-08	3.24767e-07	9.80985	0	1	0	1	0.72395	1.90942	4.81886	8.15964e-05	0.000220874	0.514707	1	0	0	0	2.99826	1.90942	26.3793	3.73369e-18	2.41814e-16	31.6824	1	0	1	0	-1.3811	1.90942	-5.46182	1.73042e-05	0.000136372	2.84328	0	1	0	0	-2.09543	1.90942	-6.90686	6.15104e-07	7.79428e-06	6.17945	0
166012	CHST13	carbohydrate sulfotransferase 13	-2.18963	-3.46357	-2.71468	0.0126487	0.0296185	-2.89657	0	1	0	1	-1.53782	-3.46357	-1.93839	0.0655012	0.0929706	-4.43459	0	0	0	0	-2.09644	-3.46357	-2.59915	0.0163701	0.0276668	-3.26506	0	1	0	1	-2.16804	-3.46357	-2.68792	0.0134321	0.0329069	-2.86142	0	1	0	1	-2.07145	-3.46357	-2.56817	0.0175303	0.0416189	-3.12432	0
4052	LTBP1	latent transforming growth factor beta binding protein 1	-3.32466	3.43753	-11.9866	4.01833e-11	1.88216e-09	15.6347	0	1	0	1	1.13575	3.43753	10.8097	2.84762e-10	3.04043e-09	12.9875	1	0	0	0	0.11274	3.43753	0.882357	0.387116	0.452262	-7.62427	0	0	0	0	-1.32286	3.43753	-7.71248	1.07206e-07	2.01577e-06	7.64092	0	1	0	0	-0.879185	3.43753	-5.57145	1.33271e-05	0.000103884	2.6033	0
501	ALDH7A1	aldehyde dehydrogenase 7 family member A1	-2.94938	-1.99734	-3.3905	0.00262807	0.00801873	-1.52101	0	1	0	1	-3.99909	-1.99734	-4.52061	0.000168843	0.000424548	0.939479	0	1	0	1	-1.17048	-1.99734	-1.71371	0.100628	0.139679	-5.05292	0	0	0	0	-2.03439	-1.99734	-2.64283	0.0148559	0.0356895	-2.99836	0	1	0	1	-0.956182	-1.99734	-1.44776	0.161776	0.249782	-5.15649	0
83857	TMTC1	transmembrane and tetratricopeptide repeat containing 1	-3.05846	0.369176	-5.52972	1.47182e-05	0.000107687	3.20031	0	1	0	1	1.24806	0.369176	5.62146	1.18349e-05	3.8459e-05	2.73441	1	0	0	0	0.424598	0.369176	1.50153	0.147426	0.19517	-6.15728	0	0	0	0	-0.76964	0.369176	-2.14497	0.0432433	0.0850491	-4.44874	0	0	0	0	-2.99921	0.369176	-5.42159	1.90502e-05	0.000140427	2.96281	0
10659	CELF2	CUGBP Elav-like family member 2	-2.68437	-2.24072	-3.72992	0.00116149	0.00403165	-0.793917	0	1	0	1	6.53776	-2.24072	35.0123	8.43372e-21	2.94955e-18	37.1834	1	0	1	0	2.63085	-2.24072	8.40721	2.54758e-08	1.7083e-07	9.22802	1	0	1	0	-2.63674	-2.24072	-3.66276	0.00136642	0.0050116	-0.937455	0	1	0	1	-2.52015	-2.24072	-3.5013	0.00201599	0.00696545	-1.26773	0
440028	LOC440028	uncharacterized LOC440028	-2.32224	-1.72099	-2.52542	0.0192584	0.0417881	-3.35537	0	1	0	1	4.23468	-1.72099	14.9389	5.25884e-13	1.26357e-11	19.9061	1	0	1	0	1.98942	-1.72099	4.49692	0.000178901	0.000478996	0.348633	1	0	1	0	1.61518	-1.72099	3.44596	0.00230188	0.00767684	-1.72452	1	0	1	0	0.257229	-1.72099	0.422023	0.677101	0.756565	-6.32865	0
2719	GPC3	glypican 3	-3.29014	4.23359	-15.6793	1.97916e-13	1.75151e-11	20.8859	0	1	0	1	-0.955388	4.23359	-8.21896	3.73661e-08	2.29804e-07	8.1058	0	1	0	0	-0.427737	4.23359	-3.8313	0.000908257	0.00205849	-2.23244	0	1	0	0	0.326708	4.23359	3.30897	0.00319091	0.0100679	-3.1378	1	0	0	0	-0.587441	4.23359	-5.08982	4.22976e-05	0.000274847	1.1996	0
150051	LOC150051	uncharacterized LOC150051	-2.45337	-2.09154	-3.61467	0.00153466	0.0050933	-1.05753	0	1	0	1	1.6097	-2.09154	4.7587	9.44616e-05	0.000252143	1.115	1	0	1	0	-1.46162	-2.09154	-2.4477	0.0228136	0.0372371	-3.72323	0	1	0	0	-0.410431	-2.09154	-0.821562	0.420134	0.523314	-5.81248	0	0	0	0	0.888688	-2.09154	2.18584	0.0397478	0.080664	-4.24879	0
284	ANGPT1	angiopoietin 1	-2.2871	-3.3753	-3.53538	0.00185752	0.00598193	-1.208	0	1	0	1	6.28168	-3.3753	31.7185	7.13079e-20	1.70037e-17	34.8216	1	0	1	0	6.01324	-3.3753	28.6717	6.26465e-19	5.24431e-17	32.9152	1	0	1	0	-2.26551	-3.3753	-3.50201	0.00201255	0.00688107	-1.26889	0	1	0	1	-2.16893	-3.3753	-3.35271	0.00287578	0.00937039	-1.57388	0
10590	SCGN	secretagogin, EF-hand calcium binding protein	-2.59636	-2.27866	-3.15864	0.00455116	0.0126253	-2.00981	0	1	0	1	4.05484	-2.27866	15.1145	4.15606e-13	1.0333e-11	20.1601	1	0	1	0	4.26598	-2.27866	15.6571	2.03673e-13	4.19555e-12	20.8682	1	0	1	0	0.176188	-2.27866	0.327657	0.746266	0.808896	-6.14445	0	0	0	0	3.5794	-2.27866	11.7482	5.9057e-11	2.64797e-09	15.2156	1
101927797	MIR548XHG	MIR548X host gene	-2.67593	-2.24496	-3.53213	0.0018721	0.00602148	-1.22052	0	1	0	1	-0.139188	-2.24496	-0.279282	0.782635	0.817815	-6.53754	0	0	0	0	-3.41237	-2.24496	-4.42823	0.000211595	0.000558552	0.720999	0	1	0	1	3.36471	-2.24496	11.8911	4.68538e-11	2.8917e-09	15.3633	1	0	1	0	1.18681	-2.24496	2.8066	0.0102753	0.0268671	-3.03708	1
56477	CCL28	C-C motif chemokine ligand 28	-2.54728	-3.13235	-3.405	0.00253867	0.00778975	-1.48456	0	1	0	1	-2.76736	-3.13235	-3.69919	0.0012512	0.00260364	-0.899692	0	1	0	1	7.95579	-3.13235	37.4189	1.99723e-21	3.81011e-19	38.2916	1	0	1	0	-2.52569	-3.13235	-3.37614	0.00271963	0.00881962	-1.52293	0	1	0	1	-2.4291	-3.13235	-3.24703	0.00369526	0.0115618	-1.79039	0
6785	ELOVL4	ELOVL fatty acid elongase 4	-3.14111	0.319206	-7.25555	2.85734e-07	4.03307e-06	6.91488	0	1	0	1	0.0738771	0.319206	0.332813	0.742424	0.782865	-7.13582	0	0	0	0	-3.82251	0.319206	-7.7853	9.19365e-08	5.41706e-07	8.0279	0	1	0	1	1.25858	0.319206	6.955	5.52798e-07	7.88751e-06	6.16889	1	0	0	0	2.08156	0.319206	13.2866	5.42312e-12	3.3602e-10	17.6125	1
152189	CMTM8	CKLF like MARVEL transmembrane domain containing 8	-3.24357	1.82033	-9.48711	3.09468e-09	8.35405e-08	11.3274	0	1	0	1	0.879479	1.82033	6.74856	8.75774e-07	3.77098e-06	5.07762	1	0	0	0	1.95619	1.82033	17.2581	2.7882e-14	6.81378e-13	22.6378	1	0	1	0	0.813761	1.82033	5.86526	6.65696e-06	6.22873e-05	3.4241	1	0	0	0	1.45433	1.82033	11.6968	6.42128e-11	2.85259e-09	15.0012	1
2894	GRID1	glutamate ionotropic receptor delta type subunit 1	-2.52933	-1.78208	-2.90243	0.00825472	0.0207561	-2.58604	0	1	0	1	2.07114	-1.78208	5.34615	2.2821e-05	6.98071e-05	2.40595	1	0	1	0	-3.90538	-1.78208	-4.00142	0.000600284	0.00141681	-0.248987	0	1	0	1	2.16261	-1.78208	5.42724	1.87946e-05	0.000146069	2.87559	1	0	1	0	-0.370498	-1.78208	-0.583883	0.565233	0.663518	-6.12645	0
116448	OLIG1	oligodendrocyte transcription factor 1	-3.20897	-0.350009	-5.29264	2.59472e-05	0.000173769	2.67287	0	1	0	1	0.833652	-0.350009	2.99894	0.00660692	0.0117412	-3.25936	1	0	0	0	-5.46898	-0.350009	-7.0342	4.64025e-07	2.31909e-06	6.37566	0	1	0	1	-0.0614737	-0.350009	-0.175661	0.862166	0.902212	-6.54068	0	0	0	0	1.33229	-0.350009	4.95015	5.9316e-05	0.000363668	1.56599	1
4810	NHS	NHS actin remodeling regulator	-3.10742	-0.0600552	-5.9242	5.7979e-06	4.9489e-05	4.07956	0	1	0	1	2.63839	-0.0600552	15.6605	2.02787e-13	5.51957e-12	20.8219	1	0	1	0	3.03107	-0.0600552	18.2171	9.13335e-15	2.46131e-13	23.9277	1	0	1	0	-0.825009	-0.0600552	-2.35067	0.0281067	0.0599625	-3.96822	0	0	0	0	-0.726234	-0.0600552	-2.07179	0.0502014	0.0975274	-4.57793	0
3606	IL18	interleukin 18	-2.10289	-3.54868	-2.28176	0.0325291	0.0645333	-3.70626	0	0	0	0	-1.45108	-3.54868	-1.60072	0.12369	0.163982	-4.95298	0	0	0	0	6.8086	-3.54868	24.1623	2.42475e-17	1.24708e-15	29.6498	1	0	1	0	-1.22	-3.54868	-1.3457	0.192093	0.281958	-4.96892	0	0	0	0	-1.98471	-3.54868	-2.15353	0.0424884	0.0852911	-3.86219	0
83539	CHST9	carbohydrate sulfotransferase 9	-2.13705	-3.50583	-2.56724	0.0175663	0.0387958	-3.17999	0	1	0	1	0.00849501	-3.50583	0.0129208	0.989807	0.991698	-6.37313	0	0	0	0	5.44253	-3.50583	18.4451	7.05837e-15	1.94885e-13	24.1146	1	0	1	0	-0.862036	-3.50583	-1.11311	0.277665	0.377073	-5.26654	0	0	0	0	-2.01887	-3.50583	-2.42528	0.0239476	0.0535732	-3.38625	0
23768	FLRT2	fibronectin leucine rich transmembrane protein 2	-2.66733	-2.21391	-4.36746	0.000245482	0.00112145	0.59622	0	1	0	1	-1.3781	-2.21391	-2.82035	0.00995886	0.0170236	-2.94965	0	1	0	0	-3.45541	-2.21391	-5.56296	1.3599e-05	4.77405e-05	3.26918	0	1	0	1	-2.66571	-2.21391	-4.36365	0.000247782	0.00122783	0.509926	0	1	0	1	2.90282	-2.21391	11.4466	9.69133e-11	4.17869e-09	14.676	1
344167	FOXI3	forkhead box I3	-2.25944	-3.40145	-3.74293	0.00112545	0.00393345	-0.762764	0	1	0	1	4.2245	-3.40145	17.6859	1.68373e-14	6.22033e-13	23.1323	1	0	1	0	-2.16625	-3.40145	-3.58856	0.00163439	0.00350797	-1.17036	0	1	0	1	0.334441	-3.40145	0.722814	0.477402	0.576734	-5.77001	0	0	0	0	-1.26559	-3.40145	-2.13161	0.0444449	0.0884599	-3.90925	0
440482	ANKRD20A5P	ankyrin repeat domain 20 family member A5, pseudogene	-2.51984	-2.03574	-3.72767	0.00116784	0.00404919	-0.811079	0	1	0	1	1.76485	-2.03574	5.47413	1.68035e-05	5.28485e-05	2.79353	1	0	1	0	-3.64217	-2.03574	-5.00128	5.24026e-05	0.000159802	2.01857	0	1	0	1	0.518642	-2.03574	1.23368	0.230328	0.325337	-5.5634	0	0	0	0	0.694616	-2.03574	1.6736	0.108358	0.181246	-5.08388	0
4345	CD200	CD200 molecule	-2.86346	-2.02916	-4.33279	0.000267199	0.00119971	0.520322	0	1	0	1	4.56318	-2.02916	22.8642	7.82152e-17	6.31257e-15	28.516	1	0	1	0	9.31573	-2.02916	56.1871	2.83713e-25	3.18934e-22	46.1043	1	0	1	0	-3.72314	-2.02916	-5.53925	1.4388e-05	0.000117447	2.85976	0	1	0	1	-3.62656	-2.02916	-5.39555	2.02742e-05	0.0001482	2.709	0
50944	SHANK1	SH3 and multiple ankyrin repeat domains 1	-1.9692	-3.66783	-2.17484	0.0406622	0.0774089	-3.89409	0	0	0	0	0.650049	-3.66783	0.978563	0.338426	0.399322	-5.9676	0	0	0	0	-1.87601	-3.66783	-2.07192	0.0501883	0.075383	-4.24296	0	0	0	0	-0.685688	-3.66783	-0.814022	0.424349	0.527228	-5.53082	0	0	0	0	0.932152	-3.66783	1.38522	0.17986	0.272072	-5.23849	0
64090	GAL3ST2	galactose-3-O-sulfotransferase 2	-2.15986	-1.58337	-2.94725	0.0074457	0.0190692	-2.53777	0	1	0	1	0.460141	-1.58337	1.0247	0.31663	0.376653	-6.29303	0	0	0	0	-1.15654	-1.58337	-1.84238	0.0789284	0.11309	-4.93722	0	0	0	0	-1.22887	-1.58337	-1.95759	0.063072	0.115127	-4.36137	0	0	0	0	-0.435738	-1.58337	-0.785638	0.440452	0.549057	-6.02694	0
57110	PLAAT1	phospholipase A and acyltransferase 1	-2.46691	-3.20727	-4.30653	0.000284911	0.00126629	0.460107	0	1	0	1	6.00375	-3.20727	33.8478	1.75304e-20	5.51786e-18	35.9845	1	0	1	0	-2.37372	-3.20727	-4.14385	0.000424014	0.00103604	0.0778304	0	1	0	1	-2.44532	-3.20727	-4.26884	0.000312408	0.00147294	0.300731	0	1	0	1	-2.34874	-3.20727	-4.10023	0.000471671	0.00205799	-0.00533468	0
84467	FBN3	fibrillin 3	-2.49134	-2.42206	-2.82205	0.00992036	0.0241794	-2.69716	0	1	0	1	-2.26268	-2.42206	-2.71287	0.0127003	0.0211686	-3.05357	0	1	0	1	-3.22778	-2.42206	-3.59452	0.00161106	0.0034633	-1.16133	0	1	0	1	1.1542	-2.42206	2.30218	0.0311565	0.0651876	-3.93893	0	0	0	0	1.21763	-2.42206	2.41156	0.0246667	0.0549009	-3.8138	0
51066	SSUH2	ssu-2 homolog	-2.27683	-2.19925	-2.78756	0.0107293	0.0258231	-2.79665	0	1	0	1	-0.076269	-2.19925	-0.137505	0.891881	0.911301	-6.59546	0	0	0	0	0.245857	-2.19925	0.443209	0.661939	0.715347	-6.56335	0	0	0	0	1.54241	-2.19925	3.52444	0.00190701	0.00660922	-1.45994	1	0	0	0	-1.69672	-2.19925	-2.2227	0.0368167	0.0758504	-3.83882	0
25825	BACE2	beta-secretase 2	-3.17557	3.07982	-10.7287	3.27628e-10	1.21038e-08	13.5709	0	1	0	1	2.16152	3.07982	21.1002	4.25505e-16	2.66152e-14	26.7962	1	0	1	0	0.943902	3.07982	7.83132	8.34584e-08	4.97841e-07	7.20428	1	0	0	0	0.71051	3.07982	5.74342	8.86797e-06	7.8672e-05	2.88894	1	0	0	0	-0.293696	3.07982	-1.91504	0.0685677	0.12526	-5.73296	0
1734	DIO2	iodothyronine deiodinase 2	-2.26987	-2.19299	-2.93201	0.00771184	0.0196581	-2.50361	0	1	0	1	2.35857	-2.19299	6.8371	7.1845e-07	3.16367e-06	5.89701	1	0	1	0	-0.203952	-2.19299	-0.358901	0.723088	0.769384	-6.52022	0	0	0	0	0.0925464	-2.19299	0.173248	0.86404	0.903238	-6.18943	0	0	0	0	-0.0432536	-2.19299	-0.0778014	0.938689	0.958918	-6.26725	0
103724390	LINC01287	long intergenic non-protein coding RNA 1287	-2.38434	-2.47834	-2.83707	0.00958654	0.0234993	-2.66586	0	1	0	1	4.47262	-2.47834	16.6612	5.74029e-14	1.80681e-12	22.1122	1	0	1	0	4.91633	-2.47834	18.6129	5.84944e-15	1.6439e-13	24.3716	1	0	1	0	-1.98209	-2.47834	-2.49529	0.0205708	0.0464347	-3.24589	0	1	0	1	-1.39193	-2.47834	-1.874	0.074262	0.133631	-4.41803	0
87769	GGACT	gamma-glutamylamine cyclotransferase	-2.59833	-1.03644	-2.65009	0.0146175	0.0333502	-3.17063	0	1	0	1	-0.921258	-1.03644	-1.26884	0.217749	0.270925	-5.87827	0	0	0	0	2.43777	-1.03644	5.86056	6.73081e-06	2.53359e-05	3.44755	1	0	1	0	4.63235	-1.03644	15.3197	3.16555e-13	4.37013e-11	20.4009	1	0	1	0	3.16995	-1.03644	8.58128	1.79522e-08	3.63151e-07	9.56948	1
64881	PCDH20	protocadherin 20	-2.4723	-3.2046	-3.00215	0.00655794	0.0171017	-2.32201	0	1	0	1	-0.945705	-3.2046	-1.3181	0.201018	0.252565	-5.43465	0	0	0	0	-2.37911	-3.2046	-2.88899	0.00851335	0.015427	-2.67725	0	1	0	1	-2.45071	-3.2046	-2.97594	0.00696841	0.0191888	-2.31365	0	1	0	1	-2.35412	-3.2046	-2.85865	0.0091257	0.0244565	-2.56817	0
105377175	LINC02050	long intergenic non-protein coding RNA 2050	-3.01134	0.200757	-5.74699	8.7937e-06	6.95453e-05	3.69042	0	1	0	1	0.57706	0.200757	2.35049	0.0281175	0.0433199	-4.72182	1	0	0	0	0.153933	0.200757	0.533016	0.599362	0.657381	-7.03646	0	0	0	0	0.910135	0.200757	3.78448	0.00101759	0.00393196	-1.21926	1	0	0	0	-0.00784184	0.200757	-0.0261511	0.979372	0.985698	-6.80231	0
101927305	SNHG27	small nucleolar RNA host gene 27	-2.94003	-0.558438	-4.73591	9.98549e-05	0.000533852	1.4165	0	1	0	1	4.07918	-0.558438	23.5586	4.14935e-17	3.75302e-15	29.3154	1	0	1	0	0.753278	-0.558438	2.321	0.0299381	0.0475252	-4.60168	1	0	0	0	-0.487581	-0.558438	-1.20021	0.242814	0.339018	-5.72216	0	0	0	0	-1.6269	-0.558438	-3.20689	0.0040626	0.0125146	-2.07955	0
29990	PILRB	paired immunoglobin like type 2 receptor beta	-2.16671	-2.03424	-2.72642	0.012319	0.0289583	-2.94176	0	1	0	1	0.804655	-2.03424	1.72097	0.0992804	0.134831	-5.35316	0	0	0	0	0.238272	-2.03424	0.437109	0.666289	0.719011	-6.5961	0	0	0	0	0.410356	-2.03424	0.784806	0.44093	0.542858	-5.98406	0	0	0	0	0.131537	-2.03424	0.236046	0.815579	0.86464	-6.30578	0
347730	LRRTM1	leucine rich repeat transmembrane neuronal 1	-2.19427	-3.45508	-2.90695	0.00816953	0.020588	-2.51546	0	1	0	1	-2.41436	-3.45508	-3.19852	0.00414361	0.00769101	-1.9926	0	1	0	1	7.84061	-3.45508	37.1444	2.34294e-21	4.14306e-19	38.2114	1	0	1	0	-2.17268	-3.45508	-2.87835	0.00872353	0.0230354	-2.50191	0	1	0	1	-2.0761	-3.45508	-2.75039	0.0116707	0.029856	-2.77898	0
342096	GOLGA6A	golgin A6 family member A	-2.31992	-2.15705	-2.81697	0.0100358	0.0244343	-2.73712	0	1	0	1	-2.08689	-2.15705	-2.71078	0.0127602	0.021253	-3.10625	0	1	0	1	-2.66588	-2.15705	-3.05638	0.00578144	0.0108799	-2.34388	0	1	0	1	-2.32997	-2.15705	-2.82836	0.00977883	0.0253374	-2.61983	0	1	0	1	0.256488	-2.15705	0.459141	0.650633	0.734079	-6.21971	0
53827	FXYD5	FXYD domain containing ion transport regulator 5	-3.09793	1.59825	-7.74642	9.97868e-08	1.63418e-06	7.98229	0	1	0	1	4.83059	1.59825	41.8983	1.71233e-22	1.89475e-19	41.5937	1	0	1	0	-2.49021	1.59825	-6.89554	6.30773e-07	3.05638e-06	6.06569	0	1	0	1	-1.96743	1.59825	-6.15145	3.41575e-06	3.57189e-05	4.54869	0	1	0	1	-0.0284703	1.59825	-0.134355	0.894342	0.925875	-7.13123	0
11178	LZTS1	leucine zipper tumor suppressor 1	-3.01962	-0.731731	-4.63113	0.000128916	0.000658973	1.18432	0	1	0	1	0.283655	-0.731731	0.81049	0.426332	0.488043	-6.63887	0	0	0	0	-5.05254	-0.731731	-6.30507	2.39668e-06	1.01178e-05	4.8742	0	1	0	1	-0.396088	-0.731731	-0.949125	0.352859	0.456236	-5.96368	0	0	0	0	0.77164	-0.731731	2.26558	0.0336557	0.0705855	-4.34477	0
375316	RBM44	RNA binding motif protein 44	-2.10555	-2.09881	-2.54971	0.018258	0.0400591	-3.28798	0	1	0	1	-1.50064	-2.09881	-2.07109	0.0502727	0.0732517	-4.40651	0	0	0	0	1.00556	-2.09881	2.00337	0.057597	0.0851858	-4.91048	0	0	0	0	-0.411118	-2.09881	-0.651444	0.521502	0.617562	-5.93662	0	0	0	0	0.158504	-2.09881	0.272368	0.787877	0.844027	-6.29113	0
161357	MDGA2	MAM domain containing glycosylphosphatidylinositol anchor 2	-2.4302	-2.47775	-3.1837	0.00429077	0.0120414	-1.95778	0	1	0	1	1.10828	-2.47775	2.60696	0.016089	0.0261579	-3.69281	1	0	0	0	1.8641	-2.47775	4.72564	0.000102384	0.000290694	1.06383	1	0	1	0	-0.109147	-2.47775	-0.201422	0.842218	0.886924	-6.10019	0	0	0	0	-3.14166	-2.47775	-4.04647	0.000537814	0.00229318	-0.117376	0
169611	OLFML2A	olfactomedin like 2A	-1.98633	-3.64961	-2.54573	0.0184186	0.040361	-3.2212	0	1	0	1	-2.20642	-3.64961	-2.82779	0.0097915	0.0167772	-2.76709	0	1	0	1	-1.89314	-3.64961	-2.42629	0.0238952	0.0388134	-3.59951	0	1	0	1	-0.24774	-3.64961	-0.364585	0.7189	0.786412	-5.84081	0	0	0	0	-1.86816	-3.64961	-2.39427	0.0256016	0.0566294	-3.44255	0
6496	SIX3	SIX homeobox 3	-2.33387	-2.52422	-3.69355	0.0012684	0.0043424	-0.872604	0	1	0	1	2.9354	-2.52422	11.3084	1.22003e-10	1.45021e-09	14.5431	1	0	1	0	-3.12195	-2.52422	-4.85776	7.42324e-05	0.000217352	1.69511	0	1	0	1	0.333426	-2.52422	0.791315	0.437202	0.539112	-5.87017	0	0	0	0	-0.703268	-2.52422	-1.39176	0.177895	0.269644	-5.18761	0
221002	RASGEF1A	RasGEF domain family member 1A	-2.20803	-2.25774	-3.12688	0.0049033	0.0134066	-2.10091	0	1	0	1	1.68032	-2.25774	4.68749	0.000112359	0.000294375	0.958095	1	0	1	0	-3.4084	-2.25774	-4.481	0.000185996	0.000496221	0.840436	0	1	0	1	1.1139	-2.25774	2.69532	0.0132108	0.0324761	-3.19273	1	0	0	0	-0.344056	-2.25774	-0.641025	0.528123	0.629476	-6.01232	0
753	LDLRAD4	low density lipoprotein receptor class A domain containing 4	-2.88172	-1.24232	-3.98301	0.000627831	0.00241939	-0.263347	0	1	0	1	-0.0810524	-1.24232	-0.185102	0.854844	0.880064	-6.77139	0	0	0	0	0.972898	-1.24232	2.53734	0.0187613	0.031235	-4.05619	1	0	0	0	-0.582816	-1.24232	-1.16465	0.256623	0.353809	-5.6092	0	0	0	0	-1.96373	-1.24232	-3.0714	0.00558246	0.0162517	-2.25902	0
7351	UCP2	uncoupling protein 2	-3.11308	-1.02639	-4.9384	6.10318e-05	0.000351704	1.87254	0	1	0	1	-4.17503	-1.02639	-5.84667	6.95409e-06	2.39325e-05	3.87406	0	1	0	1	6.52807	-1.02639	38.2061	1.27128e-21	2.74075e-19	39.1933	1	0	1	0	-3.94957	-1.02639	-5.5305	1.46907e-05	0.000119299	2.87298	0	1	0	1	-1.42867	-1.02639	-2.8847	0.00859747	0.0232726	-2.7167	0
10974	ADIRF	adipogenesis regulatory factor	-2.21612	-3.44137	-3.33709	0.00298464	0.00890305	-1.62736	0	1	0	1	-0.720175	-3.44137	-1.24369	0.226691	0.280764	-5.52079	0	0	0	0	-2.12293	-3.44137	-3.19676	0.00416078	0.00810426	-2.02557	0	1	0	1	-1.33323	-3.44137	-2.04063	0.053457	0.100804	-3.99373	0	0	0	0	-2.09795	-3.44137	-3.15914	0.00454584	0.013718	-1.96885	0
57057	TBX20	T-box 20	-2.31797	-3.34493	-3.64082	0.00144081	0.00483178	-0.982308	0	1	0	1	4.77623	-3.34493	20.6844	6.46363e-16	3.73987e-14	26.2825	1	0	1	0	-2.22478	-3.34493	-3.49444	0.00204941	0.00428505	-1.37838	0	1	0	1	-2.29638	-3.34493	-3.60691	0.00156367	0.00561464	-1.05602	0	1	0	1	-2.1998	-3.34493	-3.4552	0.00225151	0.00762192	-1.36189	0
83648	FAM167A	family with sequence similarity 167 member A	-2.93896	0.0305832	-7.59035	1.38939e-07	2.16052e-06	7.57523	0	1	0	1	1.04242	0.0305832	6.11877	3.68442e-06	1.35575e-05	4.02182	1	0	0	0	2.85291	0.0305832	22.3213	1.30008e-16	5.62106e-15	28.1844	1	0	1	0	0.0259888	0.0305832	0.116521	0.908296	0.935521	-6.66375	0	0	0	0	-2.62791	0.0305832	-7.01752	4.81416e-07	6.30326e-06	6.37851	0
220965	FAM13C	family with sequence similarity 13 member C	-2.9399	-0.0198773	-3.70876	0.00122256	0.0042125	-0.966416	0	1	0	1	-3.39651	-0.0198773	-4.11439	0.000455647	0.00104199	-0.107891	0	1	0	1	2.6384	-0.0198773	9.47246	3.1813e-09	2.60246e-08	10.982	1	0	1	0	3.6745	-0.0198773	15.4559	2.64689e-13	3.92988e-11	20.6084	1	0	1	0	4.90395	-0.0198773	22.842	7.98439e-17	2.99186e-14	28.6219	1
201780	SLC10A4	solute carrier family 10 member 4	-2.05832	-3.59024	-2.61293	0.0158773	0.0356894	-3.09264	0	1	0	1	-2.27841	-3.59024	-2.89232	0.00844856	0.0146856	-2.63434	0	1	0	1	-0.7014	-3.59024	-0.957028	0.348944	0.41376	-5.82	0	0	0	0	-1.17543	-3.59024	-1.51685	0.143532	0.223895	-4.75753	0	0	0	0	-1.94015	-3.59024	-2.46292	0.022073	0.0501638	-3.31774	0
79834	PEAK1	pseudopodium enriched atypical kinase 1	-2.95211	0.218744	-6.37757	2.02961e-06	2.06879e-05	5.07889	0	1	0	1	3.28774	0.218744	24.3528	2.05184e-17	2.03094e-15	30.0246	1	0	1	0	0.0679433	0.218744	0.256351	0.80006	0.835523	-7.12753	0	0	0	0	-0.738079	0.218744	-2.39156	0.0257513	0.0558459	-3.96249	0	0	0	0	-2.1809	0.218744	-5.27488	2.70781e-05	0.000189066	2.62001	0
254559	MIR9-3HG	MIR9-3 host gene	-2.94685	1.53717	-6.63602	1.12807e-06	1.28929e-05	5.62547	0	1	0	1	0.175362	1.53717	0.836032	0.412118	0.474081	-7.19792	0	0	0	0	3.64286	1.53717	28.5442	6.89376e-19	5.68031e-17	33.3849	1	0	1	0	0.23662	1.53717	1.08162	0.291124	0.391533	-6.52991	0	0	0	0	-0.40087	1.53717	-1.54488	0.136627	0.217989	-5.88447	0
149428	BNIPL	BCL2 interacting protein like	-2.8605	-0.526876	-5.04959	4.66187e-05	0.000280783	2.12545	0	1	0	1	2.70703	-0.526876	14.4009	1.09745e-12	2.34033e-11	19.1445	1	0	1	0	-0.239456	-0.526876	-0.66061	0.515715	0.578906	-6.70346	0	0	0	0	-0.828787	-0.526876	-2.07433	0.0499439	0.0954715	-4.39297	0	0	0	0	-0.844622	-0.526876	-2.07468	0.0499085	0.0971065	-4.46963	0
9496	TBX4	T-box 4	-1.98316	-3.64862	-2.11693	0.0457994	0.0854018	-3.99227	0	0	0	0	-1.35998	-3.64862	-1.4758	0.154157	0.199665	-5.12404	0	0	0	0	-0.638433	-3.64862	-0.732345	0.471683	0.536263	-6.00366	0	0	0	0	-1.96157	-3.64862	-2.09388	0.0480015	0.0925256	-3.90009	0	0	0	0	-1.02687	-3.64862	-1.11438	0.277135	0.382357	-5.30746	0
56256	SERTAD4	SERTA domain containing 4	-2.93668	-0.0479978	-5.69076	1.0043e-05	7.77838e-05	3.56538	0	1	0	1	0.992365	-0.0479978	4.25995	0.000319276	0.000757312	-0.415064	1	0	0	0	-1.20404	-0.0479978	-3.10945	0.00510753	0.00973387	-2.71171	0	1	0	0	1.48519	-0.0479978	6.72708	9.19023e-07	1.20086e-05	5.69204	1	0	0	0	-0.111079	-0.0479978	-0.351991	0.728191	0.798217	-6.64207	0
121601	ANO4	anoctamin 4	-2.30944	-2.57957	-2.538	0.0187342	0.0408873	-3.24898	0	1	0	1	0.976468	-2.57957	1.83753	0.0796648	0.111041	-5.07713	0	0	0	0	4.49623	-2.57957	14.6071	8.25628e-13	1.49528e-11	19.481	1	0	1	0	-2.26181	-2.57957	-2.48499	0.021038	0.0472656	-3.24088	0	1	0	1	-2.18277	-2.57957	-2.39849	0.0253706	0.0561981	-3.44702	0
730091	LINC00886	long intergenic non-protein coding RNA 886	-3.02584	1.97587	-8.65736	1.5425e-08	3.30735e-07	9.79706	0	1	0	1	-4.4966	1.97587	-10.0883	1.01969e-09	9.30855e-09	12.3896	0	1	0	1	2.1904	1.97587	18.2393	8.90571e-15	2.40408e-13	23.7807	1	0	1	0	0.199758	1.97587	1.1709	0.254154	0.351147	-6.53203	0	0	0	0	-1.17613	1.97587	-4.90429	6.62985e-05	0.000398551	1.40083	0
8038	ADAM12	ADAM metallopeptidase domain 12	-2.98558	1.15508	-6.80272	7.75785e-07	9.46458e-06	6.00217	0	1	0	1	1.83376	1.15508	12.0583	3.58282e-11	4.8735e-10	15.4334	1	0	1	0	-2.93973	1.15508	-6.61232	1.19008e-06	5.41626e-06	5.52389	0	1	0	1	-0.0738066	1.15508	-0.30961	0.759768	0.820337	-6.89675	0	0	0	0	-0.611641	1.15508	-2.21315	0.0375563	0.0770111	-4.62052	0
7915	ALDH5A1	aldehyde dehydrogenase 5 family member A1	-3.02998	4.27258	-18.5985	5.94391e-15	8.20572e-13	24.3361	0	1	0	1	-3.21994	4.27258	-19.8506	1.53003e-15	7.74264e-14	25.7225	0	1	0	1	1.48827	4.27258	19.6901	1.8129e-15	5.83464e-14	25.2119	1	0	0	0	0.549791	4.27258	6.81724	7.51019e-07	1.01805e-05	5.22171	1	0	0	0	0.404451	4.27258	4.88232	6.99334e-05	0.000417214	0.544939	1
29906	ST8SIA5	ST8 alpha-N-acetyl-neuraminide alpha-2,8-sialyltransferase 5	-2.71943	-1.38962	-4.00127	0.000600504	0.00232719	-0.222984	0	1	0	1	0.156847	-1.38962	0.387224	0.702308	0.747526	-6.72877	0	0	0	0	-0.601278	-1.38962	-1.22607	0.233125	0.291462	-5.92853	0	0	0	0	1.09887	-1.38962	3.08326	0.00543004	0.0156252	-2.51337	1	0	0	0	-1.76288	-1.38962	-2.965	0.00714676	0.0199815	-2.48821	0
283682	LINC01579	long intergenic non-protein coding RNA 1579	-3.00227	2.17692	-9.2022	5.31935e-09	1.32672e-07	10.8358	0	1	0	1	2.92578	2.17692	28.4228	7.55412e-19	1.30645e-16	33.2957	1	0	1	0	1.70085	2.17692	14.0306	1.84528e-12	3.12941e-11	18.3215	1	0	1	0	1.0373	2.17692	7.74087	1.00964e-07	1.91673e-06	7.57613	1	0	0	0	-0.101475	2.17692	-0.586216	0.563692	0.6623	-7.11878	0
58504	ARHGAP22	Rho GTPase activating protein 22	-3.09042	0.808291	-7.32534	2.45557e-07	3.52929e-06	7.09615	0	1	0	1	1.10203	0.808291	6.41643	1.85709e-06	7.36936e-06	4.54545	1	0	0	0	-6.72571	0.808291	-9.86124	1.54294e-09	1.36191e-08	11.4187	0	1	0	1	-0.379163	0.808291	-1.52926	0.140441	0.220215	-5.62446	0	0	0	0	0.46126	0.808291	2.19166	0.039271	0.0799234	-4.78766	0
57596	BEGAIN	brain enriched guanylate kinase associated	-2.75469	-0.542715	-4.57187	0.000148976	0.000742429	1.0353	0	1	0	1	-0.0259488	-0.542715	-0.0737664	0.941862	0.952514	-6.96564	0	0	0	0	-1.54354	-0.542715	-3.11236	0.00507286	0.009676	-2.56863	0	1	0	0	-0.9529	-0.542715	-2.1652	0.0414795	0.0821954	-4.21032	0	0	0	0	-0.845866	-0.542715	-1.92246	0.0675803	0.123874	-4.72593	0
3737	KCNA2	potassium voltage-gated channel subfamily A member 2	-2.05867	-3.58467	-2.58576	0.0168622	0.0374827	-3.14467	0	1	0	1	3.39704	-3.58467	9.11518	6.2892e-09	4.64256e-08	10.6673	1	0	1	0	-0.437378	-3.58467	-0.613023	0.546142	0.607347	-6.12033	0	0	0	0	-2.03708	-3.58467	-2.55865	0.0179022	0.041586	-3.09873	0	1	0	1	-1.9405	-3.58467	-2.43733	0.0233316	0.0524712	-3.36436	0
2042	EPHA3	EPH receptor A3	-3.11006	3.38062	-7.64453	1.23811e-07	1.96425e-06	7.65706	0	1	0	1	-1.70329	3.38062	-5.99993	4.85762e-06	1.74303e-05	3.54677	0	1	0	1	-8.65834	3.38062	-7.62513	1.29023e-07	7.33563e-07	7.55625	0	1	0	1	0.180663	3.38062	0.852553	0.403086	0.507177	-7.07907	0	0	0	0	-2.37566	3.38062	-6.7082	9.58824e-07	1.12949e-05	5.58955	0
3280	HES1	hes family bHLH transcription factor 1	-2.99752	2.65081	-9.46688	3.21495e-09	8.66386e-08	11.3273	0	1	0	1	1.2265	2.65081	10.2521	7.59359e-10	7.16475e-09	12.0832	1	0	0	0	0.147617	2.65081	0.953839	0.350521	0.415305	-7.37704	0	0	0	0	0.222071	2.65081	1.48072	0.152851	0.235655	-6.33178	0	0	0	0	-0.781895	2.65081	-4.05876	0.000521926	0.00223499	-0.890236	0
5923	RASGRF1	Ras protein specific guanine nucleotide releasing factor 1	-2.92563	0.381111	-6.97577	5.27956e-07	6.75526e-06	6.35796	0	1	0	1	-0.402234	0.381111	-1.62483	0.118429	0.157939	-5.8111	0	0	0	0	-1.36736	0.381111	-4.26187	0.000317778	0.000801987	-0.0770419	0	1	0	0	1.14432	0.381111	6.1296	3.59308e-06	3.71293e-05	4.30399	1	0	0	0	2.19741	0.381111	14.206	1.44068e-12	1.06448e-10	18.9282	1
140706	CCM2L	CCM2 like scaffold protein	-2.74799	-1.0075	-4.48	0.00018645	0.000895166	0.842103	0	1	0	1	0.880667	-1.0075	2.83653	0.00959854	0.0164897	-3.48047	1	0	0	0	-1.97464	-1.0075	-3.57964	0.00166988	0.00357461	-1.38645	0	1	0	1	0.452678	-1.0075	1.27998	0.213873	0.30731	-5.70765	0	0	0	0	-0.722661	-1.0075	-1.61729	0.120054	0.197059	-5.13837	0
25830	SULT4A1	sulfotransferase family 4A member 1	-2.99718	-0.757991	-5.05806	4.56735e-05	0.00027604	2.14557	0	1	0	1	-4.50011	-0.757991	-6.29557	2.4496e-06	9.44896e-06	4.82931	0	1	0	1	-5.0301	-0.757991	-6.91813	5.99904e-07	2.92119e-06	6.13873	0	1	0	1	-2.32238	-0.757991	-4.35255	0.000254593	0.00125406	0.567568	0	1	0	1	-1.7746	-0.757991	-3.58783	0.00163724	0.00588688	-1.19796	0
2668	GDNF	glial cell derived neurotrophic factor	-2.86639	0.152994	-6.09322	3.90949e-06	3.56269e-05	4.4585	0	1	0	1	0.331176	0.152994	1.37081	0.184247	0.233883	-6.27254	0	0	0	0	-0.679341	0.152994	-2.13049	0.0445467	0.0679074	-4.85608	0	0	0	0	-1.34592	0.152994	-3.75479	0.00109358	0.00417332	-0.921188	0	1	0	0	-1.56893	0.152994	-4.12172	0.000447563	0.00197414	-0.100101	0
644150	WIPF3	WAS/WASL interacting protein family member 3	-2.48447	-1.51592	-3.00771	0.00647391	0.0169115	-2.39717	0	1	0	1	2.95203	-1.51592	9.41974	3.51433e-09	2.76681e-08	11.1015	1	0	1	0	-4.20072	-1.51592	-4.30666	0.00028482	0.000728108	0.443799	0	1	0	1	-1.2994	-1.51592	-1.86978	0.0748713	0.132307	-4.49798	0	0	0	0	1.10186	-1.51592	2.34447	0.0284803	0.0617077	-4.07736	0
57636	ARHGAP23	Rho GTPase activating protein 23	-2.79443	-0.584495	-3.96878	0.000649998	0.00248837	-0.339704	0	1	0	1	0.0125027	-0.584495	0.0306672	0.975811	0.980233	-6.96602	0	0	0	0	-2.06193	-0.584495	-3.25876	0.00359421	0.00711071	-2.16372	0	1	0	1	0.530214	-0.584495	1.372	0.183883	0.272423	-5.70235	0	0	0	0	-0.0454771	-0.584495	-0.103303	0.918657	0.943969	-6.60262	0
283104	SBF2-AS1	SBF2 antisense RNA 1	-2.72635	-0.760058	-4.58148	0.000145521	0.000727049	1.06477	0	1	0	1	1.14723	-0.760058	4.09618	0.000476357	0.00108498	-0.682067	1	0	0	0	2.0032	-0.760058	8.02708	5.54809e-08	3.43358e-07	8.2752	1	0	1	0	1.92924	-0.760058	7.7236	1.04714e-07	1.97839e-06	7.89136	1	0	1	0	1.15237	-0.760058	3.84497	0.00087858	0.00346283	-0.979732	1
2155	F7	coagulation factor VII	-2.06442	-1.79707	-2.83354	0.0096641	0.0236685	-2.75829	0	1	0	1	1.63979	-1.79707	4.45285	0.00019924	0.000494269	0.31401	1	0	1	0	0.186801	-1.79707	0.368551	0.715982	0.763423	-6.66402	0	0	0	0	0.0343039	-1.79707	0.0666628	0.947452	0.963243	-6.27265	0	0	0	0	-3.87787	-1.79707	-4.50491	0.000175443	0.000904397	0.85819	0
3765	KCNJ9	potassium voltage-gated channel subfamily J member 9	-2.81037	-0.403897	-4.63837	0.000126657	0.000649716	1.18143	0	1	0	1	-2.97275	-0.403897	-4.90513	6.61641e-05	0.000182587	1.74016	0	1	0	1	-1.66284	-0.403897	-3.26327	0.00355601	0.00704221	-2.23494	0	1	0	1	0.740188	-0.403897	2.33091	0.0293148	0.062002	-4.21268	0	0	0	0	1.46053	-0.403897	5.25766	2.82228e-05	0.000195929	2.28231	1
390999	PRAMEF12	PRAME family member 12	-2.14666	-2.3185	-2.48753	0.0209219	0.0447437	-3.38026	0	1	0	1	1.83986	-2.3185	4.24717	0.000329402	0.000778047	-0.107057	1	0	1	0	2.4505	-2.3185	5.97358	5.16567e-06	2.00141e-05	3.92686	1	0	1	0	-1.70163	-2.3185	-2.10884	0.0465615	0.0903	-3.9634	0	0	0	0	-1.40552	-2.3185	-1.78356	0.088287	0.153177	-4.57904	0
253152	EPHX4	epoxide hydrolase 4	-2.93075	2.82084	-8.8392	1.07662e-08	2.46035e-07	10.1222	0	1	0	1	1.45469	2.82084	11.7548	5.84265e-11	7.53702e-10	14.6699	1	0	0	0	2.21946	2.82084	18.8266	4.61467e-15	1.33258e-13	24.3271	1	0	1	0	-0.55282	2.82084	-2.94258	0.00752635	0.0204048	-3.49886	0	1	0	0	-0.607892	2.82084	-3.11676	0.00502094	0.0148785	-3.17961	0
149297	FAM78B	family with sequence similarity 78 member B	-2.0928	-3.55453	-3.66632	0.00135472	0.00459296	-0.927547	0	1	0	1	2.70865	-3.55453	9.11817	6.25301e-09	4.62018e-08	10.6785	1	0	1	0	-0.282644	-3.55453	-0.568425	0.575498	0.635058	-6.17374	0	0	0	0	-2.07121	-3.55453	-3.6285	0.0014843	0.00537008	-1.01207	0	1	0	1	-1.97462	-3.55453	-3.4593	0.00222955	0.00756213	-1.3534	0
9886	RHOBTB1	Rho related BTB domain containing 1	-2.90159	1.36352	-6.9803	5.22687e-07	6.7042e-06	6.37797	0	1	0	1	0.586602	1.36352	3.18704	0.00425719	0.00788788	-3.24797	1	0	0	0	0.321554	1.36352	1.53598	0.138789	0.184951	-6.36404	0	0	0	0	-0.166321	1.36352	-0.721734	0.478053	0.577317	-6.71757	0	0	0	0	0.933747	1.36352	5.08595	4.26954e-05	0.000277203	1.56565	1
84618	NT5C1A	5'-nucleotidase, cytosolic IA	-2.13087	-2.32599	-2.84383	0.00943991	0.0232025	-2.68204	0	1	0	1	-2.77263	-2.32599	-3.49474	0.00204797	0.00407986	-1.36222	0	1	0	1	-2.46876	-2.32599	-3.11149	0.0050832	0.00969455	-2.22546	0	1	0	1	1.41446	-2.32599	3.33586	0.0029934	0.00955592	-1.84493	1	0	0	0	0.566277	-2.32599	1.13872	0.267057	0.370727	-5.70714	0
3801	KIFC3	kinesin family member C3	-2.72021	-1.03545	-4.68437	0.000113218	0.000592165	1.30475	0	1	0	1	0.83412	-1.03545	2.78585	0.010771	0.0182698	-3.57063	1	0	0	0	1.41842	-1.03545	5.00031	5.25254e-05	0.000160078	1.52328	1	0	0	0	-0.196313	-1.03545	-0.515558	0.611301	0.696383	-6.25436	0	0	0	0	-0.0602581	-1.03545	-0.159151	0.875001	0.9113	-6.48685	0
7042	TGFB2	transforming growth factor beta 2	-2.25058	-2.63795	-2.7797	0.0109221	0.0262189	-2.78024	0	1	0	1	-0.909709	-2.63795	-1.40524	0.173903	0.222312	-5.42545	0	0	0	0	-2.98702	-2.63795	-3.62727	0.00148872	0.00322011	-1.08748	0	1	0	1	0.178251	-2.63795	0.315263	0.755531	0.816704	-6.08594	0	0	0	0	0.0227194	-2.63795	0.0385316	0.969611	0.979381	-6.19816	0
348738	C2orf48	chromosome 2 open reading frame 48	-1.99544	-2.20561	-3.21179	0.00401601	0.0114066	-1.93917	0	1	0	1	-0.998736	-2.20561	-1.95051	0.0639591	0.0910281	-4.66703	0	0	0	0	0.622045	-2.20561	1.50894	0.14553	0.1931	-5.60885	0	0	0	0	-1.4218	-2.20561	-2.50263	0.0202435	0.0458143	-3.29929	0	1	0	0	-0.659674	-2.20561	-1.28843	0.210972	0.308557	-5.37634	0
4826	NNAT	neuronatin	-1.89598	-1.72602	-2.13098	0.0445022	0.0833284	-4.12783	0	0	0	0	0.715898	-1.72602	1.31365	0.20249	0.25417	-5.98035	0	0	0	0	-0.617107	-1.72602	-0.849853	0.404553	0.470226	-6.24991	0	0	0	0	-1.2803	-1.72602	-1.59799	0.124299	0.199512	-4.88487	0	0	0	0	0.803287	-1.72602	1.40285	0.174606	0.26581	-5.54535	0
2566	GABRG2	gamma-aminobutyric acid type A receptor gamma2 subunit	-1.80757	-3.81555	-2.54498	0.0184489	0.0404049	-3.22069	0	1	0	1	2.19415	-3.81555	5.18606	3.35312e-05	9.8675e-05	2.30988	1	0	1	0	-0.851897	-3.81555	-1.21919	0.235672	0.294249	-5.49463	0	0	0	0	-0.92468	-3.81555	-1.32335	0.199297	0.290651	-4.99265	0	0	0	0	-0.81372	-3.81555	-1.16471	0.256601	0.359684	-5.25435	0
139716	GAB3	GRB2 associated binding protein 3	-2.30697	-2.58707	-2.99168	0.00671898	0.017458	-2.35345	0	1	0	1	2.80593	-2.58707	8.53579	1.96642e-08	1.29271e-07	9.50397	1	0	1	0	4.43704	-2.58707	16.7854	4.93044e-14	1.14111e-12	22.2582	1	0	1	0	0.893755	-2.58707	1.88091	0.0732753	0.130115	-4.60645	0	0	0	0	-0.466292	-2.58707	-0.779285	0.444108	0.552738	-5.83879	0
51129	ANGPTL4	angiopoietin like 4	-2.09351	-1.50101	-2.51442	0.0197281	0.0426084	-3.44051	0	1	0	1	-1.69407	-1.50101	-2.22657	0.0365211	0.0548096	-4.1983	0	0	0	0	-1.48229	-1.50101	-1.90699	0.0696541	0.100922	-4.7946	0	0	0	0	0.821416	-1.50101	1.59821	0.124249	0.199473	-5.24102	0	0	0	0	1.60405	-1.50101	3.55151	0.00178685	0.00630948	-1.59009	1
6096	RORB	RAR related orphan receptor B	-2.34102	-2.51311	-3.10566	0.0051531	0.0139454	-2.11904	0	1	0	1	0.304145	-2.51311	0.626676	0.537316	0.596058	-6.39575	0	0	0	0	-3.1291	-2.51311	-4.08156	0.000493667	0.00118779	-0.0651598	0	1	0	1	-2.34503	-2.51311	-3.11015	0.00509924	0.0148258	-2.05402	0	1	0	1	-3.10412	-2.51311	-4.04897	0.000534536	0.00228291	-0.112503	0
6586	SLIT3	slit guidance ligand 3	-2.34224	-2.55587	-2.789	0.0106942	0.0257585	-2.7617	0	1	0	1	2.23944	-2.55587	5.69706	9.89459e-06	3.26871e-05	3.35051	1	0	1	0	3.72872	-2.55587	11.6688	6.72182e-11	7.93014e-10	15.1173	1	0	1	0	-0.768701	-2.55587	-1.14451	0.264703	0.362725	-5.38219	0	0	0	0	-0.283953	-2.55587	-0.449976	0.657127	0.740238	-6.06789	0
51435	SCARA3	scavenger receptor class A member 3	-2.88847	2.93833	-10.6504	3.75494e-10	1.3554e-08	13.4363	0	1	0	1	0.326376	2.93833	2.6679	0.0140477	0.02315	-4.73588	1	0	0	0	0.368912	2.93833	2.86344	0.00902624	0.0162404	-4.32505	1	0	0	0	0.18385	2.93833	1.39444	0.177097	0.264385	-6.51572	0	0	0	0	-0.744676	2.93833	-4.5027	0.000176393	0.000907806	0.102532	0
10501	SEMA6B	semaphorin 6B	-2.92769	-0.841747	-4.08513	0.000489391	0.00197228	-0.0503329	0	1	0	1	1.57216	-0.841747	5.04046	4.76599e-05	0.000135514	1.57784	1	0	0	0	-4.93406	-0.841747	-5.61228	1.20954e-05	4.30574e-05	3.37937	0	1	0	1	-2.89091	-0.841747	-4.0325	0.000556457	0.00236882	-0.135812	0	1	0	1	-0.536199	-0.841747	-1.08409	0.290055	0.395948	-5.85634	0
440300	LOC440300	chondroitin sulfate proteoglycan 4 pseudogene	-2.28124	-2.61912	-2.95279	0.00735122	0.018861	-2.43276	0	1	0	1	-0.0904339	-2.61912	-0.167552	0.868465	0.891579	-6.50204	0	0	0	0	-2.16327	-2.61912	-2.79935	0.010446	0.0184926	-2.87781	0	1	0	1	-3.08928	-2.61912	-3.93154	0.000711711	0.00291084	-0.389369	0	1	0	1	-0.397426	-2.61912	-0.663089	0.514156	0.616564	-5.92084	0
6469	SHH	sonic hedgehog signaling molecule	-2.7483	-1.35886	-3.95951	0.000664836	0.00253714	-0.315198	0	1	0	1	2.94824	-1.35886	11.776	5.64426e-11	7.30504e-10	15.2559	1	0	1	0	7.57123	-1.35886	43.0659	9.41434e-23	3.22093e-20	41.6907	1	0	1	0	-1.66315	-1.35886	-2.82513	0.00985114	0.0254828	-2.7293	0	1	0	1	-2.2391	-1.35886	-3.42748	0.00240594	0.00805116	-1.46944	0
344558	SH3RF3	SH3 domain containing ring finger 3	-2.79654	0.463649	-6.08299	4.00352e-06	3.63155e-05	4.43421	0	1	0	1	0.408445	0.463649	1.77981	0.0889145	0.122512	-5.76992	0	0	0	0	-0.527068	0.463649	-1.74834	0.0943365	0.132076	-5.61245	0	0	0	0	0.209272	0.463649	0.827169	0.417016	0.520076	-6.47318	0	0	0	0	0.632326	0.463649	2.68434	0.01354	0.0337493	-3.77147	1
57526	PCDH19	protocadherin 19	-2.10582	-2.35225	-3.08528	0.00540453	0.014495	-2.18626	0	1	0	1	4.70353	-2.35225	21.6825	2.39919e-16	1.64167e-14	27.4567	1	0	1	0	3.76299	-2.35225	14.4301	1.05392e-12	1.87632e-11	19.2382	1	0	1	0	-1.26016	-2.35225	-2.09625	0.0477707	0.0921464	-4.02221	0	0	0	0	-0.920241	-2.35225	-1.59411	0.125166	0.203415	-4.91809	0
272	AMPD3	adenosine monophosphate deaminase 3	-1.85013	-1.87275	-2.78874	0.0107006	0.0257699	-2.86181	0	1	0	1	0.892196	-1.87275	2.23639	0.0357796	0.0538233	-4.51183	0	0	0	0	3.34084	-1.87275	12.4802	1.84356e-11	2.5012e-10	16.3816	1	0	1	0	0.124796	-1.87275	0.261456	0.796171	0.849846	-6.24188	0	0	0	0	0.0210358	-1.87275	0.0427015	0.966324	0.977253	-6.34966	0
7078	TIMP3	TIMP metallopeptidase inhibitor 3	-2.89055	-0.875106	-4.38476	0.000235317	0.00108382	0.627384	0	1	0	1	3.51369	-0.875106	16.7927	4.8869e-14	1.59896e-12	22.281	1	0	1	0	-4.89692	-0.875106	-6.05436	4.27908e-06	1.69291e-05	4.33935	0	1	0	1	-0.228505	-0.875106	-0.538426	0.595685	0.682108	-6.25574	0	0	0	0	-1.12014	-0.875106	-2.21382	0.0375042	0.0769245	-4.10207	0
668	FOXL2	forkhead box L2	-2.01534	-3.62356	-2.61289	0.0158786	0.0356894	-3.09173	0	1	0	1	-2.23543	-3.62356	-2.89824	0.00833463	0.0145068	-2.62108	0	1	0	1	0.804586	-3.62356	1.39098	0.17813	0.230429	-5.53391	0	0	0	0	-1.99375	-3.62356	-2.5849	0.0168943	0.0396426	-3.05023	0	1	0	1	-1.05905	-3.62356	-1.39589	0.176665	0.268193	-4.99016	0
360200	TMPRSS9	transmembrane serine protease 9	-1.80927	-1.8011	-2.64517	0.0147787	0.0336693	-3.16279	0	1	0	1	0.250801	-1.8011	0.541967	0.593284	0.64868	-6.59045	0	0	0	0	-0.660581	-1.8011	-1.1569	0.259711	0.320073	-5.92668	0	0	0	0	-0.575017	-1.8011	-1.03389	0.312413	0.41345	-5.65511	0	0	0	0	0.725396	-1.8011	1.60947	0.121759	0.199091	-5.23637	0
56975	FAM20C	FAM20C golgi associated secretory pathway kinase	-2.89798	0.769519	-5.05312	4.62223e-05	0.000278929	2.07423	0	1	0	1	2.10608	0.769519	10.2484	7.64383e-10	7.20351e-09	12.3772	1	0	1	0	-5.82974	0.769519	-6.22769	2.86399e-06	1.18505e-05	4.71956	0	1	0	1	-0.439913	0.769519	-1.23725	0.229027	0.323732	-5.98073	0	0	0	0	1.65081	0.769519	7.01793	4.80982e-07	6.30283e-06	6.13416	1
222183	SRRM3	serine/arginine repetitive matrix 3	-2.85698	1.05107	-4.98932	5.3943e-05	0.00031808	1.89152	0	1	0	1	-1.76909	1.05107	-3.96055	0.000663161	0.00146667	-0.858991	0	1	0	1	-4.87866	1.05107	-5.88055	6.42248e-06	2.42799e-05	3.98435	0	1	0	1	1.34788	1.05107	5.63053	1.15829e-05	9.8165e-05	2.96855	1	0	0	0	0.972254	1.05107	3.6929	0.0012704	0.00475922	-1.71063	1
9077	DIRAS3	DIRAS family GTPase 3	-2.24246	-2.65129	-2.57822	0.0171458	0.0380485	-3.1715	0	1	0	1	6.0232	-2.65129	24.6857	1.53719e-17	1.61111e-15	30.1341	1	0	1	0	-0.463566	-2.65129	-0.679906	0.503651	0.567472	-6.22766	0	0	0	0	0.784392	-2.65129	1.41943	0.169777	0.256277	-5.25685	0	0	0	0	-2.1158	-2.65129	-2.43228	0.0235881	0.0529421	-3.38491	0
79919	MAB21L4	mab-21 like 4	-2.79276	0.811532	-5.58473	1.2913e-05	9.64525e-05	3.29438	0	1	0	1	-3.04199	0.811532	-6.07106	4.11607e-06	1.5009e-05	4.34338	0	1	0	1	-2.90074	0.811532	-5.60723	1.22414e-05	4.35279e-05	3.26046	0	1	0	1	-0.60272	0.811532	-1.85549	0.0769632	0.135402	-5.07767	0	0	0	0	1.46034	0.811532	6.82185	7.43317e-07	9.12506e-06	5.70596	1
153684	LOC153684	uncharacterized LOC153684	-2.79242	0.258664	-6.05992	4.22412e-06	3.79259e-05	4.38525	0	1	0	1	0.0288218	0.258664	0.112806	0.911206	0.927608	-7.15979	0	0	0	0	1.22575	0.258664	5.79771	7.8028e-06	2.90308e-05	3.19072	1	0	0	0	1.5429	0.258664	7.90224	7.194e-08	1.44597e-06	8.18957	1	0	0	0	0.977832	0.258664	4.36689	0.000245827	0.00120487	0.087892	1
53844	COPG2IT1	COPG2 imprinted transcript 1	-2.59759	-1.50001	-3.7029	0.00124002	0.00426179	-0.886333	0	1	0	1	-1.81985	-1.50001	-3.04052	0.00599883	0.0107553	-2.53521	0	1	0	1	0.296195	-1.50001	0.670378	0.509588	0.572972	-6.58021	0	0	0	0	0.395069	-1.50001	0.922255	0.366392	0.469834	-5.97024	0	0	0	0	-1.23227	-1.50001	-2.14199	0.0435088	0.0869326	-4.12923	0
79187	FSD1	fibronectin type III and SPRY domain containing 1	-2.7872	-0.420546	-4.89849	6.72397e-05	0.000381065	1.77784	0	1	0	1	0.796975	-0.420546	2.80235	0.010375	0.0176751	-3.65823	1	0	0	0	-4.13575	-0.420546	-5.77477	8.2361e-06	3.05131e-05	3.74975	0	1	0	1	-1.46987	-0.420546	-3.20074	0.00412194	0.0124441	-2.06845	0	1	0	0	1.65119	-0.420546	6.44942	1.72243e-06	1.86563e-05	5.05773	1
283120	H19	H19 imprinted maternally expressed transcript	-2.689	-0.79445	-4.06184	0.000518015	0.00206497	-0.118248	0	1	0	1	0.876171	-0.79445	2.62217	0.0155549	0.0253734	-3.97412	1	0	0	0	-4.1396	-0.79445	-4.96407	5.73477e-05	0.000172933	1.93352	0	1	0	1	-0.385184	-0.79445	-0.864267	0.396759	0.501099	-6.03077	0	0	0	0	0.155134	-0.79445	0.378869	0.708414	0.782389	-6.5196	0
2535	FZD2	frizzled class receptor 2	-2.92563	-0.231383	-5.14313	3.71882e-05	0.000234013	2.335	0	1	0	1	-5.06679	-0.231383	-6.68727	1.00503e-06	4.26604e-06	5.63893	0	1	0	1	0.687067	-0.231383	2.29191	0.0318401	0.0501566	-4.70151	0	0	0	0	0.924404	-0.231383	3.27817	0.00343268	0.0106914	-2.25708	1	0	0	0	2.6217	-0.231383	12.4578	1.90894e-11	1.00478e-09	16.3721	1
219844	HYLS1	HYLS1 centriolar and ciliogenesis associated	-2.90492	2.00139	-8.68256	1.46714e-08	3.17169e-07	9.84641	0	1	0	1	-6.83703	2.00139	-10.638	3.83707e-10	3.9392e-09	12.7403	0	1	0	1	1.91176	2.00139	15.0819	4.34108e-13	8.27117e-12	19.8446	1	0	1	0	1.51328	2.00139	11.3781	1.08598e-10	5.65934e-09	14.5251	1	0	0	0	1.1907	2.00139	8.3505	2.85774e-08	5.41218e-07	8.82724	1
285513	GPRIN3	GPRIN family member 3	-1.98201	-3.65591	-2.92278	0.00787753	0.0200014	-2.48226	0	1	0	1	-2.20209	-3.65591	-3.24733	0.00369266	0.00692011	-1.88652	0	1	0	1	6.54468	-3.65591	29.917	2.51253e-19	2.3678e-17	33.7338	1	0	1	0	-1.96042	-3.65591	-2.89094	0.00847529	0.0224931	-2.47719	0	1	0	1	-1.02571	-3.65591	-1.53774	0.13836	0.220061	-4.80847	0
105371049	LOC105371049	uncharacterized LOC105371049	-1.78747	-1.82512	-2.22287	0.036804	0.0711749	-3.96416	0	0	0	0	-0.183182	-1.82512	-0.311107	0.758645	0.797299	-6.61263	0	0	0	0	-0.494098	-1.82512	-0.752805	0.459541	0.524304	-6.32716	0	0	0	0	-0.0201495	-1.82512	-0.033759	0.973373	0.982362	-6.26356	0	0	0	0	-0.0324243	-1.82512	-0.0534265	0.957874	0.972017	-6.35135	0
858	CAV2	caveolin 2	-2.15152	-2.30743	-2.70794	0.0128419	0.029986	-2.95328	0	1	0	1	1.64965	-2.30743	4.00062	0.000601456	0.0013413	-0.668162	1	0	1	0	-3.35189	-2.30743	-3.91798	0.000735611	0.00170026	-0.43608	0	1	0	1	-0.0461454	-2.30743	-0.0804754	0.936586	0.955281	-6.15677	0	0	0	0	-1.41038	-2.30743	-1.94358	0.0648372	0.11978	-4.32624	0
3123	HLA-DRB1	major histocompatibility complex, class II, DR beta 1	-1.9999	-1.5788	-2.61778	0.0157072	0.0353849	-3.23613	0	1	0	1	0.748247	-1.5788	1.60162	0.123491	0.16376	-5.61411	0	0	0	0	-1.61119	-1.5788	-2.18103	0.0401453	0.0618508	-4.28271	0	0	0	0	-0.959695	-1.5788	-1.46135	0.158044	0.24215	-5.13479	0	0	0	0	-0.508385	-1.5788	-0.82167	0.420074	0.529949	-5.97586	0
94030	LRRC4B	leucine rich repeat containing 4B	-2.02687	-2.79932	-2.4101	0.0247446	0.0513897	-3.48723	0	0	0	0	-1.58186	-2.79932	-2.06689	0.050701	0.0738142	-4.29704	0	0	0	0	-1.95247	-2.79932	-2.32102	0.029937	0.0475252	-3.81331	0	1	0	1	-2.02526	-2.79932	-2.40753	0.0248817	0.0542217	-3.37848	0	0	0	0	-1.07467	-2.79932	-1.44525	0.16247	0.250682	-5.03333	0
183	AGT	angiotensinogen	-2.80784	2.50451	-8.81054	1.13907e-08	2.57567e-07	10.0774	0	1	0	1	1.75098	2.50451	14.9349	5.28734e-13	1.26848e-11	19.5465	1	0	1	0	-1.11973	2.50451	-5.08941	4.23395e-05	0.00013221	1.40214	0	1	0	0	-1.02386	2.50451	-4.84337	7.68752e-05	0.000466588	1.16993	0	1	0	0	-0.464869	2.50451	-2.45462	0.0224741	0.0508552	-4.5426	0
11135	CDC42EP1	CDC42 effector protein 1	-2.79563	4.59854	-10.4572	5.27215e-10	1.80929e-08	12.9181	0	1	0	1	-0.350947	4.59854	-2.18217	0.0400509	0.0595429	-5.88298	0	0	0	0	-5.87582	4.59854	-10.4409	5.42627e-10	5.31416e-09	13.075	0	1	0	1	1.08815	4.59854	7.44564	1.89398e-07	3.23291e-06	6.59652	1	0	0	0	-0.294667	4.59854	-1.76865	0.0908062	0.156683	-6.28676	0
56895	AGPAT4	1-acylglycerol-3-phosphate O-acyltransferase 4	-2.67223	-0.265997	-5.91265	5.95697e-06	5.06759e-05	4.05756	0	1	0	1	0.381767	-0.265997	1.55721	0.133679	0.175818	-5.91088	0	0	0	0	2.73809	-0.265997	16.6777	5.625e-14	1.28942e-12	22.1257	1	0	1	0	-2.50419	-0.265997	-5.68697	1.01334e-05	8.79996e-05	3.51859	0	1	0	1	-0.154441	-0.265997	-0.527528	0.603103	0.695894	-6.50413	0
116535	MRGPRF	MAS related GPR family member F	-1.87601	-3.7552	-2.97501	0.00698341	0.0180527	-2.37682	0	1	0	1	-0.817723	-3.7552	-1.39362	0.17734	0.226265	-5.28019	0	0	0	0	-1.78282	-3.7552	-2.82722	0.00980425	0.0174744	-2.80403	0	1	0	1	-0.99312	-3.7552	-1.6009	0.12365	0.198653	-4.64558	0	0	0	0	1.01191	-3.7552	2.15602	0.0422713	0.0849312	-4.05567	0
2581	GALC	galactosylceramidase	-3.14874	1.11885	-6.92317	5.93223e-07	7.4749e-06	6.26091	0	1	0	1	-5.26584	1.11885	-8.45042	2.33471e-08	1.50836e-07	9.22941	0	1	0	1	4.26895	1.11885	27.5419	1.48366e-18	1.0662e-16	32.631	1	0	1	0	4.04872	1.11885	25.9856	5.14767e-18	1.01268e-14	31.0537	1	0	1	0	4.04001	1.11885	25.8209	5.89595e-18	4.21775e-15	31.0672	1
100653233	LOC100653233	uncharacterized LOC100653233	-2.6108	-1.48763	-3.87111	0.000824473	0.00303587	-0.513049	0	1	0	1	0.598064	-1.48763	1.57781	0.12887	0.170161	-5.64425	0	0	0	0	-4.23137	-1.48763	-5.43623	1.83949e-05	6.25538e-05	2.9909	0	1	0	1	1.29164	-1.48763	3.70255	0.00124107	0.00462405	-1.12633	1	0	0	0	-1.84541	-1.48763	-3.03082	0.00613571	0.0176216	-2.3332	0
728763	CROCC2	ciliary rootlet coiled-coil, rootletin family member 2	-1.98328	-2.03218	-2.47128	0.0216753	0.0460358	-3.45628	0	1	0	1	-3.97239	-2.03218	-4.29408	0.000293719	0.000702516	0.428479	0	1	0	1	-2.79664	-2.03218	-3.07441	0.00554335	0.0104807	-2.30598	0	1	0	1	-0.754219	-2.03218	-1.14294	0.265338	0.363213	-5.47301	0	0	0	0	-1.24043	-2.03218	-1.71017	0.101291	0.171337	-4.7534	0
79861	TUBAL3	tubulin alpha like 3	-2.0157	-2.85266	-2.84465	0.00942229	0.0231736	-2.65016	0	1	0	1	1.71455	-2.85266	4.46723	0.000192361	0.000478939	0.52501	1	0	1	0	4.28977	-2.85266	16.3902	8.02683e-14	1.79183e-12	21.7557	1	0	1	0	-0.308357	-2.85266	-0.555205	0.584352	0.672062	-5.87351	0	0	0	0	-0.33345	-2.85266	-0.588027	0.562498	0.661184	-5.93662	0
22801	ITGA11	integrin subunit alpha 11	-2.52935	-0.942572	-3.95825	0.000666891	0.00254437	-0.353483	0	1	0	1	1.21994	-0.942572	3.93645	0.000703259	0.00154752	-1.03663	1	0	0	0	-2.31903	-0.942572	-3.70824	0.00122409	0.0027008	-1.06227	0	1	0	1	-0.155465	-0.942572	-0.366432	0.71754	0.785266	-6.35019	0	0	0	0	-0.624451	-0.942572	-1.32546	0.198607	0.294264	-5.56205	0
5325	PLAGL1	PLAG1 like zinc finger 1	-2.72919	1.00468	-6.51999	1.46692e-06	1.58778e-05	5.38335	0	1	0	1	-0.557367	1.00468	-2.18665	0.0396811	0.0590377	-4.99343	0	0	0	0	-1.62629	1.00468	-4.70958	0.000106469	0.000300984	0.925218	0	1	0	1	1.01948	1.00468	5.37855	2.11166e-05	0.000160547	2.41843	1	0	0	0	0.601998	1.00468	2.83682	0.00959205	0.0254441	-3.58084	1
2263	FGFR2	fibroblast growth factor receptor 2	-2.74817	2.3832	-7.6273	1.2843e-07	2.03547e-06	7.68375	0	1	0	1	1.71621	2.3832	12.9975	8.35281e-12	1.37795e-10	16.7157	1	0	1	0	1.71709	2.3832	12.4479	1.93849e-11	2.62321e-10	15.8339	1	0	1	0	-0.482378	2.3832	-2.27302	0.0331335	0.0684863	-4.78165	0	0	0	0	-0.278767	2.3832	-1.34739	0.191558	0.28592	-6.41793	0
3174	HNF4G	hepatocyte nuclear factor 4 gamma	-2.73697	2.31499	-9.14325	5.95776e-09	1.47195e-07	10.7229	0	1	0	1	0.468314	2.31499	3.44133	0.00232755	0.00457543	-2.88519	1	0	0	0	0.910945	2.31499	6.86535	6.74612e-07	3.23888e-06	5.225	1	0	0	0	0.755476	2.31499	5.60164	1.24047e-05	0.000104232	2.69648	1	0	0	0	-1.47078	2.31499	-6.41091	1.88065e-06	2.01208e-05	4.93121	0
9021	SOCS3	suppressor of cytokine signaling 3	-1.99453	-2.44845	-3.19162	0.00421146	0.0118675	-1.96361	0	1	0	1	2.32514	-2.44845	7.85103	8.00788e-08	4.54975e-07	8.12333	1	0	1	0	1.63396	-2.44845	4.62496	0.00013087	0.00036172	0.846244	1	0	1	0	-1.5495	-2.44845	-2.65129	0.0145784	0.0352002	-2.98561	0	1	0	0	-1.06514	-2.44845	-1.93567	0.0658524	0.121299	-4.3661	0
2192	FBLN1	fibulin 1	-2.86501	0.58152	-5.75262	8.67773e-06	6.88357e-05	3.69178	0	1	0	1	-6.78957	0.58152	-8.45104	2.33179e-08	1.50709e-07	8.95993	0	1	0	1	-4.75933	0.58152	-6.84767	7.0172e-07	3.35164e-06	6.07513	0	1	0	1	0.568372	0.58152	2.21308	0.0375622	0.0759154	-4.60892	0	0	0	0	-0.0845908	0.58152	-0.282474	0.780219	0.83862	-6.8088	0
102725045	LINC02588	long intergenic non-protein coding RNA 2588	-2.03928	-2.83185	-2.3187	0.0300845	0.0605228	-3.65447	0	0	0	0	2.21278	-2.83185	5.08205	4.30995e-05	0.000123687	1.93142	1	0	1	0	4.95686	-2.83185	16.9801	3.89228e-14	9.21154e-13	22.4985	1	0	1	0	0.548566	-2.83185	0.914758	0.370228	0.473721	-5.7469	0	0	0	0	-1.03543	-2.83185	-1.33181	0.196545	0.291814	-5.17591	0
1600	DAB1	DAB adaptor protein 1	-3.03627	1.01036	-5.46916	1.70041e-05	0.000121743	3.03472	0	1	0	1	4.29163	1.01036	22.7298	8.86103e-17	6.97275e-15	28.5665	1	0	1	0	6.00746	1.01036	32.4972	4.22539e-20	5.15498e-18	36.1225	1	0	1	0	-6.15034	1.01036	-6.68884	1.00149e-06	1.29725e-05	5.0583	0	1	0	1	-5.68177	1.01036	-6.54879	1.37411e-06	1.54029e-05	5.10915	0
22871	NLGN1	neuroligin 1	-2.72067	3.51421	-9.896	1.44758e-09	4.28235e-08	12.0407	0	1	0	1	-0.124813	3.51421	-0.864756	0.396497	0.458559	-7.61835	0	0	0	0	0.710655	3.51421	5.36542	2.17908e-05	7.28274e-05	1.46294	1	0	0	0	1.47894	3.51421	12.3505	2.25728e-11	1.57191e-09	15.9013	1	0	0	0	-0.252511	3.51421	-1.59628	0.124681	0.20271	-6.36781	0
6331	SCN5A	sodium voltage-gated channel alpha subunit 5	-2.57367	-0.79074	-4.84156	7.72146e-05	0.000428539	1.65372	0	1	0	1	2.77349	-0.79074	14.6348	7.94936e-13	1.77962e-11	19.4949	1	0	1	0	-2.87417	-0.79074	-5.0722	4.41383e-05	0.00013731	2.14353	0	1	0	1	-0.6821	-0.79074	-1.76687	0.0911107	0.155403	-4.87451	0	0	0	0	-0.38825	-0.79074	-1.03824	0.310424	0.418105	-5.95122	0
26002	MOXD1	monooxygenase DBH like 1	-2.74709	-1.3673	-4.17105	0.000396748	0.00166596	0.158132	0	1	0	1	1.23064	-1.3673	3.76655	0.00106282	0.00224578	-1.31964	1	0	0	0	-3.50518	-1.3673	-4.69651	0.000109916	0.000309566	1.32754	0	1	0	1	-2.32451	-1.3673	-3.74806	0.00111154	0.00422562	-0.751027	0	1	0	1	-2.78869	-1.3673	-4.11195	0.000458368	0.00201493	0.0373969	0
189	AGXT	alanine--glyoxylate and serine--pyruvate aminotransferase	-2.60066	-0.284415	-4.55712	0.000154438	0.00076432	0.977691	0	1	0	1	-0.442673	-0.284415	-1.19892	0.243302	0.298657	-6.22393	0	0	0	0	0.371901	-0.284415	1.1156	0.276622	0.338396	-6.47721	0	0	0	0	-0.218224	-0.284415	-0.588766	0.562011	0.652762	-6.37586	0	0	0	0	1.75166	-0.284415	7.0066	4.93165e-07	6.43034e-06	6.25657	1
286183	NKAIN3	sodium/potassium transporting ATPase interacting 3	-2.05387	-2.77538	-2.5601	0.0178452	0.0393289	-3.20604	0	1	0	1	2.6435	-2.77538	7.22101	3.08061e-07	1.49269e-06	6.79122	1	0	1	0	6.38211	-2.77538	28.1217	9.49338e-19	7.47034e-17	32.8159	1	0	1	0	-0.798809	-2.77538	-1.19505	0.244782	0.34116	-5.2913	0	0	0	0	-2.81697	-2.77538	-3.45248	0.00226626	0.00765878	-1.368	0
161829	EXD1	exonuclease 3'-5' domain containing 1	-2.53499	-0.821021	-3.92876	0.00071656	0.00269919	-0.429638	0	1	0	1	-1.28333	-0.821021	-2.55557	0.0180238	0.0289981	-3.73586	0	1	0	0	-2.3736	-0.821021	-3.71344	0.0012088	0.00266967	-1.05764	0	1	0	1	0.616334	-0.821021	1.67128	0.10882	0.179125	-5.24011	0	0	0	0	0.385491	-0.821021	0.981199	0.337154	0.446231	-6.1478	0
101927934	LINC01843	long intergenic non-protein coding RNA 1843	-2.63045	0.176616	-4.93825	6.10532e-05	0.000351704	1.82977	0	1	0	1	1.14979	0.176616	4.85389	7.49346e-05	0.000204672	0.923486	1	0	0	0	0.307447	0.176616	1.00493	0.325849	0.390033	-6.69724	0	0	0	0	0.0840199	0.176616	0.265494	0.793099	0.847372	-6.69038	0	0	0	0	-1.08386	0.176616	-2.6291	0.015317	0.0373391	-3.49982	0
54504	CPVL	carboxypeptidase vitellogenic like	-2.02767	-2.80267	-2.42699	0.023859	0.0498927	-3.45445	0	1	0	1	-1.89393	-2.80267	-2.39746	0.0254269	0.0395033	-3.6654	0	1	0	1	-1.96134	-2.80267	-2.34699	0.0283283	0.0452437	-3.76299	0	1	0	1	-0.371973	-2.80267	-0.56699	0.576456	0.66561	-5.86265	0	0	0	0	-0.397065	-2.80267	-0.592896	0.559292	0.658251	-5.9295	0
482	ATP1B2	ATPase Na+/K+ transporting subunit beta 2	-1.66763	-3.94311	-1.94626	0.0644957	0.11378	-4.27373	0	0	0	0	0.477913	-3.94311	0.704789	0.48833	0.549149	-6.11879	0	0	0	0	-0.310707	-3.94311	-0.389576	0.700593	0.749961	-6.19268	0	0	0	0	-0.784738	-3.94311	-0.930922	0.361989	0.465393	-5.38653	0	0	0	0	-1.54945	-3.94311	-1.80834	0.0842326	0.147656	-4.41166	0
84966	IGSF21	immunoglobin superfamily member 21	-2.04473	-2.7816	-2.6413	0.0149068	0.0338913	-3.0505	0	1	0	1	-3.14609	-2.7816	-3.99585	0.000608485	0.00135508	-0.240787	0	1	0	1	-2.83281	-2.7816	-3.59796	0.00159777	0.00343802	-1.15209	0	1	0	1	-0.522828	-2.7816	-0.843927	0.407786	0.51121	-5.66078	0	0	0	0	1.11396	-2.7816	2.29199	0.0318348	0.0674618	-3.96149	0
101929295	LOC101929295	uncharacterized LOC101929295	-2.49182	-0.866772	-4.72188	0.000103325	0.000549366	1.38063	0	1	0	1	-0.354999	-0.866772	-1.01765	0.319896	0.380107	-6.31115	0	0	0	0	0.384927	-0.866772	1.19474	0.244902	0.303988	-6.25548	0	0	0	0	0.668395	-0.866772	2.22361	0.0367471	0.0744785	-4.30786	0	0	0	0	0.827189	-0.866772	2.78521	0.0107865	0.0279713	-3.29541	1
2534	FYN	FYN proto-oncogene, Src family tyrosine kinase	-2.67918	2.40571	-8.23937	3.58379e-08	6.86989e-07	8.94203	0	1	0	1	2.34042	2.40571	20.411	8.54411e-16	4.71815e-14	26.1252	1	0	1	0	0.75401	2.40571	4.98161	5.49607e-05	0.000166725	0.766772	1	0	0	0	-0.377761	2.40571	-1.98103	0.0602133	0.110861	-5.34193	0	0	0	0	-1.86025	2.40571	-6.68495	1.0103e-06	1.18128e-05	5.59793	0
79365	BHLHE41	basic helix-loop-helix family member e41	-2.69484	0.983789	-7.30012	2.59357e-07	3.70395e-06	7.05883	0	1	0	1	3.77498	0.983789	33.7348	1.88453e-20	5.7036e-18	36.9648	1	0	1	0	2.31901	0.983789	17.0191	3.71314e-14	8.86133e-13	22.4569	1	0	1	0	-0.265704	0.983789	-1.18087	0.250254	0.347035	-6.14313	0	0	0	0	0.375153	0.983789	1.8808	0.0732918	0.132263	-5.36691	0
2571	GAD1	glutamate decarboxylase 1	-2.5843	0.0681456	-5.59579	1.25782e-05	9.44447e-05	3.34515	0	1	0	1	3.42481	0.0681456	24.1038	2.55285e-17	2.41391e-15	29.8065	1	0	1	0	-2.28111	0.0681456	-5.11646	3.96614e-05	0.000124763	2.12873	0	1	0	1	0.192901	0.0681456	0.708216	0.486242	0.584917	-6.45897	0	0	0	0	-0.318119	0.0681456	-1.02813	0.315052	0.423134	-6.16412	0
2974	GUCY1B2	guanylate cyclase 1 soluble subunit beta 2 (pseudogene)	-1.92828	-1.91997	-2.0171	0.0560398	0.101365	-4.28949	0	0	0	0	3.06245	-1.91997	7.84558	8.09985e-08	4.5929e-07	7.97879	1	0	1	0	4.48621	-1.91997	13.5826	3.51191e-12	5.566e-11	18.0072	1	0	1	0	-1.95783	-1.91997	-2.04738	0.0527367	0.0996744	-4.08122	0	0	0	0	-2.51407	-1.91997	-2.40067	0.0252517	0.056013	-3.47596	0
219699	UNC5B	unc-5 netrin receptor B	-2.63679	3.38181	-9.1286	6.1285e-09	1.50939e-07	10.6013	0	1	0	1	4.00498	3.38181	34.686	1.03283e-20	3.45843e-18	37.5908	1	0	1	0	1.67791	3.38181	13.3471	4.95894e-12	7.55506e-11	17.113	1	0	1	0	-1.92653	3.38181	-7.94119	6.63237e-08	1.35735e-06	8.22989	0	1	0	1	-2.23071	3.38181	-8.33446	2.95238e-08	5.55133e-07	9.03807	0
8291	DYSF	dysferlin	-2.4854	-1.22622	-4.0538	0.000528277	0.00210216	-0.121936	0	1	0	1	3.24847	-1.22622	15.4891	2.53438e-13	6.70355e-12	20.6459	1	0	1	0	-3.66391	-1.22622	-4.95017	5.93138e-05	0.000178281	1.90221	0	1	0	1	0.0753908	-1.22622	0.189167	0.851695	0.894172	-6.377	0	0	0	0	0.336	-1.22622	0.869029	0.394206	0.504858	-6.15059	0
8534	CHST1	carbohydrate sulfotransferase 1	-2.09653	-2.73951	-2.66205	0.0142323	0.0326846	-3.0096	0	1	0	1	5.84538	-2.73951	25.6384	6.85989e-18	8.36907e-16	30.8556	1	0	1	0	-2.88461	-2.73951	-3.60146	0.00158434	0.00341191	-1.14374	0	1	0	1	-0.579537	-2.73951	-0.918859	0.368126	0.471444	-5.59642	0	0	0	0	-1.30565	-2.73951	-1.82162	0.0821272	0.144788	-4.47632	0
8140	SLC7A5	solute carrier family 7 member 5	-2.66435	6.73842	-15.6821	1.97186e-13	1.75151e-11	20.637	0	1	0	1	-2.13516	6.73842	-13.7211	2.87296e-12	5.3827e-11	17.6658	0	1	0	1	2.99842	6.73842	20.7017	6.35105e-16	2.26138e-14	26.2547	1	0	1	0	1.63182	6.73842	11.3707	1.09941e-10	5.71041e-09	14.172	1	0	1	0	0.40643	6.73842	2.84072	0.00950712	0.0252656	-4.4469	1
84660	CCDC62	coiled-coil domain containing 62	-2.40464	-0.484223	-4.61778	0.000133183	0.000675924	1.12155	0	1	0	1	1.23053	-0.484223	5.01636	5.05229e-05	0.000143215	1.45764	1	0	0	0	-0.569215	-0.484223	-1.50401	0.14679	0.194475	-5.76477	0	0	0	0	0.711748	-0.484223	2.46224	0.0221055	0.04917	-3.94351	1	0	0	0	-0.258071	-0.484223	-0.718915	0.479754	0.585118	-6.32683	0
51676	ASB2	ankyrin repeat and SOCS box containing 2	-2.56716	-0.797202	-3.6215	0.00150958	0.00502386	-1.12205	0	1	0	1	-1.05849	-0.797202	-2.00892	0.0569626	0.0818776	-4.80909	0	0	0	0	-4.1234	-0.797202	-4.51712	0.000170289	0.000457808	0.917538	0	1	0	1	-0.802316	-0.797202	-1.52252	0.142113	0.222172	-5.21526	0	0	0	0	-0.461546	-0.797202	-0.909466	0.372953	0.483567	-6.05735	0
3394	IRF8	interferon regulatory factor 8	-1.79991	-3.82672	-2.50243	0.0202524	0.0435367	-3.30096	0	1	0	1	4.17215	-3.82672	13.3124	5.22005e-12	9.07769e-11	17.5977	1	0	1	0	-0.844241	-3.82672	-1.1931	0.245529	0.304695	-5.52447	0	0	0	0	-1.77832	-3.82672	-2.47241	0.0216221	0.0483089	-3.25323	0	1	0	1	-1.68174	-3.82672	-2.33813	0.0288678	0.0623477	-3.54108	0
283481	FGF14-AS2	FGF14 antisense RNA 2	-2.13942	-3.50952	-3.29036	0.00333495	0.00976111	-1.72566	0	1	0	1	7.8416	-3.50952	41.6308	1.96836e-22	1.93612e-19	39.9081	1	0	1	0	-2.04622	-3.50952	-3.14704	0.00467692	0.008996	-2.13257	0	1	0	1	-2.11783	-3.50952	-3.25716	0.00360784	0.0111399	-1.76088	0	1	0	1	-2.02124	-3.50952	-3.10861	0.00511761	0.0151166	-2.07106	0
100131755	ARMCX4	armadillo repeat containing X-linked 4	-2.64118	0.885752	-6.74112	8.90511e-07	1.06739e-05	5.86952	0	1	0	1	-6.27803	0.885752	-9.18899	5.45593e-09	4.1084e-08	10.2488	0	1	0	1	-1.08939	0.885752	-3.7137	0.00120802	0.00266832	-1.52608	0	1	0	0	-0.679528	0.885752	-2.56544	0.0176362	0.0410711	-3.76272	0	1	0	0	0.381819	0.885752	1.78555	0.0879543	0.152734	-5.49916	0
5136	PDE1A	phosphodiesterase 1A	-2.58114	0.680232	-6.17418	3.24074e-06	3.05755e-05	4.62544	0	1	0	1	1.64004	0.680232	9.88819	1.46847e-09	1.29255e-08	11.7536	1	0	1	0	3.15725	0.680232	23.1884	5.80531e-17	2.7111e-15	28.971	1	0	1	0	-0.206786	0.680232	-0.797376	0.433748	0.535902	-6.46238	0	0	0	0	0.344341	0.680232	1.47123	0.155379	0.241755	-5.92473	0
2322	FLT3	fms related tyrosine kinase 3	-2.59106	-0.332018	-3.75289	0.00109862	0.0038525	-0.864955	0	1	0	1	0.858493	-0.332018	2.48034	0.0212519	0.0336346	-4.36409	1	0	0	0	3.33023	-0.332018	14.2379	1.37763e-12	2.38517e-11	18.8629	1	0	1	0	-2.97822	-0.332018	-4.03766	0.000549504	0.00234747	-0.128334	0	1	0	1	-1.20707	-0.332018	-2.17491	0.0406565	0.082201	-4.25593	0
57118	CAMK1D	calcium/calmodulin dependent protein kinase ID	-2.62553	3.32569	-10.4229	5.60102e-10	1.90798e-08	13.0058	0	1	0	1	2.20738	3.32569	21.2302	3.73945e-16	2.38265e-14	26.9154	1	0	1	0	0.249307	3.32569	1.8601	0.0762835	0.109619	-6.33769	0	0	0	0	-1.117	3.32569	-6.34802	2.17176e-06	2.44312e-05	4.58714	0	1	0	0	-2.85692	3.32569	-10.4194	5.63673e-10	1.89149e-08	13.0373	0
3560	IL2RB	interleukin 2 receptor subunit beta	-2.56942	-0.90394	-4.11555	0.000454357	0.00185828	0.00470196	0	1	0	1	1.97695	-0.90394	7.56531	1.46562e-07	7.75326e-07	7.33618	1	0	1	0	-0.979881	-0.90394	-2.02242	0.0554464	0.0824311	-4.7779	0	0	0	0	1.98294	-0.90394	7.24492	2.9242e-07	4.62988e-06	6.89268	1	0	1	0	-4.84945	-0.90394	-6.06831	4.14249e-06	3.88063e-05	4.0667	0
4638	MYLK	myosin light chain kinase	-2.61879	4.03589	-12.9463	9.02313e-12	5.14515e-10	17.0809	0	1	0	1	1.26563	4.03589	12.864	1.02214e-11	1.64483e-10	16.3457	1	0	0	0	3.04337	4.03589	32.3303	4.72185e-20	5.67271e-18	36.0203	1	0	1	0	0.208379	4.03589	1.8623	0.07596	0.1339	-6.04513	0	0	0	0	-1.26751	4.03589	-8.3988	2.59131e-08	4.99104e-07	8.88922	0
51059	FAM135B	family with sequence similarity 135 member B	-1.9374	-3.69943	-3.36032	0.0028241	0.00850961	-1.57876	0	1	0	1	-2.15749	-3.69943	-3.74205	0.00112786	0.00236891	-0.804491	0	1	0	1	-1.84421	-3.69943	-3.19869	0.00414195	0.00807388	-2.02208	0	1	0	1	-1.91581	-3.69943	-3.32288	0.00308723	0.0097898	-1.62972	0	1	0	1	-1.81923	-3.69943	-3.15535	0.00458645	0.0138226	-1.97675	0
100874146	LINC00365	long intergenic non-protein coding RNA 365	-2.59229	1.84917	-7.95828	6.40047e-08	1.11799e-06	8.40123	0	1	0	1	1.90973	1.84917	15.9622	1.37638e-13	3.88896e-12	21.0184	1	0	1	0	3.23606	1.84917	30.2251	2.0154e-19	1.94591e-17	34.6221	1	0	1	0	0.770257	1.84917	5.03673	4.80926e-05	0.000314974	1.44554	1	0	0	0	-1.01536	1.84917	-4.32235	0.000274101	0.0013184	-0.00828747	0
5129	CDK18	cyclin dependent kinase 18	-2.59348	3.53909	-11.1916	1.48431e-10	6.06757e-09	14.3139	0	1	0	1	0.388742	3.53909	3.3582	0.00283838	0.0054723	-3.33137	1	0	0	0	0.0477493	3.53909	0.369723	0.715121	0.762816	-7.96491	0	0	0	0	0.155376	3.53909	1.24319	0.226873	0.321488	-6.83623	0	0	0	0	-0.0336243	3.53909	-0.25537	0.800808	0.853696	-7.63718	0
79838	TMC5	transmembrane channel like 5	-2.59397	0.997757	-6.37026	2.06385e-06	2.0996e-05	5.04752	0	1	0	1	4.64658	0.997757	38.5711	1.03416e-21	6.74649e-19	39.8206	1	0	1	0	6.86208	0.997757	58.2998	1.26526e-25	1.81024e-22	48.406	1	0	1	0	-1.73118	0.997757	-4.98285	5.47949e-05	0.000352272	1.88755	0	1	0	1	-2.20502	0.997757	-5.66427	1.0693e-05	8.65668e-05	3.47077	0
5075	PAX1	paired box 1	-2.58853	3.06797	-10.891	2.47548e-10	9.4791e-09	13.836	0	1	0	1	-0.552384	3.06797	-3.98792	0.000620364	0.00137938	-1.56236	0	1	0	0	-0.894317	3.06797	-5.55692	1.37956e-05	4.83659e-05	2.34037	0	1	0	0	-1.41359	3.06797	-7.89512	7.30181e-08	1.46203e-06	8.10885	0	1	0	0	-0.098669	3.06797	-0.72886	0.47377	0.579797	-7.26942	0
55861	DBNDD2	dysbindin domain containing 2	-1.99871	-2.87615	-1.97501	0.0609367	0.108646	-4.24499	0	0	0	0	-1.77006	-2.87615	-1.85021	0.0777501	0.10868	-4.62653	0	0	0	0	5.62919	-2.87615	17.9251	1.27584e-14	3.3134e-13	23.6095	1	0	1	0	-0.939593	-2.87615	-1.07431	0.294317	0.394837	-5.38531	0	0	0	0	-0.994862	-2.87615	-1.11163	0.27829	0.383447	-5.4211	0
8437	RASAL1	RAS protein activator like 1	-2.53053	-1.21405	-4.02143	0.000571694	0.00223148	-0.194927	0	1	0	1	1.56133	-1.21405	5.32319	2.41129e-05	7.33171e-05	2.3128	1	0	0	0	-4.5369	-1.21405	-5.87195	6.55333e-06	2.47211e-05	3.94663	0	1	0	1	0.422788	-1.21405	1.10541	0.280914	0.380434	-5.85409	0	0	0	0	1.20084	-1.21405	3.56475	0.00173083	0.0061545	-1.5475	1
284677	SNHG28	small nucleolar RNA host gene 28	-1.79401	-3.82545	-2.68189	0.0136145	0.0314911	-2.95884	0	1	0	1	-2.0141	-3.82545	-3.0109	0.00642617	0.0114575	-2.38752	0	1	0	1	3.76383	-3.82545	11.5423	8.27398e-11	9.65993e-10	14.9067	1	0	1	0	-1.77242	-3.82545	-2.64962	0.0146328	0.0352883	-2.93151	0	1	0	1	-1.67584	-3.82545	-2.50523	0.0201286	0.0466389	-3.23948	0
157753	TMEM74	transmembrane protein 74	-2.32238	-1.75801	-4.32566	0.000271892	0.00121633	0.503973	0	1	0	1	0.758962	-1.75801	2.44216	0.0230893	0.0362619	-4.10844	1	0	0	0	-0.901736	-1.75801	-2.06749	0.0506399	0.076025	-4.55903	0	0	0	0	-0.885453	-1.75801	-2.06045	0.0513655	0.0976907	-4.20413	0	0	0	0	-1.79387	-1.75801	-3.5505	0.00179119	0.00632201	-1.20329	0
9723	SEMA3E	semaphorin 3E	-1.87342	-3.75513	-2.65017	0.0146147	0.0333488	-3.01951	0	1	0	1	-2.09351	-3.75513	-2.96151	0.00720465	0.0126959	-2.48964	0	1	0	1	-1.78023	-3.75513	-2.51834	0.0195593	0.0324607	-3.41993	0	1	0	1	-0.589908	-3.75513	-0.896538	0.379664	0.483661	-5.46215	0	0	0	0	-0.470836	-3.75513	-0.715677	0.481712	0.586655	-5.69382	0
8825	LIN7A	lin-7 homolog A, crumbs cell polarity complex component	-2.58829	5.91775	-19.2087	3.03802e-15	4.82953e-13	24.9826	0	1	0	1	-4.62425	5.91775	-22.6546	9.50387e-17	7.44139e-15	28.4822	0	1	0	1	-0.568034	5.91775	-5.42822	1.87504e-05	6.36252e-05	1.44469	0	1	0	0	-0.00641584	5.91775	-0.0633888	0.950029	0.965239	-7.89933	0	0	0	0	0.0898258	5.91775	0.887248	0.384535	0.495157	-7.60551	0
140597	TCEAL2	transcription elongation factor A like 2	-2.58864	-1.51234	-3.30633	0.00321097	0.00945979	-1.75054	0	1	0	1	3.17643	-1.51234	11.288	1.2623e-10	1.48896e-09	14.4448	1	0	1	0	-3.3548	-1.51234	-3.77996	0.0010288	0.00230678	-0.754942	0	1	0	1	-1.30789	-1.51234	-2.03198	0.0543939	0.102142	-4.23062	0	0	0	0	-0.599164	-1.51234	-1.02499	0.316499	0.424751	-5.78153	0
9424	KCNK6	potassium two pore domain channel subfamily K member 6	-2.42859	0.482148	-4.00515	0.000594848	0.00230868	-0.393704	0	1	0	1	-3.85268	0.482148	-5.20965	3.16785e-05	9.36432e-05	2.43753	0	1	0	1	-0.25685	0.482148	-0.646159	0.524854	0.587619	-6.94767	0	0	0	0	-0.372356	0.482148	-0.927139	0.363907	0.467218	-6.26818	0	0	0	0	0.341702	0.482148	0.972837	0.341201	0.450678	-6.46198	0
144402	CPNE8	copine 8	-1.92302	-2.94547	-2.41305	0.0245879	0.0511316	-3.48094	0	0	0	0	5.50273	-2.94547	22.3856	1.22347e-16	9.25717e-15	28.0687	1	0	1	0	-1.79698	-2.94547	-2.2543	0.0344627	0.0538872	-3.93508	0	0	0	0	-1.2157	-2.94547	-1.67566	0.107949	0.17797	-4.61266	0	0	0	0	-0.0392088	-2.94547	-0.0632956	0.950102	0.966812	-6.13123	0
50863	NTM	neurotrimin	-1.74597	-3.87203	-2.20211	0.0384284	0.0739257	-3.84554	0	0	0	0	7.1477	-3.87203	29.6699	3.00323e-19	5.83516e-17	33.5765	1	0	1	0	1.93711	-3.87203	3.72183	0.00118447	0.00262146	-1.12182	1	0	1	0	-1.72438	-3.87203	-2.17488	0.0406585	0.0808955	-3.76706	0	0	0	0	-1.6278	-3.87203	-2.05307	0.0521358	0.100442	-4.02828	0
4108	MAGEA9	MAGE family member A9	-1.72419	-3.8926	-2.23849	0.035623	0.0693828	-3.78004	0	0	0	0	-1.10102	-3.8926	-1.453	0.160327	0.206636	-5.15185	0	0	0	0	3.95553	-3.8926	10.6408	3.81861e-10	3.86726e-09	13.4181	1	0	1	0	-0.846934	-3.8926	-1.1176	0.275783	0.375066	-5.21316	0	0	0	0	-0.321606	-3.8926	-0.44856	0.658132	0.741052	-5.84149	0
5396	PRRX1	paired related homeobox 1	-1.71669	-3.90156	-2.40314	0.0251178	0.0520754	-3.48521	0	0	0	0	2.68452	-3.90156	6.74126	8.90242e-07	3.82386e-06	5.83541	1	0	1	0	-1.6235	-3.90156	-2.27269	0.0331565	0.0520307	-3.88381	0	0	0	0	-1.6951	-3.90156	-2.37292	0.0268013	0.0576937	-3.42902	0	0	0	0	-1.59851	-3.90156	-2.23772	0.0356804	0.0739061	-3.71693	0
23316	CUX2	cut like homeobox 2	-2.08812	-2.19365	-2.73083	0.0121973	0.028711	-2.92956	0	1	0	1	-2.06141	-2.19365	-2.77464	0.0110479	0.0186979	-2.97373	0	1	0	1	-3.46417	-2.19365	-4.04979	0.000533477	0.00127364	-0.137953	0	1	0	1	-0.963481	-2.19365	-1.47817	0.153527	0.236512	-5.01228	0	0	0	0	1.31692	-2.19365	2.89611	0.00837538	0.0227654	-2.87295	1
6422	SFRP1	secreted frizzled related protein 1	-2.85205	0.0225184	-4.32944	0.000269396	0.00120722	0.449779	0	1	0	1	4.16978	0.0225184	20.2994	9.58376e-16	5.14776e-14	26.1914	1	0	1	0	-5.86446	0.0225184	-6.15519	3.38626e-06	1.37744e-05	4.55539	0	1	0	1	-0.251196	0.0225184	-0.601494	0.553654	0.646395	-6.39528	0	0	0	0	2.20342	0.0225184	8.21906	3.73583e-08	6.80492e-07	8.80242	1
130271	PLEKHH2	pleckstrin homology, MyTH4 and FERM domain containing H2	-2.52866	1.45596	-5.51394	1.52817e-05	0.000111241	3.04253	0	1	0	1	4.02924	1.45596	29.1049	4.53979e-19	8.30782e-17	33.8138	1	0	1	0	-0.92753	1.45596	-2.79178	0.010627	0.0187771	-3.79833	0	1	0	0	0.647525	1.45596	2.84337	0.00944987	0.0246269	-3.61431	1	0	0	0	-1.03819	1.45596	-3.02627	0.00620088	0.0177856	-2.93677	0
5997	RGS2	regulator of G protein signaling 2	-2.79905	1.75341	-4.2	0.000369652	0.00156766	-0.0644434	0	1	0	1	-8.06448	1.75341	-5.86358	6.68336e-06	2.31018e-05	3.90823	0	1	0	1	2.08044	1.75341	7.49313	1.71033e-07	9.46123e-07	6.72845	1	0	1	0	4.74257	1.75341	19.6957	1.80214e-15	6.33007e-13	25.5607	1	0	1	0	4.75115	1.75341	19.7069	1.78094e-15	3.68795e-13	25.5785	1
338382	RAB7B	RAB7B, member RAS oncogene family	-2.43786	-0.507784	-4.49435	0.000180026	0.000870164	0.837728	0	1	0	1	0.808468	-0.507784	2.84525	0.00940928	0.0161875	-3.56264	1	0	0	0	-2.0629	-0.507784	-3.9746	0.000640831	0.0015017	-0.526647	0	1	0	1	0.652915	-0.507784	2.11422	0.0460535	0.0894803	-4.57707	0	0	0	0	-2.31349	-0.507784	-4.26432	0.000315878	0.00148219	0.345253	0
1821	DRP2	dystrophin related protein 2	-2.39517	-0.366713	-4.3937	0.00023023	0.00106444	0.593762	0	1	0	1	-0.638546	-0.366713	-1.6863	0.105859	0.142784	-5.5067	0	0	0	0	0.102544	-0.366713	0.294167	0.771386	0.81161	-6.98613	0	0	0	0	-0.67799	-0.366713	-1.69464	0.104243	0.173093	-5.07321	0	0	0	0	-2.39202	-0.366713	-4.3433	0.000260421	0.00126341	0.519776	0
5308	PITX2	paired like homeodomain 2	-2.17437	-2.12264	-3.13147	0.00485086	0.0133001	-2.10739	0	1	0	1	3.60084	-2.12264	13.9325	2.12147e-12	4.11685e-11	18.5463	1	0	1	0	2.5546	-2.12264	7.83528	8.2768e-08	4.94347e-07	8.0374	1	0	1	0	-2.76635	-2.12264	-3.62133	0.00151021	0.00545254	-1.02215	0	1	0	1	-2.24102	-2.12264	-3.10583	0.00515105	0.0151904	-2.10046	0
285598	ARL10	ADP ribosylation factor like GTPase 10	-1.66782	-2.75089	-2.42131	0.0241537	0.0503752	-3.50244	0	0	0	0	5.43986	-2.75089	25.2609	9.41217e-18	1.05056e-15	30.5358	1	0	1	0	0.109027	-2.75089	0.205215	0.839289	0.868881	-6.51191	0	0	0	0	-1.67787	-2.75089	-2.43521	0.0234393	0.051636	-3.35487	0	0	0	0	-2.00509	-2.75089	-2.75024	0.0116749	0.0298592	-2.78802	0
8642	DCHS1	dachsous cadherin-related 1	-2.50961	2.30294	-4.27153	0.000310358	0.00135678	-0.0532106	0	1	0	1	-5.05028	2.30294	-5.44841	1.78673e-05	5.58481e-05	2.93267	0	1	0	1	0.288284	2.30294	0.912599	0.371338	0.436194	-7.33224	0	0	0	0	1.01879	2.30294	3.76513	0.00106649	0.00408678	-1.76346	1	0	0	0	0.787506	2.30294	2.7404	0.0119371	0.0304286	-4.14186	1
51286	CEND1	cell cycle exit and neuronal differentiation 1	-2.29779	-0.961762	-3.11029	0.00509749	0.0138377	-2.24987	0	1	0	1	-0.155389	-0.961762	-0.317592	0.753786	0.793191	-6.78614	0	0	0	0	-2.22618	-0.961762	-3.01232	0.00640502	0.0119486	-2.62609	0	1	0	1	-1.1553	-0.961762	-1.89497	0.071303	0.12723	-4.56838	0	0	0	0	-0.51584	-0.961762	-0.929545	0.362686	0.473297	-6.00153	0
8320	EOMES	eomesodermin	-2.4712	0.554652	-5.22634	3.04315e-05	0.000197787	2.45971	0	1	0	1	0.339041	0.554652	1.338	0.194554	0.245383	-6.42736	0	0	0	0	-0.1535	0.554652	-0.505634	0.618138	0.67473	-7.07066	0	0	0	0	0.0856934	0.554652	0.302824	0.764867	0.824597	-6.77446	0	0	0	0	-0.134247	0.554652	-0.442265	0.662611	0.74471	-6.75879	0
105374716	LINC02160	long intergenic non-protein coding RNA 2160	-1.66281	-3.95467	-1.98391	0.0598707	0.10711	-4.21263	0	0	0	0	3.11247	-3.95467	7.01894	4.79909e-07	2.21295e-06	6.42572	1	0	1	0	7.85436	-3.95467	30.9	1.25274e-19	1.33214e-17	34.4938	1	0	1	0	-0.785545	-3.95467	-0.952654	0.351107	0.454789	-5.36776	0	0	0	0	-0.668957	-3.95467	-0.811375	0.425835	0.535287	-5.57538	0
340554	ZC3H12B	zinc finger CCCH-type containing 12B	-2.37229	-0.158141	-5.25211	2.86015e-05	0.000188339	2.5638	0	1	0	1	1.52483	-0.158141	7.64854	1.22761e-07	6.62327e-07	7.42567	1	0	0	0	2.53019	-0.158141	14.5099	9.43821e-13	1.69178e-11	19.2744	1	0	1	0	-2.22951	-0.158141	-5.06569	4.4838e-05	0.000297245	2.16345	0	1	0	1	-0.767796	-0.158141	-2.24196	0.0353651	0.0733639	-4.24705	0
10643	IGF2BP3	insulin like growth factor 2 mRNA binding protein 3	-2.49865	3.55341	-11.6883	6.51109e-11	2.90288e-09	15.1296	0	1	0	1	1.23156	3.55341	12.464	1.8905e-11	2.79894e-10	15.7562	1	0	0	0	0.965116	3.55341	9.16543	5.70877e-09	4.41931e-08	9.86511	1	0	0	0	0.262916	3.55341	2.27192	0.0332098	0.068608	-5.22581	0	0	0	0	0.0449819	3.55341	0.367207	0.71697	0.789274	-7.62484	0
139135	PASD1	PAS domain containing repressor 1	-2.21304	-2.67946	-2.79141	0.010636	0.0256535	-2.75406	0	1	0	1	1.15729	-2.67946	2.50983	0.0199272	0.0317487	-3.8448	1	0	0	0	-1.69795	-2.67946	-2.26446	0.0337349	0.0528541	-3.95792	0	0	0	0	-1.75916	-2.67946	-2.34609	0.0283824	0.0604114	-3.51098	0	0	0	0	-2.9245	-2.67946	-3.62752	0.00148781	0.00542522	-1.00258	0
30811	HUNK	hormonally up-regulated Neu-associated kinase	-2.44647	0.219671	-4.6854	0.000112932	0.000591259	1.22921	0	1	0	1	3.47726	0.219671	20.5811	7.17952e-16	4.04987e-14	26.4681	1	0	1	0	1.20328	0.219671	4.66641	0.000118285	0.000329948	0.482494	1	0	0	0	-0.910198	0.219671	-2.30988	0.0306523	0.0643208	-4.0812	0	0	0	0	-1.24914	0.219671	-2.92293	0.00787478	0.0216768	-2.86212	0
242	ALOX12B	arachidonate 12-lipoxygenase, 12R type	-2.42444	-0.132485	-4.27216	0.000309881	0.00135583	0.29044	0	1	0	1	-1.44945	-0.132485	-3.15764	0.00456187	0.00839606	-2.55192	0	1	0	0	0.0215871	-0.132485	0.0591307	0.953381	0.963792	-7.07012	0	0	0	0	0.859176	-0.132485	2.85324	0.00923934	0.0241503	-3.24184	1	0	0	0	1.07455	-0.132485	3.66886	0.00134643	0.00499062	-1.52011	1
8395	PIP5K1B	phosphatidylinositol-4-phosphate 5-kinase type 1 beta	-2.36903	-0.393859	-4.61353	0.000134573	0.000682096	1.10363	0	1	0	1	2.51969	-0.393859	13.185	6.30634e-12	1.07413e-10	17.3807	1	0	1	0	2.26034	-0.393859	10.6357	3.85234e-10	3.89571e-09	13.2309	1	0	1	0	-0.313684	-0.393859	-0.885495	0.385459	0.489854	-6.1118	0	0	0	0	-1.40618	-0.393859	-3.18064	0.00432176	0.0131559	-2.18749	0
643648	LINC01189	long intergenic non-protein coding RNA 1189	-2.23871	-1.45225	-2.98369	0.00684444	0.0177547	-2.47289	0	1	0	1	-0.72632	-1.45225	-1.29842	0.207579	0.259957	-5.81333	0	0	0	0	1.18948	-1.45225	2.83183	0.00970181	0.0173134	-3.45053	1	0	0	0	0.15863	-1.45225	0.316343	0.754722	0.816232	-6.31832	0	0	0	0	1.00567	-1.45225	2.29992	0.0313058	0.0665708	-4.17991	0
101927827	LOC101927827	uncharacterized LOC101927827	-2.34137	-0.183828	-4.93309	6.18226e-05	0.000355486	1.82765	0	1	0	1	-1.24205	-0.183828	-3.35065	0.00288986	0.00556046	-2.14429	0	1	0	0	1.94535	-0.183828	9.55224	2.73817e-09	2.27526e-08	11.2276	1	0	1	0	-0.121749	-0.183828	-0.389874	0.700375	0.770966	-6.52026	0	0	0	0	-0.605391	-0.183828	-1.72945	0.0977253	0.166504	-5.15505	0
153	ADRB1	adrenoceptor beta 1	-2.46975	1.31042	-6.56942	1.31134e-06	1.44905e-05	5.46214	0	1	0	1	-0.296361	1.31042	-1.33621	0.195128	0.246009	-6.4964	0	0	0	0	2.44318	1.31042	18.1147	1.02639e-14	2.71943e-13	23.685	1	0	1	0	0.879059	1.31042	4.90111	6.68129e-05	0.000417428	1.21328	1	0	0	0	2.00382	1.31042	13.7322	2.82731e-12	1.86959e-10	18.1866	1
2040	STOM	stomatin	-2.65203	2.15973	-7.49311	1.7104e-07	2.55942e-06	7.42514	0	1	0	1	-7.6336	2.15973	-9.48072	3.13216e-09	2.50096e-08	10.7196	0	1	0	1	2.32011	2.15973	15.521	2.43106e-13	4.91773e-12	20.4687	1	0	1	0	2.13763	2.15973	14.1669	1.52213e-12	1.69895e-10	18.8416	1	0	1	0	0.180445	2.15973	0.900117	0.377798	0.48828	-6.85582	0
1604	CD55	CD55 molecule (Cromer blood group)	-2.49103	5.02508	-15.8355	1.61839e-13	1.50504e-11	21.0299	0	1	0	1	1.55811	5.02508	16.154	1.07927e-13	3.15131e-12	20.9968	1	0	0	0	1.18974	5.02508	12.1685	3.00704e-11	3.87591e-10	15.1312	1	0	0	0	0.904721	5.02508	9.18154	5.53459e-09	1.64653e-07	10.167	1	0	0	0	0.159691	5.02508	1.54111	0.13754	0.219111	-6.77555	0
5076	PAX2	paired box 2	-1.75662	-2.0814	-2.20101	0.0385165	0.0740681	-3.97113	0	0	0	0	4.03419	-2.0814	14.1202	1.62546e-12	3.27547e-11	18.8034	1	0	1	0	-3.59505	-2.0814	-3.81747	0.000939267	0.00212266	-0.663197	0	1	0	1	-0.0344262	-2.0814	-0.0571031	0.954978	0.968892	-6.20413	0	0	0	0	0.724553	-2.0814	1.34623	0.191924	0.286304	-5.53459	0
287	ANK2	ankyrin 2	-2.38745	0.0949049	-5.10572	4.07035e-05	0.000252025	2.21227	0	1	0	1	0.234038	0.0949049	0.87663	0.390152	0.451952	-6.78113	0	0	0	0	2.72218	0.0949049	15.8587	1.57092e-13	3.32301e-12	21.0483	1	0	1	0	-0.267297	0.0949049	-0.855203	0.401649	0.505895	-6.2577	0	0	0	0	-2.33161	0.0949049	-4.94487	6.00815e-05	0.000367214	1.87512	0
146857	SLFN13	schlafen family member 13	-2.22531	-2.62088	-3.73149	0.00115708	0.0040199	-0.789851	0	1	0	1	6.77042	-2.62088	40.8984	2.89572e-22	2.39857e-19	39.8635	1	0	1	0	4.4009	-2.62088	20.661	6.61859e-16	2.34075e-14	26.3792	1	0	1	0	-3.08499	-2.62088	-5.08695	4.25916e-05	0.000285168	1.96426	0	1	0	1	-2.98841	-2.62088	-4.92769	6.26382e-05	0.000380082	1.74094	0
140576	S100A16	S100 calcium binding protein A16	-2.63781	0.0595791	-4.23053	0.000343076	0.00147281	0.200202	0	1	0	1	6.65216	0.0595791	35.7141	5.48757e-21	2.09015e-18	38.0274	1	0	1	0	-4.19671	0.0595791	-5.13662	3.77775e-05	0.000119482	2.30861	0	1	0	1	-3.87627	0.0595791	-5.04534	4.71001e-05	0.000309246	2.05893	0	1	0	1	-1.4769	0.0595791	-2.83134	0.00971274	0.0257036	-2.98546	0
646023	ADORA2A-AS1	ADORA2A antisense RNA 1	-2.27595	-1.80127	-2.64711	0.0147148	0.0335529	-3.11609	0	1	0	1	-0.205604	-1.80127	-0.346271	0.732426	0.773983	-6.59445	0	0	0	0	-2.17956	-1.80127	-2.53423	0.0188896	0.0314355	-3.50606	0	1	0	1	-0.500291	-1.80127	-0.768244	0.450504	0.551367	-5.89065	0	0	0	0	0.364774	-1.80127	0.63972	0.528955	0.630325	-6.20895	0
51308	REEP2	receptor accessory protein 2	-2.40866	-0.120878	-4.09185	0.000481426	0.00194473	-0.123532	0	1	0	1	-2.57973	-0.120878	-4.45591	0.000197755	0.000490972	0.620773	0	1	0	1	0.516976	-0.120878	1.50559	0.146384	0.19402	-6.03953	0	0	0	0	0.823419	-0.120878	2.59455	0.0165376	0.0389315	-3.76141	1	0	0	0	2.36	-0.120878	9.90859	1.41457e-09	4.21756e-08	12.0659	1
50651	SLC45A1	solute carrier family 45 member 1	-2.60938	-0.0810474	-4.98326	5.47416e-05	0.000322065	1.95336	0	1	0	1	-6.0706	-0.0810474	-7.85173	7.99622e-08	4.54531e-07	7.8814	0	1	0	1	1.11678	-0.0810474	4.23871	0.000336285	0.000843151	-0.457659	1	0	0	0	1.66244	-0.0810474	7.12576	3.79401e-07	5.73585e-06	6.57556	1	0	1	0	1.88438	-0.0810474	8.27441	3.33633e-08	6.17005e-07	8.93913	1
33	ACADL	acyl-CoA dehydrogenase long chain	-2.53454	0.541491	-5.23238	2.9992e-05	0.00019529	2.48674	0	1	0	1	-5.9069	0.541491	-7.36491	2.25402e-07	1.13735e-06	6.98545	0	1	0	1	-4.71992	0.541491	-6.68399	1.01249e-06	4.67699e-06	5.73048	0	1	0	1	3.84966	0.541491	23.478	4.46214e-17	4.38907e-14	29.0574	1	0	1	0	3.99705	0.541491	24.4645	1.86169e-17	9.55299e-15	29.9969	1
55244	SLC47A1	solute carrier family 47 member 1	-1.93942	-2.88219	-3.21468	0.00398873	0.0113434	-1.89199	0	1	0	1	-3.04078	-2.88219	-4.95591	5.84944e-05	0.000163253	1.91471	0	1	0	1	-2.7275	-2.88219	-4.44532	0.000202941	0.000537329	0.76064	0	1	0	1	0.334855	-2.88219	0.779469	0.444002	0.54553	-5.81639	0	0	0	0	1.50777	-2.88219	4.18799	0.000380664	0.00172997	0.103187	1
6925	TCF4	transcription factor 4	-2.43289	2.63435	-8.29713	3.18534e-08	6.19232e-07	9.01669	0	1	0	1	0.18348	2.63435	1.21984	0.23543	0.290089	-7.10522	0	0	0	0	1.6881	2.63435	13.837	2.43185e-12	3.99922e-11	17.9336	1	0	1	0	1.04121	2.63435	7.7904	9.09551e-08	1.76287e-06	7.57026	1	0	0	0	0.551647	2.63435	3.69026	0.00127855	0.00478747	-2.05392	1
10045	SH2D3A	SH2 domain containing 3A	-2.42856	0.754952	-5.88602	6.3406e-06	5.31637e-05	3.96525	0	1	0	1	1.16451	0.754952	6.15962	3.35172e-06	1.24732e-05	3.95407	1	0	0	0	-2.93499	0.754952	-6.37941	2.02111e-06	8.69079e-06	5.03713	0	1	0	1	-3.01687	0.754952	-6.54185	1.39592e-06	1.70039e-05	5.38611	0	1	0	1	-3.0559	0.754952	-6.47595	1.62141e-06	1.78196e-05	5.28015	0
100129175	LOC100129175	uncharacterized LOC100129175	-2.26817	-1.07309	-4.47308	0.000189629	0.000907384	0.812721	0	1	0	1	-1.28596	-1.07309	-3.10609	0.00514785	0.00936695	-2.52865	0	1	0	0	0.20748	-1.07309	0.619823	0.541736	0.603471	-6.69562	0	0	0	0	1.65965	-1.07309	6.67975	1.02219e-06	1.32079e-05	5.69043	1	0	1	0	2.87883	-1.07309	14.5371	9.09049e-13	7.1533e-11	19.3417	1
84152	PPP1R1B	protein phosphatase 1 regulatory inhibitor subunit 1B	-2.3707	0.758621	-7.46842	1.80349e-07	2.68528e-06	7.40967	0	1	0	1	0.388166	0.758621	2.32038	0.0299777	0.0459073	-4.89113	1	0	0	0	0.444346	0.758621	2.50398	0.0201837	0.0333948	-4.52754	1	0	0	0	-1.14772	0.758621	-4.60111	0.000138712	0.000758075	0.947711	0	1	0	0	0.213671	0.758621	1.13438	0.268834	0.372735	-6.34772	0
26032	SUSD5	sushi domain containing 5	-2.40735	1.93875	-6.01158	4.7274e-06	4.16106e-05	4.12924	0	1	0	1	-3.90468	1.93875	-7.59571	1.37362e-07	7.32566e-07	7.65534	0	1	0	1	1.67969	1.93875	9.89301	1.45555e-09	1.29129e-08	11.5121	1	0	1	0	0.785577	1.93875	3.98979	0.000617546	0.00258965	-1.09994	1	0	0	0	1.07812	1.93875	5.6956	9.92869e-06	8.10886e-05	2.89534	1
1307	COL16A1	collagen type XVI alpha 1 chain	-2.40148	4.35818	-6.64614	1.1026e-06	1.2694e-05	5.10755	0	1	0	1	2.1188	4.35818	11.129	1.64983e-10	1.88016e-09	13.4187	1	0	1	0	-1.05981	4.35818	-3.92014	0.000731757	0.00169259	-1.92958	0	1	0	0	0.137555	4.35818	0.630413	0.534913	0.630078	-7.56874	0	0	0	0	-1.00424	4.35818	-3.73243	0.00115446	0.00438967	-2.04649	0
1594	CYP27B1	cytochrome P450 family 27 subfamily B member 1	-2.41706	1.33094	-6.55858	1.34396e-06	1.48014e-05	5.43191	0	1	0	1	-1.90976	1.33094	-6.00718	4.7761e-06	1.71691e-05	3.9942	0	1	0	1	-0.362608	1.33094	-1.50306	0.147031	0.19473	-6.24447	0	0	0	0	1.27618	1.33094	7.75597	9.77969e-08	1.86561e-06	7.72262	1	0	0	0	0.684245	1.33094	3.59871	0.00159486	0.00575157	-1.96538	1
346653	FAM71F2	family with sequence similarity 71 member F2	-2.30373	0.0181488	-3.94648	0.000686288	0.00260198	-0.490247	0	1	0	1	1.40167	0.0181488	5.36626	2.17472e-05	6.67167e-05	2.15409	1	0	0	0	0.225	0.0181488	0.620201	0.541492	0.603285	-6.95267	0	0	0	0	0.361705	0.0181488	1.04466	0.307513	0.408629	-6.19773	0	0	0	0	0.298093	0.0181488	0.832037	0.414321	0.524543	-6.46795	0
100505483	PRKAG2-AS1	PRKAG2 antisense RNA 1	-2.39345	2.576	-7.4581	1.84392e-07	2.73512e-06	7.2632	0	1	0	1	0.833696	2.576	5.68513	1.01778e-05	3.35521e-05	2.40991	1	0	0	0	0.693669	2.576	4.34047	0.000262226	0.000676323	-0.838041	1	0	0	0	1.81649	2.576	13.8647	2.33725e-12	2.38855e-10	18.2945	1	0	1	0	1.179	2.576	8.0437	5.36023e-08	9.31118e-07	8.0246	1
3955	LFNG	LFNG O-fucosylpeptide 3-beta-N-acetylglucosaminyltransferase	-2.38982	1.99564	-4.71446	0.00010521	0.000557885	1.04374	0	1	0	1	-2.01966	1.99564	-4.5544	0.000155466	0.000394189	0.405205	0	1	0	1	-2.46031	1.99564	-4.68521	0.000112985	0.000317133	0.814829	0	1	0	1	1.12749	1.99564	4.90026	6.69504e-05	0.000417955	1.01242	1	0	0	0	2.07759	1.99564	10.4416	5.41935e-10	1.82633e-08	12.7261	1
4192	MDK	midkine	-2.40229	5.53314	-20.6228	6.88103e-16	1.27404e-13	26.5023	0	1	0	1	-1.09715	5.53314	-12.0052	3.90043e-11	5.24658e-10	15.0011	0	1	0	0	-0.286044	5.53314	-3.27428	0.00346448	0.0068774	-3.74585	0	1	0	0	3.18104	5.53314	38.6295	1.00074e-21	1.57497e-17	39.7989	1	0	1	0	2.90788	5.53314	35.3845	6.70811e-21	2.74326e-17	38.0125	1
220202	ATOH7	atonal bHLH transcription factor 7	-2.34676	0.350712	-5.44744	1.79089e-05	0.000127131	2.97912	0	1	0	1	-2.44952	0.350712	-5.78737	7.99511e-06	2.71004e-05	3.68387	0	1	0	1	-0.317885	0.350712	-1.07625	0.293469	0.356044	-6.53291	0	0	0	0	1.08788	0.350712	5.11271	4.0022e-05	0.00027091	1.90145	1	0	0	0	0.731487	0.350712	3.10673	0.00514024	0.0151692	-2.85797	1
4880	NPPC	natriuretic peptide C	-2.31389	0.0195065	-3.88956	0.000788291	0.00292459	-0.619421	0	1	0	1	-2.18187	0.0195065	-3.91837	0.00073492	0.00160932	-0.715923	0	1	0	1	-1.28202	0.0195065	-2.56349	0.0177122	0.0296485	-3.87903	0	1	0	0	1.74863	0.0195065	6.59573	1.23555e-06	1.54204e-05	5.35054	1	0	1	0	1.60091	0.0195065	5.74562	8.82214e-06	7.36958e-05	3.34048	1
151126	ZNF385B	zinc finger protein 385B	-2.42435	2.95633	-9.84658	1.5851e-09	4.62827e-08	11.9892	0	1	0	1	0.70681	2.95633	5.58358	1.29485e-05	4.1665e-05	2.21193	1	0	0	0	-3.9163	2.95633	-11.2262	1.40042e-10	1.54666e-09	14.4057	0	1	0	1	0.519136	2.95633	3.85574	0.00085586	0.00339283	-1.55075	1	0	0	0	1.28815	2.95633	10.4864	5.00649e-10	1.70795e-08	12.8237	1
154442	BVES-AS1	BVES antisense RNA 1	-2.20355	-1.48442	-3.09863	0.00523853	0.0141316	-2.22899	0	1	0	1	0.519507	-1.48442	1.21209	0.238326	0.293259	-6.12036	0	0	0	0	2.12939	-1.48442	6.32672	2.28048e-06	9.69742e-06	4.64434	1	0	1	0	-0.668787	-1.48442	-1.20541	0.24084	0.33677	-5.51124	0	0	0	0	-1.44174	-1.48442	-2.25225	0.0346111	0.0721183	-3.90773	0
4586	MUC5AC	mucin 5AC, oligomeric mucus/gel-forming	-2.36976	1.13563	-4.31743	0.000277421	0.00123824	0.236449	0	1	0	1	-2.58292	1.13563	-4.70409	0.000107904	0.000284168	1.0351	0	1	0	1	0.572249	1.13563	1.92657	0.0670382	0.0975721	-5.72568	0	0	0	0	1.83291	1.13563	8.06272	5.15336e-08	1.08803e-06	8.34752	1	0	1	0	1.01579	1.13563	3.73086	0.00115887	0.00440112	-1.65196	1
91074	ANKRD30A	ankyrin repeat domain 30A	-1.65502	-3.95519	-2.26066	0.0340055	0.0668428	-3.74158	0	0	0	0	7.99157	-3.95519	36.9427	2.63665e-21	1.33857e-18	37.7204	1	0	1	0	-1.56182	-3.95519	-2.13337	0.0442848	0.0675604	-4.13313	0	0	0	0	-0.380005	-3.95519	-0.55765	0.582709	0.670911	-5.69196	0	0	0	0	-1.53684	-3.95519	-2.09924	0.0474812	0.0932326	-3.95109	0
51555	PEX5L	peroxisomal biogenesis factor 5 like	-2.13913	-1.92447	-2.92577	0.00782357	0.0198927	-2.55477	0	1	0	1	0.434081	-1.92447	0.940448	0.357192	0.419045	-6.29938	0	0	0	0	1.26519	-1.92447	2.99942	0.00659964	0.0122617	-2.99889	1	0	0	0	-1.25901	-1.92447	-1.9664	0.0619841	0.113444	-4.2944	0	0	0	0	-0.58889	-1.92447	-1.00666	0.325032	0.433284	-5.73753	0
677850	SNORD1C	small nucleolar RNA, C/D box 1C	-2.13096	-1.11666	-3.71746	0.00119709	0.00414062	-0.911615	0	1	0	1	-0.775263	-1.11666	-1.78703	0.0877094	0.120968	-5.17382	0	0	0	0	-0.46211	-1.11666	-1.05946	0.300877	0.363966	-6.19741	0	0	0	0	-0.195722	-1.11666	-0.477251	0.637886	0.7198	-6.26183	0	0	0	0	0.524285	-1.11666	1.43494	0.165356	0.254312	-5.58636	0
23089	PEG10	paternally expressed 10	-2.38518	2.00227	-5.04928	4.66537e-05	0.000280886	1.84929	0	1	0	1	1.1414	2.00227	5.33688	2.3334e-05	7.12164e-05	1.70699	1	0	0	0	-4.02712	2.00227	-6.02275	4.60587e-06	1.80766e-05	4.20341	0	1	0	1	-1.3825	2.00227	-3.62877	0.00148333	0.00537008	-1.53547	0	1	0	0	-1.38687	2.00227	-3.56369	0.00173525	0.00616463	-1.76181	0
101927777	SATB1-AS1	SATB1 antisense RNA 1	-1.71017	-2.71119	-1.79803	0.0858994	0.144117	-4.56956	0	0	0	0	2.1672	-2.71119	4.40542	0.000223727	0.000548958	0.298831	1	0	1	0	0.611589	-2.71119	0.911045	0.372138	0.437003	-6.20239	0	0	0	0	0.54089	-2.71119	0.805726	0.429017	0.531143	-5.85881	0	0	0	0	-2.88556	-2.71119	-2.81847	0.0100016	0.0263043	-2.64933	0
119587	CPXM2	carboxypeptidase X, M14 family member 2	-1.59053	-2.38741	-1.66999	0.109079	0.175386	-4.81847	0	0	0	0	4.14376	-2.38741	11.897	4.64097e-11	6.12235e-10	15.4589	1	0	1	0	0.628192	-2.38741	0.932632	0.361125	0.425785	-6.24904	0	0	0	0	-0.0729169	-2.38741	-0.0974169	0.923277	0.945813	-6.1388	0	0	0	0	-1.75748	-2.38741	-1.79215	0.0868634	0.15124	-4.52578	0
22822	PHLDA1	pleckstrin homology like domain family A member 1	-2.36516	2.33422	-5.3409	2.31099e-05	0.000157584	2.47649	0	1	0	1	-2.19857	2.33422	-5.43653	1.83817e-05	5.72966e-05	2.49555	0	1	0	1	1.1225	2.33422	5.455	1.75884e-05	6.0123e-05	1.8689	1	0	0	0	1.08073	2.33422	5.28072	2.6701e-05	0.000193739	1.86906	1	0	0	0	3.30558	2.33422	20.7605	5.98367e-16	1.51889e-13	26.6187	1
2766	GMPR	guanosine monophosphate reductase	-2.34587	1.21724	-7.19011	3.2955e-07	4.54156e-06	6.8129	0	1	0	1	-0.184267	1.21724	-0.951336	0.351761	0.41316	-6.92795	0	0	0	0	-1.2299	1.21724	-4.64687	0.000124059	0.000344407	0.65774	0	1	0	0	0.866053	1.21724	5.37694	2.11979e-05	0.00016101	2.38511	1	0	0	0	-0.314554	1.21724	-1.45863	0.158784	0.245887	-5.94585	0
50650	ARHGEF3	Rho guanine nucleotide exchange factor 3	-2.38091	2.66814	-10.1962	8.3936e-10	2.65792e-08	12.6321	0	1	0	1	-0.0815408	2.66814	-0.628381	0.536219	0.595051	-7.60092	0	0	0	0	3.17623	2.66814	36.1898	4.11988e-21	6.6844e-19	38.5144	1	0	1	0	-0.730304	2.66814	-4.60107	0.000138725	0.000758075	0.48365	0	1	0	0	0.0958267	2.66814	0.714216	0.482597	0.587494	-7.22345	0
140628	GATA5	GATA binding protein 5	-1.90041	-2.9627	-2.34496	0.0284512	0.0576645	-3.60557	0	0	0	0	0.636332	-2.9627	1.18558	0.248426	0.30433	-5.86782	0	0	0	0	-2.63685	-2.9627	-3.19934	0.00413558	0.00806415	-2.02432	0	1	0	1	-0.193071	-2.9627	-0.303602	0.764282	0.824136	-5.97619	0	0	0	0	-1.73619	-2.9627	-2.14205	0.043503	0.0869326	-3.89393	0
53916	RAB4B	RAB4B, member RAS oncogene family	-1.32888	-1.92727	-1.78276	0.088421	0.147459	-4.7477	0	0	0	0	1.36327	-1.92727	3.06791	0.00562802	0.0101459	-2.86737	1	0	0	0	-0.499946	-1.92727	-0.765027	0.452378	0.517633	-6.29845	0	0	0	0	-1.10937	-1.92727	-1.5564	0.13387	0.21168	-4.93574	0	0	0	0	-0.309169	-1.92727	-0.486999	0.631072	0.718808	-6.16655	0
196500	PIANP	PILR alpha associated neural protein	-2.14436	-0.630006	-3.12884	0.00488087	0.0133615	-2.26459	0	1	0	1	0.567283	-0.630006	1.43185	0.16623	0.213336	-6.03957	0	0	0	0	-1.79993	-0.630006	-2.76304	0.011342	0.0199375	-3.26685	0	1	0	1	-2.26752	-0.630006	-3.25356	0.00363868	0.0112219	-1.86007	0	1	0	1	-1.55879	-0.630006	-2.47074	0.0217006	0.0494961	-3.60247	0
728489	DNLZ	DNL-type zinc finger	-1.32305	-1.76171	-1.81196	0.0836544	0.140913	-4.72746	0	0	0	0	-0.986215	-1.76171	-1.49742	0.148484	0.193112	-5.44578	0	0	0	0	-2.23208	-1.76171	-2.64968	0.0146308	0.0250419	-3.27875	0	1	0	1	0.309158	-1.76171	0.563984	0.578465	0.667196	-6.17228	0	0	0	0	1.09559	-1.76171	2.26501	0.0336965	0.0706427	-4.20182	0
83698	CALN1	calneuron 1	-1.49478	-4.10537	-2.03884	0.0536496	0.0976903	-4.12095	0	0	0	0	-0.842971	-4.10537	-1.16872	0.255016	0.311578	-5.49492	0	0	0	0	-1.40159	-4.10537	-1.91173	0.069012	0.100139	-4.50768	0	0	0	0	-0.611889	-4.10537	-0.848272	0.405414	0.509267	-5.45184	0	0	0	0	-0.538482	-4.10537	-0.746609	0.463198	0.569873	-5.62098	0
90362	FAM110B	family with sequence similarity 110 member B	-2.35779	3.6431	-10.2937	7.04797e-10	2.28703e-08	12.7114	0	1	0	1	-5.88658	3.6431	-12.2814	2.51593e-11	3.58332e-10	15.943	0	1	0	1	0.409353	3.6431	3.12306	0.00494743	0.00946313	-3.87512	1	0	0	0	1.37047	3.6431	11.7811	5.59826e-11	3.28386e-09	14.9984	1	0	0	0	1.20519	3.6431	10.1149	9.71947e-10	3.04711e-08	12.0016	1
90249	UNC5A	unc-5 netrin receptor A	-2.35239	2.39905	-3.1033	0.00518164	0.0140022	-2.83871	0	1	0	1	-3.74389	2.39905	-3.83637	0.000897131	0.00192778	-1.08066	0	1	0	1	1.14312	2.39905	3.21598	0.00397645	0.00778666	-3.53486	1	0	0	0	1.89634	2.39905	6.04031	4.42133e-06	4.42532e-05	3.57238	1	0	1	0	2.76957	2.39905	9.53993	2.80215e-09	7.44905e-08	10.934	1
113730	KLHDC7B	kelch domain containing 7B	-2.33394	1.60058	-4.26246	0.000317319	0.00138222	0.0288226	0	1	0	1	4.07987	1.60058	22.4477	1.15392e-16	8.77311e-15	28.2126	1	0	1	0	-0.14422	1.60058	-0.421265	0.677646	0.728917	-7.38336	0	0	0	0	0.727352	1.60058	2.60036	0.016326	0.0385215	-4.16017	1	0	0	0	-3.231	1.60058	-4.83864	7.77653e-05	0.000456953	1.58122	0
135	ADORA2A	adenosine A2a receptor	-1.65364	-2.51802	-1.85163	0.0775368	0.132506	-4.51598	0	0	0	0	0.0945854	-2.51802	0.144512	0.886411	0.906926	-6.55207	0	0	0	0	-2.27163	-2.51802	-2.31277	0.0304651	0.048263	-3.83005	0	1	0	1	0.195401	-2.51802	0.292232	0.772845	0.830582	-6.11674	0	0	0	0	-0.935433	-2.51802	-1.14447	0.264719	0.367969	-5.44193	0
216	ALDH1A1	aldehyde dehydrogenase 1 family member A1	-2.06389	-2.45927	-2.78576	0.010773	0.0259125	-2.7958	0	1	0	1	-1.95312	-2.45927	-2.73754	0.0120142	0.0201426	-3.02572	0	1	0	1	-3.18622	-2.45927	-3.99688	0.000606958	0.00143084	-0.256299	0	1	0	1	1.30715	-2.45927	2.95727	0.00727559	0.0198721	-2.62805	1	0	0	0	-1.44593	-2.45927	-2.0858	0.0487964	0.0952919	-4.0693	0
55451	LINC00216	long intergenic non-protein coding RNA 216	-2.08934	-1.00799	-3.6868	0.00128929	0.00439964	-0.994244	0	1	0	1	0.434424	-1.00799	1.26342	0.219651	0.27299	-6.15548	0	0	0	0	-0.375331	-1.00799	-0.882949	0.386803	0.451964	-6.40737	0	0	0	0	0.31523	-1.00799	0.854297	0.40214	0.506229	-6.12841	0	0	0	0	0.524952	-1.00799	1.45508	0.159756	0.247148	-5.58591	0
100287846	LOC100287846	uncharacterized LOC100287846	-1.59148	-2.39086	-2.33772	0.0288931	0.0584472	-3.70567	0	0	0	0	-0.597871	-2.39086	-1.06746	0.297329	0.356387	-5.91506	0	0	0	0	-0.687207	-2.39086	-1.15122	0.261989	0.322603	-5.82167	0	0	0	0	0.652148	-2.39086	1.37705	0.182338	0.270692	-5.34632	0	0	0	0	0.293842	-2.39086	0.574082	0.571731	0.669188	-6.12619	0
101928525	LOC101928525	uncharacterized LOC101928525	-2.09796	-1.60732	-3.08828	0.00536676	0.0144158	-2.25159	0	1	0	1	-1.01702	-1.60732	-1.84276	0.0788708	0.110061	-4.94624	0	0	0	0	-1.3275	-1.60732	-2.17104	0.0409822	0.0629985	-4.34035	0	0	0	0	-0.240743	-1.60732	-0.479128	0.636572	0.718626	-6.15443	0	0	0	0	0.289056	-1.60732	0.622752	0.539844	0.640246	-6.25567	0
7145	TNS1	tensin 1	-2.30766	2.55715	-7.98639	6.03693e-08	1.06752e-06	8.3784	0	1	0	1	1.14812	2.55715	8.68437	1.46189e-08	9.88709e-08	9.10238	1	0	0	0	-4.49783	2.55715	-9.68107	2.1527e-09	1.82343e-08	11.715	0	1	0	1	-0.185413	2.55715	-1.04793	0.30604	0.407036	-6.72747	0	0	0	0	1.26852	2.55715	9.28153	4.56993e-09	1.11334e-07	10.5702	1
84617	TUBB6	tubulin beta 6 class V	-2.30715	2.5329	-8.36436	2.77853e-08	5.51246e-07	9.15478	0	1	0	1	-2.89621	2.5329	-9.66891	2.20194e-09	1.8355e-08	11.6521	0	1	0	1	-0.411676	2.5329	-2.2916	0.031861	0.050183	-5.21853	0	0	0	0	2.19101	2.5329	19.4411	2.36432e-15	7.59262e-13	25.2836	1	0	1	0	1.04941	2.5329	7.84303	8.14341e-08	1.35191e-06	7.64736	1
56853	CELF4	CUGBP Elav-like family member 4	-2.2792	0.312324	-6.07922	4.03875e-06	3.65547e-05	4.41643	0	1	0	1	1.31426	0.312324	7.67165	1.16887e-07	6.34115e-07	7.41075	1	0	0	0	-3.41113	0.312324	-7.33347	2.41268e-07	1.29284e-06	7.12593	0	1	0	1	0.376485	0.312324	1.70347	0.102556	0.170905	-5.41175	0	0	0	0	-0.500385	0.312324	-1.8356	0.0799609	0.141721	-5.10505	0
150356	CHADL	chondroadherin like	-2.04852	-2.01081	-2.84225	0.00947402	0.0232609	-2.72514	0	1	0	1	-2.26633	-2.01081	-3.14378	0.00471278	0.00865155	-2.19871	0	1	0	1	3.19351	-2.01081	10.7503	3.15576e-10	3.24187e-09	13.5537	1	0	1	0	0.93904	-2.01081	2.11781	0.0457172	0.0889257	-4.31513	0	0	0	0	0.432004	-2.01081	0.879049	0.388868	0.499429	-6.00303	0
220164	DOK6	docking protein 6	-1.9603	-2.48478	-3.16129	0.00452299	0.0125676	-2.02554	0	1	0	1	4.76622	-2.48478	23.1124	6.2233e-17	5.26572e-15	28.6855	1	0	1	0	-3.16068	-2.48478	-4.73681	9.96348e-05	0.000283554	1.42178	0	1	0	1	-3.23228	-2.48478	-4.84412	7.6736e-05	0.000466282	1.4788	0	1	0	1	-3.13569	-2.48478	-4.69937	0.000109153	0.00061068	1.26417	0
7220	TRPC1	transient receptor potential cation channel subfamily C member 1	-2.25356	0.292024	-5.38961	2.05646e-05	0.000142953	2.84555	0	1	0	1	2.39584	0.292024	15.2513	3.46506e-13	8.76738e-12	20.252	1	0	1	0	-1.23512	0.292024	-3.51252	0.00196241	0.00412903	-1.85807	0	1	0	0	-0.925646	0.292024	-2.83727	0.00958225	0.0249183	-3.04156	0	1	0	0	-1.47107	0.292024	-3.97441	0.000641129	0.00265808	-0.473405	0
644353	ZCCHC18	zinc finger CCHC-type containing 18	-1.79346	-2.39376	-2.41539	0.0244638	0.0509342	-3.5401	0	0	0	0	2.94324	-2.39376	9.10339	6.43402e-09	4.74057e-08	10.5895	1	0	1	0	-3.26587	-2.39376	-3.93139	0.00071198	0.00165024	-0.405769	0	1	0	1	0.385125	-2.39376	0.73232	0.471697	0.571352	-5.94861	0	0	0	0	2.17123	-2.39376	5.51181	1.53597e-05	0.000117061	3.09349	1
55509	BATF3	basic leucine zipper ATF-like transcription factor 3	-2.28793	-0.106933	-5.06587	4.48186e-05	0.000272023	2.12769	0	1	0	1	0.82784	-0.106933	3.51651	0.00194368	0.00388341	-2.14375	1	0	0	0	-4.47032	-0.106933	-6.85879	6.84539e-07	3.27954e-06	6.0695	0	1	0	1	0.105583	-0.106933	0.366714	0.717333	0.785259	-6.58205	0	0	0	0	1.21372	-0.106933	5.22359	3.06332e-05	0.000209794	2.18529	1
3359	HTR3A	5-hydroxytryptamine receptor 3A	-2.26589	0.276999	-5.97555	5.14194e-06	4.46353e-05	4.18438	0	1	0	1	-1.63623	0.276999	-5.04744	4.68618e-05	0.000133486	1.86088	0	1	0	1	1.22121	0.276999	6.42803	1.80855e-06	7.86269e-06	4.65826	1	0	0	0	1.7328	0.276999	10.286	7.14623e-10	2.75639e-08	12.7797	1	0	1	0	2.43944	0.276999	16.2632	9.40759e-14	1.02108e-11	21.6316	1
64127	NOD2	nucleotide binding oligomerization domain containing 2	-2.23754	-0.715461	-4.04026	0.000546021	0.00215641	-0.208187	0	1	0	1	2.48753	-0.715461	11.358	1.123e-10	1.35018e-09	14.5075	1	0	1	0	-3.81902	-0.715461	-5.26058	2.80251e-05	9.12409e-05	2.60008	0	1	0	1	0.120599	-0.715461	0.32807	0.745958	0.808755	-6.45984	0	0	0	0	-0.220554	-0.715461	-0.552887	0.585911	0.681125	-6.38535	0
8787	RGS9	regulator of G protein signaling 9	-1.46479	-2.23281	-1.96913	0.0616498	0.109744	-4.38525	0	0	0	0	2.72253	-2.23281	7.79274	9.05082e-08	5.0655e-07	7.93989	1	0	1	0	-2.58428	-2.23281	-2.93634	0.00763544	0.0139777	-2.59646	0	1	0	1	-0.381195	-2.23281	-0.611609	0.547061	0.640741	-5.9398	0	0	0	0	-0.183192	-2.23281	-0.2991	0.767669	0.828981	-6.20011	0
6480	ST6GAL1	ST6 beta-galactoside alpha-2,6-sialyltransferase 1	-2.30014	3.87288	-12.6419	1.43559e-11	7.68123e-10	16.6075	0	1	0	1	-0.548042	3.87288	-4.57585	0.000147535	0.000376079	-0.28497	0	1	0	0	-6.32218	3.87288	-14.0625	1.76367e-12	2.99748e-11	18.3512	0	1	0	1	0.712831	3.87288	6.87291	6.63343e-07	9.15762e-06	5.4269	1	0	0	0	1.56335	3.87288	16.0597	1.21589e-13	1.27571e-11	21.1933	1
127495	LRRC39	leucine rich repeat containing 39	-2.19176	-0.484334	-4.35216	0.000254841	0.00115494	0.48959	0	1	0	1	-0.415226	-0.484334	-1.19048	0.246534	0.302224	-6.20004	0	0	0	0	0.229307	-0.484334	0.699566	0.491524	0.555838	-6.78066	0	0	0	0	0.236512	-0.484334	0.733291	0.471117	0.570912	-6.32614	0	0	0	0	-1.23825	-0.484334	-2.83032	0.00973539	0.0257462	-2.94668	0
344405	PRORSD1P	prolyl-tRNA synthetase associated domain containing 1, pseudogene	-2.26414	1.9188	-8.32119	3.03311e-08	5.91512e-07	9.11668	0	1	0	1	1.57046	1.9188	14.1778	1.49883e-12	3.03976e-11	18.5755	1	0	0	0	1.05992	1.9188	8.20294	3.86122e-08	2.48845e-07	8.2128	1	0	0	0	0.850693	1.9188	6.40041	1.9263e-06	2.22749e-05	4.64436	1	0	0	0	0.00701791	1.9188	0.0428259	0.966226	0.977217	-7.26692	0
283985	FADS6	fatty acid desaturase 6	-1.84142	-2.66074	-2.96143	0.00720591	0.0185411	-2.44129	0	1	0	1	-3.27703	-2.66074	-4.89631	6.7596e-05	0.000186211	1.78185	0	1	0	1	-2.96375	-2.66074	-4.42824	0.000211595	0.000558552	0.721481	0	1	0	1	0.00590452	-2.66074	0.0124421	0.990185	0.993594	-6.10402	0	0	0	0	0.788562	-2.66074	1.85538	0.0769794	0.137468	-4.69978	0
10855	HPSE	heparanase	-2.26231	1.05274	-6.16263	3.32847e-06	3.11436e-05	4.55675	0	1	0	1	2.06221	1.05274	14.5006	9.56058e-13	2.09269e-11	19.1433	1	0	1	0	-2.90144	1.05274	-6.85838	6.85158e-07	3.2805e-06	6.07394	0	1	0	1	-0.608918	1.05274	-2.33485	0.0290699	0.0616081	-4.28344	0	0	0	0	-0.243166	1.05274	-0.992323	0.331821	0.440357	-6.46426	0
1272	CNTN1	contactin 1	-1.72757	-3.8917	-2.98252	0.006863	0.0177911	-2.36034	0	1	0	1	-1.94765	-3.8917	-3.36249	0.00280957	0.00542541	-1.63686	0	1	0	1	-1.63437	-3.8917	-2.82164	0.00992977	0.0176741	-2.81351	0	1	0	1	-1.70598	-3.8917	-2.94525	0.00748016	0.0203092	-2.37235	0	1	0	1	-1.60939	-3.8917	-2.7785	0.0109518	0.0282834	-2.72257	0
10290	SPEG	striated muscle enriched protein kinase	-2.23251	0.0170517	-4.45303	0.000199152	0.000944051	0.686118	0	1	0	1	2.81581	0.0170517	15.4211	2.77031e-13	7.18271e-12	20.4915	1	0	1	0	-4.15083	0.0170517	-5.94394	5.53627e-06	2.12615e-05	4.12854	0	1	0	1	-0.956728	0.0170517	-2.40556	0.0249876	0.0544072	-3.85494	0	0	0	0	-0.0436091	0.0170517	-0.128661	0.898794	0.929439	-6.72429	0
284119	CAVIN1	caveolae associated protein 1	-2.25305	3.24211	-9.73855	1.93488e-09	5.4966e-08	11.7313	0	1	0	1	-0.520382	3.24211	-3.57251	0.00169881	0.0034356	-2.60622	0	1	0	0	-1.68318	3.24211	-8.20392	3.85347e-08	2.48447e-07	8.45059	0	1	0	1	-0.723141	3.24211	-4.50169	0.00017683	0.000927957	0.101397	0	1	0	0	0.958885	3.24211	8.12448	4.53667e-08	8.07672e-07	8.10743	1
57502	NLGN4X	neuroligin 4 X-linked	-2.2626	4.98802	-16.9043	4.2665e-14	4.55002e-12	22.3626	0	1	0	1	-0.45945	4.98802	-4.87617	7.09848e-05	0.000194695	0.202946	0	1	0	0	1.35718	4.98802	15.8084	1.67563e-13	3.52083e-12	20.4919	1	0	0	0	-0.478821	4.98802	-4.92893	6.24501e-05	0.000393924	0.744524	0	1	0	0	-0.198594	4.98802	-2.08946	0.0484347	0.0947383	-5.84279	0
23281	MTUS2	microtubule associated scaffold protein 2	-2.12188	-1.20891	-3.8631	0.000840689	0.00308553	-0.577134	0	1	0	1	1.65801	-1.20891	6.24283	2.76575e-06	1.05138e-05	4.46139	1	0	1	0	-1.49939	-1.20891	-2.97432	0.00699443	0.0129185	-2.76798	0	1	0	0	1.3304	-1.20891	4.46812	0.000191943	0.00099303	0.616661	1	0	0	0	-0.305331	-1.20891	-0.74233	0.465734	0.572232	-6.14904	0
79825	EFCC1	EF-hand and coiled-coil domain containing 1	-2.27822	3.22933	-9.9303	1.35947e-09	4.07529e-08	12.0873	0	1	0	1	-2.04245	3.22933	-9.91283	1.40363e-09	1.24103e-08	11.8869	0	1	0	1	0.731117	3.22933	6.05305	4.29219e-06	1.69682e-05	3.1637	1	0	0	0	0.995009	3.22933	8.67459	1.49057e-08	3.82062e-07	9.32419	1	0	0	0	1.18825	3.22933	10.505	4.84517e-10	1.66492e-08	12.7371	1
3488	IGFBP5	insulin like growth factor binding protein 5	-2.2626	1.90898	-5.69686	9.8992e-06	7.68971e-05	3.38707	0	1	0	1	-2.93936	1.90898	-6.72578	9.21712e-07	3.94708e-06	5.69935	0	1	0	1	-0.127379	1.90898	-0.505725	0.618075	0.674708	-7.40909	0	0	0	0	-3.73936	1.90898	-7.00289	4.97225e-07	7.20564e-06	6.39214	0	1	0	1	-1.15451	1.90898	-3.61459	0.00153495	0.00557218	-1.6594	0
284836	LINC00319	long intergenic non-protein coding RNA 319	-2.23279	0.264385	-5.09178	4.20976e-05	0.000258599	2.15657	0	1	0	1	-4.34058	0.264385	-7.19762	3.2419e-07	1.56219e-06	6.80009	0	1	0	1	-1.754	0.264385	-4.29701	0.000291617	0.000742982	0.0848908	0	1	0	1	1.64515	0.264385	8.17858	4.05909e-08	8.9596e-07	8.75328	1	0	1	0	0.529975	0.264385	2.04099	0.0534187	0.1023	-4.94148	0
1620	BRINP1	BMP/retinoic acid inducible neural specific 1	-1.65859	-2.28728	-2.18807	0.0395647	0.0756034	-3.99369	0	0	0	0	3.85174	-2.28728	13.3001	5.31573e-12	9.21354e-11	17.6313	1	0	1	0	-0.333623	-2.28728	-0.528105	0.602709	0.660224	-6.4091	0	0	0	0	1.6862	-2.28728	3.80563	0.000966679	0.0037583	-0.818596	1	0	1	0	-0.459355	-2.28728	-0.706683	0.487176	0.59178	-5.94009	0
84631	SLITRK2	SLIT and NTRK like family member 2	-1.5293	-4.07269	-2.68043	0.0136592	0.0315681	-2.961	0	1	0	0	6.30777	-4.07269	32.6566	3.80176e-20	1.0141e-17	35.0117	1	0	1	0	-0.581697	-4.07269	-1.03633	0.311296	0.37507	-5.68961	0	0	0	0	-1.50771	-4.07269	-2.64259	0.0148639	0.0356925	-2.94408	0	1	0	0	-1.41113	-4.07269	-2.4733	0.0215801	0.0493072	-3.29739	0
116496	NIBAN1	niban apoptosis regulator 1	-2.24434	5.87452	-15.5234	2.42322e-13	2.02487e-11	20.4841	0	1	0	1	0.517679	5.87452	4.59735	0.000139993	0.000358771	-0.576673	1	0	0	0	0.526032	5.87452	4.64757	0.000123847	0.000343939	-0.507675	1	0	0	0	1.85863	5.87452	16.5614	6.49064e-14	1.27687e-11	21.8113	1	0	1	0	1.22036	5.87452	10.8687	2.57222e-10	9.76375e-09	13.206	1
51700	CYB5R2	cytochrome b5 reductase 2	-2.22046	2.22897	-10.2885	7.11392e-10	2.30368e-08	12.8078	0	1	0	1	-0.322937	2.22897	-2.47853	0.0213363	0.0337525	-4.81323	0	1	0	0	-1.94668	2.22897	-9.40826	3.5915e-09	2.90906e-08	11.1	0	1	0	1	-0.058223	2.22897	-0.449167	0.657701	0.73651	-7.14553	0	0	0	0	0.206593	2.22897	1.6556	0.111987	0.186325	-6.05068	0
27324	TOX3	TOX high mobility group box family member 3	-2.2279	4.42177	-8.5818	1.79337e-08	3.76321e-07	9.25528	0	1	0	1	1.01151	4.42177	6.64434	1.10708e-06	4.64374e-06	4.39288	1	0	0	0	-4.12252	4.42177	-9.73996	1.92983e-09	1.65603e-08	11.6958	0	1	0	1	1.71518	4.42177	11.487	9.06375e-11	4.9188e-09	14.4073	1	0	1	0	0.585612	4.42177	3.64349	0.00143156	0.00524805	-2.49377	1
54769	DIRAS2	DIRAS family GTPase 2	-1.45241	-2.51035	-2.03891	0.0536429	0.0976894	-4.23345	0	0	0	0	-3.44152	-2.51035	-4.19467	0.000374501	0.000874984	0.205143	0	1	0	1	-0.348528	-2.51035	-0.575769	0.57061	0.630326	-6.33885	0	0	0	0	1.01946	-2.51035	2.13341	0.0442812	0.0867219	-4.21158	0	0	0	0	1.51428	-2.51035	3.40084	0.00256404	0.00850788	-1.75167	1
6623	SNCG	synuclein gamma	-2.33805	-0.210972	-3.8953	0.000777357	0.00289358	-0.577507	0	1	0	1	-4.65745	-0.210972	-5.51684	1.51765e-05	4.81252e-05	3.1721	0	1	0	1	-3.91422	-0.210972	-4.96739	5.68877e-05	0.000171941	1.91942	0	1	0	1	0.135374	-0.210972	0.352996	0.727449	0.793278	-6.55689	0	0	0	0	0.781511	-0.210972	2.28105	0.032578	0.0687375	-4.42776	0
7188	TRAF5	TNF receptor associated factor 5	-2.21256	3.02823	-9.38237	3.77207e-09	9.87767e-08	11.081	0	1	0	1	1.32752	3.02823	12.2938	2.46734e-11	3.52688e-10	15.5367	1	0	0	0	-0.710512	3.02823	-4.2398	0.000335389	0.000841306	-0.90045	0	1	0	0	0.886705	3.02823	7.45589	1.85268e-07	3.17619e-06	6.79223	1	0	0	0	-0.0044277	3.02823	-0.0307934	0.975712	0.983523	-7.55974	0
401022	HAGLR	HOXD antisense growth-associated long non-coding RNA	-2.35929	1.14931	-7.03398	4.64244e-07	6.08856e-06	6.48472	0	1	0	1	1.95466	1.14931	14.5592	8.81883e-13	1.94615e-11	19.2497	1	0	1	0	-7.09424	1.14931	-10.6311	3.88387e-10	3.92325e-09	12.5829	0	1	0	1	0.137248	1.14931	0.691533	0.496459	0.594843	-6.72451	0	0	0	0	0.440809	1.14931	2.32057	0.0299655	0.0642853	-4.62057	0
151176	ERFE	erythroferrone	-2.19005	1.63355	-6.26735	2.61387e-06	2.55509e-05	4.7276	0	1	0	1	-0.664994	1.63355	-2.83558	0.00961935	0.0165164	-3.8215	0	1	0	0	-2.74516	1.63355	-6.88852	6.40696e-07	3.09968e-06	6.0689	0	1	0	1	2.13983	1.63355	15.4211	2.77028e-13	4.00574e-11	20.5341	1	0	1	0	-0.19643	1.63355	-0.867084	0.395248	0.505971	-6.75391	0
85301	COL27A1	collagen type XXVII alpha 1 chain	-2.2878	-0.148858	-3.36241	0.00281009	0.0084755	-1.79197	0	1	0	1	1.14738	-0.148858	3.43631	0.00235564	0.00462545	-2.36709	1	0	0	0	-5.68857	-0.148858	-5.47357	1.6826e-05	5.77677e-05	3.07418	0	1	0	1	-1.03211	-0.148858	-1.91095	0.0691173	0.124033	-4.69942	0	0	0	0	-0.53537	-0.148858	-1.07355	0.294652	0.400791	-6.02325	0
51481	VCX3A	variable charge X-linked 3A	-2.21734	1.95964	-4.06126	0.000518747	0.00206684	-0.542082	0	1	0	1	-2.91979	1.95964	-4.81061	8.32517e-05	0.000224783	1.20224	0	1	0	1	-3.45672	1.95964	-4.80299	8.48088e-05	0.000245218	1.26747	0	1	0	1	-1.27543	1.95964	-2.86936	0.00890493	0.0234201	-3.26506	0	1	0	0	-2.44449	1.95964	-4.13283	0.000435583	0.00193159	-0.224062	0
144193	AMDHD1	amidohydrolase domain containing 1	-1.77808	-2.489	-2.36413	0.0273102	0.0557613	-3.63502	0	0	0	0	1.82507	-2.489	4.4642	0.000193791	0.000482196	0.447425	1	0	1	0	3.07237	-2.489	8.87848	9.96722e-09	7.27907e-08	10.1495	1	0	1	0	-1.9638	-2.489	-2.51236	0.0198174	0.0450192	-3.21541	0	1	0	1	-1.84473	-2.489	-2.36038	0.0275301	0.0600094	-3.54804	0
9423	NTN1	netrin 1	-2.12781	0.124653	-4.79349	8.67915e-05	0.000472638	1.46379	0	1	0	1	2.7773	0.124653	17.1198	3.28949e-14	1.12789e-12	22.6339	1	0	1	0	-2.45882	0.124653	-5.151	3.64886e-05	0.000115848	2.22143	0	1	0	1	-1.45068	0.124653	-3.69637	0.00125979	0.00468492	-1.03794	0	1	0	0	-1.21148	0.124653	-3.17611	0.00436803	0.0132787	-2.30444	0
116931	MED12L	mediator complex subunit 12L	-2.19525	2.25556	-7.24014	2.9548e-07	4.14506e-06	6.81106	0	1	0	1	-0.100877	2.25556	-0.57454	0.571427	0.628801	-7.52409	0	0	0	0	0.831474	2.25556	5.40308	1.99125e-05	6.71528e-05	1.8072	1	0	0	0	-0.950946	2.25556	-4.19512	0.000374092	0.00170434	-0.355263	0	1	0	0	1.09371	2.25556	7.44003	1.91697e-07	2.8328e-06	6.80477	1
4208	MEF2C	myocyte enhancer factor 2C	-2.10433	-1.96364	-2.89665	0.00836507	0.0209867	-2.61248	0	1	0	1	0.861036	-1.96364	1.99445	0.0586301	0.0840518	-4.916	0	0	0	0	-2.19679	-1.96364	-2.93614	0.0076389	0.0139824	-2.66108	0	1	0	1	-1.28111	-1.96364	-1.99244	0.0588639	0.108873	-4.24098	0	0	0	0	-1.18634	-1.96364	-1.84538	0.0784742	0.139567	-4.5616	0
10518	CIB2	calcium and integrin binding family member 2	-2.17358	1.41341	-7.06954	4.29269e-07	5.70112e-06	6.53419	0	1	0	1	0.803778	1.41341	5.28016	2.67372e-05	8.04262e-05	1.74313	1	0	0	0	4.52813	1.41341	44.6858	4.21251e-23	1.65741e-20	43.0009	1	0	1	0	-0.833378	1.41341	-3.6166	0.00152753	0.00550876	-1.54587	0	1	0	0	-0.166517	1.41341	-0.825387	0.418005	0.527979	-6.72593	0
6711	SPTBN1	spectrin beta, non-erythrocytic 1	-2.11668	0.74623	-5.0667	4.47292e-05	0.000271585	2.03742	0	1	0	1	2.2291	0.74623	14.0155	1.88504e-12	3.73168e-11	18.4655	1	0	1	0	1.41563	0.74623	7.15942	3.52424e-07	1.81434e-06	6.16649	1	0	0	0	-0.599066	0.74623	-1.96224	0.0624961	0.114248	-4.89755	0	0	0	0	0.528511	0.74623	2.18924	0.0394687	0.0802323	-4.81481	0
3816	KLK1	kallikrein 1	-2.08326	-1.62899	-2.90742	0.00816077	0.0205791	-2.62952	0	1	0	1	-2.68688	-1.62899	-3.52672	0.00189658	0.00379981	-1.35763	0	1	0	1	-3.22715	-1.62899	-3.73427	0.00114933	0.00255122	-0.859011	0	1	0	1	2.28468	-1.62899	6.80764	7.67294e-07	1.03654e-05	5.98083	1	0	1	0	1.08415	-1.62899	2.53192	0.0189859	0.0444576	-3.70235	1
441094	NR2F1-AS1	NR2F1 antisense RNA 1	-1.63033	-2.79146	-2.02717	0.0549212	0.0997173	-4.20038	0	0	0	0	4.9428	-2.79146	18.3159	8.16554e-15	3.29511e-13	24.0181	1	0	1	0	-2.8307	-2.79146	-3.27047	0.00349588	0.00693099	-1.87165	0	1	0	1	-0.784665	-2.79146	-1.10679	0.28033	0.379807	-5.38508	0	0	0	0	-2.80572	-2.79146	-3.24161	0.00374296	0.0116902	-1.80283	0
152573	SHISA3	shisa family member 3	-2.09796	-0.410811	-4.12605	0.000442847	0.00181782	-0.0474396	0	1	0	1	1.35404	-0.410811	5.46025	1.73695e-05	5.44328e-05	2.49695	1	0	0	0	1.51728	-0.410811	5.9382	5.61104e-06	2.15015e-05	3.60919	1	0	0	0	-0.221639	-0.410811	-0.614069	0.545463	0.639582	-6.33209	0	0	0	0	0.493134	-0.410811	1.54643	0.136254	0.217569	-5.58164	0
2000	ELF4	E74 like ETS transcription factor 4	-2.17819	3.41707	-13.2848	5.43746e-12	3.25379e-10	17.6036	0	1	0	1	0.727038	3.41707	8.52716	2.00077e-08	1.31037e-07	8.63908	1	0	0	0	-0.346634	3.41707	-3.17956	0.00433278	0.0084083	-3.59393	0	1	0	0	0.00299014	3.41707	0.0298904	0.976424	0.98418	-7.56778	0	0	0	0	-0.524679	3.41707	-4.6039	0.000137772	0.000740779	0.184019	0
10046	MAMLD1	mastermind like domain containing 1	-2.1322	0.00948159	-4.91733	6.42328e-05	0.000367198	1.76064	0	1	0	1	2.91884	0.00948159	18.9722	3.93184e-15	1.72684e-13	24.7728	1	0	1	0	-0.128831	0.00948159	-0.426707	0.673736	0.725406	-6.97688	0	0	0	0	-0.56047	0.00948159	-1.7258	0.0983912	0.165242	-5.12115	0	0	0	0	0.42915	0.00948159	1.58952	0.126201	0.204755	-5.60336	0
2016	EMX1	empty spiracles homeobox 1	-1.61083	-3.18402	-1.95645	0.0632144	0.111896	-4.27405	0	0	0	0	1.16766	-3.18402	2.2407	0.0354586	0.0534017	-4.29202	0	0	0	0	-2.39891	-3.18402	-2.86505	0.00899309	0.0161919	-2.72946	0	1	0	1	-1.60921	-3.18402	-1.95396	0.0635247	0.115725	-4.13477	0	0	0	0	-2.37392	-3.18402	-2.83521	0.00962728	0.0255246	-2.6154	0
28968	SLC6A16	solute carrier family 6 member 16	-2.0361	-1.03648	-4.2672	0.000313662	0.00136818	0.327176	0	1	0	1	1.90878	-1.03648	8.71811	1.36725e-08	9.30698e-08	9.75013	1	0	1	0	-1.7497	-1.03648	-3.78694	0.00101155	0.00227133	-0.931907	0	1	0	1	-0.206094	-1.03648	-0.592488	0.55956	0.650925	-6.21391	0	0	0	0	0.662421	-1.03648	2.19693	0.0388442	0.0792431	-4.39802	0
100861519	GDNF-AS1	GDNF antisense RNA 1	-2.08603	-0.578408	-4.5018	0.000176779	0.000855784	0.837588	0	1	0	1	-0.861798	-0.578408	-2.41185	0.0246512	0.0384424	-4.14135	0	1	0	0	0.534779	-0.578408	1.84085	0.0791593	0.113369	-5.43219	0	0	0	0	-0.960589	-0.578408	-2.5154	0.0196858	0.0447838	-3.54193	0	1	0	0	-1.81163	-0.578408	-4.01587	0.000579497	0.00244507	-0.248048	0
6445	SGCG	sarcoglycan gamma	-1.67373	-3.13429	-1.81878	0.0825735	0.139436	-4.49177	0	0	0	0	-2.77508	-3.13429	-2.9653	0.00714183	0.0125964	-2.48569	0	1	0	1	-2.46181	-3.13429	-2.63055	0.0152677	0.0260074	-3.2046	0	1	0	1	0.439515	-3.13429	0.653352	0.520295	0.61655	-5.87825	0	0	0	0	-1.20917	-3.13429	-1.38981	0.178481	0.270323	-5.04728	0
8029	CUBN	cubilin	-1.93372	-1.14881	-3.19891	0.00413983	0.0116945	-2.0755	0	1	0	1	0.385255	-1.14881	1.00902	0.323925	0.384343	-6.39685	0	0	0	0	0.382045	-1.14881	0.939078	0.357879	0.422624	-6.46092	0	0	0	0	-0.685398	-1.14881	-1.40511	0.173943	0.260864	-5.33161	0	0	0	0	0.381515	-1.14881	0.934712	0.360075	0.470553	-6.12492	0
26266	SLC13A4	solute carrier family 13 member 4	-2.0018	-1.32093	-3.43573	0.0023589	0.00732092	-1.53489	0	1	0	1	-0.359813	-1.32093	-0.849904	0.404526	0.466473	-6.37086	0	0	0	0	0.0332215	-1.32093	0.0794011	0.937431	0.950721	-6.80466	0	0	0	0	0.519569	-1.32093	1.3768	0.182413	0.270756	-5.53585	0	0	0	0	-0.400707	-1.32093	-0.882354	0.387117	0.497749	-5.9992	0
53335	BCL11A	BAF chromatin remodeling complex subunit BCL11A	-1.79853	-3.01384	-2.75261	0.0116125	0.0275735	-2.8316	0	1	0	1	3.66778	-3.01384	13.8502	2.38615e-12	4.52449e-11	18.3979	1	0	1	0	-2.58661	-3.01384	-3.89276	0.00078217	0.00179757	-0.490755	0	1	0	1	-2.65821	-3.01384	-4.00052	0.000601597	0.00253482	-0.248976	0	1	0	1	-1.72351	-3.01384	-2.63745	0.015035	0.036748	-3.0024	0
645784	ANKRD36BP2	ankyrin repeat domain 36B pseudogene 2	-2.13206	0.646299	-6.61357	1.18672e-06	1.34267e-05	5.58251	0	1	0	1	0.756304	0.646299	4.53906	0.000161403	0.000407469	0.125988	1	0	0	0	-2.03186	0.646299	-6.29982	2.42576e-06	1.0224e-05	4.78836	0	1	0	1	1.0325	0.646299	6.23739	2.80061e-06	3.01478e-05	4.51212	1	0	0	0	-0.203923	0.646299	-0.915252	0.369975	0.480536	-6.44091	0
6523	SLC5A1	solute carrier family 5 member 1	-2.25333	1.40576	-4.84671	7.62531e-05	0.000424054	1.44068	0	1	0	1	3.05328	1.40576	18.288	8.42729e-15	3.39204e-13	23.8868	1	0	1	0	4.41234	1.40576	28.0982	9.66509e-19	7.56762e-17	33.0553	1	0	1	0	0.327927	1.40576	1.22722	0.232699	0.327862	-6.32784	0	0	0	0	-0.128808	1.40576	-0.426771	0.67369	0.754146	-6.97639	0
9119	KRT75	keratin 75	-2.10865	-1.13481	-1.89358	0.0714961	0.123812	-4.58689	0	0	0	0	6.16433	-1.13481	19.2186	3.00537e-15	1.39937e-13	25.0481	1	0	1	0	2.57664	-1.13481	5.27003	2.73958e-05	8.94697e-05	2.02774	1	0	1	0	-1.5548	-1.13481	-1.52745	0.140888	0.220648	-5.02916	0	0	0	0	-3.75405	-1.13481	-2.6018	0.0162743	0.0392407	-3.07483	0
4163	MCC	MCC regulator of WNT signaling pathway	-2.14447	1.77798	-6.5082	1.50673e-06	1.62195e-05	5.24933	0	1	0	1	1.39611	1.77798	9.70132	2.07319e-09	1.74016e-08	11.2039	1	0	0	0	3.006	1.77798	24.9682	1.20646e-17	6.70927e-16	30.4871	1	0	1	0	-2.23787	1.77798	-6.61767	1.17577e-06	1.48749e-05	5.58897	0	1	0	1	-1.15942	1.77798	-4.27677	0.000306409	0.00144726	-0.073958	0
2199	FBLN2	fibulin 2	-2.16932	3.24687	-9.2117	5.22331e-09	1.30899e-07	10.7205	0	1	0	1	-2.19713	3.24687	-9.73381	1.95195e-09	1.65338e-08	11.583	0	1	0	1	-5.05982	3.24687	-11.0707	1.82122e-10	1.96857e-09	14.1126	0	1	0	1	-0.56157	3.24687	-3.42828	0.00240134	0.00796467	-2.48332	0	1	0	0	0.874295	3.24687	6.81344	7.57413e-07	9.2764e-06	5.27258	1
1501	CTNND2	catenin delta 2	-2.42463	-1.66531	-3.20978	0.00403509	0.0114463	-1.95494	0	1	0	1	5.65355	-1.66531	25.554	7.35973e-18	8.77481e-16	30.915	1	0	1	0	-0.0537349	-1.66531	-0.101907	0.919753	0.936413	-6.69359	0	0	0	0	-2.23632	-1.66531	-3.02959	0.00615324	0.0172866	-2.24954	0	1	0	1	-4.02021	-1.66531	-4.62222	0.000131749	0.000715234	1.10332	0
54550	NECAB2	N-terminal EF-hand calcium binding protein 2	-2.09166	-0.521009	-3.90194	0.000764904	0.00285533	-0.552006	0	1	0	1	-0.287038	-0.521009	-0.777827	0.444949	0.506811	-6.60925	0	0	0	0	-3.7711	-0.521009	-5.31093	2.48325e-05	8.19316e-05	2.71019	0	1	0	1	0.731142	-0.521009	2.3162	0.0302446	0.0635754	-4.21617	0	0	0	0	0.381958	-0.521009	1.10597	0.28068	0.386152	-6.08811	0
23682	RAB38	RAB38, member RAS oncogene family	-1.4062	-4.18428	-1.83087	0.0806875	0.136897	-4.45392	0	0	0	0	7.39625	-4.18428	30.3482	1.84661e-19	3.98109e-17	33.8796	1	0	1	0	0.215089	-4.18428	0.312086	0.757912	0.799626	-6.25309	0	0	0	0	-1.38461	-4.18428	-1.80277	0.0851307	0.146907	-4.34813	0	0	0	0	-1.28803	-4.18428	-1.67701	0.107682	0.180287	-4.60197	0
285382	C3orf70	chromosome 3 open reading frame 70	-2.19417	0.541505	-4.27824	0.000305309	0.00134104	0.21029	0	1	0	1	2.19586	0.541505	10.7539	3.13634e-10	3.30608e-09	13.306	1	0	1	0	-4.90299	0.541505	-5.94778	5.48669e-06	2.11064e-05	4.13559	0	1	0	1	-1.51294	0.541505	-3.34318	0.00294175	0.00942724	-1.88789	0	1	0	0	-1.4447	0.541505	-3.17675	0.00436146	0.0132613	-2.3365	0
51176	LEF1	lymphoid enhancer binding factor 1	-2.15113	3.06197	-10.5268	4.66287e-10	1.63439e-08	13.1713	0	1	0	1	1.72192	3.06197	18.582	6.0548e-15	2.51426e-13	24.0823	1	0	1	0	1.3623	3.06197	13.6476	3.19523e-12	5.12083e-11	17.6301	1	0	0	0	-1.23238	3.06197	-7.48219	1.75095e-07	3.02486e-06	7.19945	0	1	0	0	-1.02654	3.06197	-6.3975	1.9392e-06	2.06071e-05	4.66741	0
2669	GEM	GTP binding protein overexpressed in skeletal muscle	-2.15637	-1.17916	-3.74066	0.00113167	0.00395082	-0.852437	0	1	0	1	3.32727	-1.17916	16.0969	1.15991e-13	3.35564e-12	21.4246	1	0	1	0	-1.20618	-1.17916	-2.40905	0.0248003	0.040122	-3.9777	0	1	0	0	1.29728	-1.17916	4.12352	0.000445598	0.0019699	-0.192845	1	0	0	0	-2.44532	-1.17916	-3.98197	0.000629437	0.00261638	-0.255847	0
286122	C8orf31	chromosome 8 open reading frame 31	-1.60278	-3.18668	-1.76751	0.0910002	0.151136	-4.56816	0	0	0	0	-1.83225	-3.18668	-2.02019	0.0556944	0.0802159	-4.29839	0	0	0	0	-2.39086	-3.18668	-2.59282	0.0166011	0.028012	-3.27767	0	1	0	1	-1.60679	-3.18668	-1.77147	0.0903248	0.154229	-4.40863	0	0	0	0	0.147688	-3.18668	0.207223	0.83774	0.881955	-6.09855	0
781	CACNA2D1	calcium voltage-gated channel auxiliary subunit alpha2delta 1	-1.63921	-3.96569	-2.14072	0.0436221	0.0819926	-3.94971	0	0	0	0	-0.624188	-3.96569	-0.875648	0.390674	0.452517	-5.83183	0	0	0	0	-1.54601	-3.96569	-2.01902	0.0558251	0.0829236	-4.3297	0	0	0	0	-1.61762	-3.96569	-2.11252	0.0462131	0.089735	-3.86823	0	0	0	0	-1.52103	-3.96569	-1.98639	0.0595767	0.111754	-4.13444	0
51232	CRIM1	cysteine rich transmembrane BMP regulator 1	-2.11892	3.04376	-8.40771	2.54499e-08	5.10882e-07	9.14677	0	1	0	1	0.415106	3.04376	3.04619	0.00592014	0.0106251	-3.94377	1	0	0	0	0.785168	3.04376	5.82034	7.39817e-06	2.76627e-05	2.64878	1	0	0	0	-0.761731	3.04376	-4.17859	0.000389513	0.00175952	-0.622281	0	1	0	0	-0.683517	3.04376	-3.72769	0.0011678	0.00442865	-1.79933	0
26468	LHX6	LIM homeobox 6	-2.22961	1.55421	-6.39583	1.94659e-06	2.00362e-05	5.03554	0	1	0	1	-6.97653	1.55421	-9.09267	6.56864e-09	4.82845e-08	10.0929	0	1	0	1	1.82461	1.55421	11.8543	4.97241e-11	6.06634e-10	15.0621	1	0	1	0	1.0049	1.55421	5.73127	9.12614e-06	8.03733e-05	3.17384	1	0	0	0	1.27067	1.55421	7.47919	1.76225e-07	2.63873e-06	7.05296	1
100505879	KIF25-AS1	KIF25 antisense RNA 1	-1.43629	-4.16336	-1.78459	0.0881143	0.147041	-4.52593	0	0	0	0	-1.65638	-4.16336	-2.05805	0.0516144	0.0749707	-4.21722	0	0	0	0	-1.3431	-4.16336	-1.6688	0.109316	0.150254	-4.88752	0	0	0	0	-0.559034	-4.16336	-0.706016	0.487582	0.586037	-5.55523	0	0	0	0	-1.31812	-4.16336	-1.63776	0.115685	0.191225	-4.65849	0
51761	ATP8A2	ATPase phospholipid transporting 8A2	-2.12469	0.163178	-3.40694	0.00252696	0.00776138	-1.76285	0	1	0	1	1.37721	0.163178	4.68907	0.000111927	0.000293684	0.506813	1	0	0	0	-4.78293	0.163178	-4.90602	6.60217e-05	0.000195862	1.79336	0	1	0	1	2.21365	0.163178	8.44689	2.35139e-08	5.65843e-07	9.25773	1	0	1	0	0.713694	0.163178	1.97636	0.0607744	0.113633	-5.07201	0
340120	ANKRD34B	ankyrin repeat domain 34B	-2.13778	-0.532591	-4.63865	0.000126573	0.000649495	1.15616	0	1	0	1	-0.0859979	-0.532591	-0.281522	0.780939	0.816342	-6.90839	0	0	0	0	-4.41698	-0.532591	-6.59631	1.23394e-06	5.59322e-06	5.49378	0	1	0	1	-2.0839	-0.532591	-4.53881	0.0001615	0.000861881	0.978969	0	1	0	1	-0.566159	-0.532591	-1.58757	0.126642	0.205346	-5.29563	0
55859	BEX1	brain expressed X-linked 1	-2.12327	1.79631	-6.2625	2.6432e-06	2.57897e-05	4.69254	0	1	0	1	2.05384	1.79631	14.4659	1.00298e-12	2.17722e-11	19.0179	1	0	1	0	-2.20822	1.79631	-6.26734	2.61391e-06	1.0938e-05	4.57849	0	1	0	1	-0.729004	1.79631	-2.9213	0.00790441	0.0212431	-3.21861	0	1	0	0	-2.36423	1.79631	-6.45534	1.69936e-06	1.84572e-05	5.2138	0
401089	FOXL2NB	FOXL2 neighbor	-1.97194	-2.08805	-3.16404	0.00449378	0.0124931	-2.05352	0	1	0	1	-1.79795	-2.08805	-3.06359	0.00568509	0.0102347	-2.40947	0	1	0	1	1.16574	-2.08805	3.06543	0.00566067	0.0106871	-2.79951	1	0	0	0	-1.28252	-2.08805	-2.27556	0.0329566	0.0682014	-3.73859	0	0	0	0	-0.326584	-2.08805	-0.664573	0.513224	0.615681	-6.02495	0
29944	PNMA3	PNMA family member 3	-2.1192	3.33959	-10.3977	5.85716e-10	1.97486e-08	12.9068	0	1	0	1	-1.54689	3.33959	-9.17662	5.58721e-09	4.19521e-08	10.3677	0	1	0	0	-3.45277	3.33959	-11.9731	4.10633e-11	5.11682e-10	15.6093	0	1	0	1	-0.130582	3.33959	-1.00302	0.326746	0.428921	-6.99773	0	0	0	0	0.355481	3.33959	2.93887	0.00759104	0.0210479	-3.89231	1
5733	PTGER3	prostaglandin E receptor 3	-2.15502	-1.09381	-3.93479	0.000706102	0.00266554	-0.416058	0	1	0	1	1.49059	-1.09381	5.4246	1.89136e-05	5.87802e-05	2.55949	1	0	0	0	2.40053	-1.09381	9.76311	1.84889e-09	1.59615e-08	11.7488	1	0	1	0	-1.09584	-1.09381	-2.38243	0.026261	0.056748	-3.68995	0	0	0	0	-0.796216	-1.09381	-1.79038	0.0871546	0.151629	-4.83647	0
4005	LMO2	LIM domain only 2	-2.04908	-0.291211	-4.27584	0.000307112	0.00134738	0.281742	0	1	0	1	1.19812	-0.291211	4.9765	5.56449e-05	0.00015655	1.32302	1	0	0	0	-1.36497	-0.291211	-3.16268	0.00450816	0.00870652	-2.52935	0	1	0	0	-0.822446	-0.291211	-2.13519	0.0441193	0.0864372	-4.33197	0	0	0	0	0.858336	-0.291211	3.07537	0.00553104	0.0161169	-2.8016	1
140885	SIRPA	signal regulatory protein alpha	-2.08666	1.89818	-6.22648	2.87195e-06	2.7577e-05	4.59172	0	1	0	1	2.51914	1.89818	19.1996	3.06809e-15	1.42016e-13	24.8874	1	0	1	0	-5.39211	1.89818	-8.49507	2.13397e-08	1.45199e-07	9.41828	0	1	0	1	0.686366	1.89818	3.8167	0.000941032	0.00367402	-1.4843	1	0	0	0	0.560264	1.89818	2.98391	0.00684106	0.019274	-3.46892	1
4907	NT5E	5'-nucleotidase ecto	-2.09692	-1.96218	-3.38958	0.00263387	0.00803261	-1.5708	0	1	0	1	-1.92294	-1.96218	-3.30184	0.00324537	0.00616185	-1.89168	0	1	0	1	6.0542	-1.96218	34.7669	9.82035e-21	1.46142e-18	37.2619	1	0	1	0	-0.197593	-1.96218	-0.430015	0.671364	0.747924	-6.10812	0	0	0	0	0.632774	-1.96218	1.56206	0.132534	0.212991	-5.25029	0
389840	MAP3K15	mitogen-activated protein kinase kinase kinase 15	-2.06518	-1.364	-3.31134	0.00317301	0.00938134	-1.79261	0	1	0	1	3.98049	-1.364	18.9228	4.15079e-15	1.79959e-13	24.7331	1	0	1	0	-2.25197	-1.364	-3.46434	0.00220276	0.00457348	-1.57075	0	1	0	1	0.45357	-1.364	1.11378	0.277383	0.376853	-5.81289	0	0	0	0	-0.816969	-1.364	-1.58825	0.126488	0.20514	-5.10017	0
23180	RFTN1	raftlin, lipid raft linker 1	-1.98459	-1.33987	-3.50405	0.00200271	0.00636484	-1.38233	0	1	0	1	2.55048	-1.33987	10.7226	3.3114e-10	3.472e-09	13.4834	1	0	1	0	-0.664601	-1.33987	-1.43762	0.164603	0.215302	-5.66351	0	0	0	0	-0.743141	-1.33987	-1.60751	0.12219	0.196728	-5.00968	0	0	0	0	-1.622	-1.33987	-2.96557	0.00713748	0.0199662	-2.50304	0
23620	NTSR2	neurotensin receptor 2	-1.88538	-1.78613	-2.89435	0.00840929	0.0210697	-2.65687	0	1	0	1	0.503493	-1.78613	1.19904	0.243256	0.298648	-6.06935	0	0	0	0	-0.877096	-1.78613	-1.56087	0.132813	0.178087	-5.37734	0	0	0	0	-0.462927	-1.78613	-0.893183	0.381418	0.485503	-5.80464	0	0	0	0	-1.78854	-1.78613	-2.74526	0.0118069	0.0301365	-2.89391	0
7479	WNT8B	Wnt family member 8B	-1.99423	-0.19408	-2.80839	0.0102336	0.0248544	-3.03184	0	1	0	1	-3.84108	-0.19408	-4.14044	0.00042756	0.000985349	0.00402261	0	1	0	1	-1.06684	-0.19408	-1.75992	0.092309	0.129711	-5.34665	0	0	0	0	2.98194	-0.19408	11.1313	1.64349e-10	8.05769e-09	14.2167	1	0	1	0	3.13351	-0.19408	11.8048	5.38686e-11	2.46449e-09	15.2955	1
125997	MBD3L2	methyl-CpG binding domain protein 3 like 2	-1.96333	-2.09385	-2.7543	0.0115683	0.0274894	-2.90272	0	1	0	1	2.11664	-2.09385	6.13122	3.57964e-06	1.32214e-05	4.29894	1	0	1	0	2.13473	-2.09385	5.85677	6.79097e-06	2.55318e-05	3.65521	1	0	1	0	-2.14014	-2.09385	-2.91486	0.00802244	0.0214942	-2.46348	0	1	0	1	-1.64238	-2.09385	-2.35883	0.0276213	0.0601667	-3.60968	0
2944	GSTM1	glutathione S-transferase mu 1	-1.57288	-3.22497	-1.96804	0.0617837	0.109928	-4.25388	0	0	0	0	-0.927563	-3.22497	-1.31102	0.20336	0.255181	-5.44629	0	0	0	0	1.51642	-3.22497	2.98899	0.00676103	0.0125345	-2.8182	1	0	0	0	-1.17915	-3.22497	-1.55992	0.133038	0.210723	-4.74264	0	0	0	0	-2.33598	-3.22497	-2.8743	0.00880471	0.0237315	-2.53834	0
113	ADCY7	adenylate cyclase 7	-2.08023	2.71945	-7.87608	7.59849e-08	1.29421e-06	8.09065	0	1	0	1	0.0411191	2.71945	0.270208	0.789517	0.823748	-7.80711	0	0	0	0	-2.34629	2.71945	-8.16884	4.14106e-08	2.64819e-07	8.60742	0	1	0	1	-0.0186646	2.71945	-0.115082	0.909423	0.936315	-7.3811	0	0	0	0	0.190786	2.71945	1.20445	0.241205	0.342637	-6.78732	0
101927501	PINCR	p53-induced noncoding RNA	-1.17485	-1.94839	-1.41328	0.171556	0.25297	-5.29205	0	0	0	0	3.35732	-1.94839	9.46118	3.24968e-09	2.5791e-08	11.1858	1	0	1	0	-1.62444	-1.94839	-1.81801	0.082696	0.117748	-4.84783	0	0	0	0	2.45721	-1.94839	5.62574	1.17151e-05	9.91786e-05	3.32695	1	0	1	0	0.277155	-1.94839	0.42112	0.67775	0.756814	-6.28295	0
3798	KIF5A	kinesin family member 5A	-2.02527	-0.24563	-4.5083	0.000173996	0.000845168	0.823114	0	1	0	1	1.05664	-0.24563	4.49713	0.000178808	0.000447319	0.192076	1	0	0	0	1.8993	-0.24563	8.98024	8.16983e-09	6.11979e-08	10.1521	1	0	1	0	-2.01988	-0.24563	-4.49443	0.000179991	0.000942662	0.867869	0	1	0	1	-2.41676	-0.24563	-4.92984	6.23126e-05	0.00037864	1.85489	0
8322	FZD4	frizzled class receptor 4	-2.09858	4.47027	-15.1502	3.96282e-13	3.18198e-11	20.1436	0	1	0	1	0.499969	4.47027	5.78281	8.08155e-06	2.73521e-05	2.3765	1	0	0	0	-0.905923	4.47027	-8.29486	3.20006e-08	2.10019e-07	8.20457	0	1	0	0	0.448513	4.47027	5.05838	4.56379e-05	0.000301538	1.02935	1	0	0	0	1.16459	4.47027	13.7736	2.66367e-12	1.79149e-10	17.957	1
284751	LINC01270	long intergenic non-protein coding RNA 1270	-2.11095	-1.36603	-3.48678	0.00208741	0.00658878	-1.40666	0	1	0	1	1.95469	-1.36603	6.82482	7.38411e-07	3.23826e-06	5.79444	1	0	1	0	-0.493572	-1.36603	-1.04291	0.308305	0.371808	-6.14873	0	0	0	0	0.139904	-1.36603	0.334002	0.741538	0.804961	-6.31331	0	0	0	0	0.164278	-1.36603	0.387812	0.701879	0.776914	-6.38786	0
101927891	PKN2-AS1	PKN2 antisense RNA 1	-2.01762	-2.03456	-2.63843	0.0150022	0.0340698	-3.13252	0	1	0	1	1.52404	-2.03456	3.73136	0.00115745	0.00242588	-1.33991	1	0	0	0	1.25541	-2.03456	2.76341	0.0113323	0.0199248	-3.47844	1	0	0	0	-1.59214	-2.03456	-2.21128	0.0377034	0.0760934	-3.82741	0	0	0	0	-2.38554	-2.03456	-2.91484	0.0080227	0.0219797	-2.48876	0
55603	TENT5A	terminal nucleotidyltransferase 5A	-2.0662	0.583472	-5.9904	4.9668e-06	4.33301e-05	4.18926	0	1	0	1	1.83974	0.583472	12.6559	1.40499e-11	2.15513e-10	16.4911	1	0	1	0	1.43318	0.583472	8.54286	1.93877e-08	1.333e-07	9.16591	1	0	0	0	-2.13399	0.583472	-6.0704	4.1224e-06	4.17599e-05	4.40819	0	1	0	1	0.0164568	0.583472	0.071652	0.943526	0.962613	-6.8998	0
124590	USH1G	USH1 protein network component sans	-2.02837	-2.02729	-2.38064	0.0263615	0.0541333	-3.6275	0	0	0	0	1.59309	-2.02729	3.55016	0.00179267	0.00361058	-1.77657	1	0	1	0	-0.420003	-2.02729	-0.626019	0.537739	0.599528	-6.38645	0	0	0	0	-1.99751	-2.02729	-2.34371	0.028527	0.0606699	-3.55733	0	0	0	0	-1.49986	-2.02729	-1.87014	0.0748193	0.134388	-4.47518	0
348487	FAM131C	family with sequence similarity 131 member C	-2.02198	-0.181205	-4.03049	0.000559189	0.00219793	-0.302085	0	1	0	1	0.288463	-0.181205	0.941066	0.356882	0.418713	-6.66884	0	0	0	0	-1.3701	-0.181205	-3.0274	0.00618459	0.0115749	-2.84654	0	1	0	0	-1.03506	-0.181205	-2.4641	0.0220165	0.0490023	-3.69926	0	1	0	0	-0.979985	-0.181205	-2.30903	0.0307075	0.065511	-4.07972	0
8609	KLF7	Kruppel like factor 7	-2.07657	1.2438	-6.31473	2.34408e-06	2.3202e-05	4.87341	0	1	0	1	-4.52963	1.2438	-9.13897	6.00713e-09	4.46788e-08	10.6151	0	1	0	1	-2.6826	1.2438	-7.1437	3.6477e-07	1.87117e-06	6.6668	0	1	0	1	2.60002	1.2438	19.6709	1.85019e-15	6.33007e-13	25.5183	1	0	1	0	2.99473	1.2438	23.4624	4.52544e-17	1.82619e-14	29.2013	1
116984	ARAP2	ArfGAP with RhoGAP domain, ankyrin repeat and PH domain 2	-2.07563	3.04845	-10.6625	3.67655e-10	1.33322e-08	13.4055	0	1	0	1	1.75661	3.04845	19.7468	1.70723e-15	8.44919e-14	25.3815	1	0	1	0	2.02247	3.04845	22.6456	9.58481e-17	4.27325e-15	28.3024	1	0	1	0	-0.436827	3.04845	-3.30308	0.00323579	0.0101748	-2.7701	0	1	0	0	-1.21855	3.04845	-7.49608	1.69957e-07	2.55715e-06	7.16996	0
57586	SYT13	synaptotagmin 13	-2.06496	-0.119801	-3.94966	0.000680987	0.00258624	-0.489107	0	1	0	1	2.34696	-0.119801	10.9455	2.2546e-10	2.45726e-09	13.7419	1	0	1	0	-1.05292	-0.119801	-2.37611	0.026619	0.0427742	-4.25851	0	1	0	0	-3.67246	-0.119801	-5.34759	2.27425e-05	0.000170195	2.70441	0	1	0	1	-2.57721	-0.119801	-4.43115	0.000210095	0.00104834	0.718667	0
100128264	HTR5A-AS1	HTR5A antisense RNA 1	-2.18583	-1.88546	-1.94024	0.0652645	0.114828	-4.39939	0	0	0	0	-2.88457	-1.88546	-2.39262	0.0256927	0.0398927	-3.6811	0	1	0	1	-3.8064	-1.88546	-2.93204	0.00771138	0.0141086	-2.59508	0	1	0	1	1.71566	-1.88546	2.89237	0.00844766	0.0224349	-2.91667	1	0	1	0	-2.06611	-1.88546	-1.8337	0.0802522	0.142103	-4.48468	0
100506544	LOC100506544	uncharacterized LOC100506544	-1.98546	-0.663779	-3.60367	0.00157591	0.00521043	-1.23061	0	1	0	1	1.80648	-0.663779	7.14558	3.63265e-07	1.7293e-06	6.37491	1	0	1	0	0.61818	-0.663779	1.78767	0.0876024	0.123894	-5.51742	0	0	0	0	-1.27187	-0.663779	-2.60507	0.0161566	0.0381962	-3.30914	0	1	0	0	-0.716079	-0.663779	-1.59237	0.125557	0.203923	-5.24185	0
93550	ZFAND4	zinc finger AN1-type containing 4	-2.07213	3.15079	-10.6408	3.81817e-10	1.37193e-08	13.3541	0	1	0	1	-1.1548	3.15079	-7.83465	8.28772e-08	4.68843e-07	7.56399	0	1	0	0	-0.41567	3.15079	-3.10466	0.00516517	0.00982706	-3.68344	0	1	0	0	0.528663	3.15079	4.85991	7.38462e-05	0.000451863	0.750072	1	0	0	0	0.651079	3.15079	6.01213	4.72135e-06	4.32352e-05	3.42242	1
84662	GLIS2	GLIS family zinc finger 2	-2.0722	3.72537	-8.3729	2.73084e-08	5.44025e-07	8.93661	0	1	0	1	0.337915	3.72537	2.3535	0.0279377	0.0430766	-5.54205	1	0	0	0	-0.833177	3.72537	-4.41312	0.000219559	0.00057648	-0.628914	0	1	0	0	0.378003	3.72537	2.55791	0.0179312	0.0416287	-4.71176	1	0	0	0	0.139757	3.72537	0.894561	0.380697	0.491381	-7.34177	0
56134	PCDHAC2	protocadherin alpha subfamily C, 2	-2.07178	-1.25073	-3.51466	0.00195235	0.00622994	-1.35828	0	1	0	1	1.3616	-1.25073	4.41851	0.000216684	0.000533589	0.172745	1	0	0	0	-3.62802	-1.25073	-4.78732	8.81046e-05	0.000253861	1.53306	0	1	0	1	-0.0467607	-1.25073	-0.111442	0.912275	0.938207	-6.36139	0	0	0	0	-2.98161	-1.25073	-4.33512	0.00026568	0.00128576	0.525109	0
283078	MKX	mohawk homeobox	-1.59406	-3.2049	-1.26147	0.220341	0.309093	-5.24368	0	0	0	0	-1.85215	-3.2049	-1.46544	0.156935	0.202879	-5.14049	0	0	0	0	-1.11841	-3.2049	-0.935745	0.359555	0.42418	-5.84123	0	0	0	0	5.34401	-3.2049	12.3359	2.30941e-11	1.5941e-09	16.0925	1	0	1	0	-1.51903	-3.2049	-1.20195	0.242152	0.343673	-5.21797	0
7474	WNT5A	Wnt family member 5A	-2.06916	3.82149	-12.4312	1.98957e-11	1.02326e-09	16.2561	0	1	0	1	1.68504	3.82149	19.1357	3.28872e-15	1.49589e-13	24.6599	1	0	1	0	6.53286	3.82149	75.6554	4.1911e-28	3.29797e-24	54.0902	1	0	1	0	-0.455909	3.82149	-3.90074	0.00076713	0.00310203	-1.53395	0	1	0	0	-0.0881444	3.82149	-0.793426	0.435997	0.5451	-7.39402	0
341	APOC1	apolipoprotein C1	-2.04377	-0.850413	-2.34373	0.0285258	0.0578007	-3.85242	0	0	0	0	0.317094	-0.850413	0.577503	0.569459	0.626855	-6.78142	0	0	0	0	-3.40999	-0.850413	-3.10588	0.00515043	0.00980612	-2.30502	0	1	0	1	3.41471	-0.850413	10.702	3.43204e-10	1.5215e-08	13.5094	1	0	1	0	1.19895	-0.850413	2.43493	0.0234531	0.0526991	-4.07256	0
23057	NMNAT2	nicotinamide nucleotide adenylyltransferase 2	-2.0448	4.45791	-12.4841	1.83228e-11	9.58021e-10	16.247	0	1	0	1	2.11184	4.45791	21.7512	2.24436e-16	1.56988e-14	27.3808	1	0	1	0	-3.62118	4.45791	-14.7472	6.81781e-13	1.26085e-11	19.6528	0	1	0	1	0.184102	4.45791	1.68656	0.105808	0.175101	-6.38966	0	0	0	0	0.416785	4.45791	3.8747	0.0008173	0.00325555	-1.93513	1
729085	GASK1A	golgi associated kinase 1A	-2.03934	1.39302	-7.74913	9.92175e-08	1.62824e-06	7.96808	0	1	0	1	2.03404	1.39302	19.3467	2.61703e-15	1.24809e-13	25.1128	1	0	1	0	0.640834	1.39302	4.37594	0.000240445	0.0006252	-0.433351	1	0	0	0	0.130961	1.39302	0.810561	0.426293	0.528686	-6.72514	0	0	0	0	-1.00727	1.39302	-4.66545	0.000118562	0.000654024	0.913397	0
240	ALOX5	arachidonate 5-lipoxygenase	-1.94802	-0.651998	-3.81911	0.00093555	0.0033739	-0.741166	0	1	0	1	-2.89575	-0.651998	-5.06152	4.52931e-05	0.000129416	2.11362	0	1	0	1	-3.02643	-0.651998	-4.91401	6.4753e-05	0.000192425	1.77636	0	1	0	1	0.298803	-0.651998	0.883462	0.386532	0.490958	-6.1715	0	0	0	0	1.8286	-0.651998	7.26385	2.80621e-07	3.96091e-06	6.86983	1
64926	RASAL3	RAS protein activator like 3	-2.11037	-1.22123	-3.12538	0.00492056	0.0134421	-2.20994	0	1	0	1	-4.84237	-1.22123	-5.48305	1.64498e-05	5.185e-05	3.08188	0	1	0	1	0.966745	-1.22123	2.41052	0.024722	0.040016	-4.32277	1	0	0	0	2.08233	-1.22123	6.54586	1.38329e-06	1.68892e-05	5.37835	1	0	1	0	-0.522952	-1.22123	-0.991892	0.332026	0.440593	-5.89478	0
83878	USHBP1	USH1 protein network component harmonin binding protein 1	-1.83458	-1.8339	-3.43516	0.00236215	0.00732957	-1.50111	0	1	0	1	-2.46474	-1.8339	-4.34047	0.000262226	0.00063436	0.495137	0	1	0	1	-1.75342	-1.8339	-3.28215	0.00340052	0.00676493	-1.97822	0	1	0	1	0.890608	-1.8339	2.63212	0.0152144	0.0363346	-3.36301	1	0	0	0	0.482765	-1.8339	1.30566	0.205146	0.301625	-5.60054	0
27443	CECR2	CECR2 histone acetyl-lysine reader	-2.03207	2.08259	-8.56634	1.8497e-08	3.86082e-07	9.57875	0	1	0	1	-0.394595	2.08259	-2.59208	0.0166282	0.0269733	-4.52641	0	1	0	0	0.0440798	2.08259	0.298169	0.768369	0.80914	-7.62529	0	0	0	0	0.134436	2.08259	0.943602	0.355613	0.459079	-6.80146	0	0	0	0	0.519003	2.08259	3.88389	0.000799233	0.00319901	-1.44872	1
26230	TIAM2	T cell lymphoma invasion and metastasis 2	-1.97525	-0.119268	-4.05362	0.000528507	0.00210254	-0.260817	0	1	0	1	-0.248418	-0.119268	-0.74157	0.466185	0.527444	-6.74209	0	0	0	0	4.00747	-0.119268	25.2899	9.18412e-18	5.31601e-16	30.8262	1	0	1	0	-1.30412	-0.119268	-3.02066	0.00628228	0.0175832	-2.52746	0	1	0	0	-0.337365	-0.119268	-0.92224	0.366399	0.476758	-6.22484	0
441601	LOC441601	septin 7 pseudogene	-2.04666	0.603444	-6.05463	4.27634e-06	3.82176e-05	4.33397	0	1	0	1	3.10018	0.603444	25.2502	9.49704e-18	1.05257e-15	30.7919	1	0	1	0	3.01388	0.603444	23.3408	5.05249e-17	2.38891e-15	29.1236	1	0	1	0	-3.13975	0.603444	-7.5583	1.48772e-07	2.6364e-06	7.3789	0	1	0	1	-2.53425	0.603444	-6.66584	1.05471e-06	1.22502e-05	5.69917	0
10891	PPARGC1A	PPARG coactivator 1 alpha	-2.01843	1.18681	-5.37054	2.15251e-05	0.000148553	2.68447	0	1	0	1	0.860672	1.18681	4.55546	0.000155065	0.000393361	0.00704547	1	0	0	0	2.04252	1.18681	12.7968	1.1322e-11	1.60239e-10	16.5783	1	0	1	0	-1.7863	1.18681	-4.96007	5.79072e-05	0.000369863	1.81495	0	1	0	1	-1.22198	1.18681	-3.75593	0.00109054	0.00417997	-1.17774	0
3953	LEPR	leptin receptor	-2.00471	0.734585	-5.95146	5.43973e-06	4.67817e-05	4.08407	0	1	0	1	-0.415519	0.734585	-1.80722	0.0844122	0.116902	-5.62274	0	0	0	0	1.71813	0.734585	11.1388	1.62267e-10	1.76609e-09	13.9769	1	0	1	0	-0.705178	0.734585	-2.72408	0.0123841	0.0308583	-3.41207	0	1	0	0	-1.59684	0.734585	-5.0236	4.96448e-05	0.000313653	1.95163	0
688	KLF5	Kruppel like factor 5	-2.01739	2.81359	-8.77778	1.21507e-08	2.7086e-07	9.91248	0	1	0	1	-0.823053	2.81359	-5.04432	4.72172e-05	0.000134426	1.13481	0	1	0	0	-0.112464	2.81359	-0.754887	0.458316	0.523172	-7.53418	0	0	0	0	-0.619365	2.81359	-3.76699	0.0010617	0.00407139	-1.58616	0	1	0	0	-1.36693	2.81359	-6.80855	7.65734e-07	9.34469e-06	5.72042	0
1852	DUSP9	dual specificity phosphatase 9	-2.04545	3.13119	-9.90933	1.41265e-09	4.19477e-08	12.035	0	1	0	1	-0.365879	3.13119	-2.75522	0.0115441	0.0194498	-4.46051	0	1	0	0	-2.26879	3.13119	-10.121	9.612e-10	8.90893e-09	12.3391	0	1	0	1	0.132838	3.13119	1.05474	0.30298	0.404059	-6.95751	0	0	0	0	-0.291376	3.13119	-2.07466	0.0499107	0.0971065	-5.47396	0
11278	KLF12	Kruppel like factor 12	-1.35239	-2.79568	-1.95028	0.0639879	0.113024	-4.35637	0	0	0	0	-1.8597	-2.79568	-2.58121	0.017033	0.0275703	-3.31344	0	1	0	1	-1.10783	-2.79568	-1.64384	0.114414	0.156365	-5.05497	0	0	0	0	-2.04072	-2.79568	-2.67641	0.0137827	0.0336129	-2.88939	0	1	0	1	0.441124	-2.79568	0.827802	0.416665	0.526747	-5.89776	0
8492	PRSS12	serine protease 12	-2.09264	-1.61591	-3.20746	0.00405715	0.0114923	-1.9938	0	1	0	1	-0.418199	-1.61591	-0.869788	0.3938	0.455708	-6.26994	0	0	0	0	-4.09901	-1.61591	-5.12738	3.86295e-05	0.000121785	2.30195	0	1	0	1	-1.19769	-1.61591	-2.10237	0.0471801	0.091174	-4.11168	0	0	0	0	-3.2359	-1.61591	-4.11714	0.00045259	0.00199241	0.0375733	0
5654	HTRA1	HtrA serine peptidase 1	-2.08065	2.76944	-5.86632	6.64046e-06	5.50635e-05	3.60141	0	1	0	1	0.662577	2.76944	3.36482	0.00279403	0.00539804	-3.10942	1	0	0	0	-5.40341	2.76944	-7.52697	1.59076e-07	8.88094e-07	7.53003	0	1	0	1	0.739203	2.76944	3.66239	0.00136766	0.00501264	-2.00544	1	0	0	0	1.03619	2.76944	5.29375	2.58784e-05	0.0001819	1.81634	1
9466	IL27RA	interleukin 27 receptor subunit alpha	-2.00328	1.46481	-5.85558	6.81013e-06	5.62156e-05	3.78052	0	1	0	1	1.94017	1.46481	13.8886	2.25858e-12	4.34011e-11	18.199	1	0	1	0	0.3522	1.46481	1.72927	0.0977583	0.136273	-6.10503	0	0	0	0	-1.87108	1.46481	-5.6035	1.23501e-05	0.000103884	3.29532	0	1	0	1	0.241451	1.46481	1.14957	0.262655	0.365973	-6.52417	0
84708	LNX1	ligand of numb-protein X 1	-2.02133	0.687975	-4.04403	0.000541019	0.00214095	-0.39339	0	1	0	1	0.756254	0.687975	2.87883	0.00871386	0.0151084	-3.79521	1	0	0	0	4.72862	0.687975	30.7252	1.41553e-19	1.45606e-17	34.9875	1	0	1	0	-0.0540318	0.687975	-0.161859	0.872893	0.909955	-6.81436	0	0	0	0	0.329782	0.687975	1.05615	0.302351	0.409361	-6.43728	0
23500	DAAM2	dishevelled associated activator of morphogenesis 2	-2.01616	0.885728	-5.86866	6.60411e-06	5.49051e-05	3.88061	0	1	0	1	0.870147	0.885728	4.94121	6.06172e-05	0.00016855	1.02901	1	0	0	0	-3.57107	0.885728	-7.64637	1.2333e-07	7.05291e-07	7.77732	0	1	0	1	0.233317	0.885728	1.0943	0.28565	0.385553	-6.33563	0	0	0	0	0.630539	0.885728	3.16758	0.00445658	0.0135036	-2.82745	1
4908	NTF3	neurotrophin 3	-1.45865	-1.94292	-1.71775	0.0998763	0.163215	-4.84339	0	0	0	0	1.67031	-1.94292	3.42914	0.00239637	0.00469724	-2.07969	1	0	1	0	-2.0115	-1.94292	-2.1163	0.0458584	0.0696439	-4.28991	0	0	0	0	-1.02275	-1.94292	-1.26824	0.217957	0.311865	-5.30501	0	0	0	0	-0.763303	-1.94292	-0.977084	0.339141	0.448333	-5.73783	0
5069	PAPPA	pappalysin 1	-1.3809	-3.01491	-1.61024	0.121591	0.191417	-4.8439	0	0	0	0	0.61931	-3.01491	1.01919	0.319184	0.379404	-6.03439	0	0	0	0	4.40678	-3.01491	12.8532	1.03908e-11	1.48394e-10	16.9736	1	0	1	0	-0.941901	-3.01491	-1.17341	0.253169	0.350213	-5.26246	0	0	0	0	-1.27188	-3.01491	-1.48291	0.152272	0.237602	-4.92877	0
7133	TNFRSF1B	TNF receptor superfamily member 1B	-1.94753	-1.36947	-3.59206	0.00162062	0.00533232	-1.18596	0	1	0	1	-0.158505	-1.36947	-0.410167	0.685647	0.732567	-6.66691	0	0	0	0	-3.50377	-1.36947	-5.02604	4.93528e-05	0.000151554	2.0737	0	1	0	1	0.154581	-1.36947	0.406341	0.688415	0.761525	-6.29841	0	0	0	0	-0.90918	-1.36947	-1.95119	0.0638733	0.118347	-4.52168	0
101927989	LOC101927989	uncharacterized LOC101927989	-2.184	-0.898782	-2.93277	0.00769846	0.0196335	-2.64669	0	1	0	1	3.8553	-0.898782	15.5958	2.20532e-13	5.9059e-12	20.7523	1	0	1	0	-4.87483	-0.898782	-4.79695	8.60641e-05	0.000248573	1.5568	0	1	0	1	-1.35621	-0.898782	-2.08543	0.0488323	0.093894	-4.22633	0	0	0	0	-2.78659	-0.898782	-3.36624	0.0027846	0.00912619	-1.60352	0
54625	PARP14	poly(ADP-ribose) polymerase family member 14	-2.12484	3.13275	-8.59318	1.75303e-08	3.69333e-07	9.54154	0	1	0	1	0.908879	3.13275	6.36819	2.07368e-06	8.14668e-06	4.10396	1	0	0	0	2.88765	3.13275	22.14	1.54443e-16	6.52309e-15	27.9206	1	0	1	0	1.56383	3.13275	11.329	1.17861e-10	6.06174e-09	14.3952	1	0	0	0	1.07453	3.13275	7.40285	2.07676e-07	3.03756e-06	6.72463	1
100133545	MRPL23-AS1	MRPL23 antisense RNA 1	-2.03687	-1.66091	-3.37242	0.00274385	0.00829799	-1.63641	0	1	0	1	-0.708372	-1.66091	-1.49844	0.148221	0.192801	-5.49664	0	0	0	0	-3.18883	-1.66091	-4.38272	0.000236495	0.000616015	0.612757	0	1	0	1	-3.25917	-1.66091	-4.47938	0.000186733	0.000972472	0.752785	0	1	0	1	-0.777325	-1.66091	-1.53876	0.138112	0.219734	-5.11904	0
221692	PHACTR1	phosphatase and actin regulator 1	-1.89064	-0.510354	-3.52304	0.00191345	0.00613192	-1.43709	0	1	0	1	1.54278	-0.510354	5.86799	6.61454e-06	2.28941e-05	3.46375	1	0	0	0	6.50166	-0.510354	42.6441	1.16639e-22	3.74625e-20	41.8158	1	0	1	0	-1.3638	-0.510354	-2.79201	0.0106215	0.0270837	-2.93913	0	1	0	0	-1.7398	-0.510354	-3.27142	0.00348803	0.0110186	-1.93313	0
143662	MUC15	mucin 15, cell surface associated	-1.7181	-3.08338	-2.68787	0.0134334	0.0311223	-2.95744	0	1	0	1	3.05772	-3.08338	10.4398	5.43637e-10	5.34401e-09	13.073	1	0	1	0	4.40685	-3.08338	17.7831	1.50369e-14	3.86052e-13	23.3361	1	0	1	0	-0.860781	-3.08338	-1.52099	0.142494	0.222645	-4.84365	0	0	0	0	-2.4812	-3.08338	-3.81725	0.000939781	0.00366822	-0.603612	0
639	PRDM1	PR/SET domain 1	-1.79903	-1.27736	-3.65565	0.0013901	0.00468777	-1.06203	0	1	0	1	-0.371646	-1.27736	-1.00837	0.324232	0.38465	-6.22844	0	0	0	0	4.61132	-1.27736	28.9777	4.98773e-19	4.3853e-17	33.6061	1	0	1	0	0.123533	-1.27736	0.350468	0.729319	0.794616	-6.3354	0	0	0	0	1.72086	-1.27736	6.49165	1.56451e-06	1.72788e-05	5.25201	1
460	ASTN1	astrotactin 1	-2.07621	0.119721	-4.67453	0.000115967	0.000604534	1.17971	0	1	0	1	-0.71916	0.119721	-2.16205	0.0417498	0.0618582	-4.77115	0	0	0	0	-0.0960052	0.119721	-0.307772	0.761148	0.802572	-7.03964	0	0	0	0	0.174126	0.119721	0.598849	0.555385	0.6476	-6.52524	0	0	0	0	2.36075	0.119721	12.3126	2.39566e-11	1.23616e-09	16.1357	1
3371	TNC	tenascin C	-2.01107	0.902941	-5.79855	7.78735e-06	6.27212e-05	3.72402	0	1	0	1	1.43226	0.902941	8.70497	1.40333e-08	9.52772e-08	9.47248	1	0	0	0	5.05671	0.902941	42.3487	1.35691e-22	4.18725e-20	41.7599	1	0	1	0	0.769213	0.902941	3.94241	0.000693117	0.0028496	-0.941818	1	0	0	0	-4.41219	0.902941	-8.14682	4.33275e-08	7.76638e-07	8.36434	0
5081	PAX7	paired box 7	-1.62427	-3.22116	-2.2872	0.0321581	0.0639585	-3.70879	0	0	0	0	0.859919	-3.22116	1.80588	0.0846276	0.117118	-4.99655	0	0	0	0	-2.36071	-3.22116	-3.26887	0.0035092	0.0069539	-1.87338	0	1	0	1	-0.314668	-3.22116	-0.531116	0.600656	0.68685	-5.82567	0	0	0	0	-2.33572	-3.22116	-3.23427	0.00380841	0.0118405	-1.81725	0
8728	ADAM19	ADAM metallopeptidase domain 19	-1.64602	-3.20123	-2.60151	0.0162848	0.0364151	-3.1251	0	1	0	1	3.4771	-3.20123	12.6611	1.39365e-11	2.13983e-10	16.6598	1	0	1	0	-2.38246	-3.20123	-3.70277	0.00124041	0.00273296	-0.916833	0	1	0	1	-1.59839	-3.20123	-2.52556	0.0192526	0.0440467	-3.16567	0	1	0	1	-2.35748	-3.20123	-3.66394	0.00136253	0.00503487	-0.92618	0
84803	GPAT3	glycerol-3-phosphate acyltransferase 3	-1.97394	1.60002	-5.50296	1.56871e-05	0.000113718	2.93239	0	1	0	1	2.89833	1.60002	21.6913	2.3787e-16	1.64167e-14	27.4932	1	0	1	0	3.92399	1.60002	30.9197	1.23569e-19	1.32295e-17	35.1157	1	0	1	0	-0.694377	1.60002	-2.57981	0.0170856	0.0400316	-3.91383	0	1	0	0	-1.84853	1.60002	-5.17981	3.40403e-05	0.000229433	2.23511	0
4881	NPR1	natriuretic peptide receptor 1	-1.93272	-1.53178	-2.99332	0.00669354	0.0173977	-2.47551	0	1	0	1	2.05808	-1.53178	6.6808	1.01976e-06	4.32078e-06	5.47426	1	0	1	0	-3.33024	-1.53178	-4.10386	0.000467516	0.00113005	-0.0230572	0	1	0	1	-1.88274	-1.53178	-2.91494	0.00802096	0.0214939	-2.51734	0	1	0	1	-1.27724	-1.53178	-2.13741	0.0439195	0.0875465	-4.1223	0
6695	SPOCK1	SPARC (osteonectin), cwcv and kazal like domains proteoglycan 1	-1.98323	2.647	-7.57932	1.42244e-07	2.20555e-06	7.45366	0	1	0	1	0.0562134	2.647	0.365612	0.718144	0.761446	-7.76605	0	0	0	0	-0.328552	2.647	-1.82896	0.0809833	0.115651	-6.11551	0	0	0	0	0.35501	2.647	2.33713	0.0289293	0.061368	-4.91295	0	0	0	0	-0.410357	2.647	-2.22529	0.0366184	0.0755309	-5.04407	0
27115	PDE7B	phosphodiesterase 7B	-1.31446	-2.82587	-1.6657	0.109939	0.176546	-4.79691	0	0	0	0	-0.0599598	-2.82587	-0.0957632	0.924575	0.938832	-6.47831	0	0	0	0	2.00499	-2.82587	4.26509	0.000315283	0.000796841	-0.00238124	1	0	1	0	-0.740819	-2.82587	-1.02516	0.316421	0.417842	-5.4654	0	0	0	0	-1.92375	-2.82587	-2.21768	0.0372039	0.0765079	-3.76569	0
26609	VCX	variable charge X-linked	-1.9915	1.83662	-4.60129	0.000138653	0.000698504	0.740132	0	1	0	1	-2.72142	1.83662	-5.63764	1.13892e-05	3.71103e-05	3.16856	0	1	0	1	-3.28602	1.83662	-5.70585	9.69101e-06	3.53131e-05	3.40732	0	1	0	1	-1.75961	1.83662	-4.25117	0.000326198	0.00152698	0.033239	0	1	0	1	-3.00554	1.83662	-5.49064	1.61544e-05	0.000122122	3.05961	0
55504	TNFRSF19	TNF receptor superfamily member 19	-1.98571	6.61414	-7.70375	1.09204e-07	1.76454e-06	6.96479	0	1	0	1	-3.11561	6.61414	-10.6623	3.67753e-10	3.79272e-09	12.779	0	1	0	1	-1.66156	6.61414	-6.59632	1.23391e-06	5.59322e-06	4.23268	0	1	0	1	2.25075	6.61414	9.64337	2.3092e-09	7.7324e-08	11.0367	1	0	1	0	4.01666	6.61414	16.9717	3.93193e-14	5.03095e-12	22.2601	1
9590	AKAP12	A-kinase anchoring protein 12	-1.93943	2.49066	-2.93156	0.00772	0.0196757	-3.31206	0	1	0	1	-3.41594	2.49066	-3.93964	0.000697811	0.00153704	-0.907508	0	1	0	1	-2.13372	2.49066	-3.04461	0.00594199	0.0111553	-3.23003	0	1	0	1	2.67411	2.49066	9.26388	4.72664e-09	1.43747e-07	10.5108	1	0	1	0	3.10096	2.49066	10.9535	2.22385e-10	8.59924e-09	13.5427	1
163702	IFNLR1	interferon lambda receptor 1	-1.28408	-4.29896	-2.07094	0.0502881	0.0924465	-4.06744	0	0	0	0	2.90765	-4.29896	8.08123	4.95992e-08	2.95343e-07	8.66069	1	0	1	0	7.58137	-4.29896	37.8725	1.53775e-21	3.143e-19	38.0426	1	0	1	0	-1.26249	-4.29896	-2.03612	0.0539443	0.101516	-3.99098	0	0	0	0	-0.290231	-4.29896	-0.475811	0.638896	0.725151	-5.77797	0
259307	IL4I1	interleukin 4 induced 1	-1.83765	-1.58296	-2.5134	0.0197724	0.0426739	-3.45116	0	1	0	1	-1.68381	-1.58296	-2.45492	0.0224592	0.035364	-3.75212	0	1	0	1	-2.12802	-1.58296	-2.74377	0.0118466	0.0207226	-3.12125	0	1	0	1	-0.691229	-1.58296	-1.14109	0.266092	0.364044	-5.56582	0	0	0	0	1.89133	-1.58296	4.89874	6.71985e-05	0.000403499	1.56982	1
392275	SMPD5	sphingomyelin phosphodiesterase 5	-1.77499	-1.90596	-2.34714	0.0283188	0.0574405	-3.73601	0	0	0	0	-0.739411	-1.90596	-1.19774	0.243755	0.29919	-5.84345	0	0	0	0	-0.542641	-1.90596	-0.859121	0.399531	0.465075	-6.21897	0	0	0	0	-0.985661	-1.90596	-1.46716	0.156472	0.240062	-5.07435	0	0	0	0	-0.354373	-1.90596	-0.576067	0.570412	0.668007	-6.11359	0
29953	TRHDE	thyrotropin releasing hormone degrading enzyme	-2.02179	-2.03453	-2.25972	0.0340727	0.0669207	-3.84711	0	0	0	0	-3.08374	-2.03453	-3.04285	0.00596643	0.0107008	-2.33641	0	1	0	1	-0.785854	-2.03453	-1.04788	0.306062	0.3695	-5.97314	0	0	0	0	1.41118	-2.03453	2.74965	0.0116903	0.0294041	-3.14707	1	0	0	0	1.99766	-2.03453	4.23943	0.000335694	0.00156075	0.0740263	1
139735	ZFP92	ZFP92 zinc finger protein	-1.42115	-4.17265	-2.19753	0.0387958	0.0744141	-3.85123	0	0	0	0	-1.64124	-4.17265	-2.53785	0.0187401	0.0300186	-3.33967	0	1	0	1	-1.32796	-4.17265	-2.05343	0.0520975	0.0779531	-4.27053	0	0	0	0	-1.39956	-4.17265	-2.16415	0.0415696	0.0823335	-3.7831	0	0	0	0	-1.30298	-4.17265	-2.0148	0.0562981	0.106621	-4.08835	0
2888	GRB14	growth factor receptor bound protein 14	-1.94113	2.62648	-8.23354	3.62679e-08	6.91859e-07	8.82913	0	1	0	1	0.0106027	2.62648	0.0756229	0.940402	0.951282	-7.82003	0	0	0	0	0.672432	2.62648	5.14804	3.67503e-05	0.000116648	1.12322	1	0	0	0	-0.416587	2.62648	-2.55436	0.018072	0.0418754	-4.30762	0	1	0	0	0.253651	2.62648	1.7714	0.0903362	0.156095	-5.98775	0
399668	SMIM10L2A	small integral membrane protein 10 like 2A	-1.97032	4.04813	-10.7251	3.29687e-10	1.21513e-08	13.3524	0	1	0	1	-1.2462	4.04813	-8.39876	2.5915e-08	1.65995e-07	8.57011	0	1	0	0	-0.913561	4.04813	-6.18247	3.17922e-06	1.30163e-05	3.58884	0	1	0	0	-0.146095	4.04813	-1.16226	0.257574	0.354747	-6.9955	0	0	0	0	0.271667	4.04813	2.2728	0.0331488	0.0697547	-5.41622	0
134265	AFAP1L1	actin filament associated protein 1 like 1	-1.89487	0.0438789	-4.23491	0.00033942	0.00145951	0.133514	0	1	0	1	-0.305698	0.0438789	-0.977608	0.338888	0.399657	-6.57164	0	0	0	0	0.751652	0.0438789	2.82121	0.00993946	0.0176854	-3.74386	1	0	0	0	0.0419286	0.0438789	0.136973	0.892297	0.924731	-6.67812	0	0	0	0	-0.903503	0.0438789	-2.39328	0.025656	0.0567259	-3.98244	0
160428	ALDH1L2	aldehyde dehydrogenase 1 family member L2	-1.96949	2.50889	-5.99004	4.97091e-06	4.33372e-05	3.91383	0	1	0	1	3.72053	2.50889	27.3637	1.70493e-18	2.58002e-16	32.4589	1	0	1	0	4.33465	2.50889	32.0379	5.74469e-20	6.79773e-18	35.8703	1	0	1	0	1.54756	2.50889	9.64008	2.32341e-09	7.76344e-08	11.3158	1	0	0	0	-2.41861	2.50889	-6.40619	1.90105e-06	2.02701e-05	5.032	0
56603	CYP26B1	cytochrome P450 family 26 subfamily B member 1	-2.0106	-1.30621	-3.26112	0.00357415	0.0103401	-1.91449	0	1	0	1	2.79382	-1.30621	11.1407	1.61737e-10	1.84609e-09	14.1933	1	0	1	0	-4.42933	-1.30621	-5.50077	1.5769e-05	5.45674e-05	3.13363	0	1	0	1	-1.45967	-1.30621	-2.57696	0.0171934	0.0402064	-3.24895	0	1	0	0	-2.29956	-1.30621	-3.50242	0.00201057	0.00695132	-1.30835	0
2558	GABRA5	gamma-aminobutyric acid type A receptor alpha5 subunit	-2.1962	-0.193419	-4.18632	0.000382225	0.00161143	0.0861936	0	1	0	1	0.705652	-0.193419	2.41303	0.0245887	0.0383601	-4.48146	1	0	0	0	-4.78791	-0.193419	-6.00016	4.85498e-06	1.89268e-05	4.22948	0	1	0	1	-0.529999	-0.193419	-1.35876	0.18798	0.277214	-5.585	0	0	0	0	1.43578	-0.193419	5.29805	2.56125e-05	0.000180667	2.3739	1
27151	CPAMD8	C3 and PZP like alpha-2-macroglobulin domain containing 8	-1.91906	0.168689	-4.32973	0.000269205	0.00120705	0.342393	0	1	0	1	-0.245449	0.168689	-0.802644	0.43076	0.492467	-6.76351	0	0	0	0	1.76767	0.168689	8.38626	2.65789e-08	1.77773e-07	8.87251	1	0	1	0	-0.9039	0.168689	-2.46016	0.0222056	0.0493604	-3.79413	0	1	0	0	0.904799	0.168689	3.55468	0.00177327	0.00626998	-1.82594	1
57595	PDZD4	PDZ domain containing 4	-2.02907	2.91353	-6.66857	1.04824e-06	1.22058e-05	5.42679	0	1	0	1	1.32395	2.91353	8.36348	2.78346e-08	1.77137e-07	8.43014	1	0	0	0	-8.14315	2.91353	-8.38944	2.64086e-08	1.76709e-07	8.97974	0	1	0	1	0.0361401	2.91353	0.184037	0.855669	0.897289	-7.35447	0	0	0	0	-0.0897288	2.91353	-0.438052	0.665616	0.747541	-7.33846	0
103689912	TBX2-AS1	TBX2 antisense RNA 1	-1.89456	-1.16441	-3.38742	0.00264747	0.00806541	-1.66522	0	1	0	1	1.54541	-1.16441	5.38184	2.09507e-05	6.44617e-05	2.44453	1	0	0	0	-3.33385	-1.16441	-4.70408	0.000107908	0.000304564	1.33203	0	1	0	1	2.15064	-1.16441	8.06951	5.08154e-08	1.0782e-06	8.62413	1	0	1	0	-1.21148	-1.16441	-2.39203	0.0257252	0.056839	-3.72608	0
59336	PRDM13	PR/SET domain 13	-1.39533	-4.19511	-2.12499	0.0450508	0.0841654	-3.97648	0	0	0	0	0.750215	-4.19511	1.44245	0.16325	0.209921	-5.35807	0	0	0	0	-1.30214	-4.19511	-1.98307	0.0599708	0.0883314	-4.39018	0	0	0	0	-1.37374	-4.19511	-2.09211	0.0481746	0.0927995	-3.90133	0	0	0	0	-1.27715	-4.19511	-1.94502	0.0646537	0.119497	-4.20014	0
101927505	LINC02348	long intergenic non-protein coding RNA 2348	-1.85832	-0.502463	-3.22614	0.00388228	0.0110848	-2.10798	0	1	0	1	-2.37719	-0.502463	-3.92594	0.000721482	0.00158386	-0.600779	0	1	0	1	-1.29572	-0.502463	-2.44966	0.0227169	0.0371178	-4.00741	0	1	0	0	0.850785	-0.502463	2.46883	0.0217912	0.048611	-3.94608	1	0	0	0	-0.518529	-0.502463	-1.12326	0.273427	0.378246	-5.90414	0
51127	TRIM17	tripartite motif containing 17	-1.85476	-1.45096	-2.95736	0.00727401	0.018689	-2.5673	0	1	0	1	1.13349	-1.45096	3.17982	0.00433007	0.00801066	-2.67362	1	0	0	0	0.295037	-1.45096	0.667751	0.511232	0.574492	-6.59671	0	0	0	0	-2.47793	-1.45096	-3.57106	0.00170474	0.00602077	-1.12641	0	1	0	1	-0.521169	-1.45096	-1.01602	0.320654	0.428938	-5.82823	0
101927630	LOC101927630	uncharacterized LOC101927630	-1.26731	-4.31652	-1.86704	0.0752688	0.129236	-4.39789	0	0	0	0	2.50669	-4.31652	5.95503	5.39455e-06	1.91387e-05	4.11096	1	0	1	0	-1.17412	-4.31652	-1.72974	0.0976717	0.136176	-4.79474	0	0	0	0	-1.24572	-4.31652	-1.83523	0.0800176	0.139536	-4.30031	0	0	0	0	-0.311013	-4.31652	-0.465762	0.64596	0.730692	-5.78249	0
114793	FMNL2	formin like 2	-1.93371	1.94067	-8.13994	4.39451e-08	8.0233e-07	8.72425	0	1	0	1	2.61891	1.94067	28.0176	1.02788e-18	1.73944e-16	32.9963	1	0	1	0	-3.19325	1.94067	-10.0994	9.9956e-10	9.22644e-09	12.475	0	1	0	1	0.595413	1.94067	4.45834	0.000196588	0.00101273	0.0541349	1	0	0	0	1.5274	1.94067	13.452	4.2498e-12	2.67534e-10	17.7485	1
340706	VWA2	von Willebrand factor A domain containing 2	-1.93283	2.73943	-8.34011	2.91872e-08	5.72753e-07	9.0291	0	1	0	1	-1.64247	2.73943	-8.0484	5.30838e-08	3.13955e-07	8.21402	0	1	0	1	3.61335	2.73943	37.3673	2.05782e-21	3.81011e-19	39.2096	1	0	1	0	-1.4583	2.73943	-7.02894	4.69436e-07	6.85978e-06	6.3014	0	1	0	0	0.870454	2.73943	6.86316	6.77899e-07	8.43381e-06	5.45902	1
7091	TLE4	TLE family member 4, transcriptional corepressor	-1.84905	-0.97103	-3.11741	0.00501334	0.0136576	-2.2853	0	1	0	1	3.21835	-0.97103	14.5983	8.3573e-13	1.86036e-11	19.4307	1	0	1	0	1.84153	-0.97103	6.07325	4.09521e-06	1.62712e-05	3.99459	1	0	1	0	-0.881291	-0.97103	-1.74933	0.0941623	0.159553	-4.84139	0	0	0	0	1.15722	-0.97103	3.31128	0.00317343	0.0101759	-2.17427	1
2822	GPLD1	glycosylphosphatidylinositol specific phospholipase D1	-1.90083	0.263469	-5.14207	3.72832e-05	0.00023433	2.24398	0	1	0	1	-3.47867	0.263469	-7.38564	2.15535e-07	1.09e-06	7.23022	0	1	0	1	1.61542	0.263469	8.91592	9.26265e-09	6.8311e-08	9.95467	1	0	1	0	0.446217	0.263469	1.93777	0.0655811	0.118702	-5.03481	0	0	0	0	-0.844793	0.263469	-2.73394	0.0121121	0.0307999	-3.34252	0
445815	PALM2-AKAP2	PALM2-AKAP2 readthrough	-1.93083	2.09614	-7.49883	1.68958e-07	2.53485e-06	7.36095	0	1	0	1	0.100067	2.09614	0.656198	0.518496	0.57832	-7.46636	0	0	0	0	1.25419	2.09614	9.7455	1.91013e-09	1.64181e-08	11.2406	1	0	0	0	-1.7164	2.09614	-6.95226	5.56161e-07	7.92831e-06	6.25917	0	1	0	1	-1.22718	2.09614	-5.46551	1.71527e-05	0.000128486	2.72569	0
255928	SYT14	synaptotagmin 14	-1.6479	-3.15232	-2.3385	0.0288453	0.0583656	-3.61622	0	0	0	0	-2.74926	-3.15232	-3.83648	0.000896883	0.00192751	-0.596027	0	1	0	1	-1.58157	-3.15232	-2.24378	0.0352306	0.0549787	-3.95288	0	0	0	0	0.071169	-3.15232	0.129755	0.897938	0.92813	-6.01923	0	0	0	0	-2.411	-3.15232	-3.36445	0.00279644	0.00915739	-1.54994	0
84267	C9orf64	chromosome 9 open reading frame 64	-2.09527	4.17334	-15.7949	1.70504e-13	1.56923e-11	21.0369	0	1	0	1	-10.6834	4.17334	-18.3762	7.62821e-15	3.09414e-13	20.1785	0	1	0	1	1.34038	4.17334	15.7715	1.75711e-13	3.67243e-12	20.6379	1	0	0	0	1.01672	4.17334	11.8101	5.34055e-11	3.22029e-09	15.1111	1	0	0	0	0.55857	4.17334	6.24119	2.77621e-06	2.78116e-05	3.94849	1
51807	TUBA8	tubulin alpha 8	-1.85452	-0.137383	-3.5761	0.00168416	0.00550589	-1.37603	0	1	0	1	-0.336616	-0.137383	-0.909107	0.373138	0.435093	-6.58388	0	0	0	0	-0.35524	-0.137383	-0.897114	0.379363	0.444293	-6.58757	0	0	0	0	1.6494	-0.137383	6.48015	1.60598e-06	1.91332e-05	5.11444	1	0	1	0	1.4493	-0.137383	5.34583	2.28381e-05	0.000163599	2.43173	1
151887	CCDC80	coiled-coil domain containing 80	-1.915	2.92405	-6.82491	7.38258e-07	9.05589e-06	5.73759	0	1	0	1	4.51446	2.92405	36.6867	3.06569e-21	1.44542e-18	38.8141	1	0	1	0	5.86773	2.92405	47.5436	1.09041e-23	5.72031e-21	44.408	1	0	1	0	-0.514709	2.92405	-2.53923	0.0186835	0.0430137	-4.37639	0	1	0	0	-3.60698	2.92405	-8.45123	2.33092e-08	4.57978e-07	9.39358	0
871	SERPINH1	serpin family H member 1	-2.16414	1.71556	-6.49974	1.536e-06	1.6467e-05	5.2545	0	1	0	1	3.17283	1.71556	23.0352	6.68031e-17	5.56132e-15	28.8318	1	0	1	0	3.52022	1.71556	25.6018	7.07207e-18	4.18422e-16	31.0788	1	0	1	0	1.80088	1.71556	11.3789	1.08462e-10	5.65934e-09	14.5825	1	0	1	0	0.175382	1.71556	0.836809	0.41169	0.521782	-6.8076	0
425054	VCX3B	variable charge X-linked 3B	-1.92706	1.27801	-4.33501	0.000265752	0.00119566	0.190962	0	1	0	1	-2.22106	1.27801	-4.88881	6.88386e-05	0.000189336	1.40348	0	1	0	1	-3.2411	1.27801	-5.52124	1.50185e-05	5.22113e-05	3.04041	0	1	0	1	-0.934305	1.27801	-2.57859	0.0171319	0.0401103	-3.78259	0	1	0	0	-2.73907	1.27801	-5.09167	4.21085e-05	0.000273844	2.16213	0
26059	ERC2	ELKS/RAB6-interacting/CAST family member 2	-1.8888	0.0630467	-5.4702	1.69616e-05	0.000121614	3.02574	0	1	0	1	1.56657	0.0630467	9.53788	2.81292e-09	2.27491e-08	11.2225	1	0	0	0	4.86261	0.0630467	44.6887	4.20655e-23	1.65741e-20	42.7931	1	0	1	0	-0.577803	0.0630467	-2.13725	0.0439334	0.0861265	-4.43306	0	0	0	0	0.59815	0.0630467	2.76585	0.0112702	0.028996	-3.49132	1
43849	KLK12	kallikrein related peptidase 12	-1.51852	-2.96756	-1.5421	0.137299	0.211081	-4.93929	0	0	0	0	-1.67575	-2.96756	-1.70144	0.102941	0.139206	-4.85676	0	0	0	0	-1.77837	-2.96756	-1.70662	0.101959	0.141377	-4.85194	0	0	0	0	2.96831	-2.96756	6.07934	4.03766e-06	4.09965e-05	4.41594	1	0	1	0	5.83709	-2.96756	18.1043	1.03861e-14	1.61838e-12	23.5585	1
4248	MGAT3	mannosyl (beta-1,4-)-glycoprotein beta-1,4-N-acetylglucosaminyltransferase	-1.79888	-1.85981	-3.13845	0.0047721	0.0131208	-2.14102	0	1	0	1	-3.27318	-1.85981	-4.74151	9.85001e-05	0.000261813	1.43493	0	1	0	1	-0.43942	-1.85981	-0.940274	0.357279	0.42201	-6.16598	0	0	0	0	-2.1864	-1.85981	-3.58902	0.00163255	0.00580371	-1.08511	0	1	0	1	1.22059	-1.85981	3.45857	0.0022334	0.00757202	-1.67842	1
64919	BCL11B	BAF chromatin remodeling complex subunit BCL11B	-1.89314	2.85359	-6.52448	1.45204e-06	1.57384e-05	5.06216	0	1	0	1	1.24929	2.85359	8.72915	1.33767e-08	9.12932e-08	9.08914	1	0	0	0	2.05763	2.85359	15.2317	3.55623e-13	6.88412e-12	19.8561	1	0	1	0	-0.0147362	2.85359	-0.0788459	0.937867	0.956233	-7.41983	0	0	0	0	-1.95414	2.85359	-6.44947	1.72225e-06	1.86563e-05	5.00132	0
6457	SH3GL3	SH3 domain containing GRB2 like 3, endophilin A3	-1.86117	0.477815	-4.02494	0.000566822	0.00221907	-0.42024	0	1	0	1	2.99317	0.477815	17.7506	1.56143e-14	5.78207e-13	23.3363	1	0	1	0	1.78206	0.477815	8.15095	4.2961e-08	2.73622e-07	8.32216	1	0	1	0	-1.73883	0.477815	-3.84254	0.000883778	0.00348158	-0.717154	0	1	0	1	-0.877546	0.477815	-2.26384	0.0337793	0.0707394	-4.31764	0
100996541	FAM157C	family with sequence similarity 157 member C	-1.67208	-0.982867	-2.85771	0.0091453	0.0226232	-2.85332	0	1	0	1	-0.145184	-0.982867	-0.343603	0.734404	0.775656	-6.79044	0	0	0	0	0.294244	-0.982867	0.7093	0.485582	0.549949	-6.67124	0	0	0	0	-0.639253	-0.982867	-1.31445	0.202223	0.294074	-5.48535	0	0	0	0	-0.33606	-0.982867	-0.71802	0.480295	0.585552	-6.20915	0
100506915	CHRM3-AS2	CHRM3 antisense RNA 2	-1.18035	-4.39251	-1.66581	0.109918	0.176546	-4.69889	0	0	0	0	7.89001	-4.39251	35.3371	6.90541e-21	2.46994e-18	36.6723	1	0	1	0	-1.08716	-4.39251	-1.53429	0.139204	0.185425	-5.07752	0	0	0	0	-0.297458	-4.39251	-0.426655	0.673773	0.749607	-5.70014	0	0	0	0	-1.06217	-4.39251	-1.49903	0.148069	0.23238	-4.84328	0
56479	KCNQ5	potassium voltage-gated channel subfamily Q member 5	-2.03521	1.1956	-5.30618	2.51173e-05	0.000169075	2.54062	0	1	0	1	-7.4571	1.1956	-9.09826	6.49805e-09	4.78551e-08	10.0639	0	1	0	1	4.87099	1.1956	36.4452	3.53754e-21	5.79935e-19	38.6406	1	0	1	0	0.412913	1.1956	1.80958	0.0840344	0.145292	-5.45213	0	0	0	0	1.38877	1.1956	7.25309	2.8727e-07	4.03665e-06	6.61289	1
8997	KALRN	kalirin RhoGEF kinase	-1.87337	2.53001	-9.38039	3.78631e-09	9.89848e-08	11.1044	0	1	0	1	1.1391	2.53001	11.5987	7.54079e-11	9.50937e-10	14.497	1	0	0	0	2.80003	2.53001	33.254	2.56993e-20	3.39879e-18	36.6796	1	0	1	0	0.882739	2.53001	8.24103	3.57169e-08	8.01032e-07	8.5735	1	0	0	0	0.988847	2.53001	9.24984	4.85524e-09	1.17196e-07	10.5243	1
84695	LOXL3	lysyl oxidase like 3	-1.8319	0.931552	-5.16133	3.55905e-05	0.000225765	2.204	0	1	0	1	0.555666	0.931552	2.81666	0.0100428	0.0171536	-3.95685	1	0	0	0	-0.688654	0.931552	-2.4401	0.0231923	0.037773	-4.45143	0	1	0	0	0.263586	0.931552	1.1836	0.249195	0.34584	-6.26902	0	0	0	0	-0.96536	0.931552	-3.20517	0.00407919	0.0125534	-2.44152	0
497190	CLEC18B	C-type lectin domain family 18 member B	-1.66304	-1.07304	-2.79571	0.0105327	0.0254278	-2.9711	0	1	0	1	0.441985	-1.07304	1.14262	0.265469	0.322572	-6.28315	0	0	0	0	1.37578	-1.07304	4.01037	0.000587323	0.00138892	-0.86102	1	0	0	0	-0.241607	-1.07304	-0.523621	0.605773	0.691345	-6.24024	0	0	0	0	-0.54083	-1.07304	-1.09054	0.287267	0.393131	-5.82474	0
387758	FIBIN	fin bud initiation factor homolog	-1.85186	1.11625	-4.64949	0.000123269	0.000635233	0.960323	0	1	0	1	2.19173	1.11625	13.6397	3.23206e-12	5.99836e-11	17.8596	1	0	1	0	-1.51316	1.11625	-4.01173	0.000585379	0.00138516	-0.7999	0	1	0	0	1.20361	1.11625	5.95341	5.41497e-06	5.23148e-05	3.72226	1	0	0	0	-1.62756	1.11625	-4.20824	0.000362283	0.0016625	-0.0340187	0
280	AMY2B	amylase alpha 2B (pancreatic)	-1.64843	-0.79638	-2.78485	0.0107954	0.0259506	-3.03393	0	1	0	1	-0.678517	-0.79638	-1.43577	0.165122	0.212052	-5.7736	0	0	0	0	0.422105	-0.79638	1.03601	0.311442	0.375218	-6.45321	0	0	0	0	-0.885197	-0.79638	-1.72216	0.09906	0.166132	-4.91612	0	0	0	0	-0.541126	-0.79638	-1.10063	0.282946	0.388502	-5.86861	0
80310	PDGFD	platelet derived growth factor D	-1.77499	-1.27286	-3.10631	0.00514524	0.0139301	-2.27796	0	1	0	1	-0.899248	-1.27286	-1.89456	0.0713599	0.100444	-4.93811	0	0	0	0	-0.0378279	-1.27286	-0.0878258	0.930809	0.945712	-6.79593	0	0	0	0	-0.945916	-1.27286	-1.89602	0.0711579	0.127053	-4.54564	0	0	0	0	-0.90465	-1.27286	-1.79334	0.0866672	0.150982	-4.79189	0
100689074	POU6F2-AS2	POU6F2 antisense RNA 2	-1.23383	-2.71539	-1.67528	0.108025	0.174029	-4.80687	0	0	0	0	2.09188	-2.71539	5.07076	4.42916e-05	0.000126767	1.90459	1	0	1	0	6.41742	-2.71539	27.63	1.38555e-18	1.01896e-16	32.4812	1	0	1	0	-0.60459	-2.71539	-0.906664	0.374401	0.478079	-5.60867	0	0	0	0	-1.60027	-2.71539	-2.03205	0.054386	0.103812	-4.11496	0
9498	SLC4A8	solute carrier family 4 member 8	-2.07406	-1.98692	-3.39611	0.0025931	0.00793357	-1.55471	0	1	0	1	-4.0079	-1.98692	-5.69902	9.84869e-06	3.25551e-05	3.54862	0	1	0	1	-3.69462	-1.98692	-5.25356	2.85022e-05	9.26028e-05	2.58398	0	1	0	1	0.866733	-1.98692	2.26882	0.0334276	0.0689223	-4.02232	0	0	0	0	1.08646	-1.98692	2.90496	0.00820698	0.0223656	-2.85368	1
6710	SPTB	spectrin beta, erythrocytic	-1.83513	-0.210045	-4.22338	0.000349129	0.0014935	0.132154	0	1	0	1	2.24816	-0.210045	12.2303	2.72689e-11	3.83519e-10	15.8923	1	0	1	0	-1.53141	-0.210045	-3.65883	0.00137948	0.00300779	-1.38126	0	1	0	0	-1.4754	-0.210045	-3.60997	0.00155217	0.00557847	-1.19155	0	1	0	0	-1.41138	-0.210045	-3.42667	0.00241057	0.00806428	-1.66715	0
151354	LRATD1	LRAT domain containing 1	-1.88534	2.49742	-7.06882	4.29951e-07	5.70445e-06	6.35383	0	1	0	1	2.28309	2.49742	19.9392	1.39409e-15	7.14663e-14	25.6171	1	0	1	0	-2.87312	2.49742	-8.37587	2.71446e-08	1.81402e-07	9.1394	0	1	0	1	0.182973	2.49742	1.1079	0.279863	0.37937	-6.74772	0	0	0	0	1.09857	2.49742	7.82009	8.54506e-08	1.4102e-06	7.58477	1
27074	LAMP3	lysosomal associated membrane protein 3	-2.19677	0.234233	-2.97087	0.00705049	0.0181992	-2.71949	0	1	0	1	-6.4217	0.234233	-5.16029	3.56806e-05	0.00010441	2.37072	0	1	0	1	-6.10842	0.234233	-4.90855	6.56175e-05	0.000194798	1.8092	0	1	0	1	5.34002	0.234233	21.4115	3.12662e-16	1.62023e-13	27.2042	1	0	1	0	-0.336099	0.234233	-0.624515	0.538708	0.639188	-6.50081	0
388121	TNFAIP8L3	TNF alpha induced protein 8 like 3	-1.62061	-3.21866	-2.40064	0.0252538	0.0522814	-3.503	0	0	0	0	2.14971	-3.21866	5.86156	6.71503e-06	2.31909e-05	3.82675	1	0	1	0	-2.35705	-3.21866	-3.43339	0.00237216	0.00489357	-1.51434	0	1	0	1	-1.17523	-3.21866	-1.84096	0.0791439	0.138366	-4.34296	0	0	0	0	-2.33206	-3.21866	-3.397	0.00258765	0.00857175	-1.48275	0
337876	CHSY3	chondroitin sulfate synthase 3	-1.86557	-1.82902	-2.9939	0.00668462	0.0173802	-2.44679	0	1	0	1	-2.06267	-1.82902	-3.30945	0.00318726	0.0060647	-1.87508	0	1	0	1	-2.34384	-1.82902	-3.43696	0.00235197	0.00485574	-1.57349	0	1	0	1	-0.22333	-1.82902	-0.464312	0.646983	0.727353	-6.11425	0	0	0	0	-2.56254	-1.82902	-3.61599	0.00152979	0.00555766	-1.03208	0
3269	HRH1	histamine receptor H1	-1.88628	-1.77275	-2.75468	0.0115582	0.0274758	-2.93835	0	1	0	1	3.80126	-1.77275	15.1019	4.22621e-13	1.04579e-11	20.1444	1	0	1	0	5.64472	-1.77275	26.6103	3.09878e-18	2.04053e-16	31.7998	1	0	1	0	-2.2738	-1.77275	-3.12503	0.00492455	0.014379	-2.04948	0	1	0	1	-2.41032	-1.77275	-3.21801	0.00395751	0.012246	-1.88184	0
93099	DMKN	dermokine	-1.918	-1.75423	-2.99482	0.00667037	0.0173537	-2.44337	0	1	0	1	2.5411	-1.75423	8.83289	1.09005e-08	7.5975e-08	10.0331	1	0	1	0	0.378642	-1.75423	0.84762	0.405769	0.471326	-6.39761	0	0	0	0	-2.7606	-1.75423	-3.79175	0.000999804	0.00386988	-0.660302	0	1	0	1	-2.37196	-1.75423	-3.38609	0.00265588	0.00875357	-1.52826	0
197259	MLKL	mixed lineage kinase domain like pseudokinase	-1.91626	1.0243	-5.68037	1.02929e-05	7.9563e-05	3.42083	0	1	0	1	0.87448	1.0243	4.89729	6.74349e-05	0.000185865	0.90681	1	0	0	0	2.6342	1.0243	18.9033	4.24046e-15	1.24276e-13	24.6389	1	0	1	0	0.654756	1.0243	3.33497	0.00299976	0.00957222	-2.38816	1	0	0	0	0.466295	1.0243	2.23151	0.0361464	0.0747237	-4.76786	0
6833	ABCC8	ATP binding cassette subfamily C member 8	-1.86752	1.85906	-4.24447	0.000331585	0.00143129	-0.152394	0	1	0	1	1.88891	1.85906	10.0493	1.09452e-09	9.91118e-09	11.7676	1	0	1	0	-1.19781	1.85906	-3.09794	0.00524693	0.00996936	-3.16902	0	1	0	0	-1.05139	1.85906	-2.86952	0.00890157	0.0234157	-3.298	0	1	0	0	-0.454093	1.85906	-1.3949	0.176961	0.268538	-6.16929	0
6854	SYN2	synapsin II	-1.83423	0.864047	-4.60252	0.000138236	0.000696846	0.891005	0	1	0	1	-0.758004	0.864047	-2.50638	0.0200782	0.0319667	-4.28248	0	1	0	0	-2.37241	0.864047	-5.30026	2.54767e-05	8.3846e-05	2.47304	0	1	0	1	-0.257747	0.864047	-0.901655	0.376998	0.480927	-6.40386	0	0	0	0	1.20054	0.864047	5.65638	1.08945e-05	8.8108e-05	3.02112	1
390205	LRRC10B	leucine rich repeat containing 10B	-1.78141	-0.85356	-3.46705	0.00218854	0.00686392	-1.53728	0	1	0	1	0.590694	-0.85356	1.85745	0.0766731	0.10727	-5.35656	0	0	0	0	-1.00136	-0.85356	-2.19806	0.0387529	0.0599109	-4.47403	0	0	0	0	-1.01193	-0.85356	-2.24471	0.0351619	0.0718019	-4.00466	0	0	0	0	-0.0162029	-0.85356	-0.0424317	0.966537	0.977405	-6.55366	0
2046	EPHA8	EPH receptor A8	-1.79199	-1.86659	-2.84255	0.00946754	0.0232558	-2.76252	0	1	0	1	-1.42662	-1.86659	-2.49361	0.0206461	0.0327582	-3.6668	0	1	0	0	-3.82492	-1.86659	-4.94818	5.96002e-05	0.000179074	1.89885	0	1	0	1	-0.306303	-1.86659	-0.61685	0.54366	0.637945	-6.01608	0	0	0	0	-0.839032	-1.86659	-1.52548	0.141377	0.223834	-5.10279	0
221662	RBM24	RNA binding motif protein 24	-1.86503	4.72855	-12.7506	1.21492e-11	6.61605e-10	16.6045	0	1	0	1	0.120511	4.72855	1.14433	0.264775	0.321877	-7.53582	0	0	0	0	-0.837425	4.72855	-6.82855	7.32288e-07	3.48812e-06	4.95758	0	1	0	0	1.446	4.72855	14.5188	9.323e-13	1.12004e-10	19.1217	1	0	0	0	0.792075	4.72855	7.69457	1.11345e-07	1.77364e-06	7.04771	1
5454	POU3F2	POU class 3 homeobox 2	-1.66737	-1.39805	-3.0276	0.00618177	0.0162573	-2.44102	0	1	0	1	0.209794	-1.39805	0.549178	0.58841	0.644325	-6.66001	0	0	0	0	-0.590897	-1.39805	-1.27171	0.216746	0.273439	-5.87794	0	0	0	0	-0.770836	-1.39805	-1.62759	0.11784	0.190956	-4.96527	0	0	0	0	-1.79997	-1.39805	-3.15535	0.00458646	0.0138226	-2.08327	0
26289	AK5	adenylate kinase 5	-1.771	0.0797018	-3.78222	0.00102318	0.00363411	-0.94158	0	1	0	1	-2.01044	0.0797018	-4.30864	0.000283444	0.000680734	0.171156	0	1	0	1	0.203284	0.0797018	0.634845	0.532072	0.594262	-6.95669	0	0	0	0	0.356112	0.0797018	1.16777	0.255389	0.352416	-6.07997	0	0	0	0	0.163012	0.0797018	0.503598	0.619545	0.708966	-6.68007	0
5158	PDE6B	phosphodiesterase 6B	-1.88445	0.0335449	-4.48423	0.000184534	0.000887318	0.723836	0	1	0	1	-1.60608	0.0335449	-4.1936	0.000375478	0.000876877	-0.144665	0	1	0	1	-4.63693	0.0335449	-6.91344	6.06174e-07	2.94625e-06	6.18225	0	1	0	1	-1.27039	0.0335449	-3.37862	0.00270357	0.00878201	-1.76555	0	1	0	0	0.185096	0.0335449	0.644157	0.526128	0.627573	-6.57612	0
64072	CDH23	cadherin related 23	-1.93854	-1.74363	-2.64817	0.0146801	0.0334785	-3.1546	0	1	0	1	1.58924	-1.74363	4.12975	0.000438872	0.00100876	-0.460288	1	0	1	0	-3.97147	-1.74363	-4.42596	0.000212774	0.000561098	0.714916	0	1	0	1	-0.520027	-1.74363	-0.891456	0.382323	0.486458	-5.80219	0	0	0	0	-1.68026	-1.74363	-2.33005	0.0293685	0.0632373	-3.69834	0
117166	WFIKKN1	WAP, follistatin/kazal, immunoglobulin, kunitz and netrin domain containing 1	-1.7075	-1.58955	-2.70573	0.0129057	0.0301038	-3.08588	0	1	0	1	0.386984	-1.58955	0.912437	0.371422	0.43338	-6.38946	0	0	0	0	-1.34939	-1.58955	-2.23036	0.0362329	0.0563974	-4.23161	0	0	0	0	-0.111418	-1.58955	-0.229971	0.820237	0.868876	-6.2681	0	0	0	0	0.31919	-1.58955	0.698619	0.492104	0.596299	-6.21083	0
57664	PLEKHA4	pleckstrin homology domain containing A4	-1.86226	-2.19491	-1.64058	0.115095	0.182892	-4.86099	0	0	0	0	-2.08007	-2.19491	-1.83207	0.0805031	0.1121	-4.71655	0	0	0	0	-2.62034	-2.19491	-2.03796	0.053745	0.0801971	-4.32208	0	0	0	0	3.97925	-2.19491	9.29455	4.4578e-09	1.36227e-07	11.0088	1	0	1	0	-0.567343	-2.19491	-0.596314	0.557047	0.656267	-6.0085	0
6299	SALL1	spalt like transcription factor 1	-1.34958	-4.2407	-2.47405	0.021545	0.0457824	-3.35308	0	1	0	0	2.52438	-4.2407	7.59283	1.38205e-07	7.36314e-07	7.66733	1	0	1	0	-1.25639	-4.2407	-2.30322	0.031088	0.0491031	-3.8264	0	1	0	0	-1.32799	-4.2407	-2.43447	0.0234764	0.0517032	-3.32005	0	0	0	0	-1.23141	-4.2407	-2.25742	0.0342379	0.0714771	-3.68182	0
389668	XKR9	XK related 9	-1.81908	3.88709	-9.04985	7.1364e-09	1.7147e-07	10.228	0	1	0	1	-1.45174	3.88709	-8.34167	2.90947e-08	1.84114e-07	8.52664	0	1	0	0	0.447203	3.88709	3.4759	0.0021426	0.00446093	-3.15545	1	0	0	0	1.24344	3.88709	10.6695	3.63223e-10	1.59676e-08	13.0215	1	0	0	0	-0.314296	3.88709	-2.13907	0.0437699	0.0873621	-5.53844	0
2217	FCGRT	Fc fragment of IgG receptor and transporter	-1.81455	1.00131	-5.35341	2.2427e-05	0.00015366	2.64807	0	1	0	1	-2.22289	1.00131	-6.33031	2.26177e-06	8.813e-06	4.83525	0	1	0	1	-1.26705	1.00131	-4.1151	0.000454859	0.00110302	-0.569117	0	1	0	0	0.975301	1.00131	5.27515	2.70609e-05	0.000195809	2.18447	1	0	0	0	1.16649	1.00131	6.44081	1.75656e-06	1.89998e-05	4.82917	1
338872	C1QTNF9	C1q and TNF related 9	-1.81829	0.0749611	-4.6	0.000139089	0.000700452	0.981069	0	1	0	1	-3.26177	0.0749611	-6.61938	1.17124e-06	4.88422e-06	5.60882	0	1	0	1	-2.05384	0.0749611	-4.88115	7.0131e-05	0.000206651	1.54366	0	1	0	1	0.839077	0.0749611	3.61536	0.00153213	0.00551946	-1.56952	1	0	0	0	2.07808	0.0749611	11.3925	1.06034e-10	4.51017e-09	14.6545	1
401190	RGS7BP	regulator of G protein signaling 7 binding protein	-2.04922	-1.63728	-3.12594	0.00491412	0.0134338	-2.16852	0	1	0	1	1.42957	-1.63728	4.10254	0.000469021	0.00106993	-0.515663	1	0	0	0	-4.08214	-1.63728	-5.08095	4.32137e-05	0.000134566	2.19776	0	1	0	1	1.69305	-1.63728	4.87972	7.03753e-05	0.000434	1.61866	1	0	1	0	1.07954	-1.63728	2.72822	0.0122691	0.0311376	-3.29118	1
100505576	LINC00672	long intergenic non-protein coding RNA 672	-1.25014	-2.5513	-1.76149	0.0920366	0.152631	-4.69901	0	0	0	0	2.46922	-2.5513	6.74527	8.82266e-07	3.79478e-06	5.72662	1	0	1	0	-0.308858	-2.5513	-0.500106	0.621962	0.678245	-6.37863	0	0	0	0	-3.16018	-2.5513	-3.77756	0.00103481	0.00398773	-0.705299	0	1	0	1	-1.77918	-2.5513	-2.28943	0.0320072	0.0677294	-3.67518	0
440073	IQSEC3	IQ motif and Sec7 domain 3	-1.80287	-1.88185	-2.66898	0.0140138	0.0322677	-3.11329	0	1	0	1	0.830681	-1.88185	1.97289	0.0611928	0.0874628	-4.96902	0	0	0	0	-3.80924	-1.88185	-4.60029	0.000138989	0.000381349	1.11112	0	1	0	1	-1.50416	-1.88185	-2.31915	0.030056	0.063227	-3.6636	0	0	0	0	0.892766	-1.88185	2.01537	0.0562343	0.106551	-4.58693	0
222256	CDHR3	cadherin related family member 3	-1.81026	0.591312	-4.84989	7.56669e-05	0.000421389	1.50452	0	1	0	1	0.9429	0.591312	4.79438	8.66036e-05	0.000233212	0.714742	1	0	0	0	2.68023	0.591312	18.0354	1.12383e-14	2.94782e-13	23.6624	1	0	1	0	-0.0436159	0.591312	-0.168049	0.868079	0.906616	-6.79306	0	0	0	0	0.00860206	0.591312	0.0327903	0.974137	0.982377	-6.90363	0
162514	TRPV3	transient receptor potential cation channel subfamily V member 3	-1.80527	-0.365828	-2.94547	0.0074764	0.0191376	-2.74454	0	1	0	1	-1.0183	-0.365828	-2.0019	0.0577661	0.0829189	-4.91537	0	0	0	0	3.20436	-0.365828	13.3698	4.79558e-12	7.34172e-11	17.5985	1	0	1	0	1.56517	-0.365828	4.89921	6.71213e-05	0.000418856	1.47173	1	0	0	0	2.37608	-0.365828	8.54544	1.92877e-08	3.86195e-07	9.46402	1
149775	GNAS-AS1	GNAS antisense RNA 1	-1.73829	-0.435326	-3.34108	0.00295642	0.0088423	-1.87958	0	1	0	1	-0.0219262	-0.435326	-0.061005	0.951906	0.961312	-6.99613	0	0	0	0	0.631804	-0.435326	1.88395	0.0728444	0.10509	-5.41797	0	0	0	0	0.350531	-0.435326	1.00035	0.328011	0.430301	-6.13064	0	0	0	0	-0.39121	-0.435326	-0.941565	0.356632	0.4671	-6.12695	0
27022	FOXD3	forkhead box D3	-1.73233	-0.513378	-2.84232	0.00947252	0.0232609	-2.95003	0	1	0	1	-0.336953	-0.513378	-0.744436	0.464485	0.525677	-6.62515	0	0	0	0	-1.46844	-0.513378	-2.48829	0.0208871	0.0344283	-3.90098	0	1	0	0	-0.681396	-0.513378	-1.35256	0.189926	0.279436	-5.52162	0	0	0	0	0.356681	-0.513378	0.850607	0.404143	0.514596	-6.33461	0
1840	DTX1	deltex E3 ubiquitin ligase 1	-1.45888	-3.368	-1.62485	0.118425	0.1872	-4.77666	0	0	0	0	2.52092	-3.368	5.3331	2.35461e-05	7.18018e-05	2.57242	1	0	1	0	-2.19532	-3.368	-2.40448	0.0250459	0.0404737	-3.64144	0	1	0	1	-1.41125	-3.368	-1.57139	0.130354	0.207349	-4.68736	0	0	0	0	-1.33221	-3.368	-1.48359	0.152093	0.237441	-4.88228	0
25960	ADGRA2	adhesion G protein-coupled receptor A2	-1.7875	0.317675	-3.88553	0.000796054	0.00295061	-0.734401	0	1	0	1	-0.185292	0.317675	-0.58183	0.566591	0.624353	-6.96548	0	0	0	0	-2.66844	0.317675	-4.85748	7.42836e-05	0.000217462	1.52589	0	1	0	1	-1.583	0.317675	-3.56726	0.00172038	0.00606661	-1.34445	0	1	0	0	-1.20984	0.317675	-2.87704	0.00874972	0.0236157	-2.99028	0
157869	SBSPON	somatomedin B and thrombospondin type 1 domain containing	-1.58774	-1.05846	-2.552	0.0181663	0.0399091	-3.47604	0	1	0	1	-1.73979	-1.05846	-2.84471	0.00942089	0.0162057	-3.02931	0	1	0	1	0.481829	-1.05846	1.11351	0.277498	0.339179	-6.3223	0	0	0	0	-0.321557	-1.05846	-0.648789	0.523185	0.619135	-6.15526	0	0	0	0	-0.257203	-1.05846	-0.515536	0.611316	0.702614	-6.33111	0
53820	RIPPLY3	ripply transcriptional repressor 3	-1.50058	-3.3318	-2.10767	0.0466731	0.0867431	-4.02208	0	0	0	0	-2.5503	-3.3318	-3.52247	0.00191604	0.00383354	-1.29107	0	1	0	1	0.632148	-3.3318	1.19236	0.245814	0.305025	-5.80387	0	0	0	0	-0.190986	-3.3318	-0.321483	0.750876	0.812855	-5.9117	0	0	0	0	-2.21204	-3.3318	-3.05527	0.00579638	0.0167783	-2.17958	0
10149	ADGRG2	adhesion G protein-coupled receptor G2	-1.59339	-0.982081	-2.96441	0.0071566	0.0184278	-2.63685	0	1	0	1	3.64013	-0.982081	18.8692	4.40276e-15	1.90359e-13	24.6781	1	0	1	0	-0.798181	-0.982081	-1.69161	0.104826	0.144944	-5.34414	0	0	0	0	-0.444911	-0.982081	-1.01816	0.31966	0.420982	-5.84599	0	0	0	0	-0.534333	-0.982081	-1.18287	0.249478	0.35207	-5.74213	0
8911	CACNA1I	calcium voltage-gated channel subunit alpha1 I	-1.77485	-1.63344	-2.7783	0.0109568	0.0262823	-2.91996	0	1	0	1	-0.0575198	-1.63344	-0.124373	0.902148	0.920037	-6.70329	0	0	0	0	-3.21738	-1.63344	-4.01096	0.000586479	0.00138735	-0.233484	0	1	0	1	0.103703	-1.63344	0.221447	0.826785	0.874048	-6.28843	0	0	0	0	-1.07013	-1.63344	-1.84242	0.0789211	0.140266	-4.62982	0
10178	TENM1	teneurin transmembrane protein 1	-1.83792	2.98974	-2.57184	0.0173888	0.0384936	-4.21692	0	1	0	1	-1.9025	2.98974	-2.76793	0.0112172	0.0189498	-4.01286	0	1	0	1	-1.99495	2.98974	-2.641	0.0149165	0.0254893	-4.24749	0	1	0	1	3.66512	2.98974	10.2833	7.18085e-10	2.75639e-08	12.4282	1	0	1	0	5.54237	2.98974	15.6	2.19347e-13	2.13092e-11	20.6368	1
100507557	LOC100507557	uncharacterized LOC100507557	-1.78303	1.55991	-6.36233	2.10169e-06	2.12847e-05	4.90518	0	1	0	1	-1.88204	1.55991	-6.92276	5.93769e-07	2.68219e-06	6.04145	0	1	0	1	1.68095	1.55991	12.7953	1.13487e-11	1.60473e-10	16.5457	1	0	1	0	-0.947165	1.55991	-4.08063	0.000494798	0.00215845	-0.469968	0	1	0	0	-1.17393	1.55991	-4.69672	0.00010986	0.000613983	0.980297	0
645354	PRAMEF36P	PRAME family member 36, pseudogene	-1.88943	-1.568	-3.73273	0.00115361	0.00401048	-0.85848	0	1	0	1	2.91007	-1.568	13.8866	2.26522e-12	4.34227e-11	18.48	1	0	1	0	0.93334	-1.568	2.91437	0.00803131	0.0146259	-3.19294	1	0	0	0	-4.22103	-1.568	-6.52888	1.4376e-06	1.74441e-05	4.72599	0	1	0	1	-3.24878	-1.568	-5.11139	4.01502e-05	0.000263835	2.1453	0
152404	IGSF11	immunoglobulin superfamily member 11	-1.75859	-0.779281	-2.77908	0.0109375	0.0262494	-3.04392	0	1	0	1	2.07848	-0.779281	7.1035	3.98392e-07	1.87553e-06	6.27168	1	0	1	0	0.903306	-0.779281	2.28216	0.0325014	0.0510792	-4.66376	0	0	0	0	-1.33799	-0.779281	-2.25001	0.0347737	0.0711848	-3.95855	0	0	0	0	-0.86597	-0.779281	-1.55292	0.134698	0.2158	-5.24712	0
79570	NKAIN1	sodium/potassium transporting ATPase interacting 1	-1.88357	-0.178004	-3.35338	0.00287115	0.00861837	-1.86629	0	1	0	1	1.28378	-0.178004	4.39387	0.000230135	0.0005631	-0.0990791	1	0	0	0	-4.79722	-0.178004	-5.26172	2.79483e-05	9.10474e-05	2.60382	0	1	0	1	0.716767	-0.178004	2.08503	0.0488727	0.0939489	-4.70415	0	0	0	0	1.08493	-0.178004	3.33604	0.00299208	0.00969151	-2.25761	1
9245	GCNT3	glucosaminyl (N-acetyl) transferase 3, mucin type	-1.82985	-0.159515	-4.44083	0.000205182	0.000968551	0.638703	0	1	0	1	4.44849	-0.159515	33.3858	2.35953e-20	7.00646e-18	36.6599	1	0	1	0	0.0770629	-0.159515	0.264306	0.794002	0.830189	-7.03024	0	0	0	0	-0.244125	-0.159515	-0.796516	0.434237	0.53634	-6.24769	0	0	0	0	-2.06485	-0.159515	-4.71772	0.000104379	0.000589422	1.35423	0
266675	BEST4	bestrophin 4	-1.58775	-1.24067	-2.46024	0.0222016	0.0469508	-3.63023	0	1	0	1	-1.46861	-1.24067	-2.43331	0.0235356	0.0368855	-3.88256	0	1	0	0	1.06213	-1.24067	2.62304	0.0155247	0.0264081	-3.91519	1	0	0	0	0.263586	-1.24067	0.567765	0.575939	0.66511	-6.27106	0	0	0	0	0.733984	-1.24067	1.68995	0.105149	0.176969	-5.22842	0
56978	PRDM8	PR/SET domain 8	-1.86799	-2.17887	-3.27167	0.00348597	0.0101353	-1.82449	0	1	0	1	1.45327	-2.17887	4.56607	0.000151099	0.000384044	0.686427	1	0	0	0	-3.48856	-2.17887	-5.3014	2.54073e-05	8.36703e-05	2.69084	0	1	0	1	0.961878	-2.17887	2.65398	0.0144911	0.0350432	-3.26601	1	0	0	0	2.23705	-2.17887	7.59734	1.36886e-07	2.12457e-06	7.67532	1
105	ADARB2	adenosine deaminase RNA specific B2 (inactive)	-1.56321	-2.40874	-1.75837	0.0925788	0.153353	-4.67959	0	0	0	0	-3.55232	-2.40874	-3.4756	0.00214411	0.00425363	-1.39425	0	1	0	1	-3.23905	-2.40874	-3.16909	0.00444075	0.00859848	-2.08898	0	1	0	1	-2.45498	-2.40874	-2.44204	0.0230952	0.0509992	-3.31629	0	0	0	0	-1.9864	-2.40874	-2.09054	0.0483286	0.0945897	-4.01559	0
4100	MAGEA1	MAGE family member A1	-1.81012	5.17219	-3.94595	0.000687177	0.00260409	-1.68049	0	1	0	1	0.858869	5.17219	2.51282	0.0197973	0.0315641	-5.39274	1	0	0	0	1.60588	5.17219	4.73649	9.97116e-05	0.00028367	-0.281085	1	0	1	0	1.47798	5.17219	4.35625	0.000252303	0.00124475	-0.765125	1	0	0	0	0.0710999	5.17219	0.196771	0.845812	0.888492	-7.93086	0
26108	PYGO1	pygopus family PHD finger 1	-1.77701	4.23162	-10.4192	5.63791e-10	1.9154e-08	12.7426	0	1	0	1	-0.220403	4.23162	-1.83973	0.0793307	0.110624	-6.49253	0	0	0	0	0.0670938	4.23162	0.557793	0.582613	0.641694	-8.03118	0	0	0	0	0.418043	4.23162	3.67554	0.00132485	0.00488762	-2.29977	1	0	0	0	0.187771	4.23162	1.58272	0.127744	0.206728	-6.62233	0
5362	PLXNA2	plexin A2	-1.79624	2.07011	-5.88386	6.37268e-06	5.34043e-05	3.71454	0	1	0	1	2.76219	2.07011	22.5342	1.06374e-16	8.2469e-15	28.2676	1	0	1	0	1.38075	2.07011	9.00414	7.79868e-09	5.8641e-08	9.77576	1	0	0	0	-0.22462	2.07011	-1.06061	0.300364	0.401319	-6.59373	0	0	0	0	-0.258087	2.07011	-1.18248	0.249628	0.352155	-6.53658	0
147372	CCBE1	collagen and calcium binding EGF domains 1	-1.68434	-1.9833	-2.10833	0.0466106	0.086668	-4.16363	0	0	0	0	-0.758153	-1.9833	-1.13885	0.267007	0.324091	-5.88613	0	0	0	0	-1.17537	-1.9833	-1.56513	0.131812	0.176881	-5.28736	0	0	0	0	-0.32827	-1.9833	-0.507271	0.617008	0.701877	-6.04758	0	0	0	0	-0.221848	-1.9833	-0.345042	0.733337	0.802171	-6.22608	0
192134	B3GNT6	UDP-GlcNAc:betaGal beta-1,3-N-acetylglucosaminyltransferase 6	-1.23437	-4.34751	-1.69877	0.10345	0.168185	-4.6518	0	0	0	0	8.05836	-4.34751	35.9049	4.88942e-21	1.92374e-18	37.0353	1	0	1	0	3.30372	-4.34751	7.86566	7.7662e-08	4.65617e-07	8.22065	1	0	1	0	-1.21278	-4.34751	-1.66906	0.109265	0.179687	-4.53853	0	0	0	0	-1.1162	-4.34751	-1.53614	0.138751	0.220595	-4.79516	0
5540	NPY4R	neuropeptide Y receptor Y4	-1.63376	-1.8084	-2.68694	0.0134614	0.0311736	-3.10736	0	1	0	1	-1.42467	-1.8084	-2.4973	0.0204805	0.0325348	-3.66797	0	1	0	0	2.25123	-1.8084	7.1829	3.34784e-07	1.73374e-06	6.60554	1	0	1	0	-0.992449	-1.8084	-1.79619	0.0861999	0.14828	-4.61774	0	0	0	0	0.252922	-1.8084	0.556209	0.583677	0.67923	-6.24613	0
101927129	LINC01580	long intergenic non-protein coding RNA 1580	-1.60487	-1.22446	-2.95647	0.00728893	0.0187195	-2.62023	0	1	0	1	0.0554801	-1.22446	0.143091	0.88752	0.907765	-6.81658	0	0	0	0	2.6895	-1.22446	10.9037	2.42202e-10	2.56167e-09	13.7721	1	0	1	0	0.95438	-1.22446	2.78631	0.0107596	0.0273562	-3.16395	1	0	0	0	-0.0930899	-1.22446	-0.220093	0.827826	0.873873	-6.43558	0
63982	ANO3	anoctamin 3	-1.14804	-4.42934	-1.9305	0.0665245	0.116644	-4.29633	0	0	0	0	0.347908	-4.42934	0.670159	0.509725	0.570153	-6.04525	0	0	0	0	0.662115	-4.42934	1.2753	0.215497	0.272038	-5.53361	0	0	0	0	-1.12645	-4.42934	-1.89419	0.0714109	0.127365	-4.21078	0	0	0	0	-1.02986	-4.42934	-1.73178	0.097302	0.165951	-4.52216	0
9200	HACD1	3-hydroxyacyl-CoA dehydratase 1	-1.68943	-1.05097	-2.69405	0.0132485	0.0307787	-3.18894	0	1	0	1	2.63728	-1.05097	9.79046	1.75777e-09	1.51003e-08	11.7494	1	0	1	0	-0.579886	-1.05097	-1.0918	0.286725	0.34902	-6.15147	0	0	0	0	-1.13206	-1.05097	-1.95779	0.0630475	0.115127	-4.45323	0	0	0	0	-0.0886509	-1.05097	-0.1818	0.857403	0.897433	-6.47691	0
57198	ATP8B2	ATPase phospholipid transporting 8B2	-1.78872	4.73639	-13.853	2.37657e-12	1.55843e-10	18.2473	0	1	0	1	-0.739056	4.73639	-7.23718	2.9739e-07	1.44806e-06	5.84513	0	1	0	0	-0.809997	4.73639	-7.47097	1.79364e-07	9.87004e-07	6.36365	0	1	0	0	0.148242	4.73639	1.57112	0.130415	0.207394	-6.60874	0	0	0	0	0.69531	4.73639	7.65069	1.22203e-07	1.92515e-06	6.91685	1
2051	EPHB6	EPH receptor B6	-1.76215	-0.22934	-4.08924	0.000484501	0.00195615	-0.192513	0	1	0	1	1.05987	-0.22934	4.49559	0.000179482	0.000448861	0.170284	1	0	0	0	-0.643985	-0.22934	-1.79549	0.0863148	0.122303	-5.36154	0	0	0	0	-1.34493	-0.22934	-3.32819	0.00304852	0.00970223	-1.83468	0	1	0	0	-0.112575	-0.22934	-0.347121	0.731796	0.800849	-6.61372	0
8745	ADAM23	ADAM metallopeptidase domain 23	-1.79524	1.15431	-5.70464	9.71871e-06	7.5832e-05	3.4434	0	1	0	1	-0.608764	1.15431	-2.62432	0.0154809	0.0252789	-4.15421	0	1	0	0	2.11768	1.15431	15.2324	3.55281e-13	6.88412e-12	20.1245	1	0	1	0	-1.61978	1.15431	-5.29132	2.603e-05	0.000190097	2.57854	0	1	0	1	-1.22777	1.15431	-4.26014	0.000319123	0.00149519	0.0270564	0
26278	SACS	sacsin molecular chaperone	-1.78431	5.30642	-10.0196	1.15514e-09	3.53002e-08	11.8053	0	1	0	1	-1.3424	5.30642	-8.42901	2.43779e-08	1.57173e-07	8.40957	0	1	0	0	-2.14403	5.30642	-11.0077	2.02739e-10	2.17334e-09	13.4712	0	1	0	1	0.465723	5.30642	3.37453	0.00273007	0.00884615	-3.10907	1	0	0	0	1.30265	5.30642	9.66517	2.21733e-09	6.04788e-08	10.9874	1
123041	SLC24A4	solute carrier family 24 member 4	-1.2705	-3.4969	-1.69084	0.104975	0.170092	-4.68113	0	0	0	0	-0.0062345	-3.4969	-0.0103349	0.991847	0.993299	-6.37412	0	0	0	0	0.0596394	-3.4969	0.0950406	0.925142	0.940865	-6.38946	0	0	0	0	-1.27452	-3.4969	-1.69573	0.104032	0.172871	-4.51645	0	0	0	0	-2.0336	-3.4969	-2.66156	0.0142481	0.0352021	-2.94843	0
5836	PYGL	glycogen phosphorylase L	-1.79743	4.17297	-10.9674	2.17169e-10	8.54453e-09	13.7304	0	1	0	1	-2.96146	4.17297	-14.3425	1.19042e-12	2.50132e-11	19.0565	0	1	0	1	1.59365	4.17297	15.9915	1.3259e-13	2.88617e-12	20.7743	1	0	1	0	-0.0126182	4.17297	-0.109	0.91419	0.939459	-7.71235	0	0	0	0	1.84329	4.17297	18.6917	5.35843e-15	8.87695e-13	24.3259	1
268	AMH	anti-Mullerian hormone	-1.7466	1.32916	-3.54143	0.00183068	0.00591075	-1.7216	0	1	0	1	-1.03335	1.32916	-2.5958	0.016492	0.0267771	-4.1687	0	1	0	0	-2.83331	1.32916	-4.54792	0.000157948	0.000428142	0.663921	0	1	0	1	-0.0254288	1.32916	-0.0765413	0.93968	0.957444	-7.00778	0	0	0	0	0.880179	1.32916	3.16874	0.00444445	0.013472	-2.99593	1
100507582	BHLHE40-AS1	BHLHE40 antisense RNA 1	-1.64865	-0.508721	-2.92978	0.00775168	0.0197404	-2.77616	0	1	0	1	-1.79446	-0.508721	-3.25985	0.00358493	0.00674151	-2.20894	0	1	0	1	1.4119	-0.508721	4.52685	0.000166288	0.000448739	0.248312	1	0	0	0	0.537732	-0.508721	1.45483	0.159825	0.244444	-5.61605	0	0	0	0	-0.68508	-0.508721	-1.42688	0.167642	0.257274	-5.50956	0
951	CD37	CD37 molecule	-1.69494	-0.547217	-3.74916	0.00110858	0.0038814	-0.942	0	1	0	1	-0.503852	-0.547217	-1.45308	0.160306	0.206636	-5.83455	0	0	0	0	-1.61384	-0.547217	-3.5683	0.0017161	0.00366458	-1.52546	0	1	0	1	-0.900796	-0.547217	-2.29717	0.031488	0.0657014	-3.9753	0	0	0	0	0.715553	-0.547217	2.45316	0.0225453	0.0510016	-4.02499	0
4857	NOVA1	NOVA alternative splicing regulator 1	-1.78394	4.01608	-12.3905	2.12013e-11	1.07982e-09	16.1264	0	1	0	1	-0.233424	4.01608	-2.33217	0.0292364	0.0448857	-5.55195	0	1	0	0	0.787228	4.01608	8.65267	1.55698e-08	1.09587e-07	8.78104	1	0	0	0	0.407622	4.01608	4.31469	0.000279287	0.00134787	-0.718989	1	0	0	0	-0.306283	4.01608	-2.85088	0.00928918	0.0247995	-4.12559	0
50940	PDE11A	phosphodiesterase 11A	-1.5837	-1.62107	-2.51193	0.0198359	0.0427874	-3.47718	0	1	0	0	0.476111	-1.62107	1.12167	0.274088	0.331815	-6.18683	0	0	0	0	0.889639	-1.62107	2.13744	0.0439162	0.0670372	-4.75118	0	0	0	0	0.350762	-1.62107	0.773921	0.447208	0.548186	-6.06744	0	0	0	0	0.763278	-1.62107	1.78823	0.0875104	0.152114	-5.00546	0
85480	TSLP	thymic stromal lymphopoietin	-1.75094	0.749721	-3.64322	0.00143247	0.00481097	-1.37076	0	1	0	1	3.18026	0.749721	17.9365	1.25921e-14	4.78684e-13	23.5224	1	0	1	0	1.44046	0.749721	5.83443	7.15697e-06	2.6831e-05	3.11875	1	0	0	0	0.13205	0.749721	0.41008	0.68571	0.759437	-6.78984	0	0	0	0	-4.24551	0.749721	-5.54143	1.43134e-05	0.000110369	3.20041	0
57713	SFMBT2	Scm like with four mbt domains 2	-1.73521	0.273765	-4.39632	0.000228759	0.00105826	0.466187	0	1	0	1	1.9006	0.273765	10.8616	2.60398e-10	2.80695e-09	13.5469	1	0	1	0	0.646323	0.273765	2.63776	0.0150248	0.0256465	-4.1671	1	0	0	0	0.406305	0.273765	1.59695	0.124531	0.199824	-5.57726	0	0	0	0	0.0923517	0.273765	0.3323	0.742806	0.808848	-6.78597	0
9788	MTSS1	MTSS I-BAR domain containing 1	-1.75076	1.16069	-6.10916	3.76749e-06	3.45327e-05	4.3753	0	1	0	1	0.814555	1.16069	5.34177	2.30617e-05	7.04884e-05	1.92725	1	0	0	0	0.149624	1.16069	0.786937	0.439707	0.50497	-7.12365	0	0	0	0	-0.806115	1.16069	-3.44721	0.00229501	0.00765956	-1.89538	0	1	0	0	-1.10141	1.16069	-4.31099	0.000281823	0.00134976	0.122182	0
2034	EPAS1	endothelial PAS domain protein 1	-1.76928	1.81969	-7.08931	4.11009e-07	5.4771e-06	6.49483	0	1	0	1	3.46749	1.81969	36.1634	4.18562e-21	1.72464e-18	38.4925	1	0	1	0	1.67419	1.81969	13.8743	2.30526e-12	3.81095e-11	18.1582	1	0	1	0	-1.57337	1.81969	-6.5548	1.35552e-06	1.66017e-05	5.39786	0	1	0	0	-1.44813	1.81969	-6.0754	4.07478e-06	3.83052e-05	4.24727	0
478	ATP1A3	ATPase Na+/K+ transporting subunit alpha 3	-1.76138	0.947825	-5.37305	2.13962e-05	0.000147885	2.69232	0	1	0	1	1.8915	0.947825	13.1661	6.48688e-12	1.09893e-10	17.2158	1	0	1	0	-3.28327	0.947825	-7.36261	2.26528e-07	1.2205e-06	7.18312	0	1	0	1	-0.754969	0.947825	-2.83263	0.00968408	0.0251374	-3.21736	0	1	0	0	-1.51275	0.947825	-4.75179	9.60657e-05	0.000549975	1.2703	0
101241892	NPTN-IT1	NPTN intronic transcript 1	-1.64602	-0.933545	-2.98492	0.00682496	0.0177129	-2.59752	0	1	0	1	0.566888	-0.933545	1.62087	0.119281	0.158846	-5.7117	0	0	0	0	0.983254	-0.933545	2.85778	0.00914394	0.0164278	-3.4726	1	0	0	0	-0.919038	-0.933545	-1.89172	0.0717547	0.127848	-4.61762	0	0	0	0	-1.08619	-0.933545	-2.13238	0.0443742	0.0883554	-4.25737	0
23426	GRIP1	glutamate receptor interacting protein 1	-1.76598	0.227813	-3.69247	0.00127173	0.00435047	-1.17082	0	1	0	1	1.36782	0.227813	5.70356	9.74367e-06	3.22562e-05	2.94092	1	0	0	0	2.08108	0.227813	9.36291	3.91399e-09	3.14598e-08	10.7846	1	0	1	0	-0.425233	0.227813	-1.15067	0.262213	0.35997	-5.96341	0	0	0	0	1.13773	0.227813	4.22586	0.000347012	0.00160579	-0.277761	1
285973	ATG9B	autophagy related 9B	-1.72263	2.37245	-4.48507	0.000184156	0.000885771	0.302696	0	1	0	1	-1.84068	2.37245	-4.98287	5.47929e-05	0.000154346	1.32327	0	1	0	1	1.75594	2.37245	9.3047	4.37235e-09	3.48415e-08	10.2803	1	0	1	0	0.760562	2.37245	3.46417	0.00220365	0.00741207	-2.44924	1	0	0	0	-0.324644	2.37245	-1.15365	0.261013	0.364266	-6.62309	0
1123	CHN1	chimerin 1	-1.70162	-0.645343	-4.11517	0.000454777	0.00185952	-0.0818171	0	1	0	1	2.28352	-0.645343	12.4217	2.01931e-11	2.97843e-10	16.2544	1	0	1	0	4.88021	-0.645343	36.6461	3.14016e-21	5.25742e-19	38.5694	1	0	1	0	-1.98091	-0.645343	-4.55857	0.000153893	0.000826894	1.02394	0	1	0	1	-1.32492	-0.645343	-3.37374	0.00273523	0.00899063	-1.73863	0
439949	PRKCQ-AS1	PRKCQ antisense RNA 1	-1.43081	-2.7182	-1.86813	0.0751095	0.129012	-4.4871	0	0	0	0	5.09136	-2.7182	19.3257	2.6769e-15	1.27278e-13	25.1046	1	0	1	0	-2.90321	-2.7182	-3.39193	0.00261911	0.00534764	-1.60615	0	1	0	1	-1.25781	-2.7182	-1.68956	0.105225	0.174337	-4.61393	0	0	0	0	-1.59381	-2.7182	-2.00332	0.0576031	0.10859	-4.16088	0
23127	COLGALT2	collagen beta(1-O)galactosyltransferase 2	-1.77786	2.03187	-7.70673	1.08518e-07	1.76032e-06	7.79844	0	1	0	1	-0.115004	2.03187	-0.764778	0.452523	0.514249	-7.30201	0	0	0	0	1.41695	2.03187	11.9367	4.35362e-11	5.38658e-10	15.1464	1	0	0	0	1.64849	2.03187	14.5815	8.55255e-13	1.03538e-10	19.406	1	0	1	0	1.79175	2.03187	15.9774	1.35e-13	1.40704e-11	21.2282	1
8448	DOC2A	double C2 domain alpha	-1.73085	3.08721	-5.54125	1.43196e-05	0.000105064	2.67348	0	1	0	1	-1.56605	3.08721	-5.5504	1.40112e-05	4.4781e-05	2.44905	0	1	0	0	-1.76654	3.08721	-5.51801	1.51343e-05	5.25909e-05	2.43168	0	1	0	1	0.583102	3.08721	3.12645	0.00490829	0.0143395	-3.38556	1	0	0	0	-0.20349	3.08721	-0.911844	0.371727	0.482216	-7.10487	0
51450	PRRX2	paired related homeobox 2	-1.79862	-2.24649	-2.9379	0.00760805	0.0194471	-2.52664	0	1	0	1	-0.960324	-2.24649	-1.84663	0.078286	0.109342	-4.836	0	0	0	0	-3.41919	-2.24649	-4.84822	7.59753e-05	0.000221713	1.67338	0	1	0	1	-2.22886	-2.24649	-3.40229	0.00255517	0.00839876	-1.4696	0	1	0	1	-0.40945	-2.24649	-0.812492	0.425207	0.53475	-5.87673	0
646588	LOC646588	uncharacterized LOC646588	-1.62462	-1.64404	-2.42542	0.0239405	0.0500299	-3.64424	0	0	0	0	0.874605	-1.64404	2.08669	0.0487081	0.0711762	-4.83742	0	0	0	0	-0.482079	-1.64404	-0.851537	0.403638	0.469301	-6.28686	0	0	0	0	1.31625	-1.64404	3.25187	0.00365322	0.0112558	-2.13588	1	0	0	0	1.87067	-1.64404	5.03842	4.78964e-05	0.000304195	1.91262	1
101926913	LOC101926913	uncharacterized LOC101926913	-1.62816	-1.66433	-3.02129	0.00627311	0.0164653	-2.43096	0	1	0	1	0.997336	-1.66433	3.02688	0.0061922	0.0110717	-2.94657	1	0	0	0	2.35464	-1.66433	8.73406	1.32472e-08	9.44224e-08	9.82491	1	0	1	0	-1.6031	-1.66433	-2.97376	0.00700349	0.019266	-2.40832	0	1	0	1	-1.89781	-1.66433	-3.30623	0.00321175	0.010282	-1.73164	0
442117	GALNTL6	polypeptide N-acetylgalactosaminyltransferase like 6	-1.721	0.979497	-5.59821	1.25064e-05	9.395e-05	3.21115	0	1	0	1	1.45124	0.979497	10.0091	1.17743e-09	1.05888e-08	11.9305	1	0	0	0	-2.31745	0.979497	-6.58218	1.274e-06	5.75e-06	5.41623	0	1	0	1	-0.303054	0.979497	-1.34086	0.193637	0.283802	-5.95875	0	0	0	0	0.343619	0.979497	1.72564	0.0984222	0.167456	-5.63556	0
105370792	LOC105370792	uncharacterized LOC105370792	-1.66158	-0.192017	-2.89223	0.00845023	0.0211498	-2.9013	0	1	0	1	2.87512	-0.192017	12.7836	1.15529e-11	1.8255e-10	16.706	1	0	1	0	1.51004	-0.192017	4.89386	6.79993e-05	0.000200972	1.06039	1	0	0	0	-2.47395	-0.192017	-3.73978	0.00113409	0.00428467	-0.817417	0	1	0	1	-2.50082	-0.192017	-3.71318	0.00120954	0.00456492	-0.914846	0
10734	STAG3	stromal antigen 3	-1.71231	1.32484	-5.37389	2.13535e-05	0.000147655	2.63327	0	1	0	1	-1.26239	1.32484	-4.62317	0.000131444	0.000338791	0.572394	0	1	0	0	-1.8288	1.32484	-5.50312	1.56809e-05	5.4304e-05	2.8025	0	1	0	1	0.262082	1.32484	1.2889	0.210811	0.303935	-6.24074	0	0	0	0	-0.264799	1.32484	-1.12835	0.271319	0.375684	-6.39506	0
64420	SUSD1	sushi domain containing 1	-1.72365	0.265214	-4.08204	0.00049309	0.00198419	-0.276798	0	1	0	1	0.578927	0.265214	2.3128	0.0304634	0.0465875	-4.80873	1	0	0	0	2.75494	0.265214	15.9829	1.34053e-13	2.91398e-12	21.1818	1	0	1	0	0.208755	0.265214	0.7281	0.474225	0.573707	-6.50278	0	0	0	0	-0.850603	0.265214	-2.33747	0.0289084	0.0624175	-4.14102	0
401097	C3orf80	chromosome 3 open reading frame 80	-1.72159	0.325904	-5.00117	5.24162e-05	0.000310152	1.89078	0	1	0	1	0.625664	0.325904	3.10606	0.00514831	0.00936695	-3.16084	1	0	0	0	-4.09027	0.325904	-7.74652	9.97672e-08	5.82395e-07	7.93282	0	1	0	1	0.511357	0.325904	2.34954	0.0281746	0.0600829	-4.30941	0	0	0	0	0.936055	0.325904	4.62829	0.000129812	0.000706915	0.702521	1
346389	MACC1	MET transcriptional regulator MACC1	-1.48647	-3.34404	-1.94867	0.0641905	0.113318	-4.28511	0	0	0	0	2.36027	-3.34404	5.74601	8.81413e-06	2.95268e-05	3.55472	1	0	1	0	2.76565	-3.34404	6.84057	7.12919e-07	3.40307e-06	6.0027	1	0	1	0	-2.29451	-3.34404	-2.95803	0.00726272	0.0198473	-2.34863	0	1	0	1	-1.3598	-3.34404	-1.7824	0.088481	0.153411	-4.46522	0
101928123	LOC101928123	uncharacterized LOC101928123	-1.25009	-4.33266	-2.16681	0.0413421	0.0784	-3.90451	0	0	0	0	-1.47018	-4.33266	-2.54829	0.0183152	0.0294097	-3.31951	0	1	0	0	0.961323	-4.33266	2.0233	0.0553486	0.0823091	-4.48264	0	0	0	0	-1.2285	-4.33266	-2.12939	0.0446473	0.0872978	-3.84039	0	0	0	0	-1.13192	-4.33266	-1.96197	0.0625284	0.116226	-4.17305	0
5141	PDE4A	phosphodiesterase 4A	-1.70336	1.57051	-4.8332	7.88001e-05	0.000435143	1.29723	0	1	0	1	-1.7879	1.57051	-5.255	2.84036e-05	8.49034e-05	2.14601	0	1	0	1	-1.79096	1.57051	-4.90318	6.64778e-05	0.000197104	1.30718	0	1	0	1	-0.0103098	1.57051	-0.0433803	0.965789	0.976963	-7.07892	0	0	0	0	0.76695	1.57051	3.76499	0.00106687	0.00410622	-1.65138	1
57452	GALNT16	polypeptide N-acetylgalactosaminyltransferase 16	-1.71821	-0.758523	-2.78798	0.010719	0.0258063	-3.02835	0	1	0	1	-3.6567	-0.758523	-4.51708	0.000170306	0.000427885	0.899207	0	1	0	1	0.656089	-0.758523	1.62223	0.118987	0.161558	-5.75579	0	0	0	0	1.01324	-0.758523	2.73047	0.0122071	0.0305237	-3.3842	1	0	0	0	0.383218	-0.758523	0.895986	0.379952	0.49058	-6.24219	0
85360	SYDE1	synapse defective Rho GTPase homolog 1	-1.67698	0.135077	-3.93904	0.000698829	0.00264188	-0.594774	0	1	0	1	0.710781	0.135077	2.86987	0.00889452	0.0153911	-3.65454	1	0	0	0	-3.47938	0.135077	-5.88128	6.41146e-06	2.42498e-05	3.97606	0	1	0	1	-0.425502	0.135077	-1.27552	0.215419	0.309133	-5.80135	0	0	0	0	0.2012	0.135077	0.673774	0.507467	0.610683	-6.59038	0
7780	SLC30A2	solute carrier family 30 member 2	-1.70838	-1.95477	-2.27456	0.0330258	0.0653211	-3.86585	0	0	0	0	-3.18269	-1.95477	-3.51977	0.00192852	0.00385606	-1.30801	0	1	0	1	-2.48977	-1.95477	-2.91529	0.0080145	0.0146003	-2.67877	0	1	0	1	0.701661	-1.95477	1.38433	0.180129	0.267972	-5.41986	0	0	0	0	-1.12106	-1.95477	-1.60298	0.12319	0.200846	-4.93478	0
361	AQP4	aquaporin 4	-1.65986	-0.716918	-3.75587	0.00109072	0.00383164	-0.914375	0	1	0	1	0.258873	-0.716918	0.869597	0.393902	0.455759	-6.60062	0	0	0	0	-0.404123	-0.716918	-1.12334	0.273393	0.33485	-6.22346	0	0	0	0	0.529076	-0.716918	1.78778	0.087584	0.15025	-5.0723	0	0	0	0	0.591168	-0.716918	1.98609	0.0596115	0.111806	-4.8368	0
378938	MALAT1	metastasis associated lung adenocarcinoma transcript 1	-1.72379	9.81452	-5.22093	3.083e-05	0.000200166	1.10644	0	1	0	1	0.845398	9.81452	2.50242	0.0202527	0.0322152	-5.42732	1	0	0	0	0.249192	9.81452	0.743858	0.464827	0.529415	-8.08882	0	0	0	0	-0.201636	9.81452	-0.603938	0.552057	0.645092	-7.73476	0	0	0	0	-0.85336	9.81452	-2.57178	0.0173913	0.04137	-5.01847	0
84229	DRC7	dynein regulatory complex subunit 7	-1.58344	-1.67385	-2.81461	0.0100899	0.0245433	-2.86914	0	1	0	0	-1.36318	-1.67385	-2.58475	0.0169001	0.0273748	-3.52037	0	1	0	0	-0.991419	-1.67385	-1.90037	0.070558	0.102081	-4.85011	0	0	0	0	-0.636401	-1.67385	-1.31089	0.203402	0.295418	-5.36182	0	0	0	0	0.873305	-1.67385	2.31138	0.0305553	0.0652481	-4.0951	0
54855	TENT5C	terminal nucleotidyltransferase 5C	-1.71226	3.09263	-8.95287	8.61758e-09	2.02726e-07	10.1657	0	1	0	1	1.97171	3.09263	20.9334	5.02736e-16	3.0431e-14	26.6166	1	0	1	0	2.00633	3.09263	20.8309	5.5733e-16	2.02978e-14	26.485	1	0	1	0	-0.279388	3.09263	-2.03277	0.0543083	0.102042	-5.45843	0	0	0	0	0.242427	3.09263	1.92925	0.0666867	0.122564	-5.83483	0
3792	KEL	Kell metallo-endopeptidase (Kell blood group)	-1.59831	-0.777609	-3.06736	0.00563525	0.0150165	-2.44612	0	1	0	1	-3.19936	-0.777609	-4.90634	6.59707e-05	0.000182085	1.77782	0	1	0	1	-1.0322	-0.777609	-2.16142	0.0418039	0.0641676	-4.54787	0	0	0	0	0.790623	-0.777609	2.37016	0.0269604	0.0579887	-4.06829	0	0	0	0	-0.984261	-0.777609	-2.07889	0.0494846	0.0964086	-4.39602	0
54103	GSAP	gamma-secretase activating protein	-1.73223	3.17149	-9.41647	3.53614e-09	9.40065e-08	11.0784	0	1	0	1	-7.88384	3.17149	-13.1916	6.24536e-12	1.06605e-10	16.2451	0	1	0	1	1.65384	3.17149	15.9736	1.3564e-13	2.93632e-12	20.9216	1	0	1	0	1.37905	3.17149	13.0676	7.51654e-12	6.35996e-10	17.1316	1	0	0	0	0.705834	3.17149	6.08416	3.99266e-06	3.76944e-05	3.65638	1
11149	BVES	blood vessel epicardial substance	-1.68944	3.28757	-8.0502	5.28862e-08	9.49057e-07	8.28685	0	1	0	1	0.990955	3.28757	8.4988	2.11803e-08	1.38027e-07	8.56753	1	0	0	0	2.14895	3.28757	19.9955	1.31419e-15	4.35425e-14	25.5747	1	0	1	0	-0.047399	3.28757	-0.32856	0.745593	0.80847	-7.47301	0	0	0	0	-0.443703	3.28757	-2.76584	0.0112704	0.028996	-4.11051	0
80274	SCUBE1	signal peptide, CUB domain and EGF like domain containing 1	-1.8459	0.385033	-4.58304	0.000144968	0.000724748	0.910568	0	1	0	1	-1.6474	0.385033	-4.43784	0.000206686	0.000510968	0.386276	0	1	0	1	-6.26709	0.385033	-8.3426	2.90397e-08	1.9219e-07	8.8656	0	1	0	1	0.604749	0.385033	2.46322	0.0220583	0.0490746	-4.10653	1	0	0	0	0.102184	0.385033	0.365738	0.718051	0.790092	-6.78488	0
55806	HR	HR lysine demethylase and nuclear receptor corepressor	-1.77426	0.0518415	-3.85775	0.000851698	0.00311956	-0.760487	0	1	0	1	-2.01016	0.0518415	-4.35812	0.000251154	0.000609321	0.29945	0	1	0	1	-5.05509	0.0518415	-6.33179	2.25409e-06	9.60339e-06	4.93999	0	1	0	1	-1.01516	0.0518415	-2.53004	0.0190642	0.0437052	-3.60881	0	1	0	0	-0.840113	0.0518415	-2.12165	0.0453594	0.0899075	-4.48895	0
79623	GALNT14	polypeptide N-acetylgalactosaminyltransferase 14	-1.70051	1.75586	-7.00616	4.93648e-07	6.42069e-06	6.3111	0	1	0	1	1.80535	1.75586	16.3785	8.14413e-14	2.4696e-12	21.5846	1	0	1	0	0.475167	1.75586	3.16125	0.00452341	0.00872938	-3.36909	1	0	0	0	-0.38537	1.75586	-2.1458	0.0431689	0.0849347	-4.86793	0	0	0	0	1.00301	1.75586	7.4305	1.95669e-07	2.88129e-06	6.91637	1
221442	ADCY10P1	ADCY10 pseudogene 1	-1.60627	0.300702	-3.83487	0.000900392	0.00326657	-0.873366	0	1	0	1	-0.335791	0.300702	-1.09877	0.28374	0.342027	-6.506	0	0	0	0	0.554769	0.300702	2.06051	0.0513589	0.0769869	-5.28241	0	0	0	0	-0.643647	0.300702	-1.8703	0.074795	0.132202	-4.94429	0	0	0	0	0.0711687	0.300702	0.235465	0.816024	0.865054	-6.81483	0
2306	FOXD2	forkhead box D2	-1.67668	0.305825	-4.37245	0.000242508	0.00111044	0.396636	0	1	0	1	1.61909	0.305825	8.88679	9.80622e-09	6.89899e-08	9.87777	1	0	1	0	-0.104938	0.305825	-0.368963	0.715679	0.763256	-7.08426	0	0	0	0	-0.308865	0.305825	-1.05512	0.302813	0.403871	-6.1177	0	0	0	0	-1.37982	0.305825	-3.72983	0.00116176	0.00440784	-1.06085	0
2672	GFI1	growth factor independent 1 transcriptional repressor	-1.69072	0.0359644	-3.79174	0.000999818	0.00356644	-0.926747	0	1	0	1	-3.42815	0.0359644	-5.87259	6.5435e-06	2.26882e-05	3.95973	0	1	0	1	0.287976	0.0359644	0.934805	0.360029	0.424652	-6.71916	0	0	0	0	1.56733	0.0359644	6.81556	7.53835e-07	1.02011e-05	5.85905	1	0	0	0	0.372715	0.0359644	1.22417	0.233825	0.334737	-6.0839	0
25907	TMEM158	transmembrane protein 158 (gene/pseudogene)	-1.67469	0.849978	-6.42151	1.83567e-06	1.90817e-05	5.11153	0	1	0	1	1.73395	0.849978	14.6814	7.45762e-13	1.68726e-11	19.4469	1	0	1	0	0.150939	0.849978	0.847662	0.405747	0.471326	-6.98921	0	0	0	0	-0.702629	0.849978	-3.29921	0.00326569	0.0102545	-2.18523	0	1	0	0	0.461781	0.849978	2.77468	0.0110472	0.0284783	-3.65712	1
79656	BEND5	BEN domain containing 5	-1.7937	-1.50718	-3.0123	0.00640542	0.0167679	-2.44852	0	1	0	1	1.4871	-1.50718	4.60478	0.000137478	0.000352957	0.656232	1	0	0	0	1.80401	-1.50718	5.58518	1.28994e-05	4.561e-05	2.96374	1	0	1	0	-1.71173	-1.50718	-2.90133	0.00827559	0.0220412	-2.55962	0	1	0	1	1.17061	-1.50718	3.20317	0.00409838	0.0126026	-2.30644	1
642280	ZNF876P	zinc finger protein 876, pseudogene	-1.67039	0.378333	-3.94572	0.000687563	0.00260493	-0.621668	0	1	0	1	-0.0708797	0.378333	-0.244201	0.809336	0.841303	-7.15806	0	0	0	0	-0.67248	0.378333	-1.90199	0.0703362	0.101789	-5.31558	0	0	0	0	-1.05772	0.378333	-2.80596	0.0102903	0.0264232	-3.1059	0	1	0	0	-1.65718	0.378333	-3.82922	0.000912844	0.00357995	-0.802047	0
25827	FBXL2	F-box and leucine rich repeat protein 2	-1.68174	1.19317	-4.93041	6.22265e-05	0.000357286	1.59302	0	1	0	1	1.15287	1.19317	6.68624	1.00737e-06	4.27448e-06	5.03672	1	0	0	0	2.96411	1.19317	22.1363	1.54992e-16	6.52309e-15	27.9405	1	0	1	0	-0.571147	1.19317	-2.13267	0.0443482	0.0868162	-4.70888	0	0	0	0	-0.523775	1.19317	-1.93948	0.0653623	0.120524	-5.14528	0
3224	HOXC8	homeobox C8	-1.62174	-0.721044	-3.22858	0.00385997	0.0110247	-2.10139	0	1	0	1	-1.19822	-0.721044	-2.67601	0.0137949	0.0227859	-3.5206	0	1	0	0	0.0673906	-0.721044	0.179889	0.858885	0.885614	-6.92542	0	0	0	0	1.74546	-0.721044	6.64605	1.10282e-06	1.41453e-05	5.56909	1	0	1	0	-1.24838	-0.721044	-2.62293	0.0155287	0.0377554	-3.34091	0
23228	PLCL2	phospholipase C like 2	-1.67287	0.849256	-5.2317	3.00409e-05	0.000195527	2.36095	0	1	0	1	1.54367	0.849256	10.2169	8.08709e-10	7.56237e-09	12.3327	1	0	0	0	0.0746557	0.849256	0.335468	0.740448	0.784778	-7.27849	0	0	0	0	-0.648982	0.849256	-2.51452	0.0197238	0.0448448	-3.87901	0	1	0	0	-0.696985	0.849256	-2.61424	0.0158311	0.0383544	-3.74491	0
9143	SYNGR3	synaptogyrin 3	-1.70116	2.09823	-6.52465	1.45147e-06	1.57384e-05	5.1769	0	1	0	1	-2.67283	2.09823	-8.64273	1.58809e-08	1.064e-07	9.6983	0	1	0	1	2.89307	2.09823	26.0681	4.8107e-18	3.02843e-16	31.4096	1	0	1	0	-0.787171	2.09823	-3.72394	0.00117846	0.00442744	-1.46808	0	1	0	0	-0.935481	2.09823	-4.17632	0.000391671	0.0017713	-0.432967	0
154661	RUNDC3B	RUN domain containing 3B	-1.68362	0.520214	-4.63699	0.000127087	0.000651283	0.997039	0	1	0	1	2.89104	0.520214	20.71	6.29794e-16	3.65745e-14	26.5897	1	0	1	0	2.28123	0.520214	14.0911	1.69384e-12	2.89442e-11	18.6118	1	0	1	0	0.616323	0.520214	2.74659	0.0117714	0.0295846	-3.57351	1	0	0	0	-2.29218	0.520214	-5.48631	1.63221e-05	0.000123143	3.09424	0
340061	TMEM173	transmembrane protein 173	-1.68479	1.55801	-7.12075	3.83585e-07	5.16413e-06	6.58468	0	1	0	1	0.758878	1.55801	5.87238	6.54675e-06	2.26944e-05	3.12166	1	0	0	0	0.00744362	1.55801	0.0455705	0.964063	0.971808	-7.51267	0	0	0	0	-1.13255	1.55801	-5.39039	2.05262e-05	0.000156708	2.69302	0	1	0	0	0.483395	1.55801	3.27673	0.00344447	0.0108985	-2.72569	1
200772	LOC200772	uncharacterized LOC200772	-1.81674	0.130579	-4.33527	0.00026558	0.00119522	0.357883	0	1	0	1	-6.30585	0.130579	-8.50254	2.10218e-08	1.37108e-07	9.04945	0	1	0	1	-4.27561	0.130579	-6.66366	1.0599e-06	4.88024e-06	5.68786	0	1	0	1	1.68829	0.130579	8.07256	5.04961e-08	1.07393e-06	8.5551	1	0	1	0	-0.133468	0.130579	-0.429508	0.671728	0.752484	-6.63964	0
144423	GLT1D1	glycosyltransferase 1 domain containing 1	-1.29648	-3.47666	-1.45995	0.158426	0.237187	-5.00004	0	0	0	0	-1.11946	-3.47666	-1.33285	0.196212	0.247315	-5.35931	0	0	0	0	-2.08456	-3.47666	-2.30847	0.0307442	0.0486576	-3.82049	0	1	0	1	1.72261	-3.47666	3.05248	0.00583419	0.0165488	-2.34528	1	0	1	0	-0.57567	-3.47666	-0.711666	0.484144	0.589149	-5.73472	0
338761	C1QL4	complement C1q like 4	-1.68302	0.4404	-4.46884	0.000191608	0.000914629	0.608318	0	1	0	1	0.135591	0.4404	0.548337	0.588978	0.644733	-7.087	0	0	0	0	-1.23936	0.4404	-3.51401	0.00195536	0.00411685	-1.88323	0	1	0	0	-2.18294	0.4404	-5.23925	2.95001e-05	0.000210745	2.54663	0	1	0	1	-2.27324	0.4404	-5.2596	2.80912e-05	0.000195187	2.57878	0
10320	IKZF1	IKAROS family zinc finger 1	-1.20719	-4.37207	-1.83094	0.0806781	0.136896	-4.45332	0	0	0	0	-1.42728	-4.37207	-2.16474	0.041519	0.0615278	-4.03011	0	0	0	0	-0.259589	-4.37207	-0.400156	0.692897	0.742886	-6.13265	0	0	0	0	-1.1856	-4.37207	-1.79819	0.0858734	0.147912	-4.3544	0	0	0	0	-1.08902	-4.37207	-1.6517	0.112787	0.18732	-4.63719	0
161497	STRC	stereocilin	-1.51929	-0.187913	-2.54539	0.0184321	0.0403836	-3.64044	0	1	0	0	-0.211085	-0.187913	-0.482841	0.633975	0.685927	-6.90042	0	0	0	0	-1.92344	-0.187913	-2.97532	0.00697841	0.0128949	-2.87315	0	1	0	1	-0.585463	-0.187913	-1.17961	0.250744	0.347592	-5.81696	0	0	0	0	-0.291628	-0.187913	-0.608554	0.549047	0.648802	-6.45823	0
286046	XKR6	XK related 6	-1.6721	0.508725	-4.68935	0.000111852	0.00058697	1.12223	0	1	0	1	-1.16388	0.508725	-3.76902	0.00105649	0.00223301	-1.31547	0	1	0	0	-2.67806	0.508725	-6.10724	3.78431e-06	1.51661e-05	4.42184	0	1	0	1	1.99138	0.508725	11.9531	4.24015e-11	2.71141e-09	15.5711	1	0	1	0	1.79616	0.508725	10.1972	8.37931e-10	2.68036e-08	12.5581	1
2796	GNRH1	gonadotropin releasing hormone 1	-1.45431	-1.46524	-2.55722	0.0179588	0.0395239	-3.42529	0	1	0	0	0.560343	-1.46524	1.4749	0.154397	0.199942	-5.80284	0	0	0	0	-0.0888738	-1.46524	-0.195616	0.846705	0.875177	-6.738	0	0	0	0	0.417931	-1.46524	1.02085	0.318412	0.419766	-5.89615	0	0	0	0	-0.484183	-1.46524	-0.986558	0.334577	0.443418	-5.86072	0
54777	CFAP46	cilia and flagella associated protein 46	-1.67754	-0.943924	-4.22355	0.000348981	0.0014935	0.195211	0	1	0	1	-0.000757525	-0.943924	-0.00267551	0.997889	0.99827	-6.87411	0	0	0	0	-3.963	-0.943924	-6.87888	6.54584e-07	3.15234e-06	6.07376	0	1	0	1	-0.566429	-0.943924	-1.72525	0.0984927	0.165373	-4.92957	0	0	0	0	-0.819336	-0.943924	-2.34912	0.0281995	0.0611806	-3.89379	0
641364	SLC7A11-AS1	SLC7A11 antisense RNA 1	-1.47326	-1.34659	-2.25522	0.034396	0.0674044	-4.01693	0	0	0	0	0.350883	-1.34659	0.778262	0.444698	0.506635	-6.55262	0	0	0	0	1.36214	-1.34659	3.43646	0.00235483	0.004861	-2.15204	1	0	0	0	0.28282	-1.34659	0.590481	0.56088	0.651834	-6.23836	0	0	0	0	-0.376088	-1.34659	-0.682567	0.501999	0.605724	-6.1493	0
650655	ABCA17P	ATP binding cassette subfamily A member 17, pseudogene	-1.67278	2.49546	-9.40588	3.6077e-09	9.52652e-08	11.1315	0	1	0	1	-1.68434	2.49546	-9.94876	1.31435e-09	1.16931e-08	12.0288	0	1	0	1	0.603509	2.49546	5.62917	1.16204e-05	4.15615e-05	2.33489	1	0	0	0	0.383903	2.49546	3.47149	0.00216538	0.00730991	-2.41877	1	0	0	0	-0.21675	2.49546	-1.67815	0.107457	0.180025	-5.99443	0
2775	GNAO1	G protein subunit alpha o1	-1.54947	0.174852	-3.06711	0.00563854	0.0150202	-2.60271	0	1	0	0	-0.487911	0.174852	-1.25902	0.22121	0.274721	-6.25157	0	0	0	0	-0.961602	0.174852	-2.1165	0.0458397	0.069629	-4.83697	0	0	0	0	-0.841099	0.174852	-1.92389	0.0673908	0.121377	-4.78844	0	0	0	0	-0.692988	0.174852	-1.59751	0.124405	0.202389	-5.41066	0
775	CACNA1C	calcium voltage-gated channel subunit alpha1 C	-1.46241	-1.72986	-2.1627	0.041694	0.0790033	-4.12928	0	0	0	0	2.45922	-1.72986	7.71234	1.07237e-07	5.8764e-07	7.71259	1	0	1	0	-0.0919633	-1.72986	-0.168987	0.86735	0.892822	-6.68604	0	0	0	0	0.969178	-1.72986	2.17884	0.0403277	0.0804	-4.26595	0	0	0	0	-0.125845	-1.72986	-0.229501	0.820598	0.868674	-6.3279	0
57491	AHRR	aryl-hydrocarbon receptor repressor	-1.5852	-0.879593	-3.59041	0.0016271	0.0053471	-1.27512	0	1	0	1	-1.08724	-0.879593	-2.79639	0.0105163	0.0178891	-3.2578	0	1	0	0	-1.06023	-0.879593	-2.59081	0.0166749	0.0281305	-3.69213	0	1	0	0	-0.304205	-0.879593	-0.863712	0.397058	0.501395	-6.03161	0	0	0	0	-1.62988	-0.879593	-3.59339	0.00161545	0.00581782	-1.19012	0
137392	FAM92A	family with sequence similarity 92 member A	-1.55997	-0.129633	-3.21524	0.00398338	0.0113323	-2.22619	0	1	0	0	-0.655038	-0.129633	-1.69406	0.104355	0.14093	-5.54879	0	0	0	0	-0.428209	-0.129633	-1.08392	0.290126	0.35256	-6.39019	0	0	0	0	0.00905446	-0.129633	0.0254168	0.979951	0.98666	-6.63621	0	0	0	0	-0.95157	-0.129633	-2.16392	0.041589	0.0837864	-4.3673	0
8538	BARX2	BARX homeobox 2	-1.61837	-0.0516945	-4.1174	0.000452304	0.00185181	-0.156372	0	1	0	1	6.16254	-0.0516945	50.4737	2.95604e-24	5.81527e-21	45.1847	1	0	1	0	-0.173383	-0.0516945	-0.573054	0.572414	0.632054	-6.87374	0	0	0	0	-0.990586	-0.0516945	-2.82991	0.00974432	0.0252646	-2.98271	0	1	0	0	-0.775237	-0.0516945	-2.26145	0.0339493	0.0709837	-4.22446	0
84959	UBASH3B	ubiquitin associated and SH3 domain containing B	-1.54139	-1.74554	-2.29813	0.0314245	0.0627316	-3.87465	0	0	0	0	2.45135	-1.74554	7.74674	9.97211e-08	5.50863e-07	7.793	1	0	1	0	-0.723627	-1.74554	-1.21335	0.237852	0.29641	-5.86134	0	0	0	0	-1.30325	-1.74554	-2.01125	0.0566984	0.10545	-4.24068	0	0	0	0	-0.929646	-1.74554	-1.49274	0.149697	0.234444	-5.14956	0
9095	TBX19	T-box 19	-1.60553	0.0807704	-4.37369	0.000241771	0.00110792	0.423239	0	1	0	1	1.19385	0.0807704	6.12754	3.61028e-06	1.33221e-05	3.98966	1	0	0	0	1.05404	0.0807704	4.8891	6.87905e-05	0.000203043	1.0594	1	0	0	0	-0.094318	0.0807704	-0.345605	0.73292	0.797845	-6.60455	0	0	0	0	-1.83262	0.0807704	-4.70202	0.000108449	0.000607826	1.28342	0
57501	KIAA1257	KIAA1257	-1.64378	4.32317	-14.6835	7.43675e-13	5.57332e-11	19.4724	0	1	0	1	-1.1822	4.32317	-12.2385	2.69188e-11	3.79613e-10	15.5689	0	1	0	0	0.430895	4.32317	5.48232	1.64781e-05	5.67467e-05	1.64288	1	0	0	0	0.238213	4.32317	2.98664	0.00679799	0.0187927	-3.87845	1	0	0	0	0.322789	4.32317	4.04136	0.000544559	0.00231754	-1.51703	1
970	CD70	CD70 molecule	-1.37517	-3.44415	-1.79143	0.0869806	0.145566	-4.53087	0	0	0	0	-1.18978	-3.44415	-1.63859	0.115512	0.154363	-4.9458	0	0	0	0	-2.11161	-3.44415	-2.70525	0.0129198	0.0223872	-3.05297	0	1	0	1	-2.18321	-3.44415	-2.79698	0.0105023	0.026867	-2.6565	0	1	0	1	-1.21095	-3.44415	-1.57731	0.128985	0.208394	-4.75677	0
80709	AKNA	AT-hook transcription factor	-1.63418	3.87254	-7.38591	2.15411e-07	3.15949e-06	6.71875	0	1	0	1	2.08607	3.87254	16.4959	7.03841e-14	2.15507e-12	21.4625	1	0	1	0	-0.706449	3.87254	-3.86375	0.000839355	0.00191835	-2.02533	0	1	0	0	0.195241	3.87254	1.27998	0.213875	0.30731	-6.87635	0	0	0	0	-0.501933	3.87254	-2.8469	0.00937398	0.0249708	-4.06615	0
9620	CELSR1	cadherin EGF LAG seven-pass G-type receptor 1	-1.6341	5.0833	-8.9539	8.60036e-09	2.02624e-07	9.75829	0	1	0	1	-0.979676	5.0833	-6.21608	2.9417e-06	1.1089e-05	3.48022	0	1	0	0	-0.744883	5.0833	-4.67474	0.000115907	0.000324119	-0.289684	0	1	0	0	0.227588	5.0833	1.59309	0.125396	0.201007	-6.6172	0	0	0	0	0.30737	5.0833	2.14877	0.0429063	0.0860094	-5.78952	0
112935960	SCAT2	S-phase cancer associated transcript 2	-1.44372	-1.7509	-2.22677	0.0365057	0.0706588	-4.01382	0	0	0	0	0.836302	-1.7509	1.99756	0.0582679	0.083601	-4.96456	0	0	0	0	-0.555766	-1.7509	-0.980543	0.33747	0.401931	-6.1361	0	0	0	0	0.470371	-1.7509	1.00472	0.325948	0.428051	-5.86144	0	0	0	0	-1.15749	-1.7509	-1.84442	0.0786199	0.139763	-4.60414	0
107546764	LINC01976	long intergenic non-protein coding RNA 1976	-1.64152	1.20612	-5.08679	4.26083e-05	0.000261227	1.95418	0	1	0	1	-0.665779	1.20612	-2.68776	0.0134366	0.0222549	-4.02731	0	1	0	0	-2.40273	1.20612	-6.22833	2.85975e-06	1.18407e-05	4.59497	0	1	0	1	1.11681	1.20612	6.3975	1.93916e-06	2.23743e-05	4.7491	1	0	0	0	1.50405	1.20612	9.15703	5.80179e-09	1.36281e-07	10.5142	1
53826	FXYD6	FXYD domain containing ion transport regulator 6	-1.67886	-1.44201	-2.62808	0.0153518	0.0347185	-3.26378	0	1	0	1	2.73745	-1.44201	9.75891	1.86331e-09	1.59283e-08	11.7478	1	0	1	0	-3.41647	-1.44201	-4.02385	0.00056832	0.00134905	-0.204564	0	1	0	1	-1.37405	-1.44201	-2.23647	0.0357733	0.0727673	-3.87813	0	0	0	0	0.999345	-1.44201	2.4184	0.0243057	0.0542049	-3.94169	0
7857	SCG2	secretogranin II	-1.57322	-2.07425	-2.29563	0.031591	0.063015	-3.82838	0	0	0	0	2.6512	-2.07425	8.33711	2.93655e-08	1.85529e-07	9.05275	1	0	1	0	1.90417	-2.07425	4.92364	6.32574e-05	0.000188541	1.46194	1	0	1	0	2.00671	-2.07425	5.35564	2.23079e-05	0.000167421	2.74974	1	0	1	0	2.22505	-2.07425	6.05663	4.2565e-06	3.9756e-05	4.31175	1
145873	MESP2	mesoderm posterior bHLH transcription factor 2	-1.63685	2.36141	-6.73467	9.03486e-07	1.0772e-05	5.58952	0	1	0	1	-1.59191	2.36141	-6.96785	5.3729e-07	2.44814e-06	5.93488	0	1	0	1	-2.29602	2.36141	-7.88976	7.38409e-08	4.44741e-07	8.07598	0	1	0	1	0.115678	2.36141	0.716736	0.481072	0.580379	-7.061	0	0	0	0	0.146439	2.36141	0.892992	0.381518	0.492136	-7.00935	0
83850	ESYT3	extended synaptotagmin 3	-1.62997	2.64604	-8.201	3.87664e-08	7.2805e-07	8.71451	0	1	0	1	-1.47467	2.64604	-8.13634	4.42717e-08	2.66749e-07	8.38938	0	1	0	0	0.698528	2.64604	5.8119	7.54647e-06	2.81503e-05	2.73392	1	0	0	0	1.13252	2.64604	10.317	6.76173e-10	2.63406e-08	12.5756	1	0	0	0	1.05253	2.64604	9.3111	4.31933e-09	1.05719e-07	10.6188	1
4942	OAT	ornithine aminotransferase	-1.64589	4.90218	-10.0243	1.14541e-09	3.50708e-08	11.861	0	1	0	1	-2.02109	4.90218	-11.8802	4.76812e-11	6.26907e-10	15.014	0	1	0	1	-0.886596	4.90218	-6.09182	3.92229e-06	1.56434e-05	3.19124	0	1	0	0	0.892346	4.90218	7.39661	2.10493e-07	3.52794e-06	6.43324	1	0	0	0	1.41361	4.90218	11.9085	4.55567e-11	2.13384e-09	14.9998	1
123099	DEGS2	delta 4-desaturase, sphingolipid 2	-1.63461	1.7201	-5.71882	9.39842e-06	7.3735e-05	3.36198	0	1	0	1	-0.791601	1.7201	-3.54498	0.00181516	0.00365119	-2.21639	0	1	0	0	2.57027	1.7201	21.2907	3.52228e-16	1.34875e-14	27.0662	1	0	1	0	-0.121931	1.7201	-0.605151	0.551266	0.644422	-6.9099	0	0	0	0	0.106285	1.7201	0.544777	0.591383	0.685612	-7.08489	0
100132074	FOXO6	forkhead box O6	-1.59586	1.37069	-5.73884	8.96456e-06	7.07899e-05	3.46808	0	1	0	1	-2.18342	1.37069	-7.26579	2.79442e-07	1.37176e-06	6.86538	0	1	0	1	-0.505075	1.37069	-2.28931	0.0320151	0.0503905	-4.89936	0	0	0	0	-0.788868	1.37069	-3.40092	0.00256354	0.00842098	-2.05255	0	1	0	0	0.277094	1.37069	1.50341	0.146944	0.230936	-6.06215	0
4885	NPTX2	neuronal pentraxin 2	-1.64916	2.34809	-6.79778	7.84385e-07	9.55468e-06	5.73808	0	1	0	1	1.56858	2.34809	13.074	7.44546e-12	1.23808e-10	16.8796	1	0	0	0	-4.40165	2.34809	-9.8457	1.58765e-09	1.39667e-08	12.0043	0	1	0	1	0.622719	2.34809	4.24802	0.000328724	0.00153561	-0.554663	1	0	0	0	-0.109691	2.34809	-0.627451	0.536817	0.637569	-7.13961	0
100506810	LINC01132	long intergenic non-protein coding RNA 1132	-1.587	-1.25241	-1.92344	0.0674505	0.11793	-4.59717	0	0	0	0	1.79481	-1.25241	4.2126	0.000358442	0.000839565	-0.400709	1	0	1	0	1.97147	-1.25241	4.50777	0.000174223	0.000467666	0.283655	1	0	1	0	-0.0353972	-1.25241	-0.0560288	0.955824	0.969562	-6.36896	0	0	0	0	-0.920151	-1.25241	-1.22317	0.234196	0.33504	-5.57521	0
54738	FEV	FEV transcription factor, ETS family member	-1.61827	-0.130239	-3.18648	0.00426274	0.0119755	-2.27802	0	1	0	1	3.05888	-0.130239	15.1243	4.10203e-13	1.02148e-11	20.0987	1	0	1	0	-0.817322	-0.130239	-1.83664	0.0798011	0.114205	-5.27239	0	0	0	0	3.38147	-0.130239	16.9065	4.25478e-14	8.69633e-12	22.3872	1	0	1	0	4.16881	-0.130239	22.5991	1.00104e-16	3.66381e-14	28.3514	1
348174	CLEC18A	C-type lectin domain family 18 member A	-1.55875	-1.83534	-2.62366	0.0155033	0.035026	-3.23268	0	1	0	0	-0.462833	-1.83534	-0.971121	0.342036	0.402856	-6.1382	0	0	0	0	2.04166	-1.83534	6.34085	2.20775e-06	9.43148e-06	4.74638	1	0	1	0	1.09099	-1.83534	2.8797	0.00869662	0.0229759	-2.87735	1	0	0	0	1.07377	-1.83534	2.76848	0.0112032	0.0288381	-3.17849	1
25894	PLEKHG4	pleckstrin homology and RhoGEF domain containing G4	-1.60684	5.35227	-9.75036	1.89302e-09	5.38741e-08	11.2602	0	1	0	1	0.541128	5.35227	4.13241	0.000436028	0.00100281	-1.70902	1	0	0	0	0.0105707	5.35227	0.0773597	0.939036	0.952042	-8.32557	0	0	0	0	0.160565	5.35227	1.19218	0.24588	0.342266	-7.17017	0	0	0	0	0.388852	5.35227	2.90834	0.00814347	0.0222426	-4.26789	1
80201	HKDC1	hexokinase domain containing 1	-1.67027	-2.00597	-2.89438	0.00840874	0.0210697	-2.65313	0	1	0	1	5.51485	-2.00597	30.947	1.21241e-19	2.72584e-17	34.7921	1	0	1	0	0.704487	-2.00597	1.76848	0.0908353	0.127994	-5.26591	0	0	0	0	0.698045	-2.00597	1.77233	0.0901789	0.15403	-4.85472	0	0	0	0	-3.65166	-2.00597	-5.16801	3.50226e-05	0.000234759	2.24701	0
9844	ELMO1	engulfment and cell motility 1	-1.56403	-1.17131	-2.74328	0.0118596	0.0280419	-3.08342	0	1	0	0	2.64046	-1.17131	10.5049	4.84653e-10	4.82746e-09	13.0728	1	0	1	0	-1.33772	-1.17131	-2.38761	0.0259702	0.041817	-4.00149	0	1	0	0	-1.41117	-1.17131	-2.51871	0.0195438	0.0445382	-3.38735	0	1	0	0	-2.44667	-1.17131	-3.64019	0.001443	0.00528391	-1.0095	0
6447	SCG5	secretogranin V	-1.5122	-1.53552	-2.81914	0.00998628	0.0243213	-2.88398	0	1	0	0	1.22657	-1.53552	3.85728	0.000852674	0.0018418	-1.10251	1	0	0	0	-0.348978	-1.53552	-0.776928	0.445468	0.510904	-6.38933	0	0	0	0	-0.488284	-1.53552	-1.07578	0.293673	0.394152	-5.67516	0	0	0	0	-1.37638	-1.53552	-2.5655	0.0176337	0.0418139	-3.31769	0
143425	SYT9	synaptotagmin 9	-1.57587	-1.30482	-2.68719	0.0134539	0.0311608	-3.17673	0	1	0	0	2.36112	-1.30482	8.59669	1.74079e-08	1.15891e-07	9.50223	1	0	1	0	-1.46529	-1.30482	-2.49773	0.0204613	0.0337973	-3.74562	0	1	0	0	-0.276579	-1.30482	-0.584603	0.564758	0.655227	-6.14695	0	0	0	0	-0.417405	-1.30482	-0.842821	0.408391	0.518872	-6.02427	0
147463	ANKRD29	ankyrin repeat domain 29	-1.73191	2.69096	-8.20974	3.80779e-08	7.15973e-07	8.77369	0	1	0	1	-8.20758	2.69096	-12.3189	2.37201e-11	3.40919e-10	14.6908	0	1	0	1	0.988925	2.69096	7.52953	1.58208e-07	8.84505e-07	6.7691	1	0	0	0	2.46434	2.69096	21.4349	3.05581e-16	1.62023e-13	27.3156	1	0	1	0	0.0914701	2.69096	0.607466	0.549756	0.649456	-7.17627	0
7552	ZNF711	zinc finger protein 711	-1.59327	1.29896	-5.42378	1.89508e-05	0.000133504	2.74567	0	1	0	1	3.02615	1.29896	25.4955	7.72843e-18	9.14512e-16	30.99	1	0	1	0	1.82267	1.29896	12.5592	1.63105e-11	2.23243e-10	16.2394	1	0	1	0	-1.34532	1.29896	-4.82585	8.02208e-05	0.000482982	1.43338	0	1	0	0	-0.580265	1.29896	-2.41217	0.0246346	0.0548371	-4.26955	0
84858	ZNF503	zinc finger protein 503	-1.58242	2.5124	-5.2976	2.56401e-05	0.000172079	2.1914	0	1	0	0	0.790308	2.5124	4.75486	9.53499e-05	0.000254084	0.172081	1	0	0	0	2.40179	2.5124	17.3604	2.46872e-14	6.10891e-13	22.619	1	0	1	0	-1.1747	2.5124	-4.34399	0.00025998	0.00127543	-0.0121941	0	1	0	0	-0.836666	2.5124	-3.27968	0.00342047	0.0108334	-2.68212	0
8601	RGS20	regulator of G protein signaling 20	-1.20405	-3.60518	-1.68812	0.105503	0.170737	-4.68455	0	0	0	0	1.17916	-3.60518	2.42153	0.0241422	0.0377534	-3.87772	1	0	0	0	0.435085	-3.60518	0.759457	0.455634	0.520602	-6.14136	0	0	0	0	-0.750159	-3.60518	-1.11179	0.278221	0.377795	-5.2678	0	0	0	0	-1.9155	-3.60518	-2.64117	0.0149111	0.0365248	-2.98674	0
10129	FRY	FRY microtubule binding protein	-1.6075	4.73875	-10.8325	2.73765e-10	1.03074e-08	13.3573	0	1	0	1	-1.77767	4.73875	-12.1053	3.32452e-11	4.53784e-10	15.3751	0	1	0	1	-0.882844	4.73875	-6.72098	9.31691e-07	4.32791e-06	4.68964	0	1	0	0	1.28323	4.73875	12.2275	2.73921e-11	1.84755e-09	15.6215	1	0	0	0	1.13674	4.73875	10.7173	3.34226e-10	1.22043e-08	12.9651	1
2706	GJB2	gap junction protein beta 2	-1.54398	-1.08384	-2.79908	0.0104524	0.0252843	-2.98406	0	1	0	0	2.58894	-1.08384	10.7133	3.36554e-10	3.51472e-09	13.4273	1	0	1	0	-1.90077	-1.08384	-3.19015	0.00422605	0.00822121	-2.26389	0	1	0	1	0.770526	-1.08384	2.11406	0.0460684	0.0894885	-4.4803	0	0	0	0	0.550258	-1.08384	1.42121	0.169264	0.259132	-5.61722	0
387856	CCDC184	coiled-coil domain containing 184	-1.63061	-0.858104	-3.13042	0.00486284	0.0133237	-2.29732	0	1	0	1	2.77612	-0.858104	12.7086	1.29577e-11	2.00717e-10	16.6881	1	0	1	0	0.391653	-0.858104	1.06153	0.299953	0.362988	-6.39707	0	0	0	0	-1.15181	-0.858104	-2.38471	0.0261327	0.0565173	-3.71904	0	0	0	0	-0.705196	-0.858104	-1.55136	0.135072	0.216252	-5.25908	0
3363	HTR7	5-hydroxytryptamine receptor 7	-1.63154	-0.16261	-3.93673	0.000702779	0.00265554	-0.567442	0	1	0	1	0.840332	-0.16261	3.42568	0.00241631	0.0047326	-2.34141	1	0	0	0	2.44112	-0.16261	12.8338	1.07012e-11	1.52274e-10	16.8281	1	0	1	0	-1.51195	-0.16261	-3.68996	0.00127946	0.00474502	-1.00973	0	1	0	0	-0.148335	-0.16261	-0.459765	0.650193	0.733739	-6.56333	0
55592	GOLGA2P5	GOLGA2 pseudogene 5	-1.57176	2.15451	-4.58629	0.000143823	0.000719941	0.558079	0	1	0	0	-4.48209	2.15451	-7.47684	1.77118e-07	9.17843e-07	7.41885	0	1	0	1	1.42866	2.15451	7.95006	6.51095e-08	3.96093e-07	7.57496	1	0	0	0	0.545723	2.15451	2.5993	0.0163647	0.0386012	-4.2875	1	0	0	0	0.101372	2.15451	0.428656	0.672338	0.752985	-7.24748	0
4233	MET	MET proto-oncogene, receptor tyrosine kinase	-1.58947	1.10776	-5.32377	2.40789e-05	0.000163131	2.53402	0	1	0	1	0.14805	1.10776	0.766675	0.451417	0.513139	-7.11926	0	0	0	0	-0.618752	1.10776	-2.50485	0.0201455	0.0333456	-4.36687	0	1	0	0	-0.976392	1.10776	-3.70959	0.0012201	0.00455749	-1.23651	0	1	0	0	-3.20114	1.10776	-7.69011	1.12403e-07	1.78147e-06	7.79416	0
3480	IGF1R	insulin like growth factor 1 receptor	-1.58899	4.62935	-9.26133	4.74975e-09	1.20373e-07	10.4575	0	1	0	1	-2.53593	4.62935	-12.6146	1.49727e-11	2.27452e-10	16.3495	0	1	0	1	-0.835754	4.62935	-5.53911	1.4393e-05	5.03146e-05	1.92692	0	1	0	0	1.31225	4.62935	10.89	2.4799e-10	1.15469e-08	13.3777	1	0	0	0	1.52839	4.62935	12.7395	1.23579e-11	6.84818e-10	16.3719	1
101928085	ERICH6-AS1	ERICH6 antisense RNA 1	-1.58236	0.476758	-4.40152	0.000225872	0.00104799	0.424627	0	1	0	0	-0.732264	0.476758	-2.53184	0.0189892	0.0303805	-4.15824	0	1	0	0	0.60377	0.476758	2.6219	0.0155643	0.0264611	-4.24884	1	0	0	0	0.251309	0.476758	1.02313	0.317355	0.418794	-6.31793	0	0	0	0	-0.205979	0.476758	-0.73964	0.467332	0.573574	-6.55021	0
100128537	MIR29B2CHG	MIR29B2 and MIR29C host gene	-1.56275	1.87559	-4.23595	0.000338561	0.00145741	-0.231388	0	1	0	0	0.473637	1.87559	2.19159	0.0392772	0.0585142	-5.45904	0	0	0	0	-0.0442546	1.87559	-0.16919	0.867192	0.892756	-7.57966	0	0	0	0	0.0162976	1.87559	0.0643304	0.949288	0.964661	-7.17155	0	0	0	0	-0.0461258	1.87559	-0.174886	0.862768	0.901153	-7.22551	0
10154	PLXNC1	plexin C1	-1.49363	-0.557414	-3.39186	0.00261958	0.0079959	-1.7774	0	1	0	0	1.86485	-0.557414	8.70625	1.39977e-08	9.5119e-08	9.64433	1	0	1	0	1.20075	-0.557414	4.54917	0.000157467	0.00042691	0.354225	1	0	0	0	-0.425686	-0.557414	-1.17802	0.251365	0.348268	-5.77001	0	0	0	0	-0.911214	-0.557414	-2.25843	0.0341654	0.0713502	-4.12064	0
84451	MAP3K21	mitogen-activated protein kinase kinase kinase 21	-1.57869	3.78471	-10.592	4.15885e-10	1.47415e-08	13.1028	0	1	0	0	0.609195	3.78471	6.46496	1.6625e-06	6.68143e-06	4.0581	1	0	0	0	-0.193268	3.78471	-1.72303	0.098901	0.13761	-6.60315	0	0	0	0	-0.640773	3.78471	-5.29764	2.56377e-05	0.000187581	1.88845	0	1	0	0	0.0175355	3.78471	0.161921	0.872845	0.909643	-7.7331	0
100874255	RNASEH2B-AS1	RNASEH2B antisense RNA 1	-1.5135	-0.445891	-3.8225	0.000927875	0.00335029	-0.80757	0	1	0	0	-0.505391	-0.445891	-1.61336	0.120907	0.16074	-5.62762	0	0	0	0	1.69747	-0.445891	8.024	5.58356e-08	3.45323e-07	8.24956	1	0	1	0	0.668853	-0.445891	2.57388	0.0173108	0.0404451	-3.71937	1	0	0	0	-0.588169	-0.445891	-1.7282	0.0979536	0.166785	-5.10444	0
54905	CYP2W1	cytochrome P450 family 2 subfamily W member 1	-1.55477	-1.29661	-2.85577	0.00918595	0.0226985	-2.83118	0	1	0	0	-0.0435789	-1.29661	-0.108775	0.914366	0.930046	-6.79068	0	0	0	0	-3.58661	-1.29661	-4.75188	9.60444e-05	0.000274129	1.45242	0	1	0	1	0.081184	-1.29661	0.197701	0.845093	0.889042	-6.36566	0	0	0	0	2.80615	-1.29661	11.3144	1.20789e-10	5.06927e-09	14.5523	1
4015	LOX	lysyl oxidase	-1.55883	0.962197	-3.60685	0.00156388	0.00517611	-1.53274	0	1	0	0	1.36234	0.962197	6.32028	2.31441e-06	8.997e-06	4.2042	1	0	0	0	-2.16438	0.962197	-4.35916	0.000250514	0.000648986	0.172068	0	1	0	1	0.443455	0.962197	1.60249	0.123297	0.198309	-5.75797	0	0	0	0	1.03984	0.962197	4.2068	0.000363563	0.00166621	-0.494859	1
3651	PDX1	pancreatic and duodenal homeobox 1	-1.57177	1.42179	-5.12338	3.90041e-05	0.000243108	1.99324	0	1	0	0	-0.521978	1.42179	-2.28636	0.0322154	0.0489813	-4.9328	0	1	0	0	0.0162554	1.42179	0.0750584	0.940846	0.953263	-7.48329	0	0	0	0	-0.343742	1.42179	-1.48274	0.152317	0.234993	-5.88115	0	0	0	0	-0.456871	1.42179	-1.87148	0.0746246	0.134115	-5.33798	0
56950	SMYD2	SET and MYND domain containing 2	-1.56747	3.82921	-9.37479	3.82674e-09	9.95459e-08	10.8287	0	1	0	0	-2.26124	3.82921	-12.1141	3.27852e-11	4.49846e-10	15.6427	0	1	0	1	1.2132	3.82921	11.7315	6.06789e-11	7.25657e-10	14.4878	1	0	0	0	0.599538	3.82921	5.45014	1.77938e-05	0.000139531	2.05022	1	0	0	0	0.4578	3.82921	4.02598	0.000565378	0.00239384	-1.4897	1
121599	SPIC	Spi-C transcription factor	-1.605	-1.68	-2.19045	0.0393699	0.0753501	-4.06966	0	0	0	0	-3.1019	-1.68	-3.49376	0.00205276	0.00408837	-1.39418	0	1	0	1	2.40112	-1.68	6.52079	1.46425e-06	6.49502e-06	5.09003	1	0	1	0	-2.38434	-1.68	-2.87478	0.00879504	0.0231763	-2.55399	0	1	0	1	-1.60503	-1.68	-2.14343	0.0433796	0.0867371	-4.05205	0
90102	PHLDB2	pleckstrin homology like domain family B member 2	-1.57711	1.42719	-4.60881	0.00013613	0.000688215	0.764249	0	1	0	0	1.67313	1.42719	10.2859	7.14731e-10	6.79117e-09	12.3401	1	0	1	0	2.20735	1.42719	14.0705	1.74375e-12	2.97003e-11	18.4458	1	0	1	0	-0.577925	1.42719	-2.10714	0.046723	0.0904906	-4.80908	0	0	0	0	-0.5322	1.42719	-1.91117	0.0690875	0.125962	-5.24183	0
2567	GABRG3	gamma-aminobutyric acid type A receptor gamma3 subunit	-1.91931	-0.68253	-4.11287	0.000457343	0.00186613	-0.0606223	0	1	0	1	1.70765	-0.68253	7.48289	1.74834e-07	9.07796e-07	7.16663	1	0	1	0	-5.1118	-0.68253	-7.41163	2.03785e-07	1.10821e-06	7.11725	0	1	0	1	0.522728	-0.68253	1.73421	0.0968612	0.163282	-5.13797	0	0	0	0	2.1358	-0.68253	9.50369	2.99959e-09	7.8155e-08	11.3823	1
6744	ITPRID2	ITPR interacting domain containing 2	-1.57909	8.21174	-14.1228	1.6196e-12	1.09868e-10	18.3279	0	1	0	0	0.877909	8.21174	7.7787	9.3222e-08	5.19073e-07	6.86583	1	0	0	0	-0.278808	8.21174	-2.49434	0.0206131	0.0340302	-5.52912	0	1	0	0	0.0366875	8.21174	0.32756	0.746338	0.808896	-7.87973	0	0	0	0	-0.872966	8.21174	-7.8221	8.50901e-08	1.40667e-06	7.22096	0
127943	FCRLB	Fc receptor like B	-1.54439	0.83454	-5.83323	7.17726e-06	5.88618e-05	3.75616	0	1	0	0	-0.439338	0.83454	-2.21782	0.0371936	0.0556684	-4.923	0	0	0	0	-0.582771	0.83454	-2.65302	0.0145222	0.0248694	-4.01533	0	1	0	0	0.795407	0.83454	5.0566	4.58352e-05	0.000302709	1.70787	1	0	0	0	0.0393917	0.83454	0.205858	0.838793	0.882651	-6.95844	0
57094	CPA6	carboxypeptidase A6	-1.07889	-4.48954	-2.06253	0.0511495	0.0937563	-4.08077	0	0	0	0	8.94462	-4.48954	56.8753	2.17384e-25	2.13228e-21	44.5559	1	0	1	0	2.25302	-4.48954	6.17722	3.21801e-06	1.31545e-05	4.62898	1	0	1	0	-1.0573	-4.48954	-2.02126	0.0555752	0.103877	-4.01399	0	0	0	0	-0.960716	-4.48954	-1.83662	0.0798051	0.141502	-4.36685	0
4062	LY6H	lymphocyte antigen 6 family member H	-1.16146	-4.41284	-1.82021	0.0823487	0.139191	-4.47	0	0	0	0	-1.38154	-4.41284	-2.16513	0.0414857	0.0614868	-4.02962	0	0	0	0	-1.06827	-4.41284	-1.67417	0.108246	0.149018	-4.87769	0	0	0	0	-1.13987	-4.41284	-1.78638	0.0878174	0.150602	-4.37181	0	0	0	0	-1.04328	-4.41284	-1.63501	0.116264	0.191934	-4.66071	0
3691	ITGB4	integrin subunit beta 4	-1.56335	2.20097	-5.04701	4.6911e-05	0.000282102	1.65794	0	1	0	0	2.3973	2.20097	17.1496	3.17394e-14	1.09303e-12	22.4478	1	0	1	0	2.25165	2.20097	15.3497	3.04299e-13	6.00133e-12	20.1129	1	0	1	0	-2.13413	2.20097	-6.00354	4.81684e-06	4.7558e-05	4.16051	0	1	0	1	-0.360473	2.20097	-1.5022	0.147252	0.231352	-6.127	0
101927905	LINC02449	long intergenic non-protein coding RNA 2449	-1.46919	-0.575524	-3.30735	0.00320319	0.00944573	-1.96663	0	1	0	0	0.527728	-0.575524	1.83273	0.0804012	0.111978	-5.45576	0	0	0	0	1.81442	-0.575524	7.73345	1.02558e-07	5.97355e-07	7.63907	1	0	1	0	0.180763	-0.575524	0.555583	0.584098	0.67192	-6.41	0	0	0	0	-1.01365	-0.575524	-2.43159	0.023623	0.0530041	-3.77149	0
10644	IGF2BP2	insulin like growth factor 2 mRNA binding protein 2	-1.5078	-1.36739	-2.70278	0.0129915	0.0302815	-3.14579	0	1	0	0	0.674895	-1.36739	1.84155	0.0790532	0.110286	-5.27686	0	0	0	0	3.93466	-1.36739	18.6035	5.91089e-15	1.65821e-13	24.3857	1	0	1	0	1.16688	-1.36739	3.33926	0.00296929	0.00950197	-1.96297	1	0	0	0	-0.808162	-1.36739	-1.58872	0.126381	0.204986	-5.09977	0
6326	SCN2A	sodium voltage-gated channel alpha subunit 2	-1.48015	-1.90102	-2.20052	0.0385555	0.0740978	-4.0319	0	0	0	0	-0.865867	-1.90102	-1.47703	0.153828	0.199304	-5.46322	0	0	0	0	5.41894	-1.90102	24.5965	1.66022e-17	8.9789e-16	30.1709	1	0	1	0	-1.73913	-1.90102	-2.48141	0.0212026	0.047554	-3.33927	0	1	0	1	-1.63609	-1.90102	-2.33479	0.0290737	0.0627312	-3.67784	0
54843	SYTL2	synaptotagmin like 2	-1.56519	4.73775	-10.6238	3.93337e-10	1.4037e-08	12.9801	0	1	0	0	0.766351	4.73775	7.19475	3.26227e-07	1.57008e-06	5.62089	1	0	0	0	2.50567	4.73775	24.3045	2.14047e-17	1.12289e-15	29.747	1	0	1	0	-0.665827	4.73775	-5.3049	2.51944e-05	0.000184853	1.72633	0	1	0	0	-1.29838	4.73775	-9.09294	6.56529e-09	1.5128e-07	10.1581	0
54825	CDHR2	cadherin related family member 2	-1.44399	-1.39392	-2.78736	0.010734	0.0258305	-2.97399	0	1	0	0	0.852754	-1.39392	2.59075	0.0166773	0.0270462	-3.91295	1	0	0	0	-0.607823	-1.39392	-1.33445	0.195693	0.250413	-5.80077	0	0	0	0	-0.578344	-1.39392	-1.29171	0.209854	0.302969	-5.4457	0	0	0	0	-1.27396	-1.39392	-2.48608	0.0209881	0.0481854	-3.50411	0
386757	SLC6A10P	solute carrier family 6 member 10, pseudogene	-1.48044	-0.366552	-2.61371	0.0158498	0.0356482	-3.47944	0	1	0	0	-1.30751	-0.366552	-2.48868	0.0208695	0.0330727	-3.94916	0	1	0	0	2.31081	-0.366552	8.58304	1.78893e-08	1.23973e-07	9.30768	1	0	1	0	-1.02964	-0.366552	-1.97629	0.0607824	0.111647	-4.55857	0	0	0	0	-0.612468	-0.366552	-1.24876	0.224869	0.324507	-5.77432	0
1284	COL4A2	collagen type IV alpha 2 chain	-1.55798	2.03192	-3.92793	0.000718005	0.00270334	-1.01239	0	1	0	0	0.222271	2.03192	0.896214	0.379833	0.441825	-7.29809	0	0	0	0	1.06609	2.03192	4.81387	8.25938e-05	0.000239385	0.376152	1	0	0	0	0.991367	2.03192	4.47311	0.000189619	0.000983272	-0.0244705	1	0	0	0	0.467103	2.03192	1.85173	0.0775225	0.138202	-5.74796	0
4982	TNFRSF11B	TNF receptor superfamily member 11b	-1.27389	-2.33225	-1.75242	0.0936176	0.15478	-4.75619	0	0	0	0	4.05546	-2.33225	13.9977	1.93341e-12	3.80466e-11	18.637	1	0	1	0	-3.31709	-2.33225	-3.67551	0.00132498	0.00290021	-0.98054	0	1	0	1	0.514696	-2.33225	0.927917	0.363512	0.466902	-5.81814	0	0	0	0	0.421381	-2.33225	0.739222	0.46758	0.573705	-6.04811	0
23189	KANK1	KN motif and ankyrin repeat domains 1	-1.556	3.85413	-11.5253	8.50857e-11	3.64871e-09	14.7027	0	1	0	0	0.600413	3.85413	6.92539	5.90303e-07	2.66883e-06	5.10581	1	0	0	0	0.325726	3.85413	3.47083	0.00216881	0.00451251	-3.14647	1	0	0	0	0.231065	3.85413	2.45315	0.0225458	0.0499545	-4.9318	1	0	0	0	0.221846	3.85413	2.31553	0.0302876	0.0647997	-5.29394	0
8497	PPFIA4	PTPRF interacting protein alpha 4	-1.5177	1.23091	-3.87236	0.000821977	0.00302957	-0.966285	0	1	0	0	-1.85446	1.23091	-4.65927	0.000120364	0.000313053	0.78881	0	1	0	1	-2.39407	1.23091	-5.02295	4.97233e-05	0.000152564	1.75754	0	1	0	1	-0.207307	1.23091	-0.711716	0.484114	0.582759	-6.6778	0	0	0	0	-0.399931	1.23091	-1.27844	0.214407	0.312613	-6.15699	0
143888	POGLUT3	protein O-glucosyltransferase 3	-1.46867	-1.13988	-3.0153	0.006361	0.0166682	-2.52778	0	1	0	0	-1.21568	-1.13988	-2.71176	0.0127321	0.0212153	-3.37308	0	1	0	0	2.73237	-1.13988	12.2378	2.69487e-11	3.53432e-10	15.9719	1	0	1	0	-0.0957797	-1.13988	-0.249698	0.805136	0.856975	-6.35821	0	0	0	0	-0.973102	-1.13988	-2.13913	0.0437645	0.0873621	-4.23062	0
57419	SLC24A3	solute carrier family 24 member 3	-1.60536	-0.733304	-2.91404	0.00803755	0.0203205	-2.77413	0	1	0	1	0.143435	-0.733304	0.371407	0.713884	0.757696	-6.86231	0	0	0	0	-3.33452	-0.733304	-4.52298	0.000167868	0.000452615	0.894014	0	1	0	1	-1.03377	-0.733304	-2.06724	0.0506655	0.0965693	-4.32601	0	0	0	0	1.07895	-0.733304	3.13432	0.00481856	0.0143981	-2.58509	1
79370	BCL2L14	BCL2 like 14	-1.55837	0.517349	-4.11317	0.000457	0.00186548	-0.269067	0	1	0	0	2.75788	0.517349	18.2559	8.73955e-15	3.50875e-13	23.9299	1	0	1	0	0.757074	0.517349	3.1968	0.00416039	0.00810426	-3.03046	1	0	0	0	-0.247542	0.517349	-0.847475	0.405849	0.509597	-6.37549	0	0	0	0	1.28736	0.517349	6.05898	4.23331e-06	3.95629e-05	4.01637	1
7127	TNFAIP2	TNF alpha induced protein 2	-1.54483	2.27672	-7.75864	9.72489e-08	1.60227e-06	7.83746	0	1	0	0	0.112381	2.27672	0.870204	0.393578	0.455517	-7.34678	0	0	0	0	-2.43775	2.27672	-9.72912	1.96899e-09	1.68688e-08	11.7529	0	1	0	1	-0.272089	2.27672	-1.83621	0.079867	0.13932	-5.5746	0	0	0	0	0.385842	2.27672	2.95101	0.00738137	0.0205462	-3.61727	1
283129	MAJIN	membrane anchored junction protein	-1.52731	2.62543	-6.24072	2.77919e-06	2.68832e-05	4.38724	0	1	0	0	-2.13123	2.62543	-7.96791	6.27347e-08	3.65133e-07	8.15568	0	1	0	1	-0.75084	2.62543	-3.6274	0.00148823	0.00321948	-2.25501	0	1	0	0	1.52805	2.62543	11.8637	4.89732e-11	2.98737e-09	15.2102	1	0	0	0	0.626643	2.62543	4.08941	0.000484306	0.00210611	-1.1048	1
26301	GBGT1	globoside alpha-1,3-N-acetylgalactosaminyltransferase 1 (FORS blood group)	-0.996781	-4.56156	-1.50664	0.146117	0.221968	-4.91858	0	0	0	0	0.0182359	-4.56156	0.0295966	0.976655	0.980894	-6.20647	0	0	0	0	-0.903591	-4.56156	-1.36578	0.185798	0.239248	-5.29976	0	0	0	0	-0.975191	-4.56156	-1.47401	0.154635	0.237986	-4.79544	0	0	0	0	-0.878607	-4.56156	-1.32802	0.197776	0.293281	-5.05484	0
3718	JAK3	Janus kinase 3	-1.75908	-0.959531	-2.73365	0.01212	0.0285545	-3.09938	0	1	0	1	-4.28607	-0.959531	-4.69164	0.00011123	0.000292145	1.32243	0	1	0	1	-3.28795	-0.959531	-3.96357	0.000658301	0.00153805	-0.383432	0	1	0	1	-3.0205	-0.959531	-3.84052	0.000888131	0.00349435	-0.55062	0	1	0	1	0.0648127	-0.959531	0.135546	0.893412	0.925293	-6.51747	0
26220	DGCR5	DiGeorge syndrome critical region gene 5	-1.52876	1.20828	-4.58582	0.000143989	0.000720538	0.737711	0	1	0	0	1.30067	1.20828	7.74819	9.94162e-08	5.49565e-07	7.36136	1	0	0	0	1.42592	1.20828	8.16105	4.20782e-08	2.68543e-07	8.22382	1	0	0	0	-0.382699	1.20828	-1.48124	0.152712	0.235533	-5.81457	0	0	0	0	-1.38547	1.20828	-4.17028	0.000397503	0.00179304	-0.17536	0
4035	LRP1	LDL receptor related protein 1	-1.50879	4.18224	-5.99058	4.96474e-06	4.33301e-05	3.43251	0	1	0	0	-0.102215	4.18224	-0.554895	0.58456	0.640968	-7.98298	0	0	0	0	0.0640221	4.18224	0.340059	0.737035	0.781898	-8.12048	0	0	0	0	-1.2324	4.18224	-5.20618	3.19443e-05	0.00022494	1.69454	0	1	0	0	0.157692	4.18224	0.846125	0.406585	0.51712	-7.47738	0
8928	FOXH1	forkhead box H1	-1.32373	-1.5906	-2.58739	0.0168016	0.0373691	-3.36437	0	1	0	0	-0.563829	-1.5906	-1.30851	0.204195	0.256127	-5.7981	0	0	0	0	-1.75482	-1.5906	-3.17094	0.00442149	0.00856493	-2.25532	0	1	0	1	-0.0809256	-1.5906	-0.195945	0.846451	0.890232	-6.28201	0	0	0	0	0.286931	-1.5906	0.728159	0.474189	0.5801	-6.18517	0
84033	OBSCN	obscurin, cytoskeletal calmodulin and titin-interacting RhoGEF	-1.50509	4.34423	-5.34697	2.27761e-05	0.000155578	1.85165	0	1	0	0	0.683035	4.34423	3.53056	0.00187917	0.00376983	-3.08795	1	0	0	0	-0.87175	4.34423	-3.48436	0.00209959	0.00438299	-3.00151	0	1	0	0	-0.524682	4.34423	-2.26765	0.0335096	0.069055	-5.26372	0	0	0	0	-0.226138	4.34423	-1.00979	0.323567	0.431733	-7.29424	0
101927770	LOC101927770	uncharacterized LOC101927770	-1.49848	-0.26204	-2.79839	0.0104687	0.0253082	-3.12201	0	1	0	0	-1.35988	-0.26204	-2.71599	0.0126116	0.0210433	-3.50291	0	1	0	0	-1.56779	-0.26204	-2.82974	0.00974814	0.0173863	-3.22636	0	1	0	0	0.529143	-0.26204	1.45926	0.158615	0.242806	-5.66253	0	0	0	0	0.443624	-0.26204	1.17669	0.251882	0.354478	-6.08453	0
27345	KCNMB4	potassium calcium-activated channel subfamily M regulatory beta subunit 4	-1.48219	0.166743	-3.82414	0.000924191	0.00333906	-0.897707	0	1	0	0	1.30443	0.166743	6.36614	2.08343e-06	8.17883e-06	4.50794	1	0	0	0	0.552181	0.166743	2.1318	0.0444272	0.0677383	-5.11402	0	0	0	0	0.2552	0.166743	0.937476	0.358684	0.461908	-6.31772	0	0	0	0	-0.643199	0.166743	-1.91527	0.0685375	0.125234	-4.91917	0
1809	DPYSL3	dihydropyrimidinase like 3	-1.5154	3.539	-8.72709	1.34314e-08	2.96887e-07	9.59942	0	1	0	0	0.47663	3.539	4.26184	0.000317799	0.000754377	-1.1831	1	0	0	0	-2.16645	3.539	-10.4197	5.633e-10	5.4961e-09	12.7934	0	1	0	1	0.510296	3.539	4.42719	0.000212138	0.00108046	-0.367706	1	0	0	0	0.891643	3.539	8.0552	5.23417e-08	9.163e-07	7.92597	1
27004	TCL6	T cell leukemia/lymphoma 6	-1.48138	-1.13867	-3.28602	0.00336948	0.00984386	-1.93715	0	1	0	0	1.52726	-1.13867	6.15218	3.40999e-06	1.26661e-05	4.25914	1	0	0	0	-2.50092	-1.13867	-4.62062	0.000132263	0.000364801	1.09521	0	1	0	1	0.77006	-1.13867	2.54332	0.0185162	0.0427312	-3.6472	1	0	0	0	1.02503	-1.13867	3.48634	0.00208962	0.00716949	-1.71747	1
2014	EMP3	epithelial membrane protein 3	-1.48702	-0.441316	-3.70902	0.0012218	0.00421128	-1.07643	0	1	0	0	-0.592767	-0.441316	-1.81605	0.0830051	0.115167	-5.29337	0	0	0	0	-2.64382	-0.441316	-5.30091	2.5437e-05	8.37507e-05	2.63651	0	1	0	1	-0.00511775	-0.441316	-0.0167838	0.98676	0.991102	-6.56008	0	0	0	0	-0.255029	-0.441316	-0.781421	0.442877	0.551511	-6.29078	0
2784	GNB3	G protein subunit beta 3	-1.45609	-0.97446	-2.90715	0.00816578	0.0205846	-2.78365	0	1	0	0	-0.0304461	-0.97446	-0.0818702	0.93549	0.947352	-6.86643	0	0	0	0	-0.374944	-0.97446	-0.89084	0.382647	0.447673	-6.40418	0	0	0	0	-2.48321	-0.97446	-4.15833	0.00040927	0.00183212	0.139309	0	1	0	1	-0.341594	-0.97446	-0.809336	0.426982	0.536428	-6.13455	0
54558	SPATA6	spermatogenesis associated 6	-1.49465	2.50296	-8.02736	5.5448e-08	9.88268e-07	8.35558	0	1	0	0	1.13708	2.50296	11.3608	1.11784e-10	1.34603e-09	14.092	1	0	0	0	3.41983	2.50296	41.5002	2.10757e-22	5.62184e-20	41.4838	1	0	1	0	-0.859947	2.50296	-5.36892	2.16092e-05	0.000163346	2.40112	0	1	0	0	-0.428743	2.50296	-2.9039	0.00822701	0.0224086	-3.6135	0
444	ASPH	aspartate beta-hydroxylase	-1.51037	8.08928	-15.7888	1.71834e-13	1.57228e-11	20.6431	0	1	0	0	2.43258	8.08928	24.8874	1.29271e-17	1.38399e-15	30.3057	1	0	1	0	1.94923	8.08928	20.0886	1.19255e-15	4.02753e-14	25.5989	1	0	1	0	-0.621703	8.08928	-6.51308	1.49011e-06	1.79704e-05	4.3922	0	1	0	0	-1.2714	8.08928	-13.3028	5.29486e-12	3.2937e-10	17.1967	0
90139	TSPAN18	tetraspanin 18	-1.11816	-3.64211	-1.5844	0.127361	0.198909	-4.83131	0	0	0	0	1.62103	-3.64211	3.57911	0.00167198	0.00338613	-1.43667	1	0	1	0	-1.90624	-3.64211	-2.65647	0.014411	0.0246951	-3.1499	0	1	0	1	-1.97784	-3.64211	-2.75625	0.0115175	0.0290624	-2.73305	0	1	0	1	-1.04314	-3.64211	-1.47791	0.153595	0.239429	-4.88766	0
576	ADGRB2	adhesion G protein-coupled receptor B2	-1.48131	2.61687	-5.25847	2.81677e-05	0.000185949	2.0538	0	1	0	0	0.36364	2.61687	2.0649	0.050905	0.0740565	-5.84529	0	0	0	0	0.925226	2.61687	5.50362	1.56623e-05	5.42578e-05	1.95496	1	0	0	0	-0.673891	2.61687	-2.89557	0.00838585	0.0222933	-3.51812	0	1	0	0	-2.18206	2.61687	-6.35618	2.13153e-06	2.22601e-05	4.86639	0
64093	SMOC1	SPARC related modular calcium binding 1	-1.5746	-2.06736	-2.32059	0.0299645	0.0603199	-3.77943	0	0	0	0	3.96049	-2.06736	15.3723	2.95372e-13	7.60812e-12	20.5	1	0	1	0	-1.89056	-2.06736	-2.62266	0.015538	0.026425	-3.32722	0	1	0	1	-2.16376	-2.06736	-2.91568	0.00800726	0.0214614	-2.46073	0	1	0	1	-1.86723	-2.06736	-2.5907	0.0166791	0.0400574	-3.15745	0
8643	PTCH2	patched 2	-1.45759	0.717452	-4.04933	0.000534078	0.00211935	-0.463628	0	1	0	0	0.593303	0.717452	2.74331	0.0118588	0.0199267	-4.06598	1	0	0	0	-0.337106	0.717452	-1.16953	0.254695	0.314581	-6.52019	0	0	0	0	-0.0827798	0.717452	-0.309659	0.759732	0.820337	-6.78443	0	0	0	0	-0.175857	0.717452	-0.630137	0.535091	0.635931	-6.69485	0
64283	ARHGEF28	Rho guanine nucleotide exchange factor 28	-1.49176	1.17151	-5.22624	3.04384e-05	0.000197787	2.27092	0	1	0	0	-0.419273	1.17151	-1.9705	0.0614832	0.08783	-5.46626	0	0	0	0	1.15306	1.17151	7.2027	3.20613e-07	1.66554e-06	6.20728	1	0	0	0	-0.764467	1.17151	-3.12835	0.00488642	0.0142888	-2.62776	0	1	0	0	-0.652088	1.17151	-2.67103	0.0139497	0.0345843	-3.71231	0
113939912	BMS1P2-AGAP9	BMS1P2-AGAP9 readthrough	-1.27436	-1.63216	-2.31958	0.0300284	0.0604177	-3.88144	0	0	0	0	0.201374	-1.63216	0.494198	0.626061	0.678484	-6.64527	0	0	0	0	0.750398	-1.63216	1.92113	0.0677558	0.0984891	-5.10831	0	0	0	0	0.102546	-1.63216	0.236725	0.815058	0.864671	-6.29598	0	0	0	0	-0.471445	-1.63216	-0.96958	0.342787	0.452393	-5.85183	0
54456	MOV10L1	Mov10 like RISC complex RNA helicase 1	-1.4769	1.75853	-4.36099	0.0002494	0.00113474	0.080316	0	1	0	0	3.4353	1.75853	25.4481	8.04092e-18	9.44388e-16	30.9011	1	0	1	0	-0.0831764	1.75853	-0.334586	0.741104	0.785367	-7.48908	0	0	0	0	1.64983	1.75853	9.65988	2.23928e-09	7.54643e-08	11.4352	1	0	1	0	-0.364979	1.75853	-1.37107	0.184167	0.277361	-6.19769	0
347454	SOWAHD	sosondowah ankyrin repeat domain family member D	-1.44024	-0.921026	-3.1447	0.00470265	0.0129752	-2.28524	0	1	0	0	0.569012	-0.921026	1.8696	0.0748974	0.105019	-5.31606	0	0	0	0	0.174663	-0.921026	0.500797	0.621484	0.677771	-6.79209	0	0	0	0	-1.94533	-0.921026	-3.86535	0.000836104	0.00332372	-0.522929	0	1	0	1	-0.559774	-0.921026	-1.39071	0.17821	0.270037	-5.49584	0
201191	SAMD14	sterile alpha motif domain containing 14	-1.45133	-1.21059	-2.04941	0.0525208	0.0959568	-4.42251	0	0	0	0	0.0988933	-1.21059	0.189361	0.851545	0.877408	-6.82154	0	0	0	0	-0.0480599	-1.21059	-0.0845674	0.93337	0.947762	-6.81202	0	0	0	0	-1.2152	-1.21059	-1.76157	0.0920234	0.156654	-4.73296	0	0	0	0	0.264773	-1.21059	0.491772	0.627747	0.716009	-6.40518	0
84547	PGBD1	piggyBac transposable element derived 1	-1.45996	0.557041	-3.8073	0.000962764	0.00345462	-1.00675	0	1	0	0	-0.219447	0.557041	-0.781688	0.442723	0.504604	-6.89059	0	0	0	0	-0.41131	0.557041	-1.30901	0.204027	0.259515	-6.29429	0	0	0	0	-0.390221	0.557041	-1.26721	0.218319	0.31227	-5.92304	0	0	0	0	-0.868751	0.557041	-2.50197	0.0202728	0.0468921	-3.87749	0
340526	RTL5	retrotransposon Gag like 5	-1.4745	2.35575	-6.10399	3.81299e-06	3.49295e-05	4.11972	0	1	0	0	1.85948	2.35575	15.6705	2.00175e-13	5.46935e-12	20.5681	1	0	1	0	-0.86773	2.35575	-4.0689	0.000509168	0.00122123	-1.0948	0	1	0	0	-0.0129952	2.35575	-0.0754187	0.940563	0.958033	-7.28003	0	0	0	0	0.466159	2.35575	2.94018	0.00756807	0.0209916	-3.67645	1
3780	KCNN1	potassium calcium-activated channel subfamily N member 1	-1.45897	-0.442491	-3.69872	0.00125264	0.00429968	-1.10025	0	1	0	0	-1.45268	-0.442491	-3.8336	0.000903184	0.00193946	-0.943365	0	1	0	0	-2.85529	-0.442491	-5.60294	1.23667e-05	4.39142e-05	3.34469	0	1	0	1	0.114443	-0.442491	0.388273	0.701543	0.772143	-6.50066	0	0	0	0	0.867089	-0.442491	3.35095	0.00288786	0.0094078	-2.13915	1
9970	NR1I3	nuclear receptor subfamily 1 group I member 3	-1.35292	-1.83219	-1.84429	0.0786389	0.134014	-4.66776	0	0	0	0	0.605267	-1.83219	1.20278	0.241835	0.297112	-6.07446	0	0	0	0	-0.88932	-1.83219	-1.29282	0.209474	0.26567	-5.72437	0	0	0	0	-1.36074	-1.83219	-1.8543	0.0771395	0.135625	-4.47569	0	0	0	0	-0.487517	-1.83219	-0.757372	0.456856	0.564055	-5.99102	0
134728	IRAK1BP1	interleukin 1 receptor associated kinase 1 binding protein 1	-1.00566	-4.55585	-1.55591	0.133986	0.206975	-4.85221	0	0	0	0	-1.22575	-4.55585	-1.89642	0.071102	0.10009	-4.48291	0	0	0	0	9.11949	-4.55585	46.1353	2.10077e-23	9.72411e-21	41.6443	1	0	1	0	-0.984073	-4.55585	-1.52251	0.142115	0.222172	-4.7336	0	0	0	0	-0.887488	-4.55585	-1.37308	0.183551	0.276565	-5.00096	0
389634	LINC00937	long intergenic non-protein coding RNA 937	-1.35905	-1.683	-2.25897	0.0341267	0.0669766	-3.97487	0	0	0	0	1.12025	-1.683	2.99596	0.00665275	0.0118119	-3.0311	1	0	0	0	-2.03619	-1.683	-3.01528	0.00636119	0.0118771	-2.54917	0	1	0	1	-0.863366	-1.683	-1.55894	0.13327	0.210943	-5.00354	0	0	0	0	-0.125373	-1.683	-0.252499	0.802998	0.855393	-6.32956	0
5937	RBMS1	RNA binding motif single stranded interacting protein 1	-1.70478	-2.33471	-2.27692	0.0328624	0.0650715	-3.81259	0	0	0	0	5.93702	-2.33471	25.569	7.26821e-18	8.73184e-16	30.8681	1	0	1	0	-2.46286	-2.33471	-2.90685	0.00817135	0.0148517	-2.65514	0	1	0	1	-0.818188	-2.33471	-1.244	0.226581	0.321226	-5.29698	0	0	0	0	-2.46224	-2.33471	-2.90651	0.00817777	0.0223053	-2.482	0
27087	B3GAT1	beta-1,3-glucuronyltransferase 1	-1.58352	-0.714986	-3.58595	0.00164468	0.00539699	-1.3067	0	1	0	0	1.10985	-0.714986	4.3621	0.000248721	0.000604349	-0.0398641	1	0	0	0	-5.07151	-0.714986	-7.31584	2.50662e-07	1.33635e-06	6.93345	0	1	0	1	-0.479918	-0.714986	-1.31687	0.201426	0.293115	-5.55627	0	0	0	0	-0.290424	-0.714986	-0.81112	0.425978	0.535424	-6.19587	0
347404	LANCL3	LanC like 3	-1.5454	-2.11909	-2.23647	0.0357736	0.0695755	-3.93331	0	0	0	0	-0.0244969	-2.11909	-0.0466763	0.963192	0.97058	-6.61698	0	0	0	0	-0.772054	-2.11909	-1.23831	0.228643	0.286518	-5.75056	0	0	0	0	-1.74289	-2.11909	-2.43053	0.0236776	0.0520371	-3.41108	0	0	0	0	-1.4027	-2.11909	-2.02964	0.0546502	0.104237	-4.21174	0
1075	CTSC	cathepsin C	-1.48885	4.34862	-8.66484	1.51971e-08	3.27103e-07	9.29596	0	1	0	0	-0.367514	4.34862	-2.72616	0.0123263	0.0206111	-4.77765	0	1	0	0	-3.87633	4.34862	-12.3241	2.3526e-11	3.13241e-10	16.1232	0	1	0	1	0.782188	4.34862	6.42553	1.81891e-06	2.12359e-05	4.29206	1	0	0	0	0.492109	4.34862	3.8991	0.000770198	0.00310566	-1.86966	1
91653	BOC	BOC cell adhesion associated, oncogene regulated	-1.45181	1.39325	-4.659	0.000120442	0.000623117	0.866061	0	1	0	0	0.243453	1.39325	1.21982	0.235437	0.290089	-6.78941	0	0	0	0	-0.312015	1.39325	-1.27913	0.214169	0.27073	-6.57774	0	0	0	0	-0.453065	1.39325	-1.82694	0.0812976	0.141377	-5.32331	0	0	0	0	-1.06703	1.39325	-3.63519	0.00146051	0.00533679	-1.53377	0
5480	PPIC	peptidylprolyl isomerase C	-1.46724	4.36655	-10.4928	4.95106e-10	1.72008e-08	12.795	0	1	0	0	0.721538	4.36655	7.41554	2.02074e-07	1.02825e-06	6.13767	1	0	0	0	0.0167682	4.36655	0.154916	0.878299	0.901733	-8.19397	0	0	0	0	0.514878	4.36655	5.09614	4.16563e-05	0.000280165	1.12398	1	0	0	0	-0.944148	4.36655	-7.34935	2.33115e-07	3.35651e-06	6.51543	0
27065	NSG1	neuronal vesicle trafficking associated 1	-1.56641	1.22866	-3.69016	0.00127885	0.00436962	-1.38251	0	1	0	0	2.9207	1.22866	16.505	6.95955e-14	2.13924e-12	21.7606	1	0	1	0	-6.31623	1.22866	-6.35822	2.12157e-06	9.08801e-06	4.9973	0	1	0	1	0.423696	1.22866	1.53204	0.139755	0.219411	-5.89585	0	0	0	0	1.04706	1.22866	4.22945	0.000343986	0.00159413	-0.470608	1
85416	ZIC5	Zic family member 5	-1.47104	2.54477	-7.12706	3.78315e-07	5.11505e-06	6.39977	0	1	0	0	0.208763	2.54477	1.56571	0.131676	0.173445	-6.62727	0	0	0	0	0.4241	2.54477	3.11686	0.00501969	0.00958621	-3.6805	1	0	0	0	0.737271	2.54477	5.85791	6.77294e-06	6.31473e-05	3.25447	1	0	0	0	1.17933	2.54477	9.9932	1.21199e-09	3.69657e-08	11.9083	1
101929829	LOC101929829	cytochrome P450 family 2 subfamily D member 6 pseudogene	-1.40063	0.568209	-3.37669	0.00271607	0.00823294	-2.01154	0	1	0	0	-0.107177	0.568209	-0.36163	0.721076	0.764177	-7.17092	0	0	0	0	0.104776	0.568209	0.344373	0.733833	0.779026	-7.21068	0	0	0	0	-0.777604	0.568209	-2.13677	0.0439767	0.0861899	-4.51541	0	0	0	0	-0.383333	0.568209	-1.12141	0.274196	0.3791	-6.18172	0
80059	LRRTM4	leucine rich repeat transmembrane neuronal 4	-1.42881	0.828312	-4.14331	0.000424576	0.00176119	-0.25899	0	1	0	0	-2.1913	0.828312	-5.73551	9.03515e-06	3.01644e-05	3.47895	0	1	0	1	1.03981	0.828312	5.09097	4.21799e-05	0.000131816	1.38164	1	0	0	0	-0.29961	0.828312	-1.10645	0.280475	0.379937	-6.18778	0	0	0	0	1.89268	0.828312	10.963	2.18826e-10	8.50342e-09	13.8639	1
55214	P3H2	prolyl 3-hydroxylase 2	-1.45939	1.85464	-2.69335	0.0132694	0.0308152	-3.7881	0	1	0	0	-1.96158	1.85464	-3.39594	0.00259419	0.00505039	-2.33693	0	1	0	1	1.65077	1.85464	5.90541	6.05882e-06	2.30769e-05	2.97119	1	0	1	0	2.58123	1.85464	10.6853	3.53346e-10	1.56207e-08	13.2097	1	0	1	0	5.05861	1.85464	23.8729	3.13201e-17	1.40864e-14	29.5952	1
5337	PLD1	phospholipase D1	-1.47758	1.8915	-3.60444	0.001573	0.00520189	-1.75001	0	1	0	0	2.57848	1.8915	14.0058	1.91136e-12	3.77428e-11	18.2758	1	0	1	0	2.41583	1.8915	12.4839	1.83284e-11	2.48881e-10	15.9391	1	0	1	0	1.12901	1.8915	4.83925	7.765e-05	0.000470383	0.911992	1	0	0	0	0.985675	1.8915	4.03572	0.000552103	0.00234521	-1.09725	1
144501	KRT80	keratin 80	-1.46437	1.76472	-3.34212	0.00294918	0.00882567	-2.33413	0	1	0	0	1.65559	1.76472	7.67265	1.16639e-07	6.32985e-07	7.04273	1	0	1	0	0.388739	1.76472	1.33057	0.196946	0.251667	-6.75988	0	0	0	0	-0.390279	1.76472	-1.13943	0.26677	0.364827	-6.38284	0	0	0	0	0.773091	1.76472	2.85711	0.00915786	0.0245113	-3.76612	1
8444	DYRK3	dual specificity tyrosine phosphorylation regulated kinase 3	-1.45834	3.45014	-9.26194	4.74422e-09	1.20373e-07	10.6631	0	1	0	0	2.18986	3.45014	25.3849	8.47871e-18	9.66941e-16	30.7704	1	0	1	0	1.15898	3.45014	12.0452	3.65893e-11	4.6025e-10	15.065	1	0	0	0	-0.740083	3.45014	-5.52838	1.47651e-05	0.00011978	2.54039	0	1	0	0	-0.523277	3.45014	-4.01058	0.000587023	0.00247219	-1.26662	0
22806	IKZF3	IKAROS family zinc finger 3	-1.45503	3.02388	-8.46588	2.2631e-08	4.5957e-07	9.15875	0	1	0	0	-0.146958	3.02388	-1.21122	0.238651	0.293566	-7.14134	0	0	0	0	1.81677	3.02388	19.4569	2.32467e-15	7.27349e-14	25.0402	1	0	1	0	-0.694972	3.02388	-4.81649	8.20689e-05	0.000490916	0.913299	0	1	0	0	-0.344043	3.02388	-2.52627	0.0192227	0.0449387	-4.56273	0
8324	FZD7	frizzled class receptor 7	-1.43358	2.37146	-5.89438	6.2175e-06	5.23267e-05	3.61294	0	1	0	0	1.32737	2.37146	10.47	5.15414e-10	5.09493e-09	12.5094	1	0	0	0	0.87607	2.37146	6.01885	4.64792e-06	1.82144e-05	3.24099	1	0	0	0	-1.08002	2.37146	-4.8397	7.75651e-05	0.00047005	1.19712	0	1	0	0	-0.83689	2.37146	-3.87646	0.000813808	0.00324492	-1.24833	0
203447	NRK	Nik related kinase	-1.30669	-3.50601	-1.67215	0.108646	0.17487	-4.70827	0	0	0	0	4.9663	-3.50601	17.3537	2.48858e-14	8.88103e-13	22.8519	1	0	1	0	-1.18065	-3.50601	-1.51047	0.145143	0.192619	-5.131	0	0	0	0	-2.11473	-3.50601	-2.66134	0.014255	0.0345678	-2.91055	0	1	0	1	-2.01815	-3.50601	-2.53979	0.0186605	0.0438261	-3.17677	0
8784	TNFRSF18	TNF receptor superfamily member 18	-1.60982	-0.425105	-2.31671	0.0302116	0.0607553	-4.03226	0	0	0	0	0.744071	-0.425105	1.74336	0.0952207	0.129973	-5.65437	0	0	0	0	-5.39599	-0.425105	-4.70901	0.000106618	0.000301249	1.35715	0	1	0	1	0.506042	-0.425105	1.07763	0.292864	0.393267	-6.06613	0	0	0	0	-1.93892	-0.425105	-2.5825	0.0169845	0.0405987	-3.36586	0
643763	NKAIN3-IT1	NKAIN3 intronic transcript	-1.16473	-3.21904	-1.68205	0.106688	0.172335	-4.73893	0	0	0	0	-2.67838	-3.21904	-3.59642	0.00160371	0.00325962	-1.12823	0	1	0	1	6.98412	-3.21904	32.5942	3.96193e-20	4.89967e-18	35.6532	1	0	1	0	-2.4367	-3.21904	-3.2719	0.00348405	0.0108235	-1.73148	0	1	0	1	-2.34012	-3.21904	-3.14221	0.00473012	0.0141823	-2.00425	0
10326	SIRPB1	signal regulatory protein beta 1	-1.48846	-1.13243	-2.64268	0.0148609	0.0338271	-3.30173	0	1	0	0	2.2447	-1.13243	8.32644	3.00091e-08	1.89368e-07	8.93582	1	0	1	0	-3.7596	-1.13243	-4.60635	0.00013695	0.000376212	1.1212	0	1	0	1	1.33022	-1.13243	3.92137	0.00072956	0.00296835	-0.684516	1	0	0	0	-0.0179366	-1.13243	-0.0401096	0.968367	0.978879	-6.48371	0
619455	SPANXA2-OT1	SPANXA2 overlapping transcript 1	-1.38766	-1.81414	-1.89464	0.071349	0.123585	-4.58454	0	0	0	0	1.10094	-1.81414	2.39985	0.0252964	0.0393123	-4.24198	1	0	0	0	3.06692	-1.81414	9.10498	6.41427e-09	4.90514e-08	10.5062	1	0	1	0	-0.833808	-1.81414	-1.24526	0.226127	0.32085	-5.38541	0	0	0	0	-1.74709	-1.81414	-2.21914	0.0370914	0.0763365	-3.88844	0
4025	LPO	lactoperoxidase	-1.44363	1.23265	-5.72937	9.16706e-06	7.21356e-05	3.44248	0	1	0	0	-0.231484	1.23265	-1.27825	0.214472	0.267356	-6.56902	0	0	0	0	0.648381	1.23265	4.07528	0.000501295	0.00120441	-1.1319	1	0	0	0	0.908334	1.23265	6.14548	3.46328e-06	3.61439e-05	4.18964	1	0	0	0	-0.11197	1.23265	-0.586882	0.563253	0.661973	-6.87577	0
363	AQP6	aquaporin 6	-1.34536	-1.68606	-2.04178	0.0533334	0.0971932	-4.36914	0	0	0	0	-1.81664	-1.68606	-2.64166	0.0148949	0.0244056	-3.34655	0	1	0	1	-0.302758	-1.68606	-0.536821	0.596775	0.655182	-6.52644	0	0	0	0	0.0317593	-1.68606	0.0605101	0.952295	0.966918	-6.29823	0	0	0	0	0.517525	-1.68606	1.05792	0.301562	0.408433	-5.91681	0
1601	DAB2	DAB adaptor protein 2	-0.820252	-2.54055	-1.24091	0.227697	0.317011	-5.46007	0	0	0	0	3.64892	-2.54055	12.3693	2.19186e-11	3.18813e-10	16.2335	1	0	1	0	-2.24786	-2.54055	-2.74867	0.0117164	0.0205268	-2.9824	0	1	0	1	0.703792	-2.54055	1.37165	0.183988	0.272501	-5.33206	0	0	0	0	0.917541	-2.54055	1.82237	0.0820103	0.144598	-4.79581	0
102724827	MIATNB	MIAT neighbor	-1.5467	0.0126021	-4.29537	0.000292791	0.00129619	0.24459	0	1	0	0	1.07287	0.0126021	5.34502	2.28829e-05	6.9969e-05	2.17884	1	0	0	0	-5.86444	0.0126021	-8.93631	8.90072e-09	6.60129e-08	9.90518	0	1	0	1	0.326315	0.0126021	1.31433	0.202262	0.294087	-5.87343	0	0	0	0	0.492898	0.0126021	2.00921	0.0569296	0.107571	-4.93464	0
2334	AFF2	AF4/FMR2 family member 2	-1.76906	-1.89312	-2.85529	0.00919609	0.0227131	-2.7312	0	1	0	1	5.22293	-1.89312	25.9454	5.32058e-18	6.75285e-16	31.1815	1	0	1	0	3.60001	-1.89312	14.1249	1.6149e-12	2.76854e-11	18.8151	1	0	1	0	-2.00643	-1.89312	-3.12096	0.00497173	0.0145006	-2.06373	0	1	0	1	-3.777	-1.89312	-4.98543	5.44534e-05	0.000338463	1.86578	0
6662	SOX9	SRY-box 9	-1.43243	2.68396	-6.60871	1.19982e-06	1.35069e-05	5.20266	0	1	0	0	-0.500471	2.68396	-3.03278	0.00610785	0.010931	-3.7093	0	1	0	0	-3.24819	2.68396	-9.57	2.6485e-09	2.20424e-08	11.484	0	1	0	1	0.776075	2.68396	5.82566	7.30613e-06	6.73602e-05	3.14805	1	0	0	0	1.31653	2.68396	10.6692	3.63395e-10	1.31172e-08	13.1071	1
389396	GLYATL3	glycine-N-acyltransferase like 3	-1.22762	-3.53966	-1.6249	0.118415	0.1872	-4.77488	0	0	0	0	4.89371	-3.53966	17.2856	2.69815e-14	9.54235e-13	22.7555	1	0	1	0	6.04393	-3.53966	23.7103	3.62087e-17	1.79199e-15	29.1691	1	0	1	0	-1.226	-3.53966	-1.62233	0.118966	0.192444	-4.6173	0	0	0	0	1.85161	-3.53966	3.82119	0.000930827	0.00363883	-0.701375	1
283212	KLHL35	kelch like family member 35	-1.43764	5.27266	-15.0088	4.78727e-13	3.7671e-11	19.7637	0	1	0	0	-0.785264	5.27266	-9.25382	4.81849e-09	3.65639e-08	10.0148	0	1	0	0	-0.248646	5.27266	-2.99691	0.00663814	0.012327	-4.36642	0	1	0	0	0.677363	5.27266	8.69979	1.41781e-08	3.66999e-07	9.18698	1	0	0	0	0.746334	5.27266	9.57367	2.6304e-09	7.06438e-08	10.8234	1
100128494	LOC100128494	uncharacterized LOC100128494	-1.29547	-0.8928	-2.47503	0.0214993	0.0457115	-3.69575	0	1	0	0	0.470024	-0.8928	1.31273	0.202791	0.254508	-6.12853	0	0	0	0	0.538552	-0.8928	1.42948	0.166902	0.217947	-5.98452	0	0	0	0	-0.0552616	-0.8928	-0.132689	0.895645	0.926797	-6.44175	0	0	0	0	-0.0275731	-0.8928	-0.0654134	0.948435	0.96574	-6.54267	0
200558	APLF	aprataxin and PNKP like factor	-1.4407	-1.16105	-2.74211	0.011891	0.0280824	-3.09855	0	1	0	0	1.52248	-1.16105	5.21431	3.13255e-05	9.27216e-05	2.04587	1	0	0	0	-1.80892	-1.16105	-3.18935	0.00423402	0.00823264	-2.26291	0	1	0	1	-1.68732	-1.16105	-3.07255	0.00556754	0.0159603	-2.24134	0	1	0	1	-0.582496	-1.16105	-1.26152	0.220323	0.319344	-5.6047	0
3775	KCNK1	potassium two pore domain channel subfamily K member 1	-1.44405	4.55444	-8.79261	1.18004e-08	2.6455e-07	9.50065	0	1	0	0	0.926399	4.55444	7.90704	7.12228e-08	4.09388e-07	7.18257	1	0	0	0	0.554651	4.55444	4.5178	0.000170006	0.000457125	-0.750806	1	0	0	0	-0.633108	4.55444	-4.47172	0.000190263	0.000985722	-0.281958	0	1	0	0	-0.000870738	4.55444	-0.00665566	0.99475	0.995889	-7.88437	0
51063	CALHM2	calcium homeostasis modulator family member 2	-1.3768	0.130997	-3.3261	0.00306367	0.00911007	-2.05199	0	1	0	0	-0.598452	0.130997	-1.76431	0.0915498	0.125605	-5.50251	0	0	0	0	-1.82322	0.130997	-3.99662	0.000607341	0.00143153	-0.605086	0	1	0	1	0.418256	0.130997	1.46437	0.157227	0.241033	-5.73526	0	0	0	0	0.570774	0.130997	2.02564	0.0550895	0.104875	-4.96564	0
84848	MIR503HG	MIR503 host gene	-1.23364	-1.38751	-2.09532	0.0478609	0.0886055	-4.32924	0	0	0	0	0.392356	-1.38751	0.932371	0.361257	0.423026	-6.41513	0	0	0	0	-0.306484	-1.38751	-0.604895	0.551432	0.612365	-6.5446	0	0	0	0	0.0261715	-1.38751	0.055594	0.956167	0.969722	-6.35699	0	0	0	0	-1.92983	-1.38751	-2.88519	0.0085879	0.0232547	-2.63639	0
83690	CRISPLD1	cysteine rich secretory protein LCCL domain containing 1	-1.45201	0.261886	-3.07897	0.00548465	0.0146798	-2.61653	0	1	0	0	0.836526	0.261886	2.98096	0.00688786	0.0122018	-3.46342	1	0	0	0	1.79919	0.261886	7.32035	2.48225e-07	1.32606e-06	6.58257	1	0	1	0	-0.372796	0.261886	-0.970258	0.342456	0.445641	-6.17025	0	0	0	0	-0.0604427	0.261886	-0.164228	0.87105	0.908214	-6.77919	0
729522	AACSP1	acetoacetyl-CoA synthetase pseudogene 1	-1.41532	1.02973	-4.68234	0.000113779	0.000594507	0.986598	0	1	0	0	0.541313	1.02973	2.92238	0.00788487	0.0137857	-3.74014	1	0	0	0	2.05828	1.02973	14.1562	1.54521e-12	2.65776e-11	18.6454	1	0	1	0	0.058467	1.02973	0.267842	0.791314	0.846039	-6.90629	0	0	0	0	0.158866	1.02973	0.728017	0.474275	0.5801	-6.77942	0
4588	MUC6	mucin 6, oligomeric mucus/gel-forming	-1.37148	-2.00235	-1.99265	0.0588394	0.105589	-4.39673	0	0	0	0	-0.115499	-2.00235	-0.214734	0.831951	0.860775	-6.61311	0	0	0	0	-3.6765	-2.00235	-4.18149	0.000386757	0.000954351	0.159087	0	1	0	1	0.917218	-2.00235	1.95575	0.063302	0.115453	-4.59703	0	0	0	0	0.558772	-2.00235	1.10186	0.282424	0.387903	-5.81317	0
400945	LINC01376	long intergenic non-protein coding RNA 1376	-1.31781	-1.47959	-2.13445	0.0441869	0.0827971	-4.24848	0	0	0	0	-0.285597	-1.47959	-0.571034	0.57376	0.631103	-6.5519	0	0	0	0	0.939711	-1.47959	2.21096	0.037728	0.0584759	-4.65465	0	0	0	0	0.414441	-1.47959	0.896638	0.379611	0.483633	-6.0076	0	0	0	0	-0.787662	-1.47959	-1.35571	0.188936	0.282972	-5.40188	0
57835	SLC4A5	solute carrier family 4 member 5	-1.297	-1.05948	-2.64325	0.0148421	0.0337991	-3.33595	0	1	0	0	1.45102	-1.05948	5.22625	3.04381e-05	9.03838e-05	2.0514	1	0	0	0	0.925739	-1.05948	2.8109	0.0101752	0.0180641	-3.53853	1	0	0	0	0.0383769	-1.05948	0.0995822	0.921577	0.944749	-6.42873	0	0	0	0	-0.567015	-1.05948	-1.29536	0.208614	0.305667	-5.59296	0
283140	LOC283140	uncharacterized LOC283140	-1.48981	-1.13223	-3.12353	0.00494196	0.0134935	-2.28929	0	1	0	0	3.32703	-1.13223	17.2523	2.8074e-14	9.81843e-13	22.8368	1	0	1	0	3.57471	-1.13223	18.3542	7.81984e-15	2.14405e-13	24.1069	1	0	1	0	-0.703952	-1.13223	-1.67729	0.107627	0.177607	-4.94222	0	0	0	0	-3.72276	-1.13223	-5.39933	2.00919e-05	0.000147005	2.74332	0
3706	ITPKA	inositol-trisphosphate 3-kinase A	-1.36295	-0.852139	-3.14416	0.00470861	0.0129848	-2.29781	0	1	0	0	1.6654	-0.852139	7.17474	3.40808e-07	1.63326e-06	6.50695	1	0	1	0	-0.708192	-0.852139	-1.80965	0.0840228	0.119389	-5.19487	0	0	0	0	-2.02392	-0.852139	-4.16988	0.000397889	0.00179118	0.156744	0	1	0	1	-2.53929	-0.852139	-4.74773	9.70187e-05	0.000554624	1.44871	0
6604	SMARCD3	SWI/SNF related, matrix associated, actin dependent regulator of chromatin, subfamily d, member 3	-1.42302	5.58809	-11.6255	7.2158e-11	3.16329e-09	14.5605	0	1	0	0	0.928818	5.58809	9.00809	7.73899e-09	5.5851e-08	9.4247	1	0	0	0	-0.634547	5.58809	-5.63539	1.14503e-05	4.10209e-05	1.96902	0	1	0	0	-0.491316	5.58809	-4.44637	0.000202422	0.00103837	-0.503322	0	1	0	0	-0.528256	5.58809	-4.72682	0.00010209	0.000578986	0.0884262	0
100505532	LINC01301	long intergenic non-protein coding RNA 1301	-1.36326	-0.288124	-3.69719	0.00125726	0.00431249	-1.13803	0	1	0	0	-2.41944	-0.288124	-5.66304	1.0724e-05	3.51613e-05	3.45037	0	1	0	1	1.21984	-0.288124	5.47913	1.66043e-05	5.71189e-05	2.5399	1	0	0	0	-0.272064	-0.288124	-0.907259	0.374093	0.477763	-6.12961	0	0	0	0	-0.203205	-0.288124	-0.674838	0.506804	0.610072	-6.41388	0
5159	PDGFRB	platelet derived growth factor receptor beta	-1.40973	0.705233	-4.10145	0.000470268	0.00191144	-0.349908	0	1	0	0	-1.67131	0.705233	-4.81233	8.2904e-05	0.000224029	1.22676	0	1	0	1	-1.38508	0.705233	-3.95821	0.000666955	0.00155579	-0.868052	0	1	0	0	0.539616	0.705233	2.40142	0.0252111	0.0547801	-4.32161	0	0	0	0	1.15571	0.705233	5.7783	8.16774e-06	6.93562e-05	3.32908	1
440078	FAM66C	family with sequence similarity 66 member C	-1.38595	-0.875517	-2.92103	0.00790923	0.0200637	-2.7814	0	1	0	0	-0.539572	-0.875517	-1.37208	0.183856	0.233462	-5.86467	0	0	0	0	-0.782124	-0.875517	-1.79528	0.0863489	0.122341	-5.20504	0	0	0	0	-0.246894	-0.875517	-0.633532	0.532912	0.628332	-6.21596	0	0	0	0	-1.28521	-0.875517	-2.68654	0.0134737	0.0336212	-3.17953	0
90634	N4BP2L1	NEDD4 binding protein 2 like 1	-1.29189	-0.902066	-2.35815	0.0276614	0.0563759	-3.92079	0	0	0	0	-0.221391	-0.902066	-0.514462	0.612055	0.665781	-6.71413	0	0	0	0	0.801521	-0.902066	2.13549	0.0440925	0.0672867	-4.89632	0	0	0	0	0.602701	-0.902066	1.56742	0.131277	0.208543	-5.3794	0	0	0	0	-1.86426	-0.902066	-3.03776	0.00603748	0.0173866	-2.379	0
339524	LINC01140	long intergenic non-protein coding RNA 1140	-1.37626	-0.790112	-3.06229	0.00570237	0.0151722	-2.4921	0	1	0	0	0.203519	-0.790112	0.630661	0.534754	0.593559	-6.75305	0	0	0	0	-0.158673	-0.790112	-0.43083	0.67078	0.722866	-6.79007	0	0	0	0	-0.839837	-0.790112	-2.03678	0.0538729	0.101418	-4.40973	0	0	0	0	-1.57953	-0.790112	-3.31149	0.00317187	0.010173	-1.83193	0
206358	SLC36A1	solute carrier family 36 member 1	-1.4137	4.45392	-12.264	2.58574e-11	1.28261e-09	15.7959	0	1	0	0	0.11808	4.45392	1.36378	0.186419	0.23624	-7.2769	0	0	0	0	0.700351	4.45392	8.29806	3.17929e-08	2.0883e-07	7.99871	1	0	0	0	0.217862	4.45392	2.47728	0.021394	0.0478965	-4.97542	1	0	0	0	0.175682	4.45392	1.9645	0.0622169	0.115768	-6.03523	0
283208	P4HA3	prolyl 4-hydroxylase subunit alpha 3	-1.37705	-0.131802	-3.51739	0.00193958	0.00620303	-1.57459	0	1	0	0	-0.237493	-0.131802	-0.791307	0.437207	0.498967	-6.70247	0	0	0	0	1.54893	-0.131802	7.10384	3.98098e-07	2.02105e-06	6.21662	1	0	0	0	-0.37987	-0.131802	-1.17215	0.253665	0.350591	-5.87489	0	0	0	0	0.700701	-0.131802	2.66359	0.0141836	0.0350661	-3.69414	1
57228	SMAGP	small cell adhesion glycoprotein	-1.42264	4.04772	-11.2273	1.39774e-10	5.74349e-09	14.1427	0	1	0	0	-3.35111	4.04772	-17.4377	2.2531e-14	8.11426e-13	23.0531	0	1	0	1	0.102973	4.04772	1.07169	0.295466	0.358136	-7.5712	0	0	0	0	1.16518	4.04772	13.8223	2.4835e-12	2.52163e-10	18.1374	1	0	0	0	1.16251	4.04772	13.6809	3.04507e-12	1.98702e-10	17.8552	1
11015	KDELR3	KDEL endoplasmic reticulum protein retention receptor 3	-1.41869	3.27439	-7.29302	2.63388e-07	3.75131e-06	6.60212	0	1	0	0	1.65074	3.27439	15.2221	3.60168e-13	9.08386e-12	19.843	1	0	1	0	-0.219778	3.27439	-1.45319	0.160276	0.210219	-6.87558	0	0	0	0	1.03972	3.27439	8.73061	1.33381e-08	3.49277e-07	9.42169	1	0	0	0	0.141899	3.27439	1.00641	0.325151	0.433332	-7.13623	0
6515	SLC2A3	solute carrier family 2 member 3	-1.66895	-1.72846	-2.87071	0.00887733	0.0220678	-2.72782	0	1	0	1	-2.7943	-1.72846	-4.2178	0.00035392	0.000830102	0.225722	0	1	0	1	-3.97397	-1.72846	-5.35957	2.20987e-05	7.37937e-05	2.82027	0	1	0	1	2.5308	-1.72846	8.96985	8.33693e-09	2.34437e-07	10.3923	1	0	1	0	3.14953	-1.72846	12.2735	2.54753e-11	1.29332e-09	16.0502	1
203190	LGI3	leucine rich repeat LGI family member 3	-1.46867	-1.33388	-2.19625	0.0388992	0.0745853	-4.1336	0	0	0	0	-1.66869	-1.33388	-2.48187	0.0211815	0.0335299	-3.73387	0	1	0	1	-3.5331	-1.33388	-3.75695	0.00108786	0.00242814	-0.808259	0	1	0	1	-0.940204	-1.33388	-1.51604	0.143735	0.224148	-5.10359	0	0	0	0	-1.36512	-1.33388	-2.00842	0.05702	0.107682	-4.36012	0
283152	CCDC153	coiled-coil domain containing 153	-1.3911	-0.234245	-3.79007	0.00100388	0.00357964	-0.933436	0	1	0	0	0.325203	-0.234245	1.29624	0.208314	0.260728	-6.27878	0	0	0	0	-0.765166	-0.234245	-2.2925	0.0318001	0.0501072	-4.45973	0	0	0	0	-0.0719547	-0.234245	-0.250833	0.804269	0.856309	-6.56467	0	0	0	0	-0.813871	-0.234245	-2.40603	0.0249626	0.0554418	-3.91653	0
7102	TSPAN7	tetraspanin 7	-1.43411	2.33725	-6.25023	2.71894e-06	2.63716e-05	4.4544	0	1	0	0	4.43358	2.33725	43.2591	8.54045e-23	1.12008e-19	42.3417	1	0	1	0	4.28391	2.33725	41.5579	2.04488e-22	5.5914e-20	41.5042	1	0	1	0	-2.3532	2.33725	-8.17134	4.11986e-08	9.081e-07	8.84014	0	1	0	1	-3.10189	2.33725	-8.98415	8.10795e-09	1.81771e-07	10.4069	0
56994	CHPT1	choline phosphotransferase 1	-1.40852	8.35927	-13.1564	6.58174e-12	3.83642e-10	16.8791	0	1	0	0	-1.65488	8.35927	-15.4569	2.64322e-13	6.93317e-12	20.0515	0	1	0	1	0.760063	8.35927	7.03758	4.60576e-07	2.30405e-06	5.16574	1	0	0	0	-0.428725	8.35927	-3.99789	0.000605473	0.00254716	-1.66643	0	1	0	0	-0.696703	8.35927	-6.50608	1.51403e-06	1.68156e-05	4.2737	0
2253	FGF8	fibroblast growth factor 8	-0.997804	-4.56569	-1.6916	0.104829	0.16996	-4.66125	0	0	0	0	-1.21789	-4.56569	-2.06472	0.0509241	0.0740774	-4.20314	0	0	0	0	-0.904614	-4.56569	-1.53361	0.139369	0.185614	-5.07805	0	0	0	0	-0.976215	-4.56569	-1.655	0.11211	0.183371	-4.55708	0	0	0	0	-0.87963	-4.56569	-1.49126	0.150083	0.234771	-4.853	0
55063	ZCWPW1	zinc finger CW-type and PWWP domain containing 1	-1.41284	2.6484	-8.7023	1.41076e-08	3.0709e-07	9.69515	0	1	0	0	-0.236173	2.6484	-2.01762	0.0559813	0.0805701	-5.82718	0	0	0	0	-0.136354	2.6484	-1.10976	0.279077	0.340791	-7.16206	0	0	0	0	0.130159	2.6484	1.14289	0.265359	0.363213	-6.74894	0	0	0	0	-0.976473	2.6484	-6.4871	1.5808e-06	1.7429e-05	4.94812	0
126006	PCP2	Purkinje cell protein 2	-1.33353	-0.70046	-2.46586	0.0219321	0.046506	-3.74375	0	1	0	0	-0.86822	-0.70046	-1.81827	0.0826545	0.114763	-5.1838	0	0	0	0	-0.847689	-0.70046	-1.68364	0.106379	0.146794	-5.40347	0	0	0	0	0.12204	-0.70046	0.295355	0.77049	0.82873	-6.48132	0	0	0	0	-0.37976	-0.70046	-0.819542	0.421261	0.531277	-6.18134	0
347689	SOX2-OT	SOX2 overlapping transcript	-1.33433	-0.705114	-3.03187	0.0061207	0.0161191	-2.57309	0	1	0	0	0.0642891	-0.705114	0.198392	0.844559	0.871699	-6.93185	0	0	0	0	-0.42787	-0.705114	-1.1288	0.27113	0.33248	-6.21606	0	0	0	0	0.206822	-0.705114	0.625531	0.538053	0.632876	-6.3447	0	0	0	0	-0.466102	-0.705114	-1.21344	0.237817	0.338988	-5.77449	0
4241	MELTF	melanotransferrin	-1.40272	1.78114	-5.00046	5.2506e-05	0.000310537	1.59836	0	1	0	0	-1.01453	1.78114	-4.16986	0.000397908	0.000923503	-0.689529	0	1	0	0	-0.948337	1.78114	-3.67621	0.00132272	0.00289607	-1.87342	0	1	0	0	-0.575477	1.78114	-2.4838	0.0210924	0.047354	-4.19106	0	1	0	0	-1.18197	1.78114	-4.30699	0.000284593	0.00136013	-0.00162188	0
401585	LINC02595	long intergenic non-protein coding RNA 2595	-1.34149	-1.51922	-2.48047	0.0212463	0.0452774	-3.58786	0	1	0	0	3.25013	-1.51922	14.4714	9.95376e-13	2.16371e-11	19.2877	1	0	1	0	2.02572	-1.51922	6.73668	8.99434e-07	4.19044e-06	5.59638	1	0	1	0	-1.14065	-1.51922	-2.16388	0.0415926	0.0823688	-4.02936	0	0	0	0	-1.39484	-1.51922	-2.49694	0.0204965	0.047319	-3.45029	0
8645	KCNK5	potassium two pore domain channel subfamily K member 5	-1.40367	2.88458	-8.23011	3.65232e-08	6.94206e-07	8.68845	0	1	0	0	-1.71664	2.88458	-9.83035	1.63315e-09	1.41847e-08	11.7419	0	1	0	1	1.94605	2.88458	21.5073	2.84637e-16	1.13122e-14	27.198	1	0	1	0	0.844868	2.88458	8.06396	5.14021e-08	1.08732e-06	8.13204	1	0	0	0	0.125849	2.88458	1.02429	0.316821	0.425148	-7.02058	0
3339	HSPG2	heparan sulfate proteoglycan 2	-1.38743	3.66673	-4.14807	0.000419659	0.00174494	-0.924888	0	1	0	0	-1.04087	3.66673	-3.55148	0.00178698	0.0035998	-2.6507	0	1	0	0	-2.81382	3.66673	-5.81744	7.44865e-06	2.7825e-05	3.23876	0	1	0	1	-0.463642	3.66673	-1.6959	0.104001	0.172844	-6.12021	0	0	0	0	0.0843933	3.66673	0.336562	0.739634	0.806174	-7.66427	0
388630	TRABD2B	TraB domain containing 2B	-1.37688	1.15289	-4.51367	0.00017173	0.000835711	0.550454	0	1	0	0	-0.56225	1.15289	-2.33643	0.0289721	0.0445407	-4.75265	0	1	0	0	0.482774	1.15289	2.38483	0.0261257	0.0420389	-4.88478	1	0	0	0	0.569204	1.15289	2.91567	0.00800747	0.0214614	-3.37607	1	0	0	0	-0.39836	1.15289	-1.58947	0.126212	0.204755	-5.72532	0
221749	PXDC1	PX domain containing 1	-1.55982	0.995544	-4.83598	7.82683e-05	0.000432661	1.38732	0	1	0	0	0.700857	0.995544	3.70389	0.00123706	0.0025766	-1.94438	1	0	0	0	-6.92684	0.995544	-9.50975	2.9656e-09	2.44615e-08	10.8608	0	1	0	1	0.734125	0.995544	3.71946	0.00119129	0.0044682	-1.50287	1	0	0	0	0.110689	0.995544	0.480229	0.635801	0.722524	-6.89674	0
1410	CRYAB	crystallin alpha B	-1.40828	3.10465	-6.99164	5.09744e-07	6.58649e-06	5.96704	0	1	0	0	0.821456	3.10465	6.75316	8.66803e-07	3.73746e-06	4.81459	1	0	0	0	0.593295	3.10465	4.46381	0.000193975	0.000515323	-0.641584	1	0	0	0	-0.596267	3.10465	-3.55632	0.00176628	0.0061938	-2.16535	0	1	0	0	-0.0296464	3.10465	-0.196381	0.846113	0.888631	-7.55553	0
64064	OXCT2	3-oxoacid CoA-transferase 2	-1.34413	-0.464474	-3.5481	0.00180155	0.00583391	-1.45826	0	1	0	0	-1.49717	-0.464474	-4.01406	0.000582064	0.00130176	-0.513609	0	1	0	0	-0.589907	-0.464474	-1.76314	0.0917531	0.129045	-5.37589	0	0	0	0	0.841991	-0.464474	3.40433	0.00254275	0.00836669	-1.94618	1	0	0	0	1.24601	-0.464474	5.36007	2.20721e-05	0.000158834	2.56395	1
140883	ZNF280B	zinc finger protein 280B	-1.36937	2.72922	-7.16828	3.45656e-07	4.73038e-06	6.43924	0	1	0	0	0.541895	2.72922	4.6069	0.000136768	0.000351536	-0.203312	1	0	0	0	-0.186198	2.72922	-1.27164	0.21677	0.273448	-6.98476	0	0	0	0	0.0836897	2.72922	0.616706	0.543753	0.638007	-7.22511	0	0	0	0	0.0649641	2.72922	0.466538	0.645413	0.730179	-7.39092	0
23046	KIF21B	kinesin family member 21B	-1.39025	0.546957	-3.11162	0.00508169	0.0138056	-2.60918	0	1	0	0	0.54122	0.546957	1.92675	0.0670147	0.0948793	-5.58281	0	0	0	0	-0.883468	0.546957	-2.14641	0.043115	0.0659355	-4.87924	0	0	0	0	-0.567122	0.546957	-1.49648	0.148727	0.230561	-5.58353	0	0	0	0	0.872729	0.546957	3.12206	0.00495899	0.0147465	-2.90508	1
83875	BCO2	beta-carotene oxygenase 2	-1.39483	-1.70134	-1.9154	0.0685199	0.119553	-4.57413	0	0	0	0	0.198857	-1.70134	0.370152	0.714806	0.758367	-6.68112	0	0	0	0	1.20893	-1.70134	2.54533	0.0184347	0.0307467	-3.99563	1	0	0	0	0.255045	-1.70134	0.458485	0.651098	0.730778	-6.22522	0	0	0	0	-2.48603	-1.70134	-2.82705	0.00980801	0.0259084	-2.68327	0
10124	ARL4A	ADP ribosylation factor like GTPase 4A	-1.37722	2.85874	-7.12285	3.81831e-07	5.14932e-06	6.31199	0	1	0	0	1.16045	2.85874	10.6917	3.49402e-10	3.63443e-09	12.8433	1	0	0	0	0.534045	2.85874	4.1859	0.000382617	0.000946053	-1.25557	1	0	0	0	0.14045	2.85874	1.03124	0.313624	0.414775	-6.92318	0	0	0	0	-0.604944	2.85874	-3.67796	0.00131713	0.00490745	-1.89863	0
2196	FAT2	FAT atypical cadherin 2	-1.36145	-0.470157	-3.02381	0.00623653	0.0163802	-2.62752	0	1	0	0	0.744485	-0.470157	2.60729	0.0160773	0.0261416	-4.07271	1	0	0	0	1.99271	-0.470157	8.5226	2.01916e-08	1.38103e-07	9.24135	1	0	1	0	-0.56316	-0.470157	-1.4398	0.163993	0.249433	-5.43908	0	0	0	0	-0.484537	-0.470157	-1.23533	0.229728	0.330077	-5.79592	0
57125	PLXDC1	plexin domain containing 1	-1.32835	-0.185961	-3.75973	0.00108054	0.00380226	-1.01171	0	1	0	0	0.744657	-0.185961	3.3704	0.00275713	0.00533199	-2.4622	1	0	0	0	0.936387	-0.185961	4.1234	0.00044573	0.00108338	-0.7093	1	0	0	0	-0.350697	-0.185961	-1.19763	0.243795	0.339995	-5.83894	0	0	0	0	-2.00258	-0.185961	-4.94266	6.04034e-05	0.000368318	1.86819	0
151	ADRA2B	adrenoceptor alpha 2B	-1.38118	-2.63547	-1.89572	0.0711987	0.12339	-4.46946	0	0	0	0	1.96465	-2.63547	4.81133	8.31049e-05	0.000224495	1.28176	1	0	1	0	-0.887667	-2.63547	-1.29333	0.209301	0.265536	-5.58634	0	0	0	0	-0.955703	-2.63547	-1.39246	0.177688	0.265117	-5.06386	0	0	0	0	-1.26145	-2.63547	-1.73115	0.0974164	0.166068	-4.63847	0
6594	SMARCA1	SWI/SNF related, matrix associated, actin dependent regulator of chromatin, subfamily a, member 1	-1.38245	0.745556	-3.50407	0.0020026	0.00636484	-1.74876	0	1	0	0	-3.72437	0.745556	-6.39394	1.95502e-06	7.72872e-06	5.10934	0	1	0	1	2.21805	0.745556	11.5887	7.66535e-11	8.96766e-10	14.7035	1	0	1	0	0.921068	0.745556	3.81028	0.000955816	0.00372342	-1.26332	1	0	0	0	0.246946	0.745556	0.86418	0.396806	0.507388	-6.59533	0
56938	ARNTL2	aryl hydrocarbon receptor nuclear translocator like 2	-1.3784	4.51126	-10.5813	4.23717e-10	1.49853e-08	12.9131	0	1	0	0	0.58069	4.51126	6.0973	3.87264e-06	1.41849e-05	3.11269	1	0	0	0	0.738733	4.51126	7.66624	1.18237e-07	6.78632e-07	6.63834	1	0	0	0	-0.0424584	4.51126	-0.40938	0.686216	0.759757	-7.69021	0	0	0	0	-1.18019	4.51126	-9.22337	5.10774e-09	1.21796e-07	10.4357	0
619207	SCART1	scavenger receptor family member expressed on T cells 1	-1.32765	0.781981	-2.64164	0.0148952	0.0338822	-3.66837	0	1	0	0	-1.1348	0.781981	-2.48964	0.0208255	0.0330095	-4.23123	0	1	0	0	-1.2256	0.781981	-2.46302	0.0220681	0.0361591	-4.25832	0	1	0	0	-1.58717	0.781981	-3.00804	0.006469	0.0180481	-2.66508	0	1	0	1	-0.116052	0.781981	-0.293395	0.771967	0.832139	-6.87493	0
79012	CAMKV	CaM kinase like vesicle associated	-1.61551	-0.0974092	-2.33025	0.0293556	0.059276	-4.06438	0	0	0	0	-1.6372	-0.0974092	-2.44647	0.0228747	0.0359534	-4.02583	0	1	0	1	-5.75074	-0.0974092	-4.70931	0.00010654	0.000301082	1.35765	0	1	0	1	3.69444	-0.0974092	14.0536	1.7861e-12	1.91222e-10	18.7146	1	0	1	0	2.84794	-0.0974092	9.50283	3.00444e-09	7.8155e-08	11.2653	1
25817	TAFA5	TAFA chemokine like family member 5	-0.996965	-2.78847	-1.30951	0.203861	0.290455	-5.31607	0	0	0	0	-0.397689	-2.78847	-0.59509	0.557851	0.615627	-6.25488	0	0	0	0	0.136705	-2.78847	0.212453	0.833708	0.864297	-6.50625	0	0	0	0	-2.05133	-2.78847	-2.32738	0.0295355	0.0623347	-3.51872	0	0	0	0	-1.93474	-2.78847	-2.1954	0.0389674	0.0794389	-3.80345	0
80303	EFHD1	EF-hand domain family member D1	-1.39859	0.833728	-4.5578	0.000154184	0.000763547	0.715656	0	1	0	0	-1.35172	0.833728	-4.61493	0.000134114	0.000345221	0.680071	0	1	0	0	3.83896	0.833728	32.7824	3.49888e-20	4.40523e-18	36.375	1	0	1	0	0.111689	0.833728	0.500255	0.621859	0.70612	-6.77004	0	0	0	0	-0.646073	0.833728	-2.38835	0.0259293	0.0571694	-4.19976	0
10297	APC2	APC regulator of WNT signaling pathway 2	-1.38031	2.60203	-4.83475	7.85036e-05	0.000433657	1.00123	0	1	0	0	-1.09884	2.60203	-4.33318	0.000266939	0.000644867	-0.488997	0	1	0	0	-0.563477	2.60203	-2.34377	0.0285229	0.0454991	-5.11599	0	1	0	0	1.03479	2.60203	6.14734	3.4484e-06	3.60126e-05	3.87431	1	0	0	0	0.945726	2.60203	5.43103	1.86251e-05	0.000137875	2.09858	1
7045	TGFBI	transforming growth factor beta induced	-1.36188	-1.67594	-1.95609	0.0632593	0.111941	-4.51287	0	0	0	0	0.432462	-1.67594	0.877228	0.389834	0.45165	-6.40902	0	0	0	0	-1.06213	-1.67594	-1.5747	0.129586	0.174384	-5.34764	0	0	0	0	-0.209662	-1.67594	-0.363344	0.719813	0.787242	-6.19328	0	0	0	0	-2.05466	-1.67594	-2.61042	0.015966	0.0386277	-3.14942	0
100506885	LOC100506885	uncharacterized LOC100506885	-1.34651	-0.344477	-3.43771	0.00234775	0.00728874	-1.72432	0	1	0	0	1.72975	-0.344477	8.55785	1.8814e-08	1.24149e-07	9.33659	1	0	1	0	2.264	-0.344477	11.6945	6.44557e-11	7.66082e-10	15.0389	1	0	1	0	-0.000344527	-0.344477	-0.00113183	0.999107	0.999425	-6.57743	0	0	0	0	-0.770784	-0.344477	-2.14278	0.0434381	0.0868321	-4.39104	0
55203	LGI2	leucine rich repeat LGI family member 2	-1.37282	3.06507	-8.37399	2.72479e-08	5.43507e-07	8.94676	0	1	0	0	0.535424	3.06507	5.14913	3.66543e-05	0.000106985	1.05937	1	0	0	0	-0.692354	3.06507	-4.85323	7.5054e-05	0.00021935	0.584137	0	1	0	0	-0.397	3.06507	-3.02449	0.00622666	0.0174617	-3.41478	0	1	0	0	1.19659	3.06507	12.1092	3.30386e-11	1.60482e-09	15.5162	1
199221	DZIP1L	DAZ interacting zinc finger protein 1 like	-1.37154	0.594501	-3.69108	0.00127601	0.00436231	-1.30156	0	1	0	0	2.28741	0.594501	13.9017	2.2167e-12	4.2753e-11	18.319	1	0	1	0	0.216299	0.594501	0.799779	0.432383	0.498122	-6.97036	0	0	0	0	-2.04237	0.594501	-4.78067	8.95423e-05	0.000528192	1.47593	0	1	0	1	-1.20284	0.594501	-3.25865	0.00359507	0.0113158	-2.20881	0
2258	FGF13	fibroblast growth factor 13	-1.37719	4.367	-8.50202	2.10436e-08	4.32354e-07	8.9362	0	1	0	0	1.73584	4.367	15.7916	1.71225e-13	4.71933e-12	20.5307	1	0	1	0	0.808262	4.367	6.88879	6.40318e-07	3.09881e-06	4.91742	1	0	0	0	0.153772	4.367	1.2331	0.230542	0.325464	-7.0101	0	0	0	0	-0.453942	4.367	-3.27912	0.00342502	0.0108435	-3.21394	0
774	CACNA1B	calcium voltage-gated channel subunit alpha1 B	-1.49658	-1.53424	-2.70208	0.0130121	0.0303249	-3.12031	0	1	0	0	2.96609	-1.53424	12.4138	2.04446e-11	3.00707e-10	16.2792	1	0	1	0	0.765938	-1.53424	2.00769	0.0571032	0.0845508	-4.97089	0	0	0	0	-3.00558	-1.53424	-4.29273	0.00029469	0.00140583	0.395092	0	1	0	1	-4.16241	-1.53424	-5.51814	1.51296e-05	0.00011553	2.96745	0
656	BMP8B	bone morphogenetic protein 8b	-1.36619	3.0686	-8.70371	1.40684e-08	3.06659e-07	9.61681	0	1	0	0	-0.500635	3.0686	-4.10919	0.000461467	0.00105407	-1.28581	0	1	0	0	-2.28381	3.0686	-11.3499	1.13828e-10	1.28509e-09	14.5123	0	1	0	1	0.200386	3.0686	1.81118	0.0837795	0.144924	-5.93209	0	0	0	0	-0.0429088	3.0686	-0.361811	0.720942	0.792221	-7.4963	0
3912	LAMB1	laminin subunit beta 1	-1.36469	2.59919	-5.18977	3.32328e-05	0.00021339	1.86834	0	1	0	0	0.567631	2.59919	3.4623	0.00221359	0.00437876	-2.91108	1	0	0	0	-2.49066	2.59919	-7.06884	4.29931e-07	2.1659e-06	6.29044	0	1	0	1	0.594094	2.59919	3.47854	0.00212906	0.00721187	-2.45017	1	0	0	0	0.397297	2.59919	2.19362	0.0391121	0.0796411	-5.25256	0
55711	FAR2	fatty acyl-CoA reductase 2	-1.34589	2.54757	-6.65952	1.06983e-06	1.2396e-05	5.33403	0	1	0	0	-2.96913	2.54757	-10.5266	4.66495e-10	4.65844e-09	13.2052	0	1	0	1	0.0234894	2.54757	0.157579	0.876224	0.900125	-7.77581	0	0	0	0	1.01724	2.54757	8.46299	2.27628e-08	5.5199e-07	9.00931	1	0	0	0	0.0125656	2.54757	0.0835705	0.934153	0.955835	-7.43118	0
26291	FGF21	fibroblast growth factor 21	-1.3851	1.60164	-3.42439	0.00242375	0.00749117	-2.13362	0	1	0	0	-0.88144	1.60164	-2.57078	0.0174299	0.0281316	-4.32966	0	1	0	0	-0.211219	1.60164	-0.671999	0.508575	0.572038	-7.24964	0	0	0	0	1.21741	1.60164	5.41314	1.94391e-05	0.000150262	2.31571	1	0	0	0	-1.22031	1.60164	-3.03588	0.00606395	0.0174533	-2.9181	0
83473	KATNAL2	katanin catalytic subunit A1 like 2	-1.36321	1.6022	-5.37506	2.12939e-05	0.000147409	2.52528	0	1	0	0	0.755016	1.6022	5.11748	3.9564e-05	0.000114333	1.27916	1	0	0	0	-1.40648	1.6022	-5.35845	2.21579e-05	7.39441e-05	2.32587	0	1	0	0	0.581127	1.6022	3.59338	0.00161549	0.00575997	-1.95158	1	0	0	0	-0.991182	1.6022	-4.13912	0.00042894	0.00191129	-0.40296	0
1305	COL13A1	collagen type XIII alpha 1 chain	-1.33833	-1.34009	-2.52542	0.0192582	0.0417881	-3.52078	0	1	0	0	0.619782	-1.34009	1.72961	0.0976958	0.13297	-5.45485	0	0	0	0	-2.68698	-1.34009	-4.04511	0.000539596	0.00128659	-0.211623	0	1	0	1	-0.0804768	-1.34009	-0.188717	0.852043	0.894381	-6.32938	0	0	0	0	-0.497782	-1.34009	-1.06678	0.297629	0.4038	-5.80241	0
100131604	LOC100131604	uncharacterized LOC100131604	-1.4988	-1.55311	-2.23623	0.0357912	0.0696011	-4.01668	0	0	0	0	-3.61253	-1.55311	-4.03377	0.000554732	0.00124684	-0.161858	0	1	0	1	-1.78855	-1.55311	-2.50432	0.0201686	0.0333733	-3.64567	0	1	0	1	4.50698	-1.55311	18.3276	8.05815e-15	2.18654e-12	23.8196	1	0	1	0	4.32358	-1.55311	16.9885	3.8529e-14	5.01132e-12	22.4179	1
80139	ZNF703	zinc finger protein 703	-1.3634	5.45333	-7.86432	7.78793e-08	1.31792e-06	7.38855	0	1	0	0	0.480291	5.45333	3.29366	0.00330893	0.0062727	-3.70629	1	0	0	0	0.0910421	5.45333	0.604936	0.551406	0.612365	-8.15198	0	0	0	0	-0.396723	5.45333	-2.55815	0.017922	0.0416135	-4.86771	0	1	0	0	-0.54548	5.45333	-3.43876	0.00234186	0.0078719	-3.00339	0
167838	TXLNB	taxilin beta	-1.52101	-2.14585	-1.6355	0.116161	0.184399	-4.91869	0	0	0	0	-1.47503	-2.14585	-1.65115	0.1129	0.151192	-5.084	0	0	0	0	1.04884	-2.14585	1.68433	0.106243	0.146633	-5.42403	0	0	0	0	4.18942	-2.14585	11.6839	6.55825e-11	3.69942e-09	15.1297	1	0	1	0	0.504313	-2.14585	0.735147	0.470009	0.576	-6.09562	0
10125	RASGRP1	RAS guanyl releasing protein 1	-1.36909	0.470635	-3.90564	0.000758034	0.00283237	-0.772917	0	1	0	0	0.981503	0.470635	4.84858	7.59083e-05	0.000207116	0.882357	1	0	0	0	-1.67649	0.470635	-4.42	0.000215897	0.000567812	0.330831	0	1	0	1	0.644842	0.470635	2.80657	0.010276	0.0263952	-3.43806	1	0	0	0	1.54246	0.470635	7.96457	6.31718e-08	1.07597e-06	8.23049	1
259236	TMIE	transmembrane inner ear	-1.49088	-1.35112	-1.79117	0.0870241	0.145623	-4.80835	0	0	0	0	2.44585	-1.35112	6.28581	2.50517e-06	9.63969e-06	4.48097	1	0	1	0	-0.49064	-1.35112	-0.688822	0.49813	0.562259	-6.46177	0	0	0	0	1.02231	-1.35112	1.90606	0.06978	0.125008	-4.81711	0	0	0	0	-1.2468	-1.35112	-1.53695	0.138552	0.220322	-5.11201	0
100113386	UCKL1-AS1	UCKL1 antisense RNA 1	-1.26573	-0.561149	-2.55421	0.018078	0.0397474	-3.6008	0	1	0	0	1.26929	-0.561149	4.47049	0.000190837	0.000475447	0.142134	1	0	0	0	0.392105	-0.561149	1.0728	0.294977	0.357626	-6.46528	0	0	0	0	-0.722547	-0.561149	-1.61493	0.120567	0.194494	-5.14894	0	0	0	0	-0.126527	-0.561149	-0.310308	0.759245	0.822028	-6.54786	0
89884	LHX4	LIM homeobox 4	-1.32426	1.12738	-4.04696	0.000537176	0.00212842	-0.569418	0	1	0	0	0.613434	1.12738	3.09712	0.00525702	0.00954599	-3.40679	1	0	0	0	-0.343938	1.12738	-1.29042	0.210291	0.266556	-6.48369	0	0	0	0	-0.275614	1.12738	-1.0702	0.296123	0.39673	-6.32402	0	0	0	0	-1.2435	1.12738	-3.78758	0.00100996	0.00390343	-1.09118	0
10231	RCAN2	regulator of calcineurin 2	-1.32818	0.137154	-3.2849	0.00337838	0.00986255	-2.14653	0	1	0	0	0.359741	0.137154	1.32112	0.200027	0.251459	-6.33545	0	0	0	0	3.94422	0.137154	25.7447	6.27999e-18	3.816e-16	31.2052	1	0	1	0	-0.987777	0.137154	-2.60782	0.0160585	0.0379929	-3.47441	0	1	0	0	-0.955007	0.137154	-2.49959	0.0203784	0.0470879	-3.77554	0
23251	MINAR1	membrane integral NOTCH2 associated receptor 1	-1.33877	0.502201	-4.98214	5.48899e-05	0.000322817	1.7756	0	1	0	0	-1.61807	0.502201	-5.95247	5.42697e-06	1.92407e-05	3.95764	0	1	0	1	3.13725	0.502201	28.7505	5.90635e-19	5.02455e-17	33.5548	1	0	1	0	-0.421961	0.502201	-1.8913	0.0718128	0.127922	-4.9961	0	0	0	0	-0.741704	0.502201	-3.04889	0.00588313	0.0169946	-2.7378	0
6541	SLC7A1	solute carrier family 7 member 1	-1.35924	8.42712	-11.6213	7.2658e-11	3.17637e-09	14.3988	0	1	0	0	-0.427587	8.42712	-3.64286	0.00143374	0.00294802	-2.90524	0	1	0	0	-1.09513	8.42712	-9.36418	3.90455e-09	3.14e-08	10.0663	0	1	0	0	0.675247	8.42712	5.71914	9.39143e-06	8.2387e-05	2.52723	1	0	0	0	0.493234	8.42712	4.18638	0.00038217	0.00173631	-1.31048	1
26147	PHF19	PHD finger protein 19	-1.36232	3.72013	-9.08904	6.61494e-09	1.60906e-07	10.2521	0	1	0	0	0.155382	3.72013	1.46471	0.157134	0.203086	-7.02578	0	0	0	0	0.182409	3.72013	1.64206	0.114785	0.156705	-6.78033	0	0	0	0	-0.787126	3.72013	-5.93898	5.6009e-06	5.37809e-05	3.46928	0	1	0	0	-0.853346	3.72013	-6.20708	3.00347e-06	2.97662e-05	4.03711	0
4603	MYBL1	MYB proto-oncogene like 1	-1.35018	2.80924	-8.2341	3.62262e-08	6.91859e-07	8.70276	0	1	0	0	0.315327	2.80924	2.94606	0.0074662	0.0131127	-4.1116	1	0	0	0	-0.186842	2.80924	-1.46854	0.156101	0.205393	-6.74401	0	0	0	0	0.817156	2.80924	8.01997	5.63045e-08	1.17212e-06	8.05566	1	0	0	0	-0.730959	2.80924	-5.02658	4.92886e-05	0.000312029	1.40294	0
643827	CNTNAP3P2	CNTNAP3 pseudogene 2	-1.29325	-1.73593	-2.68964	0.0133803	0.0310177	-3.14641	0	1	0	0	1.77026	-1.73593	6.58325	1.27094e-06	5.25816e-06	5.31768	1	0	1	0	-2.24864	-1.73593	-3.95919	0.000665366	0.00155272	-0.408047	0	1	0	1	-1.25787	-1.73593	-2.61514	0.0157997	0.0374606	-3.14824	0	1	0	0	-1.15743	-1.73593	-2.40676	0.0249229	0.0553772	-3.62034	0
85439	STON2	stonin 2	-1.34434	2.4909	-6.01705	4.66751e-06	4.11065e-05	3.85682	0	1	0	0	1.19396	2.4909	9.66392	2.22251e-09	1.85038e-08	11.0073	1	0	0	0	1.63548	2.4909	13.4976	3.97565e-12	6.1888e-11	17.4602	1	0	1	0	-1.23741	2.4909	-5.65761	1.08628e-05	9.30136e-05	3.16304	0	1	0	0	-1.5511	2.4909	-6.40946	1.88689e-06	2.01738e-05	4.90973	0
9846	GAB2	GRB2 associated binding protein 2	-1.33053	2.1439	-5.15336	3.62815e-05	0.000229448	1.8769	0	1	0	0	2.25339	2.1439	18.7075	5.26514e-15	2.22152e-13	24.2848	1	0	1	0	-1.68401	2.1439	-5.87938	6.44009e-06	2.43406e-05	3.50237	0	1	0	1	-0.28491	2.1439	-1.41589	0.1708	0.257205	-6.17863	0	0	0	0	-1.08266	2.1439	-4.34582	0.000258818	0.00125719	-0.0122123	0
26052	DNM3	dynamin 3	-1.33419	0.746644	-4.41075	0.000220834	0.00102726	0.372149	0	1	0	0	0.342415	0.746644	1.72155	0.0991725	0.134736	-5.93256	0	0	0	0	-1.98882	0.746644	-5.65651	1.08912e-05	3.91873e-05	3.28021	0	1	0	1	-0.648152	0.746644	-2.46464	0.0219906	0.0489587	-3.95353	0	1	0	0	-0.803504	0.746644	-2.89045	0.00848483	0.0230192	-3.1184	0
6458	SH3GL1P1	SH3 domain containing GRB2 like 1, endophilin A2 pseudogene 1	-1.22214	-1.04326	-2.05996	0.0514162	0.0942011	-4.45462	0	0	0	0	0.688253	-1.04326	1.73283	0.0971112	0.132278	-5.53583	0	0	0	0	0.897189	-1.04326	2.21124	0.0377065	0.0584482	-4.74392	0	0	0	0	-0.916799	-1.04326	-1.63372	0.116536	0.189194	-5.00006	0	0	0	0	0.787982	-1.04326	1.884	0.0728384	0.13155	-4.96993	0
5017	OVOL1	ovo like transcriptional repressor 1	-1.35744	3.36351	-8.09143	4.85655e-08	8.80558e-07	8.28955	0	1	0	0	0.644266	3.36351	6.00827	4.76403e-06	1.71372e-05	3.04835	1	0	0	0	1.569	3.36351	15.7817	1.73413e-13	3.62922e-12	20.5648	1	0	0	0	-0.0662005	3.36351	-0.522719	0.606391	0.691778	-7.40384	0	0	0	0	0.00300333	3.36351	0.0236149	0.981373	0.987282	-7.64897	0
729396	GAGE12J	G antigen 12J	-1.29583	0.849899	-4.22149	0.000350743	0.00149918	-0.102772	0	1	0	0	0.409038	0.849899	2.07296	0.0500821	0.0730145	-5.38812	0	0	0	0	1.62848	0.849899	10.0588	1.07576e-09	9.86615e-09	12.0203	1	0	1	0	-0.116819	0.849899	-0.495455	0.625188	0.708465	-6.73708	0	0	0	0	-0.257025	0.849899	-1.03094	0.31376	0.421686	-6.3781	0
23338	JADE2	jade family PHD finger 2	-1.33793	5.01779	-9.83097	1.63128e-09	4.74153e-08	11.4279	0	1	0	0	0.697405	5.01779	6.49581	1.54978e-06	6.2765e-06	4.00383	1	0	0	0	0.365747	5.01779	3.2881	0.00335289	0.00668369	-3.73177	1	0	0	0	-0.249747	5.01779	-2.14119	0.04358	0.085615	-5.6514	0	0	0	0	-0.644342	5.01779	-5.19466	3.28431e-05	0.000222603	1.31589	0
100126270	FMR1-AS1	FMR1 antisense RNA 1	-1.23456	-1.47777	-2.42483	0.0239709	0.0500868	-3.72125	0	0	0	0	1.31525	-1.47777	4.22339	0.000349117	0.000819816	-0.255593	1	0	0	0	-0.653139	-1.47777	-1.37982	0.181493	0.234392	-5.71777	0	0	0	0	-0.438798	-1.47777	-0.974351	0.340466	0.443459	-5.79334	0	0	0	0	-0.225049	-1.47777	-0.509725	0.615315	0.706024	-6.25434	0
112806053	TBILA	TGF-beta induced lncRNA	-1.22547	-3.54124	-1.48126	0.152708	0.230291	-4.97134	0	0	0	0	2.96429	-3.54124	7.0889	4.11376e-07	1.93145e-06	6.55323	1	0	1	0	6.26409	-3.54124	23.0606	6.52588e-17	3.01186e-15	28.654	1	0	1	0	-1.22386	-3.54124	-1.47891	0.153329	0.236277	-4.80621	0	0	0	0	-1.98857	-3.54124	-2.36385	0.0273266	0.0596982	-3.49659	0
4143	MAT1A	methionine adenosyltransferase 1A	-1.35242	2.35163	-5.27936	2.67882e-05	0.000178339	2.14351	0	1	0	0	1.52213	2.35163	10.9647	2.18177e-10	2.39281e-09	13.4241	1	0	0	0	2.9319	2.35163	23.5119	4.32772e-17	2.10215e-15	29.1651	1	0	1	0	1.2929	2.35163	8.69675	1.42638e-08	3.6806e-07	9.51512	1	0	0	0	1.51645	2.35163	10.4042	5.79028e-10	1.93067e-08	12.6915	1
9214	FCMR	Fc fragment of IgM receptor	-1.33407	1.00262	-4.58645	0.000143766	0.000719895	0.7436	0	1	0	0	1.62885	1.00262	11.2903	1.25753e-10	1.4864e-09	14.1904	1	0	1	0	1.42949	1.00262	8.93775	8.87566e-09	6.58581e-08	9.86295	1	0	0	0	-0.00403922	1.00262	-0.0186108	0.985319	0.990135	-6.92801	0	0	0	0	-1.36907	1.00262	-4.54756	0.000158088	0.000829607	0.754832	0
114134	SLC2A13	solute carrier family 2 member 13	-1.32319	1.61318	-6.6416	1.11395e-06	1.2781e-05	5.46449	0	1	0	0	0.690768	1.61318	5.83025	7.2277e-06	2.47497e-05	3.0081	1	0	0	0	0.286844	1.61318	2.06263	0.0511392	0.0766942	-5.57411	0	0	0	0	-0.638335	1.61318	-3.7525	0.00109967	0.00419146	-1.32524	0	1	0	0	-0.410623	1.61318	-2.49082	0.020772	0.0478219	-4.25287	0
11069	RAPGEF4	Rap guanine nucleotide exchange factor 4	-1.32566	0.545989	-3.30724	0.00320403	0.00944644	-2.17874	0	1	0	0	0.551173	0.545989	2.16051	0.0418823	0.0620312	-5.16208	0	0	0	0	1.27926	0.545989	5.49646	1.59318e-05	5.50702e-05	2.37902	1	0	0	0	-0.492694	0.545989	-1.45299	0.160332	0.245029	-5.65472	0	0	0	0	-0.651332	0.545989	-1.82149	0.0821474	0.144791	-5.15434	0
84871	AGBL4	ATP/GTP binding protein like 4	-1.46321	-0.886164	-2.35023	0.0281332	0.0571361	-3.91878	0	0	0	0	1.66779	-0.886164	4.97853	5.53723e-05	0.000155866	1.40404	1	0	1	0	0.986816	-0.886164	2.41782	0.0243362	0.0394604	-4.38001	1	0	0	0	-1.48181	-0.886164	-2.34405	0.028506	0.0606336	-3.74646	0	0	0	0	-1.51189	-0.886164	-2.35264	0.027989	0.0608077	-3.7999	0
729597	SPDYE6	speedy/RINGO cell cycle regulator family member E6	-1.278	-0.851408	-3.10196	0.00519791	0.0140389	-2.40832	0	1	0	0	-1.12009	-0.851408	-2.90531	0.0082003	0.0142888	-3.02944	0	1	0	0	0.528839	-0.851408	1.76386	0.0916287	0.128893	-5.4986	0	0	0	0	0.376372	-0.851408	1.23664	0.229249	0.324016	-5.78682	0	0	0	0	0.0577334	-0.851408	0.175205	0.86252	0.901052	-6.556	0
165829	GPR156	G protein-coupled receptor 156	-1.32412	0.981568	-5.29468	2.58204e-05	0.000173067	2.44224	0	1	0	0	-3.24247	0.981568	-9.27107	4.66216e-09	3.54802e-08	10.9482	0	1	0	1	2.81453	0.981568	26.2042	4.30455e-18	2.7651e-16	31.5781	1	0	1	0	0.522831	0.981568	3.15728	0.00456581	0.0135222	-2.78095	1	0	0	0	0.775958	0.981568	4.85276	7.51399e-05	0.000443069	1.11915	1
729428	GAGE12B	G antigen 12B	-1.29529	-0.493894	-3.13969	0.0047582	0.0130849	-2.37932	0	1	0	0	0.611021	-0.493894	2.24814	0.03491	0.0526561	-4.75506	0	0	0	0	1.78513	-0.493894	7.89236	7.34408e-08	4.4267e-07	7.96469	1	0	1	0	-0.0330463	-0.493894	-0.101199	0.920308	0.94394	-6.5399	0	0	0	0	-0.169101	-0.493894	-0.493906	0.626263	0.714715	-6.48046	0
256536	TCERG1L	transcription elongation regulator 1 like	-1.34132	-0.45231	-3.11684	0.00501999	0.0136733	-2.4252	0	1	0	0	-0.472034	-0.45231	-1.34056	0.193731	0.24446	-6.00224	0	0	0	0	-3.64342	-0.45231	-5.66515	1.06707e-05	3.84468e-05	3.50713	0	1	0	1	1.33498	-0.45231	5.21233	3.14753e-05	0.000222134	2.26548	1	0	0	0	0.0292689	-0.45231	0.0858856	0.932334	0.954594	-6.64176	0
196051	PLPP4	phospholipid phosphatase 4	-1.32375	-0.445721	-3.00274	0.00654907	0.0170814	-2.68285	0	1	0	0	0.494074	-0.445721	1.65275	0.112571	0.150858	-5.75732	0	0	0	0	-1.19288	-0.445721	-2.70841	0.0128282	0.0222395	-3.50917	0	1	0	0	0.456434	-0.445721	1.44357	0.162938	0.248245	-5.62507	0	0	0	0	1.0043	-0.445721	3.48966	0.00207306	0.00712044	-1.85097	1
23220	DTX4	deltex E3 ubiquitin ligase 4	-1.30569	2.29066	-5.89048	6.27453e-06	5.2694e-05	3.59644	0	1	0	0	0.0955208	2.29066	0.63324	0.533099	0.592007	-7.54469	0	0	0	0	-0.109039	2.29066	-0.64244	0.527221	0.589849	-7.48079	0	0	0	0	-1.10055	2.29066	-5.20864	3.17561e-05	0.000223815	2.10824	0	1	0	0	0.0205105	2.29066	0.123958	0.902473	0.932391	-7.3663	0
339855	KY	kyphoscoliosis peptidase	-1.14078	-1.65244	-1.82537	0.0815411	0.138093	-4.75563	0	0	0	0	-1.62589	-1.65244	-2.49979	0.0203696	0.0323783	-3.65821	0	1	0	1	-0.0721349	-1.65244	-0.137107	0.892192	0.913554	-6.71172	0	0	0	0	0.0972175	-1.65244	0.192824	0.848864	0.892234	-6.29975	0	0	0	0	-0.286814	-1.65244	-0.521621	0.607142	0.699503	-6.20247	0
368	ABCC6	ATP binding cassette subfamily C member 6	-1.32025	2.15743	-6.3899	1.97319e-06	2.02702e-05	4.78715	0	1	0	0	-0.979127	2.15743	-5.42919	1.8707e-05	5.81841e-05	2.2605	0	1	0	0	-0.0611447	2.15743	-0.391247	0.699375	0.748811	-7.59155	0	0	0	0	0.207004	2.15743	1.43253	0.166037	0.251699	-6.27544	0	0	0	0	-0.01265	2.15743	-0.0813877	0.935869	0.956863	-7.32803	0
6495	SIX1	SIX homeobox 1	-1.3167	2.53652	-6.10063	3.8428e-06	3.51616e-05	4.03367	0	1	0	0	-1.04169	2.53652	-5.44911	1.78375e-05	5.57661e-05	2.22617	0	1	0	0	-0.540155	2.53652	-2.95483	0.00731664	0.0134457	-3.82928	0	1	0	0	0.0989245	2.53652	0.637669	0.530265	0.62568	-7.16411	0	0	0	0	1.13872	2.53652	8.906	9.44403e-09	2.07584e-07	9.80729	1
4324	MMP15	matrix metallopeptidase 15	-1.32701	6.71791	-8.63316	1.61863e-08	3.43779e-07	8.86504	0	1	0	0	-0.202044	6.71791	-1.37068	0.184286	0.233914	-7.38891	0	0	0	0	-2.29387	6.71791	-13.5534	3.66457e-12	5.7673e-11	17.402	0	1	0	1	0.567807	6.71791	3.85972	0.000847632	0.00336699	-2.0007	1	0	0	0	0.455804	6.71791	3.0972	0.00525609	0.0154531	-3.88932	1
285175	UNC80	unc-80 homolog, NALCN channel complex subunit	-1.34309	-1.10195	-2.12643	0.0449185	0.0839482	-4.30909	0	0	0	0	0.202225	-1.10195	0.441511	0.663148	0.712681	-6.78218	0	0	0	0	-2.27109	-1.10195	-3.03989	0.00600767	0.0112665	-2.5422	0	1	0	1	1.84529	-1.10195	5.28078	2.6697e-05	0.000193739	2.46685	1	0	1	0	0.827696	-1.10195	1.90342	0.0701397	0.127481	-4.92908	0
101928323	LOC101928323	uncharacterized LOC101928323	-1.21853	-0.49343	-2.1309	0.0445096	0.0833323	-4.42751	0	0	0	0	-0.219661	-0.49343	-0.490351	0.628737	0.680915	-6.82672	0	0	0	0	0.0381507	-0.49343	0.0838284	0.93395	0.948291	-6.99065	0	0	0	0	-0.433073	-0.49343	-0.880117	0.388302	0.49283	-6.08111	0	0	0	0	-0.382435	-0.49343	-0.768905	0.45012	0.557882	-6.26606	0
10788	IQGAP2	IQ motif containing GTPase activating protein 2	-1.32177	5.08914	-12.4191	2.02779e-11	1.03952e-09	15.9297	0	1	0	0	-1.26255	5.08914	-12.4199	2.02497e-11	2.98398e-10	15.7482	0	1	0	0	0.930391	5.08914	10.8697	2.568e-10	2.69614e-09	12.9145	1	0	0	0	0.997454	5.08914	11.7128	6.2556e-11	3.55418e-09	14.7678	1	0	0	0	1.63998	5.08914	19.5158	2.18257e-15	4.46094e-13	25.2208	1
23025	UNC13A	unc-13 homolog A	-1.25154	0.244574	-2.82739	0.0098006	0.0239135	-3.18249	0	1	0	0	-0.789474	0.244574	-2.06304	0.051097	0.0742945	-4.98509	0	0	0	0	-2.88186	0.244574	-4.78101	8.94676e-05	0.000257271	1.37367	0	1	0	1	-0.911308	0.244574	-2.21187	0.0376566	0.0760281	-4.28177	0	0	0	0	0.0383968	0.244574	0.111103	0.912541	0.939586	-6.81203	0
113218500	MIR10393	microRNA 10393	-1.09329	-1.30918	-1.92393	0.0673856	0.117848	-4.65714	0	0	0	0	0.496528	-1.30918	1.2247	0.23363	0.288156	-6.14631	0	0	0	0	0.0259855	-1.30918	0.0553035	0.956395	0.966405	-6.80867	0	0	0	0	0.186686	-1.30918	0.414923	0.682214	0.75621	-6.31945	0	0	0	0	-0.67908	-1.30918	-1.26865	0.217817	0.316499	-5.55669	0
122618	PLD4	phospholipase D family member 4	-1.11957	-1.42309	-1.59524	0.124914	0.19565	-5.14776	0	0	0	0	-1.11524	-1.42309	-1.66825	0.109427	0.14713	-5.24446	0	0	0	0	-1.04953	-1.42309	-1.50105	0.147549	0.195317	-5.50198	0	0	0	0	-0.29812	-1.42309	-0.491896	0.627661	0.710555	-6.17666	0	0	0	0	-0.168984	-1.42309	-0.27847	0.78325	0.840674	-6.36274	0
100506688	LOC100506688	uncharacterized LOC100506688	-1.26012	-0.946092	-2.46293	0.0220723	0.0467465	-3.71684	0	1	0	0	-2.57765	-0.946092	-4.21255	0.000358487	0.000839565	0.136178	0	1	0	1	-0.492848	-0.946092	-1.08914	0.28787	0.350116	-6.19392	0	0	0	0	-1.91441	-0.946092	-3.3409	0.00295775	0.00947275	-1.67251	0	1	0	1	-1.21284	-0.946092	-2.35117	0.0280766	0.060956	-3.83571	0
55691	FRMD4A	FERM domain containing 4A	-1.27876	0.68652	-3.23375	0.00381313	0.0109143	-2.38129	0	1	0	0	-0.10099	0.68652	-0.34978	0.729828	0.772027	-7.20848	0	0	0	0	-1.20403	0.68652	-3.04404	0.00594991	0.0111662	-3.01404	0	1	0	0	0.923555	0.68652	3.82115	0.000930925	0.00363817	-1.25711	1	0	0	0	0.856296	0.68652	3.40231	0.00255505	0.00848013	-2.29995	1
6665	SOX15	SRY-box 15	-1.23175	-0.881359	-2.58355	0.0169448	0.0376557	-3.49431	0	1	0	0	0.555487	-0.881359	1.70511	0.102245	0.138361	-5.59107	0	0	0	0	-0.0923789	-0.881359	-0.235108	0.816298	0.849494	-6.85138	0	0	0	0	-0.510741	-0.881359	-1.21907	0.235718	0.331286	-5.6412	0	0	0	0	-0.0413975	-0.881359	-0.105975	0.916562	0.942924	-6.5389	0
57476	GRAMD1B	GRAM domain containing 1B	-1.36596	-2.284	-1.94137	0.06512	0.11465	-4.4455	0	0	0	0	3.77974	-2.284	13.4377	4.34004e-12	7.76177e-11	17.8343	1	0	1	0	0.2194	-2.284	0.394744	0.696829	0.746491	-6.56045	0	0	0	0	-0.00988789	-2.284	-0.0173334	0.986327	0.99086	-6.17294	0	0	0	0	-2.06293	-2.284	-2.57913	0.0171112	0.0408504	-3.14399	0
51087	YBX2	Y-box binding protein 2	-1.30196	1.69433	-4.76984	9.19336e-05	0.000496517	1.04602	0	1	0	0	-0.90438	1.69433	-3.84732	0.000873564	0.00188228	-1.46737	0	1	0	0	2.18607	1.69433	16.4995	7.0077e-14	1.57779e-12	21.6918	1	0	1	0	-1.04771	1.69433	-4.05186	0.000530784	0.002288	-0.546329	0	1	0	0	-1.23633	1.69433	-4.47738	0.000187652	0.000955747	0.438871	0
255426	RASGEF1C	RasGEF domain family member 1C	-1.28271	-0.876534	-2.66973	0.0139902	0.0322315	-3.31654	0	1	0	0	1.02397	-0.876534	3.43102	0.00238562	0.00467848	-2.2088	1	0	0	0	-1.0654	-0.876534	-2.26061	0.0340094	0.0532418	-4.3411	0	0	0	0	-1.24758	-0.876534	-2.59556	0.0165005	0.0388692	-3.29913	0	1	0	0	-0.758256	-0.876534	-1.68637	0.105845	0.17793	-5.05208	0
29785	CYP2S1	cytochrome P450 family 2 subfamily S member 1	-1.31325	0.582567	-3.89544	0.000777102	0.00289331	-0.823648	0	1	0	0	0.336758	0.582567	1.4935	0.149498	0.194367	-6.21905	0	0	0	0	-4.0968	0.582567	-7.21267	3.13717e-07	1.63432e-06	6.86515	0	1	0	1	-0.356846	0.582567	-1.28626	0.211715	0.305014	-5.906	0	0	0	0	-1.53446	0.582567	-4.26555	0.000314931	0.00147872	0.174877	0
79026	AHNAK	AHNAK nucleoprotein	-1.30005	5.91525	-4.75641	9.49901e-05	0.000510398	0.0829379	0	1	0	0	-1.54586	5.91525	-5.65057	1.10455e-05	3.61251e-05	2.08748	0	1	0	0	0.317431	5.91525	1.28493	0.21217	0.268484	-7.5443	0	0	0	0	0.156726	5.91525	0.632616	0.5335	0.628742	-7.71209	0	0	0	0	0.834486	5.91525	3.41201	0.00249655	0.00831022	-3.16146	1
100130015	URAHP	urate (hydroxyiso-) hydrolase, pseudogene	-1.26066	-1.18389	-2.01041	0.056794	0.102444	-4.5111	0	0	0	0	0.778289	-1.18389	1.88907	0.0721255	0.101422	-5.26606	0	0	0	0	-0.849667	-1.18389	-1.43825	0.164427	0.215137	-5.66513	0	0	0	0	-0.0484859	-1.18389	-0.0959255	0.924447	0.946752	-6.38499	0	0	0	0	-2.37871	-1.18389	-3.08562	0.00540026	0.0157938	-2.20059	0
619383	SCARNA9	small Cajal body-specific RNA 9	-1.08606	-1.31988	-1.96447	0.0622211	0.11049	-4.58878	0	0	0	0	0.974424	-1.31988	2.69809	0.0131291	0.0217913	-3.72837	1	0	0	0	1.2089	-1.31988	3.29964	0.00326236	0.00652224	-2.44865	1	0	0	0	0.0721629	-1.31988	0.161081	0.873498	0.910466	-6.37064	0	0	0	0	-0.863003	-1.31988	-1.60167	0.123479	0.201151	-5.08481	0
440435	GPR179	G protein-coupled receptor 179	-1.12418	-1.76964	-2.12691	0.0448744	0.0838757	-4.22971	0	0	0	0	2.98307	-1.76964	12.4557	1.91506e-11	2.83263e-10	16.3534	1	0	1	0	-2.21387	-1.76964	-3.49703	0.00203674	0.00426252	-1.45943	0	1	0	1	0.599434	-1.76964	1.52695	0.141011	0.220775	-5.25485	0	0	0	0	0.609525	-1.76964	1.52911	0.140477	0.222641	-5.33676	0
259266	ASPM	abnormal spindle microtubule assembly	-1.29723	4.62303	-6.93948	5.72143e-07	7.22663e-06	5.4899	0	1	0	0	1.11948	4.62303	8.15584	4.25312e-08	2.5814e-07	7.70006	1	0	0	0	-0.547615	4.62303	-3.30647	0.00320992	0.00642965	-3.53079	0	1	0	0	-0.52004	4.62303	-3.18922	0.0042354	0.0126907	-3.36715	0	1	0	0	-0.748688	4.62303	-4.34751	0.000257753	0.00125394	-0.665816	0
958	CD40	CD40 molecule	-1.32971	-3.13384	-2.08818	0.0485606	0.0897003	-4.09302	0	0	0	0	-2.76532	-3.13384	-4.03843	0.000548461	0.0012338	-0.143926	0	1	0	1	-2.45204	-3.13384	-3.58093	0.00166469	0.00356448	-1.18743	0	1	0	1	-1.27022	-3.13384	-1.9942	0.0586582	0.108531	-4.10306	0	0	0	0	-1.55139	-3.13384	-2.30353	0.0310672	0.066165	-3.61296	0
[truncated: 14,643 more rows]
[truncated: 83 more columns]

## Sheet: Table S4B
Gene Expression Comparisons of Cluster Groups
[truncated: 15,740 more rows]
[truncated: 23 more columns]

## Sheet: Table S4C-1
Gene Signatures used in transcriptome analyses
Entrez Gene Id	Gene Symbol	Signature
[truncated: 156 more rows]

[truncated: 4 more sheets: Table S4C-2, Table S4D, Table S4E, Table S4F]
