# Supplementary material for: Multiomic assessments of LNCaP and derived cell strains reveal determinants of prostate cancer pathobiology
Source: J Clin Invest. 2025 Sep 16;135(22):e194727. doi: 10.1172/JCI194727 (PMC12618073; doi:10.1172/JCI194727)
Supplement: Supporting data values [file jci-135-194727-s102.xlsx]

## Sheet: SupportingData_ReadMe
Figure panel	Supporting Data Values
Figure 1E	See Supplementary Table 3 ("Curated_driver_gene_alterations")
Figure 3A	See Supplementary Table 3 ("Curated_driver_gene_alterations")
Figure 3B	See Supplementary Table 3 ("Copy_number_segments")
Figure 3C	Supporting Data Values (same name)
Figure 4	Supporting Data Values (same name)
Figure 5	Supporting Data Values (same name)
Figure 6	Supporting Data Values (same name)
Figure 7	Supporting Data Values (same name)
Figure 8	Supporting Data Values (same name)
Figure 9	Supporting Data Values (same name)
Supplementary Fig 1A	Supporting Data Values (same name)
Supplementary Fig 1B	See Supplementary Table 3 ("Structural_variation_events")
Supplementary Fig 1C	See Supplementary Table 3 ("Structural_variation_events")
Supplementary Fig 1D	Supporting Data Values (same name)
Supplementary Fig 1E	Supporting Data Values (same name)
Supplementary Fig 1F	Supporting Data Values (same name)
Supplementary Fig 1G	Supporting Data Values (same name)
Supplementary Fig 1H	See Supplementary Table 3 ("Structural_variation_events")
Supplementary Fig 2A	Supporting Data Values ("Figure 3C")
Supplementary Fig 2B	Supporting Data Values (same name)
Supplementary Fig 2C	Supporting Data Values (same name)
Supplementary Fig 2D	Supporting Data Values (same name)
Supplementary Fig 2E	See Supplementary Table 3 ("Copy_number_segments")
Supplementary Fig 2F	Supporting Data Values (same name)
Supplementary Fig 2G	Supporting Data Values (same name)
Supplementary Fig 2H	Supporting Data Values (same name)
Supplementary Fig 2I	Supporting Data Values (same name)
Supplementary Fig 3	Supporting Data Values (same name)
Supplementary Fig 4	Supporting Data Values (same name)
Supplementary Fig 5	Supporting Data Values (same name)
Supplementary Fig 6	Supporting Data Values (same name)

## Sheet: Fig 3C
#chr	position	description	profile	Normal	LNCaP-AR-907	LNCaP-AR-909	LNCaP_16D	LNCaP_42D	LNCaP_42F	LNCaP_95	LNCaP_APIPC	LNCaP_Abl	LNCaP_C4	LNCaP_C42	LNCaP_C42B	LNCaP_FGC	LNCaP_FGC_SRR7943697	LNCaP_clone_FGC	LNCaP_shAR
chr10	101521847	desc1	0000000010000000	0	0	0	0	0	0	0	0	0.9005	0	0	0	0	0	0	0
chr10	101584685	desc1	0000000010000000	0	0	0	0	0	0	0	0	0.9005	0	0	0	0	0	0	0
chr10	101792903	desc1	0000000010000000	0	0	0	0	0	0	0	0	0.9005	0	0	0	0	0	0	0
chr10	101799395	desc1	0000000010000000	0	0	0	0	0	0	0	0	0.9005	0	0	0	0	0	0	0
chr10	101828672	desc1	0000000010000000	0	0	0	0	0	0	0	0	0.9005	0	0	0	0	0	0	0
chr10	1020814	desc1	0000000010000000	0	0	0	0	0	0	0	0	0.9005	0	0	0	0	0	0	0
chr10	102227757	desc1	0000000010000000	0	0	0	0	0	0	0	0	0.9005	0	0	0	0	0	0	0
chr10	102230779	desc1	0000000010000000	0	0	0	0	0	0	0	0	0.9005	0	0	0	0	0	0	0
chr10	102398035	desc1	0000000010000000	0	0	0	0	0	0	0	0	0.9005	0	0	0	0	0	0	0
chr10	102398067	desc1	0000000010000000	0	0	0	0	0	0	0	0	0.9005	0	0	0	0	0	0	0
chr10	102410928	desc1	0000000010000000	0	0	0	0	0	0	0	0	0.9005	0	0	0	0	0	0	0
chr10	102422126	desc1	0000000010000000	0	0	0	0	0	0	0	0	0.9005	0	0	0	0	0	0	0
chr10	103350882	desc1	0000000010000000	0	0	0	0	0	0	0	0	0.9005	0	0	0	0	0	0	0
chr10	104050640	desc1	0000000010000000	0	0	0	0	0	0	0	0	0.9005	0	0	0	0	0	0	0
chr10	106652396	desc1	0000000010000000	0	0	0	0	0	0	0	0	0.9005	0	0	0	0	0	0	0
chr10	107435974	desc1	0000000010000000	0	0	0	0	0	0	0	0	0.9005	0	0	0	0	0	0	0
chr10	112153617	desc1	0000000010000000	0	0	0	0	0	0	0	0	0.9005	0	0	0	0	0	0	0
chr10	112286129	desc1	0000000010000000	0	0	0	0	0	0	0	0	0.9005	0	0	0	0	0	0	0
chr10	113590865	desc1	0000000010000000	0	0	0	0	0	0	0	0	0.9005	0	0	0	0	0	0	0
chr10	113650479	desc1	0000000010000000	0	0	0	0	0	0	0	0	0.9005	0	0	0	0	0	0	0
chr10	113725448	desc1	0000000010000000	0	0	0	0	0	0	0	0	0.9005	0	0	0	0	0	0	0
chr10	114132177	desc1	0000000010000000	0	0	0	0	0	0	0	0	0.9005	0	0	0	0	0	0	0
chr10	11463529	desc1	0000000010000000	0	0	0	0	0	0	0	0	0.9005	0	0	0	0	0	0	0
chr10	116455828	desc1	0000000010000000	0	0	0	0	0	0	0	0	0.9005	0	0	0	0	0	0	0
chr10	116692393	desc1	0000000010000000	0	0	0	0	0	0	0	0	0.9005	0	0	0	0	0	0	0
chr10	116911795	desc1	0000000010000000	0	0	0	0	0	0	0	0	0.9005	0	0	0	0	0	0	0
chr10	116929999	desc1	0000000010000000	0	0	0	0	0	0	0	0	0.9005	0	0	0	0	0	0	0
chr10	119037178	desc1	0000000010000000	0	0	0	0	0	0	0	0	0.9005	0	0	0	0	0	0	0
chr10	119037197	desc1	0000000010000000	0	0	0	0	0	0	0	0	0.9005	0	0	0	0	0	0	0
chr10	119452680	desc1	0000000010000000	0	0	0	0	0	0	0	0	0.9005	0	0	0	0	0	0	0
chr10	119578761	desc1	0000000010000000	0	0	0	0	0	0	0	0	0.9005	0	0	0	0	0	0	0
chr10	12035147	desc1	0000000010000000	0	0	0	0	0	0	0	0	0.9005	0	0	0	0	0	0	0
chr10	120904095	desc1	0000000010000000	0	0	0	0	0	0	0	0	0.9005	0	0	0	0	0	0	0
chr10	121922398	desc1	0000000010000000	0	0	0	0	0	0	0	0	0.9005	0	0	0	0	0	0	0
chr10	122083530	desc1	0000000010000000	0	0	0	0	0	0	0	0	0.9005	0	0	0	0	0	0	0
chr10	122084868	desc1	0000000010000000	0	0	0	0	0	0	0	0	0.9005	0	0	0	0	0	0	0
chr10	125026898	desc1	0000000010000000	0	0	0	0	0	0	0	0	0.9005	0	0	0	0	0	0	0
chr10	127000178	desc1	0000000010000000	0	0	0	0	0	0	0	0	0.9005	0	0	0	0	0	0	0
chr10	127175504	desc1	0000000010000000	0	0	0	0	0	0	0	0	0.9005	0	0	0	0	0	0	0
chr10	127738798	desc1	0000000010000000	0	0	0	0	0	0	0	0	0.9005	0	0	0	0	0	0	0
chr10	129842190	desc1	0000000010000000	0	0	0	0	0	0	0	0	0.9005	0	0	0	0	0	0	0
chr10	132104828	desc1	0000000010000000	0	0	0	0	0	0	0	0	0.9005	0	0	0	0	0	0	0
chr10	132405714	desc1	0000000010000000	0	0	0	0	0	0	0	0	0.9005	0	0	0	0	0	0	0
chr10	133230606	desc1	0000000010000000	0	0	0	0	0	0	0	0	0.9005	0	0	0	0	0	0	0
chr10	13338721	desc1	0000000010000000	0	0	0	0	0	0	0	0	0.9005	0	0	0	0	0	0	0
chr10	13630264	desc1	0000000010000000	0	0	0	0	0	0	0	0	0.9005	0	0	0	0	0	0	0
chr10	13660538	desc1	0000000010000000	0	0	0	0	0	0	0	0	0.9005	0	0	0	0	0	0	0
chr10	15216034	desc1	0000000010000000	0	0	0	0	0	0	0	0	0.9005	0	0	0	0	0	0	0
chr10	15284079	desc1	0000000010000000	0	0	0	0	0	0	0	0	0.9005	0	0	0	0	0	0	0
chr10	17991266	desc1	0000000010000000	0	0	0	0	0	0	0	0	0.9005	0	0	0	0	0	0	0
chr10	18003311	desc1	0000000010000000	0	0	0	0	0	0	0	0	0.9005	0	0	0	0	0	0	0
chr10	20840763	desc1	0000000010000000	0	0	0	0	0	0	0	0	0.9005	0	0	0	0	0	0	0
chr10	21515740	desc1	0000000010000000	0	0	0	0	0	0	0	0	0.9005	0	0	0	0	0	0	0
chr10	21517117	desc1	0000000010000000	0	0	0	0	0	0	0	0	0.9005	0	0	0	0	0	0	0
chr10	21682225	desc1	0000000010000000	0	0	0	0	0	0	0	0	0.9005	0	0	0	0	0	0	0
chr10	27033323	desc1	0000000010000000	0	0	0	0	0	0	0	0	0.9005	0	0	0	0	0	0	0
chr10	27067288	desc1	0000000010000000	0	0	0	0	0	0	0	0	0.9005	0	0	0	0	0	0	0
chr10	27533967	desc1	0000000010000000	0	0	0	0	0	0	0	0	0.9005	0	0	0	0	0	0	0
chr10	27735277	desc1	0000000010000000	0	0	0	0	0	0	0	0	0.9005	0	0	0	0	0	0	0
chr10	28611924	desc1	0000000010000000	0	0	0	0	0	0	0	0	0.9005	0	0	0	0	0	0	0
chr10	28616211	desc1	0000000010000000	0	0	0	0	0	0	0	0	0.9005	0	0	0	0	0	0	0
chr10	29488747	desc1	0000000010000000	0	0	0	0	0	0	0	0	0.9005	0	0	0	0	0	0	0
chr10	30439308	desc1	0000000010000000	0	0	0	0	0	0	0	0	0.9005	0	0	0	0	0	0	0
chr10	30458158	desc1	0000000010000000	0	0	0	0	0	0	0	0	0.9005	0	0	0	0	0	0	0
chr10	3156989	desc1	0000000010000000	0	0	0	0	0	0	0	0	0.9005	0	0	0	0	0	0	0
chr10	31831781	desc1	0000000010000000	0	0	0	0	0	0	0	0	0.9005	0	0	0	0	0	0	0
chr10	32037340	desc1	0000000010000000	0	0	0	0	0	0	0	0	0.9005	0	0	0	0	0	0	0
chr10	32038171	desc1	0000000010000000	0	0	0	0	0	0	0	0	0.9005	0	0	0	0	0	0	0
chr10	32910405	desc1	0000000010000000	0	0	0	0	0	0	0	0	0.9005	0	0	0	0	0	0	0
chr10	33213705	desc1	0000000010000000	0	0	0	0	0	0	0	0	0.9005	0	0	0	0	0	0	0
chr10	34360190	desc1	0000000010000000	0	0	0	0	0	0	0	0	0.9005	0	0	0	0	0	0	0
chr10	34384207	desc1	0000000010000000	0	0	0	0	0	0	0	0	0.9005	0	0	0	0	0	0	0
chr10	345029	desc1	0000000010000000	0	0	0	0	0	0	0	0	0.9005	0	0	0	0	0	0	0
chr10	35016193	desc1	0000000010000000	0	0	0	0	0	0	0	0	0.9005	0	0	0	0	0	0	0
chr10	42790500	desc1	0000000010000000	0	0	0	0	0	0	0	0	0.9005	0	0	0	0	0	0	0
chr10	42820687	desc1	0000000010000000	0	0	0	0	0	0	0	0	0.9005	0	0	0	0	0	0	0
chr10	43616403	desc1	0000000010000000	0	0	0	0	0	0	0	0	0.9005	0	0	0	0	0	0	0
chr10	44984924	desc1	0000000010000000	0	0	0	0	0	0	0	0	0.9005	0	0	0	0	0	0	0
chr10	45303908	desc1	0000000010000000	0	0	0	0	0	0	0	0	0.9005	0	0	0	0	0	0	0
chr10	45395932	desc1	0000000010000000	0	0	0	0	0	0	0	0	0.9005	0	0	0	0	0	0	0
chr10	48434980	desc1	0000000010000000	0	0	0	0	0	0	0	0	0.9005	0	0	0	0	0	0	0
chr10	48450511	desc1	0000000010000000	0	0	0	0	0	0	0	0	0.9005	0	0	0	0	0	0	0
chr10	48583065	desc1	0000000010000000	0	0	0	0	0	0	0	0	0.9005	0	0	0	0	0	0	0
chr10	48807897	desc1	0000000010000000	0	0	0	0	0	0	0	0	0.9005	0	0	0	0	0	0	0
chr10	50069613	desc1	0000000010000000	0	0	0	0	0	0	0	0	0.9005	0	0	0	0	0	0	0
chr10	50078128	desc1	0000000010000000	0	0	0	0	0	0	0	0	0.9005	0	0	0	0	0	0	0
chr10	5456192	desc1	0000000010000000	0	0	0	0	0	0	0	0	0.9005	0	0	0	0	0	0	0
chr10	59251596	desc1	0000000010000000	0	0	0	0	0	0	0	0	0.9005	0	0	0	0	0	0	0
chr10	59252833	desc1	0000000010000000	0	0	0	0	0	0	0	0	0.9005	0	0	0	0	0	0	0
chr10	59268691	desc1	0000000010000000	0	0	0	0	0	0	0	0	0.9005	0	0	0	0	0	0	0
chr10	60072294	desc1	0000000010000000	0	0	0	0	0	0	0	0	0.9005	0	0	0	0	0	0	0
chr10	6018077	desc1	0000000010000000	0	0	0	0	0	0	0	0	0.9005	0	0	0	0	0	0	0
chr10	60871553	desc1	0000000010000000	0	0	0	0	0	0	0	0	0.9005	0	0	0	0	0	0	0
chr10	62057228	desc1	0000000010000000	0	0	0	0	0	0	0	0	0.9005	0	0	0	0	0	0	0
chr10	6226274	desc1	0000000010000000	0	0	0	0	0	0	0	0	0.9005	0	0	0	0	0	0	0
chr10	62813726	desc1	0000000010000000	0	0	0	0	0	0	0	0	0.9005	0	0	0	0	0	0	0
chr10	6428342	desc1	0000000010000000	0	0	0	0	0	0	0	0	0.9005	0	0	0	0	0	0	0
chr10	6464389	desc1	0000000010000000	0	0	0	0	0	0	0	0	0.9005	0	0	0	0	0	0	0
chr10	67908070	desc1	0000000010000000	0	0	0	0	0	0	0	0	0.9005	0	0	0	0	0	0	0
chr10	68288947	desc1	0000000010000000	0	0	0	0	0	0	0	0	0.9005	0	0	0	0	0	0	0
chr10	68394099	desc1	0000000010000000	0	0	0	0	0	0	0	0	0.9005	0	0	0	0	0	0	0
chr10	68422754	desc1	0000000010000000	0	0	0	0	0	0	0	0	0.9005	0	0	0	0	0	0	0
chr10	68432245	desc1	0000000010000000	0	0	0	0	0	0	0	0	0.9005	0	0	0	0	0	0	0
chr10	69104092	desc1	0000000010000000	0	0	0	0	0	0	0	0	0.9005	0	0	0	0	0	0	0
chr10	69200300	desc1	0000000010000000	0	0	0	0	0	0	0	0	0.9005	0	0	0	0	0	0	0
chr10	69248566	desc1	0000000010000000	0	0	0	0	0	0	0	0	0.9005	0	0	0	0	0	0	0
chr10	70075764	desc1	0000000010000000	0	0	0	0	0	0	0	0	0.9005	0	0	0	0	0	0	0
chr10	71799128	desc1	0000000010000000	0	0	0	0	0	0	0	0	0.9005	0	0	0	0	0	0	0
chr10	72233033	desc1	0000000010000000	0	0	0	0	0	0	0	0	0.9005	0	0	0	0	0	0	0
chr10	72274260	desc1	0000000010000000	0	0	0	0	0	0	0	0	0.9005	0	0	0	0	0	0	0
chr10	72860513	desc1	0000000010000000	0	0	0	0	0	0	0	0	0.9005	0	0	0	0	0	0	0
chr10	75028527	desc1	0000000010000000	0	0	0	0	0	0	0	0	0.9005	0	0	0	0	0	0	0
chr10	75222337	desc1	0000000010000000	0	0	0	0	0	0	0	0	0.9005	0	0	0	0	0	0	0
chr10	75399240	desc1	0000000010000000	0	0	0	0	0	0	0	0	0.9005	0	0	0	0	0	0	0
chr10	7617217	desc1	0000000010000000	0	0	0	0	0	0	0	0	0.9005	0	0	0	0	0	0	0
chr10	76350782	desc1	0000000010000000	0	0	0	0	0	0	0	0	0.9005	0	0	0	0	0	0	0
chr10	77821434	desc1	0000000010000000	0	0	0	0	0	0	0	0	0.9005	0	0	0	0	0	0	0
chr10	77977604	desc1	0000000010000000	0	0	0	0	0	0	0	0	0.9005	0	0	0	0	0	0	0
chr10	8009095	desc1	0000000010000000	0	0	0	0	0	0	0	0	0.9005	0	0	0	0	0	0	0
chr10	80168986	desc1	0000000010000000	0	0	0	0	0	0	0	0	0.9005	0	0	0	0	0	0	0
chr10	84232225	desc1	0000000010000000	0	0	0	0	0	0	0	0	0.9005	0	0	0	0	0	0	0
chr10	84232435	desc1	0000000010000000	0	0	0	0	0	0	0	0	0.9005	0	0	0	0	0	0	0
chr10	84254442	desc1	0000000010000000	0	0	0	0	0	0	0	0	0.9005	0	0	0	0	0	0	0
chr10	89222581	desc1	0000000010000000	0	0	0	0	0	0	0	0	0.9005	0	0	0	0	0	0	0
chr10	89433262	desc1	0000000010000000	0	0	0	0	0	0	0	0	0.9005	0	0	0	0	0	0	0
chr10	90903242	desc1	0000000010000000	0	0	0	0	0	0	0	0	0.9005	0	0	0	0	0	0	0
chr10	91957241	desc1	0000000010000000	0	0	0	0	0	0	0	0	0.9005	0	0	0	0	0	0	0
chr10	92018797	desc1	0000000010000000	0	0	0	0	0	0	0	0	0.9005	0	0	0	0	0	0	0
chr10	92893501	desc1	0000000010000000	0	0	0	0	0	0	0	0	0.9005	0	0	0	0	0	0	0
chr10	93062234	desc1	0000000010000000	0	0	0	0	0	0	0	0	0.9005	0	0	0	0	0	0	0
chr10	95643003	desc1	0000000010000000	0	0	0	0	0	0	0	0	0.9005	0	0	0	0	0	0	0
chr10	95643035	desc1	0000000010000000	0	0	0	0	0	0	0	0	0.9005	0	0	0	0	0	0	0
chr10	97319986	desc1	0000000010000000	0	0	0	0	0	0	0	0	0.9005	0	0	0	0	0	0	0
chr10	97358540	desc1	0000000010000000	0	0	0	0	0	0	0	0	0.9005	0	0	0	0	0	0	0
chr10	97370211	desc1	0000000010000000	0	0	0	0	0	0	0	0	0.9005	0	0	0	0	0	0	0
chr10	97452475	desc1	0000000010000000	0	0	0	0	0	0	0	0	0.9005	0	0	0	0	0	0	0
chr10	97453831	desc1	0000000010000000	0	0	0	0	0	0	0	0	0.9005	0	0	0	0	0	0	0
chr10	97582690	desc1	0000000010000000	0	0	0	0	0	0	0	0	0.9005	0	0	0	0	0	0	0
chr10	97616684	desc1	0000000010000000	0	0	0	0	0	0	0	0	0.9005	0	0	0	0	0	0	0
chr10	97714142	desc1	0000000010000000	0	0	0	0	0	0	0	0	0.9005	0	0	0	0	0	0	0
chr10	97743097	desc1	0000000010000000	0	0	0	0	0	0	0	0	0.9005	0	0	0	0	0	0	0
chr10	98209558	desc1	0000000010000000	0	0	0	0	0	0	0	0	0.9005	0	0	0	0	0	0	0
chr10	98258093	desc1	0000000010000000	0	0	0	0	0	0	0	0	0.9005	0	0	0	0	0	0	0
chr10	99330169	desc1	0000000010000000	0	0	0	0	0	0	0	0	0.9005	0	0	0	0	0	0	0
chr10	99387948	desc1	0000000010000000	0	0	0	0	0	0	0	0	0.9005	0	0	0	0	0	0	0
chr11	100976275	desc1	0000000010000000	0	0	0	0	0	0	0	0	0.9005	0	0	0	0	0	0	0
chr11	101471212	desc1	0000000010000000	0	0	0	0	0	0	0	0	0.9005	0	0	0	0	0	0	0
chr11	101473686	desc1	0000000010000000	0	0	0	0	0	0	0	0	0.9005	0	0	0	0	0	0	0
chr11	101944295	desc1	0000000010000000	0	0	0	0	0	0	0	0	0.9005	0	0	0	0	0	0	0
chr11	101962746	desc1	0000000010000000	0	0	0	0	0	0	0	0	0.9005	0	0	0	0	0	0	0
chr11	102350393	desc1	0000000010000000	0	0	0	0	0	0	0	0	0.9005	0	0	0	0	0	0	0
chr11	102527780	desc1	0000000010000000	0	0	0	0	0	0	0	0	0.9005	0	0	0	0	0	0	0
chr11	103082806	desc1	0000000010000000	0	0	0	0	0	0	0	0	0.9005	0	0	0	0	0	0	0
chr11	103117736	desc1	0000000010000000	0	0	0	0	0	0	0	0	0.9005	0	0	0	0	0	0	0
chr11	103156409	desc1	0000000010000000	0	0	0	0	0	0	0	0	0.9005	0	0	0	0	0	0	0
chr11	103192219	desc1	0000000010000000	0	0	0	0	0	0	0	0	0.9005	0	0	0	0	0	0	0
chr11	1033078	desc1	0000000010000000	0	0	0	0	0	0	0	0	0.9005	0	0	0	0	0	0	0
chr11	104000250	desc1	0000000010000000	0	0	0	0	0	0	0	0	0.9005	0	0	0	0	0	0	0
chr11	104886724	desc1	0000000010000000	0	0	0	0	0	0	0	0	0.9005	0	0	0	0	0	0	0
chr11	10576389	desc1	0000000010000000	0	0	0	0	0	0	0	0	0.9005	0	0	0	0	0	0	0
chr11	10576537	desc1	0000000010000000	0	0	0	0	0	0	0	0	0.9005	0	0	0	0	0	0	0
chr11	10625998	desc1	0000000010000000	0	0	0	0	0	0	0	0	0.9005	0	0	0	0	0	0	0
chr11	107455700	desc1	0000000010000000	0	0	0	0	0	0	0	0	0.9005	0	0	0	0	0	0	0
chr11	10768128	desc1	0000000010000000	0	0	0	0	0	0	0	0	0.9005	0	0	0	0	0	0	0
chr11	108009351	desc1	0000000010000000	0	0	0	0	0	0	0	0	0.9005	0	0	0	0	0	0	0
chr11	108050061	desc1	0000000010000000	0	0	0	0	0	0	0	0	0.9005	0	0	0	0	0	0	0
chr11	1082299	desc1	0000000010000000	0	0	0	0	0	0	0	0	0.9005	0	0	0	0	0	0	0
chr11	108279562	desc1	0000000010000000	0	0	0	0	0	0	0	0	0.9005	0	0	0	0	0	0	0
chr11	108327643	desc1	0000000010000000	0	0	0	0	0	0	0	0	0.9005	0	0	0	0	0	0	0
chr11	108383044	desc1	0000000010000000	0	0	0	0	0	0	0	0	0.9005	0	0	0	0	0	0	0
chr11	108675596	desc1	0000000010000000	0	0	0	0	0	0	0	0	0.9005	0	0	0	0	0	0	0
chr11	111560458	desc1	0000000010000000	0	0	0	0	0	0	0	0	0.9005	0	0	0	0	0	0	0
chr11	111838264	desc1	0000000010000000	0	0	0	0	0	0	0	0	0.9005	0	0	0	0	0	0	0
chr11	111875632	desc1	0000000010000000	0	0	0	0	0	0	0	0	0.9005	0	0	0	0	0	0	0
chr11	111974047	desc1	0000000010000000	0	0	0	0	0	0	0	0	0.9005	0	0	0	0	0	0	0
chr11	113231756	desc1	0000000010000000	0	0	0	0	0	0	0	0	0.9005	0	0	0	0	0	0	0
chr11	113768950	desc1	0000000010000000	0	0	0	0	0	0	0	0	0.9005	0	0	0	0	0	0	0
chr11	11377303	desc1	0000000010000000	0	0	0	0	0	0	0	0	0.9005	0	0	0	0	0	0	0
chr11	116783588	desc1	0000000010000000	0	0	0	0	0	0	0	0	0.9005	0	0	0	0	0	0	0
chr11	116822680	desc1	0000000010000000	0	0	0	0	0	0	0	0	0.9005	0	0	0	0	0	0	0
chr11	117163880	desc1	0000000010000000	0	0	0	0	0	0	0	0	0.9005	0	0	0	0	0	0	0
chr11	117918450	desc1	0000000010000000	0	0	0	0	0	0	0	0	0.9005	0	0	0	0	0	0	0
chr11	118168153	desc1	0000000010000000	0	0	0	0	0	0	0	0	0.9005	0	0	0	0	0	0	0
chr11	118407086	desc1	0000000010000000	0	0	0	0	0	0	0	0	0.9005	0	0	0	0	0	0	0
chr11	118498051	desc1	0000000010000000	0	0	0	0	0	0	0	0	0.9005	0	0	0	0	0	0	0
chr11	118519717	desc1	0000000010000000	0	0	0	0	0	0	0	0	0.9005	0	0	0	0	0	0	0
chr11	11880322	desc1	0000000010000000	0	0	0	0	0	0	0	0	0.9005	0	0	0	0	0	0	0
chr11	118893702	desc1	0000000010000000	0	0	0	0	0	0	0	0	0.9005	0	0	0	0	0	0	0
chr11	119012005	desc1	0000000010000000	0	0	0	0	0	0	0	0	0.9005	0	0	0	0	0	0	0
chr11	119179772	desc1	0000000010000000	0	0	0	0	0	0	0	0	0.9005	0	0	0	0	0	0	0
chr11	119179823	desc1	0000000010000000	0	0	0	0	0	0	0	0	0.9005	0	0	0	0	0	0	0
chr11	119363863	desc1	0000000010000000	0	0	0	0	0	0	0	0	0.9005	0	0	0	0	0	0	0
chr11	120960995	desc1	0000000010000000	0	0	0	0	0	0	0	0	0.9005	0	0	0	0	0	0	0
chr11	121045765	desc1	0000000010000000	0	0	0	0	0	0	0	0	0.9005	0	0	0	0	0	0	0
chr11	121591067	desc1	0000000010000000	0	0	0	0	0	0	0	0	0.9005	0	0	0	0	0	0	0
chr11	123726160	desc1	0000000010000000	0	0	0	0	0	0	0	0	0.9005	0	0	0	0	0	0	0
chr11	124030449	desc1	0000000010000000	0	0	0	0	0	0	0	0	0.9005	0	0	0	0	0	0	0
chr11	124542819	desc1	0000000010000000	0	0	0	0	0	0	0	0	0.9005	0	0	0	0	0	0	0
chr11	124611590	desc1	0000000010000000	0	0	0	0	0	0	0	0	0.9005	0	0	0	0	0	0	0
chr11	124637177	desc1	0000000010000000	0	0	0	0	0	0	0	0	0.9005	0	0	0	0	0	0	0
chr11	124869495	desc1	0000000010000000	0	0	0	0	0	0	0	0	0.9005	0	0	0	0	0	0	0
chr11	124873332	desc1	0000000010000000	0	0	0	0	0	0	0	0	0.9005	0	0	0	0	0	0	0
chr11	125431169	desc1	0000000010000000	0	0	0	0	0	0	0	0	0.9005	0	0	0	0	0	0	0
chr11	125910404	desc1	0000000010000000	0	0	0	0	0	0	0	0	0.9005	0	0	0	0	0	0	0
chr11	125997336	desc1	0000000010000000	0	0	0	0	0	0	0	0	0.9005	0	0	0	0	0	0	0
chr11	126018351	desc1	0000000010000000	0	0	0	0	0	0	0	0	0.9005	0	0	0	0	0	0	0
chr11	1260697	desc1	0000000010000000	0	0	0	0	0	0	0	0	0.9005	0	0	0	0	0	0	0
chr11	128911716	desc1	0000000010000000	0	0	0	0	0	0	0	0	0.9005	0	0	0	0	0	0	0
chr11	129874560	desc1	0000000010000000	0	0	0	0	0	0	0	0	0.9005	0	0	0	0	0	0	0
chr11	13376708	desc1	0000000010000000	0	0	0	0	0	0	0	0	0.9005	0	0	0	0	0	0	0
chr11	14481071	desc1	0000000010000000	0	0	0	0	0	0	0	0	0.9005	0	0	0	0	0	0	0
chr11	14517963	desc1	0000000010000000	0	0	0	0	0	0	0	0	0.9005	0	0	0	0	0	0	0
chr11	16816207	desc1	0000000010000000	0	0	0	0	0	0	0	0	0.9005	0	0	0	0	0	0	0
chr11	17415332	desc1	0000000010000000	0	0	0	0	0	0	0	0	0.9005	0	0	0	0	0	0	0
chr11	17559126	desc1	0000000010000000	0	0	0	0	0	0	0	0	0.9005	0	0	0	0	0	0	0
chr11	17570279	desc1	0000000010000000	0	0	0	0	0	0	0	0	0.9005	0	0	0	0	0	0	0
chr11	17610375	desc1	0000000010000000	0	0	0	0	0	0	0	0	0.9005	0	0	0	0	0	0	0
chr11	1837031	desc1	0000000010000000	0	0	0	0	0	0	0	0	0.9005	0	0	0	0	0	0	0
chr11	1841468	desc1	0000000010000000	0	0	0	0	0	0	0	0	0.9005	0	0	0	0	0	0	0
chr11	18481847	desc1	0000000010000000	0	0	0	0	0	0	0	0	0.9005	0	0	0	0	0	0	0
chr11	18516143	desc1	0000000010000000	0	0	0	0	0	0	0	0	0.9005	0	0	0	0	0	0	0
chr11	18532349	desc1	0000000010000000	0	0	0	0	0	0	0	0	0.9005	0	0	0	0	0	0	0
chr11	18615968	desc1	0000000010000000	0	0	0	0	0	0	0	0	0.9005	0	0	0	0	0	0	0
chr11	20049105	desc1	0000000010000000	0	0	0	0	0	0	0	0	0.9005	0	0	0	0	0	0	0
chr11	20077594	desc1	0000000010000000	0	0	0	0	0	0	0	0	0.9005	0	0	0	0	0	0	0
chr11	21570927	desc1	0000000010000000	0	0	0	0	0	0	0	0	0.9005	0	0	0	0	0	0	0
chr11	22625342	desc1	0000000010000000	0	0	0	0	0	0	0	0	0.9005	0	0	0	0	0	0	0
chr11	2395488	desc1	0000000010000000	0	0	0	0	0	0	0	0	0.9005	0	0	0	0	0	0	0
chr11	2412963	desc1	0000000010000000	0	0	0	0	0	0	0	0	0.9005	0	0	0	0	0	0	0
chr11	2588809	desc1	0000000010000000	0	0	0	0	0	0	0	0	0.9005	0	0	0	0	0	0	0
chr11	26561089	desc1	0000000010000000	0	0	0	0	0	0	0	0	0.9005	0	0	0	0	0	0	0
chr11	26599646	desc1	0000000010000000	0	0	0	0	0	0	0	0	0.9005	0	0	0	0	0	0	0
chr11	2775984	desc1	0000000010000000	0	0	0	0	0	0	0	0	0.9005	0	0	0	0	0	0	0
chr11	28097715	desc1	0000000010000000	0	0	0	0	0	0	0	0	0.9005	0	0	0	0	0	0	0
chr11	2925086	desc1	0000000010000000	0	0	0	0	0	0	0	0	0.9005	0	0	0	0	0	0	0
chr11	30011895	desc1	0000000010000000	0	0	0	0	0	0	0	0	0.9005	0	0	0	0	0	0	0
chr11	30012543	desc1	0000000010000000	0	0	0	0	0	0	0	0	0.9005	0	0	0	0	0	0	0
chr11	30892909	desc1	0000000010000000	0	0	0	0	0	0	0	0	0.9005	0	0	0	0	0	0	0
chr11	32613513	desc1	0000000010000000	0	0	0	0	0	0	0	0	0.9005	0	0	0	0	0	0	0
chr11	33108400	desc1	0000000010000000	0	0	0	0	0	0	0	0	0.9005	0	0	0	0	0	0	0
chr11	33545154	desc1	0000000010000000	0	0	0	0	0	0	0	0	0.9005	0	0	0	0	0	0	0
chr11	33591384	desc1	0000000010000000	0	0	0	0	0	0	0	0	0.9005	0	0	0	0	0	0	0
chr11	3359870	desc1	0000000010000000	0	0	0	0	0	0	0	0	0.9005	0	0	0	0	0	0	0
chr11	33758503	desc1	0000000010000000	0	0	0	0	0	0	0	0	0.9005	0	0	0	0	0	0	0
chr11	36592784	desc1	0000000010000000	0	0	0	0	0	0	0	0	0.9005	0	0	0	0	0	0	0
chr11	4083310	desc1	0000000010000000	0	0	0	0	0	0	0	0	0.9005	0	0	0	0	0	0	0
chr11	4109684	desc1	0000000010000000	0	0	0	0	0	0	0	0	0.9005	0	0	0	0	0	0	0
chr11	43436207	desc1	0000000010000000	0	0	0	0	0	0	0	0	0.9005	0	0	0	0	0	0	0
chr11	43942934	desc1	0000000010000000	0	0	0	0	0	0	0	0	0.9005	0	0	0	0	0	0	0
chr11	43943249	desc1	0000000010000000	0	0	0	0	0	0	0	0	0.9005	0	0	0	0	0	0	0
chr11	44265102	desc1	0000000010000000	0	0	0	0	0	0	0	0	0.9005	0	0	0	0	0	0	0
chr11	45858813	desc1	0000000010000000	0	0	0	0	0	0	0	0	0.9005	0	0	0	0	0	0	0
chr11	45903437	desc1	0000000010000000	0	0	0	0	0	0	0	0	0.9005	0	0	0	0	0	0	0
chr11	4594289	desc1	0000000010000000	0	0	0	0	0	0	0	0	0.9005	0	0	0	0	0	0	0
chr11	46374436	desc1	0000000010000000	0	0	0	0	0	0	0	0	0.9005	0	0	0	0	0	0	0
chr11	46383468	desc1	0000000010000000	0	0	0	0	0	0	0	0	0.9005	0	0	0	0	0	0	0
chr11	4639912	desc1	0000000010000000	0	0	0	0	0	0	0	0	0.9005	0	0	0	0	0	0	0
chr11	46547815	desc1	0000000010000000	0	0	0	0	0	0	0	0	0.9005	0	0	0	0	0	0	0
chr11	46682096	desc1	0000000010000000	0	0	0	0	0	0	0	0	0.9005	0	0	0	0	0	0	0
chr11	46765204	desc1	0000000010000000	0	0	0	0	0	0	0	0	0.9005	0	0	0	0	0	0	0
chr11	46859196	desc1	0000000010000000	0	0	0	0	0	0	0	0	0.9005	0	0	0	0	0	0	0
chr11	46869129	desc1	0000000010000000	0	0	0	0	0	0	0	0	0.9005	0	0	0	0	0	0	0
chr11	47215270	desc1	0000000010000000	0	0	0	0	0	0	0	0	0.9005	0	0	0	0	0	0	0
chr11	47323720	desc1	0000000010000000	0	0	0	0	0	0	0	0	0.9005	0	0	0	0	0	0	0
chr11	47332158	desc1	0000000010000000	0	0	0	0	0	0	0	0	0.9005	0	0	0	0	0	0	0
chr11	47351451	desc1	0000000010000000	0	0	0	0	0	0	0	0	0.9005	0	0	0	0	0	0	0
chr11	47577690	desc1	0000000010000000	0	0	0	0	0	0	0	0	0.9005	0	0	0	0	0	0	0
chr11	47590528	desc1	0000000010000000	0	0	0	0	0	0	0	0	0.9005	0	0	0	0	0	0	0
chr11	4769805	desc1	0000000010000000	0	0	0	0	0	0	0	0	0.9005	0	0	0	0	0	0	0
chr11	47751213	desc1	0000000010000000	0	0	0	0	0	0	0	0	0.9005	0	0	0	0	0	0	0
chr11	4821401	desc1	0000000010000000	0	0	0	0	0	0	0	0	0.9005	0	0	0	0	0	0	0
chr11	4821828	desc1	0000000010000000	0	0	0	0	0	0	0	0	0.9005	0	0	0	0	0	0	0
chr11	4882275	desc1	0000000010000000	0	0	0	0	0	0	0	0	0.9005	0	0	0	0	0	0	0
chr11	4923471	desc1	0000000010000000	0	0	0	0	0	0	0	0	0.9005	0	0	0	0	0	0	0
chr11	5342854	desc1	0000000010000000	0	0	0	0	0	0	0	0	0.9005	0	0	0	0	0	0	0
chr11	5441430	desc1	0000000010000000	0	0	0	0	0	0	0	0	0.9005	0	0	0	0	0	0	0
chr11	57308870	desc1	0000000010000000	0	0	0	0	0	0	0	0	0.9005	0	0	0	0	0	0	0
chr11	57313153	desc1	0000000010000000	0	0	0	0	0	0	0	0	0.9005	0	0	0	0	0	0	0
chr11	57327812	desc1	0000000010000000	0	0	0	0	0	0	0	0	0.9005	0	0	0	0	0	0	0
chr11	58203379	desc1	0000000010000000	0	0	0	0	0	0	0	0	0.9005	0	0	0	0	0	0	0
chr11	59364770	desc1	0000000010000000	0	0	0	0	0	0	0	0	0.9005	0	0	0	0	0	0	0
chr11	59656500	desc1	0000000010000000	0	0	0	0	0	0	0	0	0.9005	0	0	0	0	0	0	0
chr11	59842533	desc1	0000000010000000	0	0	0	0	0	0	0	0	0.9005	0	0	0	0	0	0	0
chr11	61102583	desc1	0000000010000000	0	0	0	0	0	0	0	0	0.9005	0	0	0	0	0	0	0
chr11	61274525	desc1	0000000010000000	0	0	0	0	0	0	0	0	0.9005	0	0	0	0	0	0	0
chr11	61339161	desc1	0000000010000000	0	0	0	0	0	0	0	0	0.9005	0	0	0	0	0	0	0
chr11	61774157	desc1	0000000010000000	0	0	0	0	0	0	0	0	0.9005	0	0	0	0	0	0	0
chr11	61776411	desc1	0000000010000000	0	0	0	0	0	0	0	0	0.9005	0	0	0	0	0	0	0
chr11	61781043	desc1	0000000010000000	0	0	0	0	0	0	0	0	0.9005	0	0	0	0	0	0	0
chr11	6214428	desc1	0000000010000000	0	0	0	0	0	0	0	0	0.9005	0	0	0	0	0	0	0
chr11	62151862	desc1	0000000010000000	0	0	0	0	0	0	0	0	0.9005	0	0	0	0	0	0	0
chr11	62527368	desc1	0000000010000000	0	0	0	0	0	0	0	0	0.9005	0	0	0	0	0	0	0
chr11	62566999	desc1	0000000010000000	0	0	0	0	0	0	0	0	0.9005	0	0	0	0	0	0	0
chr11	62667009	desc1	0000000010000000	0	0	0	0	0	0	0	0	0.9005	0	0	0	0	0	0	0
chr11	6319209	desc1	0000000010000000	0	0	0	0	0	0	0	0	0.9005	0	0	0	0	0	0	0
chr11	63544924	desc1	0000000010000000	0	0	0	0	0	0	0	0	0.9005	0	0	0	0	0	0	0
chr11	63909206	desc1	0000000010000000	0	0	0	0	0	0	0	0	0.9005	0	0	0	0	0	0	0
chr11	63945917	desc1	0000000010000000	0	0	0	0	0	0	0	0	0.9005	0	0	0	0	0	0	0
chr11	64232722	desc1	0000000010000000	0	0	0	0	0	0	0	0	0.9005	0	0	0	0	0	0	0
chr11	64262458	desc1	0000000010000000	0	0	0	0	0	0	0	0	0.9005	0	0	0	0	0	0	0
chr11	64289194	desc1	0000000010000000	0	0	0	0	0	0	0	0	0.9005	0	0	0	0	0	0	0
chr11	64289226	desc1	0000000010000000	0	0	0	0	0	0	0	0	0.9005	0	0	0	0	0	0	0
chr11	64299606	desc1	0000000010000000	0	0	0	0	0	0	0	0	0.9005	0	0	0	0	0	0	0
chr11	6431387	desc1	0000000010000000	0	0	0	0	0	0	0	0	0.9005	0	0	0	0	0	0	0
chr11	64317365	desc1	0000000010000000	0	0	0	0	0	0	0	0	0.9005	0	0	0	0	0	0	0
chr11	64360549	desc1	0000000010000000	0	0	0	0	0	0	0	0	0.9005	0	0	0	0	0	0	0
chr11	6449308	desc1	0000000010000000	0	0	0	0	0	0	0	0	0.9005	0	0	0	0	0	0	0
chr11	64635395	desc1	0000000010000000	0	0	0	0	0	0	0	0	0.9005	0	0	0	0	0	0	0
chr11	64685817	desc1	0000000010000000	0	0	0	0	0	0	0	0	0.9005	0	0	0	0	0	0	0
chr11	64755549	desc1	0000000010000000	0	0	0	0	0	0	0	0	0.9005	0	0	0	0	0	0	0
chr11	64767036	desc1	0000000010000000	0	0	0	0	0	0	0	0	0.9005	0	0	0	0	0	0	0
chr11	6477762	desc1	0000000010000000	0	0	0	0	0	0	0	0	0.9005	0	0	0	0	0	0	0
chr11	6478761	desc1	0000000010000000	0	0	0	0	0	0	0	0	0.9005	0	0	0	0	0	0	0
chr11	6478875	desc1	0000000010000000	0	0	0	0	0	0	0	0	0.9005	0	0	0	0	0	0	0
chr11	64797353	desc1	0000000010000000	0	0	0	0	0	0	0	0	0.9005	0	0	0	0	0	0	0
chr11	64807091	desc1	0000000010000000	0	0	0	0	0	0	0	0	0.9005	0	0	0	0	0	0	0
chr11	64859953	desc1	0000000010000000	0	0	0	0	0	0	0	0	0.9005	0	0	0	0	0	0	0
chr11	64989721	desc1	0000000010000000	0	0	0	0	0	0	0	0	0.9005	0	0	0	0	0	0	0
chr11	65086478	desc1	0000000010000000	0	0	0	0	0	0	0	0	0.9005	0	0	0	0	0	0	0
chr11	6519772	desc1	0000000010000000	0	0	0	0	0	0	0	0	0.9005	0	0	0	0	0	0	0
chr11	65377076	desc1	0000000010000000	0	0	0	0	0	0	0	0	0.9005	0	0	0	0	0	0	0
chr11	65525994	desc1	0000000010000000	0	0	0	0	0	0	0	0	0.9005	0	0	0	0	0	0	0
chr11	65526134	desc1	0000000010000000	0	0	0	0	0	0	0	0	0.9005	0	0	0	0	0	0	0
chr11	65540055	desc1	0000000010000000	0	0	0	0	0	0	0	0	0.9005	0	0	0	0	0	0	0
chr11	65546490	desc1	0000000010000000	0	0	0	0	0	0	0	0	0.9005	0	0	0	0	0	0	0
chr11	65572925	desc1	0000000010000000	0	0	0	0	0	0	0	0	0.9005	0	0	0	0	0	0	0
chr11	65606780	desc1	0000000010000000	0	0	0	0	0	0	0	0	0.9005	0	0	0	0	0	0	0
chr11	65607336	desc1	0000000010000000	0	0	0	0	0	0	0	0	0.9005	0	0	0	0	0	0	0
chr11	65618069	desc1	0000000010000000	0	0	0	0	0	0	0	0	0.9005	0	0	0	0	0	0	0
chr11	65620855	desc1	0000000010000000	0	0	0	0	0	0	0	0	0.9005	0	0	0	0	0	0	0
chr11	65647065	desc1	0000000010000000	0	0	0	0	0	0	0	0	0.9005	0	0	0	0	0	0	0
chr11	65649353	desc1	0000000010000000	0	0	0	0	0	0	0	0	0.9005	0	0	0	0	0	0	0
chr11	65658347	desc1	0000000010000000	0	0	0	0	0	0	0	0	0.9005	0	0	0	0	0	0	0
chr11	6568463	desc1	0000000010000000	0	0	0	0	0	0	0	0	0.9005	0	0	0	0	0	0	0
chr11	65852523	desc1	0000000010000000	0	0	0	0	0	0	0	0	0.9005	0	0	0	0	0	0	0
chr11	65861346	desc1	0000000010000000	0	0	0	0	0	0	0	0	0.9005	0	0	0	0	0	0	0
chr11	65861360	desc1	0000000010000000	0	0	0	0	0	0	0	0	0.9005	0	0	0	0	0	0	0
chr11	65866972	desc1	0000000010000000	0	0	0	0	0	0	0	0	0.9005	0	0	0	0	0	0	0
chr11	65882651	desc1	0000000010000000	0	0	0	0	0	0	0	0	0.9005	0	0	0	0	0	0	0
chr11	66026135	desc1	0000000010000000	0	0	0	0	0	0	0	0	0.9005	0	0	0	0	0	0	0
chr11	66043228	desc1	0000000010000000	0	0	0	0	0	0	0	0	0.9005	0	0	0	0	0	0	0
chr11	6609353	desc1	0000000010000000	0	0	0	0	0	0	0	0	0.9005	0	0	0	0	0	0	0
chr11	6610018	desc1	0000000010000000	0	0	0	0	0	0	0	0	0.9005	0	0	0	0	0	0	0
chr11	66625117	desc1	0000000010000000	0	0	0	0	0	0	0	0	0.9005	0	0	0	0	0	0	0
chr11	66644100	desc1	0000000010000000	0	0	0	0	0	0	0	0	0.9005	0	0	0	0	0	0	0
chr11	66685915	desc1	0000000010000000	0	0	0	0	0	0	0	0	0.9005	0	0	0	0	0	0	0
chr11	66700564	desc1	0000000010000000	0	0	0	0	0	0	0	0	0.9005	0	0	0	0	0	0	0
chr11	66700768	desc1	0000000010000000	0	0	0	0	0	0	0	0	0.9005	0	0	0	0	0	0	0
chr11	66858204	desc1	0000000010000000	0	0	0	0	0	0	0	0	0.9005	0	0	0	0	0	0	0
chr11	66859675	desc1	0000000010000000	0	0	0	0	0	0	0	0	0.9005	0	0	0	0	0	0	0
chr11	66975547	desc1	0000000010000000	0	0	0	0	0	0	0	0	0.9005	0	0	0	0	0	0	0
chr11	67034804	desc1	0000000010000000	0	0	0	0	0	0	0	0	0.9005	0	0	0	0	0	0	0
chr11	67409433	desc1	0000000010000000	0	0	0	0	0	0	0	0	0.9005	0	0	0	0	0	0	0
chr11	67409472	desc1	0000000010000000	0	0	0	0	0	0	0	0	0.9005	0	0	0	0	0	0	0
chr11	67409714	desc1	0000000010000000	0	0	0	0	0	0	0	0	0.9005	0	0	0	0	0	0	0
chr11	67419102	desc1	0000000010000000	0	0	0	0	0	0	0	0	0.9005	0	0	0	0	0	0	0
chr11	67421178	desc1	0000000010000000	0	0	0	0	0	0	0	0	0.9005	0	0	0	0	0	0	0
chr11	67424462	desc1	0000000010000000	0	0	0	0	0	0	0	0	0.9005	0	0	0	0	0	0	0
chr11	67435783	desc1	0000000010000000	0	0	0	0	0	0	0	0	0.9005	0	0	0	0	0	0	0
chr11	67451853	desc1	0000000010000000	0	0	0	0	0	0	0	0	0.9005	0	0	0	0	0	0	0
chr11	67457572	desc1	0000000010000000	0	0	0	0	0	0	0	0	0.9005	0	0	0	0	0	0	0
chr11	67458450	desc1	0000000010000000	0	0	0	0	0	0	0	0	0.9005	0	0	0	0	0	0	0
chr11	67492064	desc1	0000000010000000	0	0	0	0	0	0	0	0	0.9005	0	0	0	0	0	0	0
chr11	67496222	desc1	0000000010000000	0	0	0	0	0	0	0	0	0.9005	0	0	0	0	0	0	0
chr11	68070853	desc1	0000000010000000	0	0	0	0	0	0	0	0	0.9005	0	0	0	0	0	0	0
chr11	68262324	desc1	0000000010000000	0	0	0	0	0	0	0	0	0.9005	0	0	0	0	0	0	0
chr11	68347846	desc1	0000000010000000	0	0	0	0	0	0	0	0	0.9005	0	0	0	0	0	0	0
chr11	68386454	desc1	0000000010000000	0	0	0	0	0	0	0	0	0.9005	0	0	0	0	0	0	0
chr11	68537668	desc1	0000000010000000	0	0	0	0	0	0	0	0	0.9005	0	0	0	0	0	0	0
chr11	68773303	desc1	0000000010000000	0	0	0	0	0	0	0	0	0.9005	0	0	0	0	0	0	0
chr11	68933412	desc1	0000000010000000	0	0	0	0	0	0	0	0	0.9005	0	0	0	0	0	0	0
chr11	68936940	desc1	0000000010000000	0	0	0	0	0	0	0	0	0.9005	0	0	0	0	0	0	0
chr11	69005816	desc1	0000000010000000	0	0	0	0	0	0	0	0	0.9005	0	0	0	0	0	0	0
chr11	69078540	desc1	0000000010000000	0	0	0	0	0	0	0	0	0.9005	0	0	0	0	0	0	0
chr11	70409907	desc1	0000000010000000	0	0	0	0	0	0	0	0	0.9005	0	0	0	0	0	0	0
chr11	72107475	desc1	0000000010000000	0	0	0	0	0	0	0	0	0.9005	0	0	0	0	0	0	0
chr11	72108642	desc1	0000000010000000	0	0	0	0	0	0	0	0	0.9005	0	0	0	0	0	0	0
chr11	72237549	desc1	0000000010000000	0	0	0	0	0	0	0	0	0.9005	0	0	0	0	0	0	0
chr11	72842671	desc1	0000000010000000	0	0	0	0	0	0	0	0	0.9005	0	0	0	0	0	0	0
chr11	73309240	desc1	0000000010000000	0	0	0	0	0	0	0	0	0.9005	0	0	0	0	0	0	0
chr11	73650552	desc1	0000000010000000	0	0	0	0	0	0	0	0	0.9005	0	0	0	0	0	0	0
chr11	73650575	desc1	0000000010000000	0	0	0	0	0	0	0	0	0.9005	0	0	0	0	0	0	0
chr11	73959570	desc1	0000000010000000	0	0	0	0	0	0	0	0	0.9005	0	0	0	0	0	0	0
chr11	74001450	desc1	0000000010000000	0	0	0	0	0	0	0	0	0.9005	0	0	0	0	0	0	0
chr11	74054647	desc1	0000000010000000	0	0	0	0	0	0	0	0	0.9005	0	0	0	0	0	0	0
chr11	74168592	desc1	0000000010000000	0	0	0	0	0	0	0	0	0.9005	0	0	0	0	0	0	0
chr11	74594080	desc1	0000000010000000	0	0	0	0	0	0	0	0	0.9005	0	0	0	0	0	0	0
chr11	74859258	desc1	0000000010000000	0	0	0	0	0	0	0	0	0.9005	0	0	0	0	0	0	0
chr11	75430482	desc1	0000000010000000	0	0	0	0	0	0	0	0	0.9005	0	0	0	0	0	0	0
chr11	75587183	desc1	0000000010000000	0	0	0	0	0	0	0	0	0.9005	0	0	0	0	0	0	0
chr11	75798279	desc1	0000000010000000	0	0	0	0	0	0	0	0	0.9005	0	0	0	0	0	0	0
chr11	76537909	desc1	0000000010000000	0	0	0	0	0	0	0	0	0.9005	0	0	0	0	0	0	0
chr11	77182586	desc1	0000000010000000	0	0	0	0	0	0	0	0	0.9005	0	0	0	0	0	0	0
chr11	77211261	desc1	0000000010000000	0	0	0	0	0	0	0	0	0.9005	0	0	0	0	0	0	0
chr11	77213936	desc1	0000000010000000	0	0	0	0	0	0	0	0	0.9005	0	0	0	0	0	0	0
chr11	7994514	desc1	0000000010000000	0	0	0	0	0	0	0	0	0.9005	0	0	0	0	0	0	0
chr11	8100597	desc1	0000000010000000	0	0	0	0	0	0	0	0	0.9005	0	0	0	0	0	0	0
chr11	82914786	desc1	0000000010000000	0	0	0	0	0	0	0	0	0.9005	0	0	0	0	0	0	0
chr11	85886262	desc1	0000000010000000	0	0	0	0	0	0	0	0	0.9005	0	0	0	0	0	0	0
chr11	87038148	desc1	0000000010000000	0	0	0	0	0	0	0	0	0.9005	0	0	0	0	0	0	0
chr11	8726073	desc1	0000000010000000	0	0	0	0	0	0	0	0	0.9005	0	0	0	0	0	0	0
chr11	8726144	desc1	0000000010000000	0	0	0	0	0	0	0	0	0.9005	0	0	0	0	0	0	0
chr11	88604853	desc1	0000000010000000	0	0	0	0	0	0	0	0	0.9005	0	0	0	0	0	0	0
chr11	8953304	desc1	0000000010000000	0	0	0	0	0	0	0	0	0.9005	0	0	0	0	0	0	0
chr11	9053109	desc1	0000000010000000	0	0	0	0	0	0	0	0	0.9005	0	0	0	0	0	0	0
chr11	9053742	desc1	0000000010000000	0	0	0	0	0	0	0	0	0.9005	0	0	0	0	0	0	0
chr11	91664994	desc1	0000000010000000	0	0	0	0	0	0	0	0	0.9005	0	0	0	0	0	0	0
chr11	92353379	desc1	0000000010000000	0	0	0	0	0	0	0	0	0.9005	0	0	0	0	0	0	0
chr11	92809975	desc1	0000000010000000	0	0	0	0	0	0	0	0	0.9005	0	0	0	0	0	0	0
chr11	93698088	desc1	0000000010000000	0	0	0	0	0	0	0	0	0.9005	0	0	0	0	0	0	0
chr11	93790599	desc1	0000000010000000	0	0	0	0	0	0	0	0	0.9005	0	0	0	0	0	0	0
chr11	94093563	desc1	0000000010000000	0	0	0	0	0	0	0	0	0.9005	0	0	0	0	0	0	0
chr11	94380679	desc1	0000000010000000	0	0	0	0	0	0	0	0	0.9005	0	0	0	0	0	0	0
chr11	94393609	desc1	0000000010000000	0	0	0	0	0	0	0	0	0.9005	0	0	0	0	0	0	0
chr11	94544888	desc1	0000000010000000	0	0	0	0	0	0	0	0	0.9005	0	0	0	0	0	0	0
chr11	94593549	desc1	0000000010000000	0	0	0	0	0	0	0	0	0.9005	0	0	0	0	0	0	0
chr11	94729017	desc1	0000000010000000	0	0	0	0	0	0	0	0	0.9005	0	0	0	0	0	0	0
chr11	94998361	desc1	0000000010000000	0	0	0	0	0	0	0	0	0.9005	0	0	0	0	0	0	0
chr11	95129383	desc1	0000000010000000	0	0	0	0	0	0	0	0	0.9005	0	0	0	0	0	0	0
chr11	95836266	desc1	0000000010000000	0	0	0	0	0	0	0	0	0.9005	0	0	0	0	0	0	0
chr12	100402445	desc1	0000000010000000	0	0	0	0	0	0	0	0	0.9005	0	0	0	0	0	0	0
chr12	101486680	desc1	0000000010000000	0	0	0	0	0	0	0	0	0.9005	0	0	0	0	0	0	0
chr12	101753540	desc1	0000000010000000	0	0	0	0	0	0	0	0	0.9005	0	0	0	0	0	0	0
chr12	101764240	desc1	0000000010000000	0	0	0	0	0	0	0	0	0.9005	0	0	0	0	0	0	0
chr12	101780186	desc1	0000000010000000	0	0	0	0	0	0	0	0	0.9005	0	0	0	0	0	0	0
chr12	102075008	desc1	0000000010000000	0	0	0	0	0	0	0	0	0.9005	0	0	0	0	0	0	0
chr12	102112175	desc1	0000000010000000	0	0	0	0	0	0	0	0	0.9005	0	0	0	0	0	0	0
chr12	103668719	desc1	0000000010000000	0	0	0	0	0	0	0	0	0.9005	0	0	0	0	0	0	0
chr12	103787473	desc1	0000000010000000	0	0	0	0	0	0	0	0	0.9005	0	0	0	0	0	0	0
chr12	103976974	desc1	0000000010000000	0	0	0	0	0	0	0	0	0.9005	0	0	0	0	0	0	0
chr12	104928200	desc1	0000000010000000	0	0	0	0	0	0	0	0	0.9005	0	0	0	0	0	0	0
chr12	104928517	desc1	0000000010000000	0	0	0	0	0	0	0	0	0.9005	0	0	0	0	0	0	0
chr12	104991817	desc1	0000000010000000	0	0	0	0	0	0	0	0	0.9005	0	0	0	0	0	0	0
chr12	105026590	desc1	0000000010000000	0	0	0	0	0	0	0	0	0.9005	0	0	0	0	0	0	0
chr12	105039774	desc1	0000000010000000	0	0	0	0	0	0	0	0	0.9005	0	0	0	0	0	0	0
chr12	105160041	desc1	0000000010000000	0	0	0	0	0	0	0	0	0.9005	0	0	0	0	0	0	0
chr12	10620278	desc1	0000000010000000	0	0	0	0	0	0	0	0	0.9005	0	0	0	0	0	0	0
chr12	106366677	desc1	0000000010000000	0	0	0	0	0	0	0	0	0.9005	0	0	0	0	0	0	0
chr12	106999822	desc1	0000000010000000	0	0	0	0	0	0	0	0	0.9005	0	0	0	0	0	0	0
chr12	108518423	desc1	0000000010000000	0	0	0	0	0	0	0	0	0.9005	0	0	0	0	0	0	0
chr12	109057970	desc1	0000000010000000	0	0	0	0	0	0	0	0	0.9005	0	0	0	0	0	0	0
chr12	10908457	desc1	0000000010000000	0	0	0	0	0	0	0	0	0.9005	0	0	0	0	0	0	0
chr12	109097698	desc1	0000000010000000	0	0	0	0	0	0	0	0	0.9005	0	0	0	0	0	0	0
chr12	109179993	desc1	0000000010000000	0	0	0	0	0	0	0	0	0.9005	0	0	0	0	0	0	0
chr12	109227395	desc1	0000000010000000	0	0	0	0	0	0	0	0	0.9005	0	0	0	0	0	0	0
chr12	109253025	desc1	0000000010000000	0	0	0	0	0	0	0	0	0.9005	0	0	0	0	0	0	0
chr12	10938898	desc1	0000000010000000	0	0	0	0	0	0	0	0	0.9005	0	0	0	0	0	0	0
chr12	109914525	desc1	0000000010000000	0	0	0	0	0	0	0	0	0.9005	0	0	0	0	0	0	0
chr12	109933079	desc1	0000000010000000	0	0	0	0	0	0	0	0	0.9005	0	0	0	0	0	0	0
chr12	109961370	desc1	0000000010000000	0	0	0	0	0	0	0	0	0.9005	0	0	0	0	0	0	0
chr12	110029522	desc1	0000000010000000	0	0	0	0	0	0	0	0	0.9005	0	0	0	0	0	0	0
chr12	110518890	desc1	0000000010000000	0	0	0	0	0	0	0	0	0.9005	0	0	0	0	0	0	0
chr12	11133950	desc1	0000000010000000	0	0	0	0	0	0	0	0	0.9005	0	0	0	0	0	0	0
chr12	111447006	desc1	0000000010000000	0	0	0	0	0	0	0	0	0.9005	0	0	0	0	0	0	0
chr12	112068897	desc1	0000000010000000	0	0	0	0	0	0	0	0	0.9005	0	0	0	0	0	0	0
chr12	112090729	desc1	0000000010000000	0	0	0	0	0	0	0	0	0.9005	0	0	0	0	0	0	0
chr12	113104080	desc1	0000000010000000	0	0	0	0	0	0	0	0	0.9005	0	0	0	0	0	0	0
chr12	113151925	desc1	0000000010000000	0	0	0	0	0	0	0	0	0.9005	0	0	0	0	0	0	0
chr12	113161911	desc1	0000000010000000	0	0	0	0	0	0	0	0	0.9005	0	0	0	0	0	0	0
chr12	114674165	desc1	0000000010000000	0	0	0	0	0	0	0	0	0.9005	0	0	0	0	0	0	0
chr12	114682911	desc1	0000000010000000	0	0	0	0	0	0	0	0	0.9005	0	0	0	0	0	0	0
chr12	116022548	desc1	0000000010000000	0	0	0	0	0	0	0	0	0.9005	0	0	0	0	0	0	0
chr12	117247389	desc1	0000000010000000	0	0	0	0	0	0	0	0	0.9005	0	0	0	0	0	0	0
chr12	118199178	desc1	0000000010000000	0	0	0	0	0	0	0	0	0.9005	0	0	0	0	0	0	0
chr12	119698055	desc1	0000000010000000	0	0	0	0	0	0	0	0	0.9005	0	0	0	0	0	0	0
chr12	120136575	desc1	0000000010000000	0	0	0	0	0	0	0	0	0.9005	0	0	0	0	0	0	0
chr12	120149926	desc1	0000000010000000	0	0	0	0	0	0	0	0	0.9005	0	0	0	0	0	0	0
chr12	120184861	desc1	0000000010000000	0	0	0	0	0	0	0	0	0.9005	0	0	0	0	0	0	0
chr12	120312734	desc1	0000000010000000	0	0	0	0	0	0	0	0	0.9005	0	0	0	0	0	0	0
chr12	120768427	desc1	0000000010000000	0	0	0	0	0	0	0	0	0.9005	0	0	0	0	0	0	0
chr12	121020976	desc1	0000000010000000	0	0	0	0	0	0	0	0	0.9005	0	0	0	0	0	0	0
chr12	121031539	desc1	0000000010000000	0	0	0	0	0	0	0	0	0.9005	0	0	0	0	0	0	0
chr12	121442779	desc1	0000000010000000	0	0	0	0	0	0	0	0	0.9005	0	0	0	0	0	0	0
chr12	12162263	desc1	0000000010000000	0	0	0	0	0	0	0	0	0.9005	0	0	0	0	0	0	0
chr12	121641302	desc1	0000000010000000	0	0	0	0	0	0	0	0	0.9005	0	0	0	0	0	0	0
chr12	121641504	desc1	0000000010000000	0	0	0	0	0	0	0	0	0.9005	0	0	0	0	0	0	0
chr12	121654276	desc1	0000000010000000	0	0	0	0	0	0	0	0	0.9005	0	0	0	0	0	0	0
chr12	121806040	desc1	0000000010000000	0	0	0	0	0	0	0	0	0.9005	0	0	0	0	0	0	0
chr12	121809809	desc1	0000000010000000	0	0	0	0	0	0	0	0	0.9005	0	0	0	0	0	0	0
chr12	121810021	desc1	0000000010000000	0	0	0	0	0	0	0	0	0.9005	0	0	0	0	0	0	0
chr12	121817190	desc1	0000000010000000	0	0	0	0	0	0	0	0	0.9005	0	0	0	0	0	0	0
chr12	121949048	desc1	0000000010000000	0	0	0	0	0	0	0	0	0.9005	0	0	0	0	0	0	0
chr12	122249883	desc1	0000000010000000	0	0	0	0	0	0	0	0	0.9005	0	0	0	0	0	0	0
chr12	122481975	desc1	0000000010000000	0	0	0	0	0	0	0	0	0.9005	0	0	0	0	0	0	0
chr12	122557484	desc1	0000000010000000	0	0	0	0	0	0	0	0	0.9005	0	0	0	0	0	0	0
chr12	122702577	desc1	0000000010000000	0	0	0	0	0	0	0	0	0.9005	0	0	0	0	0	0	0
chr12	122702830	desc1	0000000010000000	0	0	0	0	0	0	0	0	0.9005	0	0	0	0	0	0	0
chr12	123261791	desc1	0000000010000000	0	0	0	0	0	0	0	0	0.9005	0	0	0	0	0	0	0
chr12	123626982	desc1	0000000010000000	0	0	0	0	0	0	0	0	0.9005	0	0	0	0	0	0	0
chr12	123660052	desc1	0000000010000000	0	0	0	0	0	0	0	0	0.9005	0	0	0	0	0	0	0
chr12	123744778	desc1	0000000010000000	0	0	0	0	0	0	0	0	0.9005	0	0	0	0	0	0	0
chr12	123859190	desc1	0000000010000000	0	0	0	0	0	0	0	0	0.9005	0	0	0	0	0	0	0
chr12	124400573	desc1	0000000010000000	0	0	0	0	0	0	0	0	0.9005	0	0	0	0	0	0	0
chr12	124967188	desc1	0000000010000000	0	0	0	0	0	0	0	0	0.9005	0	0	0	0	0	0	0
chr12	12823869	desc1	0000000010000000	0	0	0	0	0	0	0	0	0.9005	0	0	0	0	0	0	0
chr12	128693910	desc1	0000000010000000	0	0	0	0	0	0	0	0	0.9005	0	0	0	0	0	0	0
chr12	128706203	desc1	0000000010000000	0	0	0	0	0	0	0	0	0.9005	0	0	0	0	0	0	0
chr12	129337697	desc1	0000000010000000	0	0	0	0	0	0	0	0	0.9005	0	0	0	0	0	0	0
chr12	130874624	desc1	0000000010000000	0	0	0	0	0	0	0	0	0.9005	0	0	0	0	0	0	0
chr12	13213506	desc1	0000000010000000	0	0	0	0	0	0	0	0	0.9005	0	0	0	0	0	0	0
chr12	132664128	desc1	0000000010000000	0	0	0	0	0	0	0	0	0.9005	0	0	0	0	0	0	0
chr12	14613142	desc1	0000000010000000	0	0	0	0	0	0	0	0	0.9005	0	0	0	0	0	0	0
chr12	14823294	desc1	0000000010000000	0	0	0	0	0	0	0	0	0.9005	0	0	0	0	0	0	0
chr12	14840523	desc1	0000000010000000	0	0	0	0	0	0	0	0	0.9005	0	0	0	0	0	0	0
chr12	14914769	desc1	0000000010000000	0	0	0	0	0	0	0	0	0.9005	0	0	0	0	0	0	0
chr12	19260955	desc1	0000000010000000	0	0	0	0	0	0	0	0	0.9005	0	0	0	0	0	0	0
chr12	2004409	desc1	0000000010000000	0	0	0	0	0	0	0	0	0.9005	0	0	0	0	0	0	0
chr12	21845749	desc1	0000000010000000	0	0	0	0	0	0	0	0	0.9005	0	0	0	0	0	0	0
chr12	21906247	desc1	0000000010000000	0	0	0	0	0	0	0	0	0.9005	0	0	0	0	0	0	0
chr12	22058682	desc1	0000000010000000	0	0	0	0	0	0	0	0	0.9005	0	0	0	0	0	0	0
chr12	22524561	desc1	0000000010000000	0	0	0	0	0	0	0	0	0.9005	0	0	0	0	0	0	0
chr12	2493337	desc1	0000000010000000	0	0	0	0	0	0	0	0	0.9005	0	0	0	0	0	0	0
chr12	25526185	desc1	0000000010000000	0	0	0	0	0	0	0	0	0.9005	0	0	0	0	0	0	0
chr12	2595881	desc1	0000000010000000	0	0	0	0	0	0	0	0	0.9005	0	0	0	0	0	0	0
chr12	2665710	desc1	0000000010000000	0	0	0	0	0	0	0	0	0.9005	0	0	0	0	0	0	0
chr12	2668972	desc1	0000000010000000	0	0	0	0	0	0	0	0	0.9005	0	0	0	0	0	0	0
chr12	2688571	desc1	0000000010000000	0	0	0	0	0	0	0	0	0.9005	0	0	0	0	0	0	0
chr12	26963352	desc1	0000000010000000	0	0	0	0	0	0	0	0	0.9005	0	0	0	0	0	0	0
chr12	27314554	desc1	0000000010000000	0	0	0	0	0	0	0	0	0.9005	0	0	0	0	0	0	0
chr12	27655144	desc1	0000000010000000	0	0	0	0	0	0	0	0	0.9005	0	0	0	0	0	0	0
chr12	27697118	desc1	0000000010000000	0	0	0	0	0	0	0	0	0.9005	0	0	0	0	0	0	0
chr12	27797821	desc1	0000000010000000	0	0	0	0	0	0	0	0	0.9005	0	0	0	0	0	0	0
chr12	27963583	desc1	0000000010000000	0	0	0	0	0	0	0	0	0.9005	0	0	0	0	0	0	0
chr12	31982309	desc1	0000000010000000	0	0	0	0	0	0	0	0	0.9005	0	0	0	0	0	0	0
chr12	31982862	desc1	0000000010000000	0	0	0	0	0	0	0	0	0.9005	0	0	0	0	0	0	0
chr12	31983371	desc1	0000000010000000	0	0	0	0	0	0	0	0	0.9005	0	0	0	0	0	0	0
chr12	3812418	desc1	0000000010000000	0	0	0	0	0	0	0	0	0.9005	0	0	0	0	0	0	0
chr12	3822143	desc1	0000000010000000	0	0	0	0	0	0	0	0	0.9005	0	0	0	0	0	0	0
chr12	40240614	desc1	0000000010000000	0	0	0	0	0	0	0	0	0.9005	0	0	0	0	0	0	0
chr12	40937680	desc1	0000000010000000	0	0	0	0	0	0	0	0	0.9005	0	0	0	0	0	0	0
chr12	42097984	desc1	0000000010000000	0	0	0	0	0	0	0	0	0.9005	0	0	0	0	0	0	0
chr12	42442734	desc1	0000000010000000	0	0	0	0	0	0	0	0	0.9005	0	0	0	0	0	0	0
chr12	45850156	desc1	0000000010000000	0	0	0	0	0	0	0	0	0.9005	0	0	0	0	0	0	0
chr12	45850608	desc1	0000000010000000	0	0	0	0	0	0	0	0	0.9005	0	0	0	0	0	0	0
chr12	45851924	desc1	0000000010000000	0	0	0	0	0	0	0	0	0.9005	0	0	0	0	0	0	0
chr12	45934176	desc1	0000000010000000	0	0	0	0	0	0	0	0	0.9005	0	0	0	0	0	0	0
chr12	47965929	desc1	0000000010000000	0	0	0	0	0	0	0	0	0.9005	0	0	0	0	0	0	0
chr12	47974228	desc1	0000000010000000	0	0	0	0	0	0	0	0	0.9005	0	0	0	0	0	0	0
chr12	48693479	desc1	0000000010000000	0	0	0	0	0	0	0	0	0.9005	0	0	0	0	0	0	0
chr12	48775437	desc1	0000000010000000	0	0	0	0	0	0	0	0	0.9005	0	0	0	0	0	0	0
chr12	48825680	desc1	0000000010000000	0	0	0	0	0	0	0	0	0.9005	0	0	0	0	0	0	0
chr12	48903772	desc1	0000000010000000	0	0	0	0	0	0	0	0	0.9005	0	0	0	0	0	0	0
chr12	48939109	desc1	0000000010000000	0	0	0	0	0	0	0	0	0.9005	0	0	0	0	0	0	0
chr12	49031884	desc1	0000000010000000	0	0	0	0	0	0	0	0	0.9005	0	0	0	0	0	0	0
chr12	49033187	desc1	0000000010000000	0	0	0	0	0	0	0	0	0.9005	0	0	0	0	0	0	0
chr12	49050322	desc1	0000000010000000	0	0	0	0	0	0	0	0	0.9005	0	0	0	0	0	0	0
chr12	49091217	desc1	0000000010000000	0	0	0	0	0	0	0	0	0.9005	0	0	0	0	0	0	0
chr12	49128111	desc1	0000000010000000	0	0	0	0	0	0	0	0	0.9005	0	0	0	0	0	0	0
chr12	49272839	desc1	0000000010000000	0	0	0	0	0	0	0	0	0.9005	0	0	0	0	0	0	0
chr12	49549084	desc1	0000000010000000	0	0	0	0	0	0	0	0	0.9005	0	0	0	0	0	0	0
chr12	49797249	desc1	0000000010000000	0	0	0	0	0	0	0	0	0.9005	0	0	0	0	0	0	0
chr12	50059778	desc1	0000000010000000	0	0	0	0	0	0	0	0	0.9005	0	0	0	0	0	0	0
chr12	50059859	desc1	0000000010000000	0	0	0	0	0	0	0	0	0.9005	0	0	0	0	0	0	0
chr12	50089984	desc1	0000000010000000	0	0	0	0	0	0	0	0	0.9005	0	0	0	0	0	0	0
chr12	50167212	desc1	0000000010000000	0	0	0	0	0	0	0	0	0.9005	0	0	0	0	0	0	0
chr12	50453569	desc1	0000000010000000	0	0	0	0	0	0	0	0	0.9005	0	0	0	0	0	0	0
chr12	50739494	desc1	0000000010000000	0	0	0	0	0	0	0	0	0.9005	0	0	0	0	0	0	0
chr12	51064662	desc1	0000000010000000	0	0	0	0	0	0	0	0	0.9005	0	0	0	0	0	0	0
chr12	51118719	desc1	0000000010000000	0	0	0	0	0	0	0	0	0.9005	0	0	0	0	0	0	0
chr12	51241091	desc1	0000000010000000	0	0	0	0	0	0	0	0	0.9005	0	0	0	0	0	0	0
chr12	51364264	desc1	0000000010000000	0	0	0	0	0	0	0	0	0.9005	0	0	0	0	0	0	0
chr12	51379700	desc1	0000000010000000	0	0	0	0	0	0	0	0	0.9005	0	0	0	0	0	0	0
chr12	51751585	desc1	0000000010000000	0	0	0	0	0	0	0	0	0.9005	0	0	0	0	0	0	0
chr12	51913219	desc1	0000000010000000	0	0	0	0	0	0	0	0	0.9005	0	0	0	0	0	0	0
chr12	52301919	desc1	0000000010000000	0	0	0	0	0	0	0	0	0.9005	0	0	0	0	0	0	0
chr12	52517732	desc1	0000000010000000	0	0	0	0	0	0	0	0	0.9005	0	0	0	0	0	0	0
chr12	52650442	desc1	0000000010000000	0	0	0	0	0	0	0	0	0.9005	0	0	0	0	0	0	0
chr12	52777177	desc1	0000000010000000	0	0	0	0	0	0	0	0	0.9005	0	0	0	0	0	0	0
chr12	52848644	desc1	0000000010000000	0	0	0	0	0	0	0	0	0.9005	0	0	0	0	0	0	0
chr12	53059361	desc1	0000000010000000	0	0	0	0	0	0	0	0	0.9005	0	0	0	0	0	0	0
chr12	53062237	desc1	0000000010000000	0	0	0	0	0	0	0	0	0.9005	0	0	0	0	0	0	0
chr12	53431190	desc1	0000000010000000	0	0	0	0	0	0	0	0	0.9005	0	0	0	0	0	0	0
chr12	53672631	desc1	0000000010000000	0	0	0	0	0	0	0	0	0.9005	0	0	0	0	0	0	0
chr12	54009664	desc1	0000000010000000	0	0	0	0	0	0	0	0	0.9005	0	0	0	0	0	0	0
chr12	54029685	desc1	0000000010000000	0	0	0	0	0	0	0	0	0.9005	0	0	0	0	0	0	0
chr12	54183684	desc1	0000000010000000	0	0	0	0	0	0	0	0	0.9005	0	0	0	0	0	0	0
chr12	54281456	desc1	0000000010000000	0	0	0	0	0	0	0	0	0.9005	0	0	0	0	0	0	0
chr12	54292966	desc1	0000000010000000	0	0	0	0	0	0	0	0	0.9005	0	0	0	0	0	0	0
chr12	54575171	desc1	0000000010000000	0	0	0	0	0	0	0	0	0.9005	0	0	0	0	0	0	0
chr12	549907	desc1	0000000010000000	0	0	0	0	0	0	0	0	0.9005	0	0	0	0	0	0	0
chr12	55294904	desc1	0000000010000000	0	0	0	0	0	0	0	0	0.9005	0	0	0	0	0	0	0
chr12	55294974	desc1	0000000010000000	0	0	0	0	0	0	0	0	0.9005	0	0	0	0	0	0	0
chr12	55957057	desc1	0000000010000000	0	0	0	0	0	0	0	0	0.9005	0	0	0	0	0	0	0
chr12	56092799	desc1	0000000010000000	0	0	0	0	0	0	0	0	0.9005	0	0	0	0	0	0	0
chr12	56132240	desc1	0000000010000000	0	0	0	0	0	0	0	0	0.9005	0	0	0	0	0	0	0
chr12	56174684	desc1	0000000010000000	0	0	0	0	0	0	0	0	0.9005	0	0	0	0	0	0	0
chr12	56210433	desc1	0000000010000000	0	0	0	0	0	0	0	0	0.9005	0	0	0	0	0	0	0
chr12	56225396	desc1	0000000010000000	0	0	0	0	0	0	0	0	0.9005	0	0	0	0	0	0	0
chr12	56234879	desc1	0000000010000000	0	0	0	0	0	0	0	0	0.9005	0	0	0	0	0	0	0
chr12	56253366	desc1	0000000010000000	0	0	0	0	0	0	0	0	0.9005	0	0	0	0	0	0	0
chr12	56276192	desc1	0000000010000000	0	0	0	0	0	0	0	0	0.9005	0	0	0	0	0	0	0
chr12	56430233	desc1	0000000010000000	0	0	0	0	0	0	0	0	0.9005	0	0	0	0	0	0	0
chr12	56479063	desc1	0000000010000000	0	0	0	0	0	0	0	0	0.9005	0	0	0	0	0	0	0
chr12	56599255	desc1	0000000010000000	0	0	0	0	0	0	0	0	0.9005	0	0	0	0	0	0	0
chr12	56746085	desc1	0000000010000000	0	0	0	0	0	0	0	0	0.9005	0	0	0	0	0	0	0
chr12	56934125	desc1	0000000010000000	0	0	0	0	0	0	0	0	0.9005	0	0	0	0	0	0	0
chr12	56952135	desc1	0000000010000000	0	0	0	0	0	0	0	0	0.9005	0	0	0	0	0	0	0
chr12	57036835	desc1	0000000010000000	0	0	0	0	0	0	0	0	0.9005	0	0	0	0	0	0	0
chr12	57161013	desc1	0000000010000000	0	0	0	0	0	0	0	0	0.9005	0	0	0	0	0	0	0
chr12	57233833	desc1	0000000010000000	0	0	0	0	0	0	0	0	0.9005	0	0	0	0	0	0	0
chr12	57476389	desc1	0000000010000000	0	0	0	0	0	0	0	0	0.9005	0	0	0	0	0	0	0
chr12	57525945	desc1	0000000010000000	0	0	0	0	0	0	0	0	0.9005	0	0	0	0	0	0	0
chr12	57624912	desc1	0000000010000000	0	0	0	0	0	0	0	0	0.9005	0	0	0	0	0	0	0
chr12	57696299	desc1	0000000010000000	0	0	0	0	0	0	0	0	0.9005	0	0	0	0	0	0	0
chr12	57807596	desc1	0000000010000000	0	0	0	0	0	0	0	0	0.9005	0	0	0	0	0	0	0
chr12	6064255	desc1	0000000010000000	0	0	0	0	0	0	0	0	0.9005	0	0	0	0	0	0	0
chr12	61754908	desc1	0000000010000000	0	0	0	0	0	0	0	0	0.9005	0	0	0	0	0	0	0
chr12	63617348	desc1	0000000010000000	0	0	0	0	0	0	0	0	0.9005	0	0	0	0	0	0	0
chr12	6384434	desc1	0000000010000000	0	0	0	0	0	0	0	0	0.9005	0	0	0	0	0	0	0
chr12	6390149	desc1	0000000010000000	0	0	0	0	0	0	0	0	0.9005	0	0	0	0	0	0	0
chr12	64720141	desc1	0000000010000000	0	0	0	0	0	0	0	0	0.9005	0	0	0	0	0	0	0
chr12	64838796	desc1	0000000010000000	0	0	0	0	0	0	0	0	0.9005	0	0	0	0	0	0	0
chr12	65326864	desc1	0000000010000000	0	0	0	0	0	0	0	0	0.9005	0	0	0	0	0	0	0
chr12	6540577	desc1	0000000010000000	0	0	0	0	0	0	0	0	0.9005	0	0	0	0	0	0	0
chr12	6563680	desc1	0000000010000000	0	0	0	0	0	0	0	0	0.9005	0	0	0	0	0	0	0
chr12	6583161	desc1	0000000010000000	0	0	0	0	0	0	0	0	0.9005	0	0	0	0	0	0	0
chr12	6620861	desc1	0000000010000000	0	0	0	0	0	0	0	0	0.9005	0	0	0	0	0	0	0
chr12	66331443	desc1	0000000010000000	0	0	0	0	0	0	0	0	0.9005	0	0	0	0	0	0	0
chr12	67306251	desc1	0000000010000000	0	0	0	0	0	0	0	0	0.9005	0	0	0	0	0	0	0
chr12	6773935	desc1	0000000010000000	0	0	0	0	0	0	0	0	0.9005	0	0	0	0	0	0	0
chr12	6775318	desc1	0000000010000000	0	0	0	0	0	0	0	0	0.9005	0	0	0	0	0	0	0
chr12	6914043	desc1	0000000010000000	0	0	0	0	0	0	0	0	0.9005	0	0	0	0	0	0	0
chr12	6936412	desc1	0000000010000000	0	0	0	0	0	0	0	0	0.9005	0	0	0	0	0	0	0
chr12	6938766	desc1	0000000010000000	0	0	0	0	0	0	0	0	0.9005	0	0	0	0	0	0	0
chr12	69610079	desc1	0000000010000000	0	0	0	0	0	0	0	0	0.9005	0	0	0	0	0	0	0
chr12	69654989	desc1	0000000010000000	0	0	0	0	0	0	0	0	0.9005	0	0	0	0	0	0	0
chr12	69755578	desc1	0000000010000000	0	0	0	0	0	0	0	0	0.9005	0	0	0	0	0	0	0
chr12	69879086	desc1	0000000010000000	0	0	0	0	0	0	0	0	0.9005	0	0	0	0	0	0	0
chr12	70581119	desc1	0000000010000000	0	0	0	0	0	0	0	0	0.9005	0	0	0	0	0	0	0
chr12	70660943	desc1	0000000010000000	0	0	0	0	0	0	0	0	0.9005	0	0	0	0	0	0	0
chr12	7096668	desc1	0000000010000000	0	0	0	0	0	0	0	0	0.9005	0	0	0	0	0	0	0
chr12	71615206	desc1	0000000010000000	0	0	0	0	0	0	0	0	0.9005	0	0	0	0	0	0	0
chr12	7486502	desc1	0000000010000000	0	0	0	0	0	0	0	0	0.9005	0	0	0	0	0	0	0
chr12	7487673	desc1	0000000010000000	0	0	0	0	0	0	0	0	0.9005	0	0	0	0	0	0	0
chr12	75503934	desc1	0000000010000000	0	0	0	0	0	0	0	0	0.9005	0	0	0	0	0	0	0
chr12	75508299	desc1	0000000010000000	0	0	0	0	0	0	0	0	0.9005	0	0	0	0	0	0	0
chr12	76369781	desc1	0000000010000000	0	0	0	0	0	0	0	0	0.9005	0	0	0	0	0	0	0
chr12	76389772	desc1	0000000010000000	0	0	0	0	0	0	0	0	0.9005	0	0	0	0	0	0	0
chr12	76450869	desc1	0000000010000000	0	0	0	0	0	0	0	0	0.9005	0	0	0	0	0	0	0
chr12	78006931	desc1	0000000010000000	0	0	0	0	0	0	0	0	0.9005	0	0	0	0	0	0	0
chr12	80279151	desc1	0000000010000000	0	0	0	0	0	0	0	0	0.9005	0	0	0	0	0	0	0
chr12	81078154	desc1	0000000010000000	0	0	0	0	0	0	0	0	0.9005	0	0	0	0	0	0	0
chr12	81143156	desc1	0000000010000000	0	0	0	0	0	0	0	0	0.9005	0	0	0	0	0	0	0
chr12	82985977	desc1	0000000010000000	0	0	0	0	0	0	0	0	0.9005	0	0	0	0	0	0	0
chr12	84873219	desc1	0000000010000000	0	0	0	0	0	0	0	0	0.9005	0	0	0	0	0	0	0
chr12	84873274	desc1	0000000010000000	0	0	0	0	0	0	0	0	0.9005	0	0	0	0	0	0	0
chr12	8536154	desc1	0000000010000000	0	0	0	0	0	0	0	0	0.9005	0	0	0	0	0	0	0
chr12	88166397	desc1	0000000010000000	0	0	0	0	0	0	0	0	0.9005	0	0	0	0	0	0	0
chr12	8933300	desc1	0000000010000000	0	0	0	0	0	0	0	0	0.9005	0	0	0	0	0	0	0
chr12	89522917	desc1	0000000010000000	0	0	0	0	0	0	0	0	0.9005	0	0	0	0	0	0	0
chr12	9196377	desc1	0000000010000000	0	0	0	0	0	0	0	0	0.9005	0	0	0	0	0	0	0
chr12	92778092	desc1	0000000010000000	0	0	0	0	0	0	0	0	0.9005	0	0	0	0	0	0	0
chr12	930108	desc1	0000000010000000	0	0	0	0	0	0	0	0	0.9005	0	0	0	0	0	0	0
chr12	94149470	desc1	0000000010000000	0	0	0	0	0	0	0	0	0.9005	0	0	0	0	0	0	0
chr12	95521142	desc1	0000000010000000	0	0	0	0	0	0	0	0	0.9005	0	0	0	0	0	0	0
chr12	96223753	desc1	0000000010000000	0	0	0	0	0	0	0	0	0.9005	0	0	0	0	0	0	0
chr12	9844512	desc1	0000000010000000	0	0	0	0	0	0	0	0	0.9005	0	0	0	0	0	0	0
chr12	98533518	desc1	0000000010000000	0	0	0	0	0	0	0	0	0.9005	0	0	0	0	0	0	0
chr12	98595750	desc1	0000000010000000	0	0	0	0	0	0	0	0	0.9005	0	0	0	0	0	0	0
chr12	98699501	desc1	0000000010000000	0	0	0	0	0	0	0	0	0.9005	0	0	0	0	0	0	0
chr12	99648356	desc1	0000000010000000	0	0	0	0	0	0	0	0	0.9005	0	0	0	0	0	0	0
chr13	101062078	desc1	0000000010000000	0	0	0	0	0	0	0	0	0.9005	0	0	0	0	0	0	0
chr13	101104369	desc1	0000000010000000	0	0	0	0	0	0	0	0	0.9005	0	0	0	0	0	0	0
chr13	101124618	desc1	0000000010000000	0	0	0	0	0	0	0	0	0.9005	0	0	0	0	0	0	0
chr13	101378610	desc1	0000000010000000	0	0	0	0	0	0	0	0	0.9005	0	0	0	0	0	0	0
chr13	102749809	desc1	0000000010000000	0	0	0	0	0	0	0	0	0.9005	0	0	0	0	0	0	0
chr13	102862407	desc1	0000000010000000	0	0	0	0	0	0	0	0	0.9005	0	0	0	0	0	0	0
chr13	106494895	desc1	0000000010000000	0	0	0	0	0	0	0	0	0.9005	0	0	0	0	0	0	0
chr13	109785252	desc1	0000000010000000	0	0	0	0	0	0	0	0	0.9005	0	0	0	0	0	0	0
chr13	110169673	desc1	0000000010000000	0	0	0	0	0	0	0	0	0.9005	0	0	0	0	0	0	0
chr13	110615649	desc1	0000000010000000	0	0	0	0	0	0	0	0	0.9005	0	0	0	0	0	0	0
chr13	112398087	desc1	0000000010000000	0	0	0	0	0	0	0	0	0.9005	0	0	0	0	0	0	0
chr13	112810662	desc1	0000000010000000	0	0	0	0	0	0	0	0	0.9005	0	0	0	0	0	0	0
chr13	113254796	desc1	0000000010000000	0	0	0	0	0	0	0	0	0.9005	0	0	0	0	0	0	0
chr13	114323916	desc1	0000000010000000	0	0	0	0	0	0	0	0	0.9005	0	0	0	0	0	0	0
chr13	23615911	desc1	0000000010000000	0	0	0	0	0	0	0	0	0.9005	0	0	0	0	0	0	0
chr13	24316025	desc1	0000000010000000	0	0	0	0	0	0	0	0	0.9005	0	0	0	0	0	0	0
chr13	24899507	desc1	0000000010000000	0	0	0	0	0	0	0	0	0.9005	0	0	0	0	0	0	0
chr13	25769177	desc1	0000000010000000	0	0	0	0	0	0	0	0	0.9005	0	0	0	0	0	0	0
chr13	30463565	desc1	0000000010000000	0	0	0	0	0	0	0	0	0.9005	0	0	0	0	0	0	0
chr13	31777401	desc1	0000000010000000	0	0	0	0	0	0	0	0	0.9005	0	0	0	0	0	0	0
chr13	31791919	desc1	0000000010000000	0	0	0	0	0	0	0	0	0.9005	0	0	0	0	0	0	0
chr13	32179787	desc1	0000000010000000	0	0	0	0	0	0	0	0	0.9005	0	0	0	0	0	0	0
chr13	33016958	desc1	0000000010000000	0	0	0	0	0	0	0	0	0.9005	0	0	0	0	0	0	0
chr13	36335667	desc1	0000000010000000	0	0	0	0	0	0	0	0	0.9005	0	0	0	0	0	0	0
chr13	36437837	desc1	0000000010000000	0	0	0	0	0	0	0	0	0.9005	0	0	0	0	0	0	0
chr13	37024034	desc1	0000000010000000	0	0	0	0	0	0	0	0	0.9005	0	0	0	0	0	0	0
chr13	37045334	desc1	0000000010000000	0	0	0	0	0	0	0	0	0.9005	0	0	0	0	0	0	0
chr13	38692374	desc1	0000000010000000	0	0	0	0	0	0	0	0	0.9005	0	0	0	0	0	0	0
chr13	38856128	desc1	0000000010000000	0	0	0	0	0	0	0	0	0.9005	0	0	0	0	0	0	0
chr13	38876107	desc1	0000000010000000	0	0	0	0	0	0	0	0	0.9005	0	0	0	0	0	0	0
chr13	39012709	desc1	0000000010000000	0	0	0	0	0	0	0	0	0.9005	0	0	0	0	0	0	0
chr13	39014302	desc1	0000000010000000	0	0	0	0	0	0	0	0	0.9005	0	0	0	0	0	0	0
chr13	40560276	desc1	0000000010000000	0	0	0	0	0	0	0	0	0.9005	0	0	0	0	0	0	0
chr13	40758979	desc1	0000000010000000	0	0	0	0	0	0	0	0	0.9005	0	0	0	0	0	0	0
chr13	40809884	desc1	0000000010000000	0	0	0	0	0	0	0	0	0.9005	0	0	0	0	0	0	0
chr13	42155373	desc1	0000000010000000	0	0	0	0	0	0	0	0	0.9005	0	0	0	0	0	0	0
chr13	42178163	desc1	0000000010000000	0	0	0	0	0	0	0	0	0.9005	0	0	0	0	0	0	0
chr13	42302569	desc1	0000000010000000	0	0	0	0	0	0	0	0	0.9005	0	0	0	0	0	0	0
chr13	42606850	desc1	0000000010000000	0	0	0	0	0	0	0	0	0.9005	0	0	0	0	0	0	0
chr13	43882223	desc1	0000000010000000	0	0	0	0	0	0	0	0	0.9005	0	0	0	0	0	0	0
chr13	45486495	desc1	0000000010000000	0	0	0	0	0	0	0	0	0.9005	0	0	0	0	0	0	0
chr13	45783628	desc1	0000000010000000	0	0	0	0	0	0	0	0	0.9005	0	0	0	0	0	0	0
chr13	46042187	desc1	0000000010000000	0	0	0	0	0	0	0	0	0.9005	0	0	0	0	0	0	0
chr13	46146958	desc1	0000000010000000	0	0	0	0	0	0	0	0	0.9005	0	0	0	0	0	0	0
chr13	46345591	desc1	0000000010000000	0	0	0	0	0	0	0	0	0.9005	0	0	0	0	0	0	0
chr13	49175423	desc1	0000000010000000	0	0	0	0	0	0	0	0	0.9005	0	0	0	0	0	0	0
chr13	49350742	desc1	0000000010000000	0	0	0	0	0	0	0	0	0.9005	0	0	0	0	0	0	0
chr13	49928040	desc1	0000000010000000	0	0	0	0	0	0	0	0	0.9005	0	0	0	0	0	0	0
chr13	49928082	desc1	0000000010000000	0	0	0	0	0	0	0	0	0.9005	0	0	0	0	0	0	0
chr13	50015502	desc1	0000000010000000	0	0	0	0	0	0	0	0	0.9005	0	0	0	0	0	0	0
chr13	50947995	desc1	0000000010000000	0	0	0	0	0	0	0	0	0.9005	0	0	0	0	0	0	0
chr13	51374386	desc1	0000000010000000	0	0	0	0	0	0	0	0	0.9005	0	0	0	0	0	0	0
chr13	51383433	desc1	0000000010000000	0	0	0	0	0	0	0	0	0.9005	0	0	0	0	0	0	0
chr13	51395387	desc1	0000000010000000	0	0	0	0	0	0	0	0	0.9005	0	0	0	0	0	0	0
chr13	51799576	desc1	0000000010000000	0	0	0	0	0	0	0	0	0.9005	0	0	0	0	0	0	0
chr13	57632623	desc1	0000000010000000	0	0	0	0	0	0	0	0	0.9005	0	0	0	0	0	0	0
chr13	57633905	desc1	0000000010000000	0	0	0	0	0	0	0	0	0.9005	0	0	0	0	0	0	0
chr13	60467368	desc1	0000000010000000	0	0	0	0	0	0	0	0	0.9005	0	0	0	0	0	0	0
chr13	67225958	desc1	0000000010000000	0	0	0	0	0	0	0	0	0.9005	0	0	0	0	0	0	0
chr13	67227554	desc1	0000000010000000	0	0	0	0	0	0	0	0	0.9005	0	0	0	0	0	0	0
chr13	75590005	desc1	0000000010000000	0	0	0	0	0	0	0	0	0.9005	0	0	0	0	0	0	0
chr13	76885293	desc1	0000000010000000	0	0	0	0	0	0	0	0	0.9005	0	0	0	0	0	0	0
chr13	77093286	desc1	0000000010000000	0	0	0	0	0	0	0	0	0.9005	0	0	0	0	0	0	0
chr13	77206704	desc1	0000000010000000	0	0	0	0	0	0	0	0	0.9005	0	0	0	0	0	0	0
chr13	77233240	desc1	0000000010000000	0	0	0	0	0	0	0	0	0.9005	0	0	0	0	0	0	0
chr13	78616494	desc1	0000000010000000	0	0	0	0	0	0	0	0	0.9005	0	0	0	0	0	0	0
chr13	79366174	desc1	0000000010000000	0	0	0	0	0	0	0	0	0.9005	0	0	0	0	0	0	0
chr13	79366783	desc1	0000000010000000	0	0	0	0	0	0	0	0	0.9005	0	0	0	0	0	0	0
chr13	87676475	desc1	0000000010000000	0	0	0	0	0	0	0	0	0.9005	0	0	0	0	0	0	0
chr13	93830265	desc1	0000000010000000	0	0	0	0	0	0	0	0	0.9005	0	0	0	0	0	0	0
chr13	94576365	desc1	0000000010000000	0	0	0	0	0	0	0	0	0.9005	0	0	0	0	0	0	0
chr13	96832608	desc1	0000000010000000	0	0	0	0	0	0	0	0	0.9005	0	0	0	0	0	0	0
chr13	98395453	desc1	0000000010000000	0	0	0	0	0	0	0	0	0.9005	0	0	0	0	0	0	0
chr13	98721838	desc1	0000000010000000	0	0	0	0	0	0	0	0	0.9005	0	0	0	0	0	0	0
chr13	98807723	desc1	0000000010000000	0	0	0	0	0	0	0	0	0.9005	0	0	0	0	0	0	0
chr13	98863537	desc1	0000000010000000	0	0	0	0	0	0	0	0	0.9005	0	0	0	0	0	0	0
chr13	98883109	desc1	0000000010000000	0	0	0	0	0	0	0	0	0.9005	0	0	0	0	0	0	0
chr13	99340533	desc1	0000000010000000	0	0	0	0	0	0	0	0	0.9005	0	0	0	0	0	0	0
chr13	99517615	desc1	0000000010000000	0	0	0	0	0	0	0	0	0.9005	0	0	0	0	0	0	0
chr14	100149231	desc1	0000000010000000	0	0	0	0	0	0	0	0	0.9005	0	0	0	0	0	0	0
chr14	100882574	desc1	0000000010000000	0	0	0	0	0	0	0	0	0.9005	0	0	0	0	0	0	0
chr14	101831746	desc1	0000000010000000	0	0	0	0	0	0	0	0	0.9005	0	0	0	0	0	0	0
chr14	101901767	desc1	0000000010000000	0	0	0	0	0	0	0	0	0.9005	0	0	0	0	0	0	0
chr14	102001289	desc1	0000000010000000	0	0	0	0	0	0	0	0	0.9005	0	0	0	0	0	0	0
chr14	102010401	desc1	0000000010000000	0	0	0	0	0	0	0	0	0.9005	0	0	0	0	0	0	0
chr14	102027708	desc1	0000000010000000	0	0	0	0	0	0	0	0	0.9005	0	0	0	0	0	0	0
chr14	102209326	desc1	0000000010000000	0	0	0	0	0	0	0	0	0.9005	0	0	0	0	0	0	0
chr14	102209615	desc1	0000000010000000	0	0	0	0	0	0	0	0	0.9005	0	0	0	0	0	0	0
chr14	102497657	desc1	0000000010000000	0	0	0	0	0	0	0	0	0.9005	0	0	0	0	0	0	0
chr14	102721019	desc1	0000000010000000	0	0	0	0	0	0	0	0	0.9005	0	0	0	0	0	0	0
chr14	103466011	desc1	0000000010000000	0	0	0	0	0	0	0	0	0.9005	0	0	0	0	0	0	0
chr14	103561130	desc1	0000000010000000	0	0	0	0	0	0	0	0	0.9005	0	0	0	0	0	0	0
chr14	103740351	desc1	0000000010000000	0	0	0	0	0	0	0	0	0.9005	0	0	0	0	0	0	0
chr14	103757738	desc1	0000000010000000	0	0	0	0	0	0	0	0	0.9005	0	0	0	0	0	0	0
chr14	104701562	desc1	0000000010000000	0	0	0	0	0	0	0	0	0.9005	0	0	0	0	0	0	0
chr14	104755641	desc1	0000000010000000	0	0	0	0	0	0	0	0	0.9005	0	0	0	0	0	0	0
chr14	104884257	desc1	0000000010000000	0	0	0	0	0	0	0	0	0.9005	0	0	0	0	0	0	0
chr14	104893109	desc1	0000000010000000	0	0	0	0	0	0	0	0	0.9005	0	0	0	0	0	0	0
chr14	105011754	desc1	0000000010000000	0	0	0	0	0	0	0	0	0.9005	0	0	0	0	0	0	0
chr14	105173185	desc1	0000000010000000	0	0	0	0	0	0	0	0	0.9005	0	0	0	0	0	0	0
chr14	105369036	desc1	0000000010000000	0	0	0	0	0	0	0	0	0.9005	0	0	0	0	0	0	0
chr14	105469979	desc1	0000000010000000	0	0	0	0	0	0	0	0	0.9005	0	0	0	0	0	0	0
chr14	105488476	desc1	0000000010000000	0	0	0	0	0	0	0	0	0.9005	0	0	0	0	0	0	0
chr14	19828280	desc1	0000000010000000	0	0	0	0	0	0	0	0	0.9005	0	0	0	0	0	0	0
chr14	20014733	desc1	0000000010000000	0	0	0	0	0	0	0	0	0.9005	0	0	0	0	0	0	0
chr14	20295712	desc1	0000000010000000	0	0	0	0	0	0	0	0	0.9005	0	0	0	0	0	0	0
chr14	20377674	desc1	0000000010000000	0	0	0	0	0	0	0	0	0.9005	0	0	0	0	0	0	0
chr14	20459244	desc1	0000000010000000	0	0	0	0	0	0	0	0	0.9005	0	0	0	0	0	0	0
chr14	20699646	desc1	0000000010000000	0	0	0	0	0	0	0	0	0.9005	0	0	0	0	0	0	0
chr14	21019155	desc1	0000000010000000	0	0	0	0	0	0	0	0	0.9005	0	0	0	0	0	0	0
chr14	21393112	desc1	0000000010000000	0	0	0	0	0	0	0	0	0.9005	0	0	0	0	0	0	0
chr14	22928194	desc1	0000000010000000	0	0	0	0	0	0	0	0	0.9005	0	0	0	0	0	0	0
chr14	22987607	desc1	0000000010000000	0	0	0	0	0	0	0	0	0.9005	0	0	0	0	0	0	0
chr14	22987982	desc1	0000000010000000	0	0	0	0	0	0	0	0	0.9005	0	0	0	0	0	0	0
chr14	22996269	desc1	0000000010000000	0	0	0	0	0	0	0	0	0.9005	0	0	0	0	0	0	0
chr14	23080497	desc1	0000000010000000	0	0	0	0	0	0	0	0	0.9005	0	0	0	0	0	0	0
chr14	23523731	desc1	0000000010000000	0	0	0	0	0	0	0	0	0.9005	0	0	0	0	0	0	0
chr14	23576457	desc1	0000000010000000	0	0	0	0	0	0	0	0	0.9005	0	0	0	0	0	0	0
chr14	24066432	desc1	0000000010000000	0	0	0	0	0	0	0	0	0.9005	0	0	0	0	0	0	0
chr14	24099196	desc1	0000000010000000	0	0	0	0	0	0	0	0	0.9005	0	0	0	0	0	0	0
chr14	24118424	desc1	0000000010000000	0	0	0	0	0	0	0	0	0.9005	0	0	0	0	0	0	0
chr14	24132243	desc1	0000000010000000	0	0	0	0	0	0	0	0	0.9005	0	0	0	0	0	0	0
chr14	24270946	desc1	0000000010000000	0	0	0	0	0	0	0	0	0.9005	0	0	0	0	0	0	0
chr14	24292716	desc1	0000000010000000	0	0	0	0	0	0	0	0	0.9005	0	0	0	0	0	0	0
chr14	24373240	desc1	0000000010000000	0	0	0	0	0	0	0	0	0.9005	0	0	0	0	0	0	0
chr14	29632933	desc1	0000000010000000	0	0	0	0	0	0	0	0	0.9005	0	0	0	0	0	0	0
chr14	30589392	desc1	0000000010000000	0	0	0	0	0	0	0	0	0.9005	0	0	0	0	0	0	0
chr14	30886015	desc1	0000000010000000	0	0	0	0	0	0	0	0	0.9005	0	0	0	0	0	0	0
chr14	30902645	desc1	0000000010000000	0	0	0	0	0	0	0	0	0.9005	0	0	0	0	0	0	0
chr14	31846577	desc1	0000000010000000	0	0	0	0	0	0	0	0	0.9005	0	0	0	0	0	0	0
chr14	32822499	desc1	0000000010000000	0	0	0	0	0	0	0	0	0.9005	0	0	0	0	0	0	0
chr14	34435229	desc1	0000000010000000	0	0	0	0	0	0	0	0	0.9005	0	0	0	0	0	0	0
chr14	39320969	desc1	0000000010000000	0	0	0	0	0	0	0	0	0.9005	0	0	0	0	0	0	0
chr14	41887763	desc1	0000000010000000	0	0	0	0	0	0	0	0	0.9005	0	0	0	0	0	0	0
chr14	44960910	desc1	0000000010000000	0	0	0	0	0	0	0	0	0.9005	0	0	0	0	0	0	0
chr14	45109638	desc1	0000000010000000	0	0	0	0	0	0	0	0	0.9005	0	0	0	0	0	0	0
chr14	46920160	desc1	0000000010000000	0	0	0	0	0	0	0	0	0.9005	0	0	0	0	0	0	0
chr14	49683611	desc1	0000000010000000	0	0	0	0	0	0	0	0	0.9005	0	0	0	0	0	0	0
chr14	50005655	desc1	0000000010000000	0	0	0	0	0	0	0	0	0.9005	0	0	0	0	0	0	0
chr14	52027293	desc1	0000000010000000	0	0	0	0	0	0	0	0	0.9005	0	0	0	0	0	0	0
chr14	52268616	desc1	0000000010000000	0	0	0	0	0	0	0	0	0.9005	0	0	0	0	0	0	0
chr14	54775004	desc1	0000000010000000	0	0	0	0	0	0	0	0	0.9005	0	0	0	0	0	0	0
chr14	55440538	desc1	0000000010000000	0	0	0	0	0	0	0	0	0.9005	0	0	0	0	0	0	0
chr14	55679592	desc1	0000000010000000	0	0	0	0	0	0	0	0	0.9005	0	0	0	0	0	0	0
chr14	57210017	desc1	0000000010000000	0	0	0	0	0	0	0	0	0.9005	0	0	0	0	0	0	0
chr14	57235730	desc1	0000000010000000	0	0	0	0	0	0	0	0	0.9005	0	0	0	0	0	0	0
chr14	58257814	desc1	0000000010000000	0	0	0	0	0	0	0	0	0.9005	0	0	0	0	0	0	0
chr14	58492184	desc1	0000000010000000	0	0	0	0	0	0	0	0	0.9005	0	0	0	0	0	0	0
chr14	59967117	desc1	0000000010000000	0	0	0	0	0	0	0	0	0.9005	0	0	0	0	0	0	0
chr14	60811998	desc1	0000000010000000	0	0	0	0	0	0	0	0	0.9005	0	0	0	0	0	0	0
chr14	61449178	desc1	0000000010000000	0	0	0	0	0	0	0	0	0.9005	0	0	0	0	0	0	0
chr14	62081270	desc1	0000000010000000	0	0	0	0	0	0	0	0	0.9005	0	0	0	0	0	0	0
chr14	62707771	desc1	0000000010000000	0	0	0	0	0	0	0	0	0.9005	0	0	0	0	0	0	0
chr14	62708023	desc1	0000000010000000	0	0	0	0	0	0	0	0	0.9005	0	0	0	0	0	0	0
chr14	62950478	desc1	0000000010000000	0	0	0	0	0	0	0	0	0.9005	0	0	0	0	0	0	0
chr14	62981232	desc1	0000000010000000	0	0	0	0	0	0	0	0	0.9005	0	0	0	0	0	0	0
chr14	64234977	desc1	0000000010000000	0	0	0	0	0	0	0	0	0.9005	0	0	0	0	0	0	0
chr14	64415674	desc1	0000000010000000	0	0	0	0	0	0	0	0	0.9005	0	0	0	0	0	0	0
chr14	67376469	desc1	0000000010000000	0	0	0	0	0	0	0	0	0.9005	0	0	0	0	0	0	0
chr14	67585619	desc1	0000000010000000	0	0	0	0	0	0	0	0	0.9005	0	0	0	0	0	0	0
chr14	67600076	desc1	0000000010000000	0	0	0	0	0	0	0	0	0.9005	0	0	0	0	0	0	0
chr14	67620044	desc1	0000000010000000	0	0	0	0	0	0	0	0	0.9005	0	0	0	0	0	0	0
chr14	69054188	desc1	0000000010000000	0	0	0	0	0	0	0	0	0.9005	0	0	0	0	0	0	0
chr14	69380551	desc1	0000000010000000	0	0	0	0	0	0	0	0	0.9005	0	0	0	0	0	0	0
chr14	69526102	desc1	0000000010000000	0	0	0	0	0	0	0	0	0.9005	0	0	0	0	0	0	0
chr14	69658687	desc1	0000000010000000	0	0	0	0	0	0	0	0	0.9005	0	0	0	0	0	0	0
chr14	70049044	desc1	0000000010000000	0	0	0	0	0	0	0	0	0.9005	0	0	0	0	0	0	0
chr14	70168200	desc1	0000000010000000	0	0	0	0	0	0	0	0	0.9005	0	0	0	0	0	0	0
chr14	70978378	desc1	0000000010000000	0	0	0	0	0	0	0	0	0.9005	0	0	0	0	0	0	0
chr14	71089314	desc1	0000000010000000	0	0	0	0	0	0	0	0	0.9005	0	0	0	0	0	0	0
chr14	71671413	desc1	0000000010000000	0	0	0	0	0	0	0	0	0.9005	0	0	0	0	0	0	0
chr14	72547359	desc1	0000000010000000	0	0	0	0	0	0	0	0	0.9005	0	0	0	0	0	0	0
chr14	73253955	desc1	0000000010000000	0	0	0	0	0	0	0	0	0.9005	0	0	0	0	0	0	0
chr14	73355642	desc1	0000000010000000	0	0	0	0	0	0	0	0	0.9005	0	0	0	0	0	0	0
chr14	73595118	desc1	0000000010000000	0	0	0	0	0	0	0	0	0.9005	0	0	0	0	0	0	0
chr14	73595139	desc1	0000000010000000	0	0	0	0	0	0	0	0	0.9005	0	0	0	0	0	0	0
chr14	73955894	desc1	0000000010000000	0	0	0	0	0	0	0	0	0.9005	0	0	0	0	0	0	0
chr14	74049817	desc1	0000000010000000	0	0	0	0	0	0	0	0	0.9005	0	0	0	0	0	0	0
chr14	74586119	desc1	0000000010000000	0	0	0	0	0	0	0	0	0.9005	0	0	0	0	0	0	0
chr14	74611931	desc1	0000000010000000	0	0	0	0	0	0	0	0	0.9005	0	0	0	0	0	0	0
chr14	74907440	desc1	0000000010000000	0	0	0	0	0	0	0	0	0.9005	0	0	0	0	0	0	0
chr14	75546619	desc1	0000000010000000	0	0	0	0	0	0	0	0	0.9005	0	0	0	0	0	0	0
chr14	76082621	desc1	0000000010000000	0	0	0	0	0	0	0	0	0.9005	0	0	0	0	0	0	0
chr14	76195964	desc1	0000000010000000	0	0	0	0	0	0	0	0	0.9005	0	0	0	0	0	0	0
chr14	76776061	desc1	0000000010000000	0	0	0	0	0	0	0	0	0.9005	0	0	0	0	0	0	0
chr14	77249338	desc1	0000000010000000	0	0	0	0	0	0	0	0	0.9005	0	0	0	0	0	0	0
chr14	77251875	desc1	0000000010000000	0	0	0	0	0	0	0	0	0.9005	0	0	0	0	0	0	0
chr14	77270894	desc1	0000000010000000	0	0	0	0	0	0	0	0	0.9005	0	0	0	0	0	0	0
chr14	77444273	desc1	0000000010000000	0	0	0	0	0	0	0	0	0.9005	0	0	0	0	0	0	0
chr14	77475730	desc1	0000000010000000	0	0	0	0	0	0	0	0	0.9005	0	0	0	0	0	0	0
chr14	77570395	desc1	0000000010000000	0	0	0	0	0	0	0	0	0.9005	0	0	0	0	0	0	0
chr14	81143361	desc1	0000000010000000	0	0	0	0	0	0	0	0	0.9005	0	0	0	0	0	0	0
chr14	85622433	desc1	0000000010000000	0	0	0	0	0	0	0	0	0.9005	0	0	0	0	0	0	0
chr14	85623411	desc1	0000000010000000	0	0	0	0	0	0	0	0	0.9005	0	0	0	0	0	0	0
chr14	88469969	desc1	0000000010000000	0	0	0	0	0	0	0	0	0.9005	0	0	0	0	0	0	0
chr14	88602007	desc1	0000000010000000	0	0	0	0	0	0	0	0	0.9005	0	0	0	0	0	0	0
chr14	88638808	desc1	0000000010000000	0	0	0	0	0	0	0	0	0.9005	0	0	0	0	0	0	0
chr14	88665417	desc1	0000000010000000	0	0	0	0	0	0	0	0	0.9005	0	0	0	0	0	0	0
chr14	89963410	desc1	0000000010000000	0	0	0	0	0	0	0	0	0.9005	0	0	0	0	0	0	0
chr14	90272325	desc1	0000000010000000	0	0	0	0	0	0	0	0	0.9005	0	0	0	0	0	0	0
chr14	90786262	desc1	0000000010000000	0	0	0	0	0	0	0	0	0.9005	0	0	0	0	0	0	0
chr14	90875327	desc1	0000000010000000	0	0	0	0	0	0	0	0	0.9005	0	0	0	0	0	0	0
chr14	90890523	desc1	0000000010000000	0	0	0	0	0	0	0	0	0.9005	0	0	0	0	0	0	0
chr14	91272848	desc1	0000000010000000	0	0	0	0	0	0	0	0	0.9005	0	0	0	0	0	0	0
chr14	91462121	desc1	0000000010000000	0	0	0	0	0	0	0	0	0.9005	0	0	0	0	0	0	0
chr14	91947213	desc1	0000000010000000	0	0	0	0	0	0	0	0	0.9005	0	0	0	0	0	0	0
chr14	92005388	desc1	0000000010000000	0	0	0	0	0	0	0	0	0.9005	0	0	0	0	0	0	0
chr14	92025374	desc1	0000000010000000	0	0	0	0	0	0	0	0	0.9005	0	0	0	0	0	0	0
chr14	92958321	desc1	0000000010000000	0	0	0	0	0	0	0	0	0.9005	0	0	0	0	0	0	0
chr14	93294307	desc1	0000000010000000	0	0	0	0	0	0	0	0	0.9005	0	0	0	0	0	0	0
chr14	93937739	desc1	0000000010000000	0	0	0	0	0	0	0	0	0.9005	0	0	0	0	0	0	0
chr14	94079111	desc1	0000000010000000	0	0	0	0	0	0	0	0	0.9005	0	0	0	0	0	0	0
chr14	94568154	desc1	0000000010000000	0	0	0	0	0	0	0	0	0.9005	0	0	0	0	0	0	0
chr14	95095974	desc1	0000000010000000	0	0	0	0	0	0	0	0	0.9005	0	0	0	0	0	0	0
chr14	95116679	desc1	0000000010000000	0	0	0	0	0	0	0	0	0.9005	0	0	0	0	0	0	0
chr14	96264334	desc1	0000000010000000	0	0	0	0	0	0	0	0	0.9005	0	0	0	0	0	0	0
chr14	96264546	desc1	0000000010000000	0	0	0	0	0	0	0	0	0.9005	0	0	0	0	0	0	0
chr14	96478636	desc1	0000000010000000	0	0	0	0	0	0	0	0	0.9005	0	0	0	0	0	0	0
chr14	99175479	desc1	0000000010000000	0	0	0	0	0	0	0	0	0.9005	0	0	0	0	0	0	0
chr14	99400134	desc1	0000000010000000	0	0	0	0	0	0	0	0	0.9005	0	0	0	0	0	0	0
chr14	99700092	desc1	0000000010000000	0	0	0	0	0	0	0	0	0.9005	0	0	0	0	0	0	0
chr15	100924637	desc1	0000000010000000	0	0	0	0	0	0	0	0	0.9005	0	0	0	0	0	0	0
chr15	101027744	desc1	0000000010000000	0	0	0	0	0	0	0	0	0.9005	0	0	0	0	0	0	0
chr15	101177750	desc1	0000000010000000	0	0	0	0	0	0	0	0	0.9005	0	0	0	0	0	0	0
chr15	101384373	desc1	0000000010000000	0	0	0	0	0	0	0	0	0.9005	0	0	0	0	0	0	0
chr15	101393391	desc1	0000000010000000	0	0	0	0	0	0	0	0	0.9005	0	0	0	0	0	0	0
chr15	101701153	desc1	0000000010000000	0	0	0	0	0	0	0	0	0.9005	0	0	0	0	0	0	0
chr15	101818320	desc1	0000000010000000	0	0	0	0	0	0	0	0	0.9005	0	0	0	0	0	0	0
chr15	23363759	desc1	0000000010000000	0	0	0	0	0	0	0	0	0.9005	0	0	0	0	0	0	0
chr15	24677060	desc1	0000000010000000	0	0	0	0	0	0	0	0	0.9005	0	0	0	0	0	0	0
chr15	25679360	desc1	0000000010000000	0	0	0	0	0	0	0	0	0.9005	0	0	0	0	0	0	0
chr15	28274415	desc1	0000000010000000	0	0	0	0	0	0	0	0	0.9005	0	0	0	0	0	0	0
chr15	30090230	desc1	0000000010000000	0	0	0	0	0	0	0	0	0.9005	0	0	0	0	0	0	0
chr15	30408217	desc1	0000000010000000	0	0	0	0	0	0	0	0	0.9005	0	0	0	0	0	0	0
chr15	30925155	desc1	0000000010000000	0	0	0	0	0	0	0	0	0.9005	0	0	0	0	0	0	0
chr15	32101338	desc1	0000000010000000	0	0	0	0	0	0	0	0	0.9005	0	0	0	0	0	0	0
chr15	33584416	desc1	0000000010000000	0	0	0	0	0	0	0	0	0.9005	0	0	0	0	0	0	0
chr15	33748112	desc1	0000000010000000	0	0	0	0	0	0	0	0	0.9005	0	0	0	0	0	0	0
chr15	33818584	desc1	0000000010000000	0	0	0	0	0	0	0	0	0.9005	0	0	0	0	0	0	0
chr15	33831004	desc1	0000000010000000	0	0	0	0	0	0	0	0	0.9005	0	0	0	0	0	0	0
chr15	33843546	desc1	0000000010000000	0	0	0	0	0	0	0	0	0.9005	0	0	0	0	0	0	0
chr15	34900763	desc1	0000000010000000	0	0	0	0	0	0	0	0	0.9005	0	0	0	0	0	0	0
chr15	34944373	desc1	0000000010000000	0	0	0	0	0	0	0	0	0.9005	0	0	0	0	0	0	0
chr15	34982186	desc1	0000000010000000	0	0	0	0	0	0	0	0	0.9005	0	0	0	0	0	0	0
chr15	35538303	desc1	0000000010000000	0	0	0	0	0	0	0	0	0.9005	0	0	0	0	0	0	0
chr15	39583674	desc1	0000000010000000	0	0	0	0	0	0	0	0	0.9005	0	0	0	0	0	0	0
chr15	39584029	desc1	0000000010000000	0	0	0	0	0	0	0	0	0.9005	0	0	0	0	0	0	0
chr15	40282157	desc1	0000000010000000	0	0	0	0	0	0	0	0	0.9005	0	0	0	0	0	0	0
chr15	40363650	desc1	0000000010000000	0	0	0	0	0	0	0	0	0.9005	0	0	0	0	0	0	0
chr15	40407654	desc1	0000000010000000	0	0	0	0	0	0	0	0	0.9005	0	0	0	0	0	0	0
chr15	40407696	desc1	0000000010000000	0	0	0	0	0	0	0	0	0.9005	0	0	0	0	0	0	0
chr15	40573526	desc1	0000000010000000	0	0	0	0	0	0	0	0	0.9005	0	0	0	0	0	0	0
chr15	40815960	desc1	0000000010000000	0	0	0	0	0	0	0	0	0.9005	0	0	0	0	0	0	0
chr15	41071961	desc1	0000000010000000	0	0	0	0	0	0	0	0	0.9005	0	0	0	0	0	0	0
chr15	41475819	desc1	0000000010000000	0	0	0	0	0	0	0	0	0.9005	0	0	0	0	0	0	0
chr15	41508069	desc1	0000000010000000	0	0	0	0	0	0	0	0	0.9005	0	0	0	0	0	0	0
chr15	41522228	desc1	0000000010000000	0	0	0	0	0	0	0	0	0.9005	0	0	0	0	0	0	0
chr15	41696616	desc1	0000000010000000	0	0	0	0	0	0	0	0	0.9005	0	0	0	0	0	0	0
chr15	42348103	desc1	0000000010000000	0	0	0	0	0	0	0	0	0.9005	0	0	0	0	0	0	0
chr15	42548358	desc1	0000000010000000	0	0	0	0	0	0	0	0	0.9005	0	0	0	0	0	0	0
chr15	42682245	desc1	0000000010000000	0	0	0	0	0	0	0	0	0.9005	0	0	0	0	0	0	0
chr15	43184560	desc1	0000000010000000	0	0	0	0	0	0	0	0	0.9005	0	0	0	0	0	0	0
chr15	43233313	desc1	0000000010000000	0	0	0	0	0	0	0	0	0.9005	0	0	0	0	0	0	0
chr15	43328833	desc1	0000000010000000	0	0	0	0	0	0	0	0	0.9005	0	0	0	0	0	0	0
chr15	43526689	desc1	0000000010000000	0	0	0	0	0	0	0	0	0.9005	0	0	0	0	0	0	0
chr15	43609306	desc1	0000000010000000	0	0	0	0	0	0	0	0	0.9005	0	0	0	0	0	0	0
chr15	44648888	desc1	0000000010000000	0	0	0	0	0	0	0	0	0.9005	0	0	0	0	0	0	0
chr15	45104164	desc1	0000000010000000	0	0	0	0	0	0	0	0	0.9005	0	0	0	0	0	0	0
chr15	45117721	desc1	0000000010000000	0	0	0	0	0	0	0	0	0.9005	0	0	0	0	0	0	0
chr15	45135215	desc1	0000000010000000	0	0	0	0	0	0	0	0	0.9005	0	0	0	0	0	0	0
chr15	45147943	desc1	0000000010000000	0	0	0	0	0	0	0	0	0.9005	0	0	0	0	0	0	0
chr15	45151964	desc1	0000000010000000	0	0	0	0	0	0	0	0	0.9005	0	0	0	0	0	0	0
chr15	45199052	desc1	0000000010000000	0	0	0	0	0	0	0	0	0.9005	0	0	0	0	0	0	0
chr15	45262040	desc1	0000000010000000	0	0	0	0	0	0	0	0	0.9005	0	0	0	0	0	0	0
chr15	45432988	desc1	0000000010000000	0	0	0	0	0	0	0	0	0.9005	0	0	0	0	0	0	0
chr15	48291815	desc1	0000000010000000	0	0	0	0	0	0	0	0	0.9005	0	0	0	0	0	0	0
chr15	49027447	desc1	0000000010000000	0	0	0	0	0	0	0	0	0.9005	0	0	0	0	0	0	0
chr15	49916995	desc1	0000000010000000	0	0	0	0	0	0	0	0	0.9005	0	0	0	0	0	0	0
chr15	50252774	desc1	0000000010000000	0	0	0	0	0	0	0	0	0.9005	0	0	0	0	0	0	0
chr15	50643352	desc1	0000000010000000	0	0	0	0	0	0	0	0	0.9005	0	0	0	0	0	0	0
chr15	51537538	desc1	0000000010000000	0	0	0	0	0	0	0	0	0.9005	0	0	0	0	0	0	0
chr15	51724894	desc1	0000000010000000	0	0	0	0	0	0	0	0	0.9005	0	0	0	0	0	0	0
chr15	52184672	desc1	0000000010000000	0	0	0	0	0	0	0	0	0.9005	0	0	0	0	0	0	0
chr15	52196340	desc1	0000000010000000	0	0	0	0	0	0	0	0	0.9005	0	0	0	0	0	0	0
chr15	52319253	desc1	0000000010000000	0	0	0	0	0	0	0	0	0.9005	0	0	0	0	0	0	0
chr15	52584781	desc1	0000000010000000	0	0	0	0	0	0	0	0	0.9005	0	0	0	0	0	0	0
chr15	52789461	desc1	0000000010000000	0	0	0	0	0	0	0	0	0.9005	0	0	0	0	0	0	0
chr15	55360897	desc1	0000000010000000	0	0	0	0	0	0	0	0	0.9005	0	0	0	0	0	0	0
chr15	56446944	desc1	0000000010000000	0	0	0	0	0	0	0	0	0.9005	0	0	0	0	0	0	0
chr15	57639511	desc1	0000000010000000	0	0	0	0	0	0	0	0	0.9005	0	0	0	0	0	0	0
chr15	57712111	desc1	0000000010000000	0	0	0	0	0	0	0	0	0.9005	0	0	0	0	0	0	0
chr15	57963896	desc1	0000000010000000	0	0	0	0	0	0	0	0	0.9005	0	0	0	0	0	0	0
chr15	59163232	desc1	0000000010000000	0	0	0	0	0	0	0	0	0.9005	0	0	0	0	0	0	0
chr15	59163244	desc1	0000000010000000	0	0	0	0	0	0	0	0	0.9005	0	0	0	0	0	0	0
chr15	60511550	desc1	0000000010000000	0	0	0	0	0	0	0	0	0.9005	0	0	0	0	0	0	0
chr15	61981382	desc1	0000000010000000	0	0	0	0	0	0	0	0	0.9005	0	0	0	0	0	0	0
chr15	62835957	desc1	0000000010000000	0	0	0	0	0	0	0	0	0.9005	0	0	0	0	0	0	0
chr15	63062675	desc1	0000000010000000	0	0	0	0	0	0	0	0	0.9005	0	0	0	0	0	0	0
chr15	63129644	desc1	0000000010000000	0	0	0	0	0	0	0	0	0.9005	0	0	0	0	0	0	0
chr15	63669607	desc1	0000000010000000	0	0	0	0	0	0	0	0	0.9005	0	0	0	0	0	0	0
chr15	64180391	desc1	0000000010000000	0	0	0	0	0	0	0	0	0.9005	0	0	0	0	0	0	0
chr15	65099593	desc1	0000000010000000	0	0	0	0	0	0	0	0	0.9005	0	0	0	0	0	0	0
chr15	65206802	desc1	0000000010000000	0	0	0	0	0	0	0	0	0.9005	0	0	0	0	0	0	0
chr15	65607180	desc1	0000000010000000	0	0	0	0	0	0	0	0	0.9005	0	0	0	0	0	0	0
chr15	67261271	desc1	0000000010000000	0	0	0	0	0	0	0	0	0.9005	0	0	0	0	0	0	0
chr15	67827614	desc1	0000000010000000	0	0	0	0	0	0	0	0	0.9005	0	0	0	0	0	0	0
chr15	67830844	desc1	0000000010000000	0	0	0	0	0	0	0	0	0.9005	0	0	0	0	0	0	0
chr15	68214319	desc1	0000000010000000	0	0	0	0	0	0	0	0	0.9005	0	0	0	0	0	0	0
chr15	68315696	desc1	0000000010000000	0	0	0	0	0	0	0	0	0.9005	0	0	0	0	0	0	0
chr15	70056375	desc1	0000000010000000	0	0	0	0	0	0	0	0	0.9005	0	0	0	0	0	0	0
chr15	70936768	desc1	0000000010000000	0	0	0	0	0	0	0	0	0.9005	0	0	0	0	0	0	0
chr15	71008595	desc1	0000000010000000	0	0	0	0	0	0	0	0	0.9005	0	0	0	0	0	0	0
chr15	71879802	desc1	0000000010000000	0	0	0	0	0	0	0	0	0.9005	0	0	0	0	0	0	0
chr15	71978290	desc1	0000000010000000	0	0	0	0	0	0	0	0	0.9005	0	0	0	0	0	0	0
chr15	72287392	desc1	0000000010000000	0	0	0	0	0	0	0	0	0.9005	0	0	0	0	0	0	0
chr15	72474692	desc1	0000000010000000	0	0	0	0	0	0	0	0	0.9005	0	0	0	0	0	0	0
chr15	72724587	desc1	0000000010000000	0	0	0	0	0	0	0	0	0.9005	0	0	0	0	0	0	0
chr15	73325375	desc1	0000000010000000	0	0	0	0	0	0	0	0	0.9005	0	0	0	0	0	0	0
chr15	73367612	desc1	0000000010000000	0	0	0	0	0	0	0	0	0.9005	0	0	0	0	0	0	0
chr15	73886127	desc1	0000000010000000	0	0	0	0	0	0	0	0	0.9005	0	0	0	0	0	0	0
chr15	74044866	desc1	0000000010000000	0	0	0	0	0	0	0	0	0.9005	0	0	0	0	0	0	0
chr15	74826833	desc1	0000000010000000	0	0	0	0	0	0	0	0	0.9005	0	0	0	0	0	0	0
chr15	74851419	desc1	0000000010000000	0	0	0	0	0	0	0	0	0.9005	0	0	0	0	0	0	0
chr15	75206734	desc1	0000000010000000	0	0	0	0	0	0	0	0	0.9005	0	0	0	0	0	0	0
chr15	75621047	desc1	0000000010000000	0	0	0	0	0	0	0	0	0.9005	0	0	0	0	0	0	0
chr15	75640108	desc1	0000000010000000	0	0	0	0	0	0	0	0	0.9005	0	0	0	0	0	0	0
chr15	76765021	desc1	0000000010000000	0	0	0	0	0	0	0	0	0.9005	0	0	0	0	0	0	0
chr15	76931948	desc1	0000000010000000	0	0	0	0	0	0	0	0	0.9005	0	0	0	0	0	0	0
chr15	77180177	desc1	0000000010000000	0	0	0	0	0	0	0	0	0.9005	0	0	0	0	0	0	0
chr15	77615623	desc1	0000000010000000	0	0	0	0	0	0	0	0	0.9005	0	0	0	0	0	0	0
chr15	78054115	desc1	0000000010000000	0	0	0	0	0	0	0	0	0.9005	0	0	0	0	0	0	0
chr15	78098457	desc1	0000000010000000	0	0	0	0	0	0	0	0	0.9005	0	0	0	0	0	0	0
chr15	78173594	desc1	0000000010000000	0	0	0	0	0	0	0	0	0.9005	0	0	0	0	0	0	0
chr15	78283469	desc1	0000000010000000	0	0	0	0	0	0	0	0	0.9005	0	0	0	0	0	0	0
chr15	78588369	desc1	0000000010000000	0	0	0	0	0	0	0	0	0.9005	0	0	0	0	0	0	0
chr15	79456301	desc1	0000000010000000	0	0	0	0	0	0	0	0	0.9005	0	0	0	0	0	0	0
chr15	81003145	desc1	0000000010000000	0	0	0	0	0	0	0	0	0.9005	0	0	0	0	0	0	0
chr15	81306471	desc1	0000000010000000	0	0	0	0	0	0	0	0	0.9005	0	0	0	0	0	0	0
chr15	82219729	desc1	0000000010000000	0	0	0	0	0	0	0	0	0.9005	0	0	0	0	0	0	0
chr15	82547210	desc1	0000000010000000	0	0	0	0	0	0	0	0	0.9005	0	0	0	0	0	0	0
chr15	82557785	desc1	0000000010000000	0	0	0	0	0	0	0	0	0.9005	0	0	0	0	0	0	0
chr15	82849738	desc1	0000000010000000	0	0	0	0	0	0	0	0	0.9005	0	0	0	0	0	0	0
chr15	83030304	desc1	0000000010000000	0	0	0	0	0	0	0	0	0.9005	0	0	0	0	0	0	0
chr15	83258107	desc1	0000000010000000	0	0	0	0	0	0	0	0	0.9005	0	0	0	0	0	0	0
chr15	84784382	desc1	0000000010000000	0	0	0	0	0	0	0	0	0.9005	0	0	0	0	0	0	0
chr15	85639376	desc1	0000000010000000	0	0	0	0	0	0	0	0	0.9005	0	0	0	0	0	0	0
chr15	85735034	desc1	0000000010000000	0	0	0	0	0	0	0	0	0.9005	0	0	0	0	0	0	0
chr15	85736097	desc1	0000000010000000	0	0	0	0	0	0	0	0	0.9005	0	0	0	0	0	0	0
chr15	86279783	desc1	0000000010000000	0	0	0	0	0	0	0	0	0.9005	0	0	0	0	0	0	0
chr15	86546005	desc1	0000000010000000	0	0	0	0	0	0	0	0	0.9005	0	0	0	0	0	0	0
chr15	86674272	desc1	0000000010000000	0	0	0	0	0	0	0	0	0.9005	0	0	0	0	0	0	0
chr15	88857791	desc1	0000000010000000	0	0	0	0	0	0	0	0	0.9005	0	0	0	0	0	0	0
chr15	89325523	desc1	0000000010000000	0	0	0	0	0	0	0	0	0.9005	0	0	0	0	0	0	0
chr15	89665608	desc1	0000000010000000	0	0	0	0	0	0	0	0	0.9005	0	0	0	0	0	0	0
chr15	89733167	desc1	0000000010000000	0	0	0	0	0	0	0	0	0.9005	0	0	0	0	0	0	0
chr15	89777163	desc1	0000000010000000	0	0	0	0	0	0	0	0	0.9005	0	0	0	0	0	0	0
chr15	89797633	desc1	0000000010000000	0	0	0	0	0	0	0	0	0.9005	0	0	0	0	0	0	0
chr15	90219812	desc1	0000000010000000	0	0	0	0	0	0	0	0	0.9005	0	0	0	0	0	0	0
chr15	90439400	desc1	0000000010000000	0	0	0	0	0	0	0	0	0.9005	0	0	0	0	0	0	0
chr15	90456284	desc1	0000000010000000	0	0	0	0	0	0	0	0	0.9005	0	0	0	0	0	0	0
chr15	90482211	desc1	0000000010000000	0	0	0	0	0	0	0	0	0.9005	0	0	0	0	0	0	0
chr15	90760767	desc1	0000000010000000	0	0	0	0	0	0	0	0	0.9005	0	0	0	0	0	0	0
chr15	90881750	desc1	0000000010000000	0	0	0	0	0	0	0	0	0.9005	0	0	0	0	0	0	0
chr15	90932088	desc1	0000000010000000	0	0	0	0	0	0	0	0	0.9005	0	0	0	0	0	0	0
chr15	90960349	desc1	0000000010000000	0	0	0	0	0	0	0	0	0.9005	0	0	0	0	0	0	0
chr15	91006377	desc1	0000000010000000	0	0	0	0	0	0	0	0	0.9005	0	0	0	0	0	0	0
chr15	91252500	desc1	0000000010000000	0	0	0	0	0	0	0	0	0.9005	0	0	0	0	0	0	0
chr15	91668037	desc1	0000000010000000	0	0	0	0	0	0	0	0	0.9005	0	0	0	0	0	0	0
chr15	92126165	desc1	0000000010000000	0	0	0	0	0	0	0	0	0.9005	0	0	0	0	0	0	0
chr15	92147000	desc1	0000000010000000	0	0	0	0	0	0	0	0	0.9005	0	0	0	0	0	0	0
chr15	92430093	desc1	0000000010000000	0	0	0	0	0	0	0	0	0.9005	0	0	0	0	0	0	0
chr15	92444919	desc1	0000000010000000	0	0	0	0	0	0	0	0	0.9005	0	0	0	0	0	0	0
chr15	92979186	desc1	0000000010000000	0	0	0	0	0	0	0	0	0.9005	0	0	0	0	0	0	0
chr15	99221821	desc1	0000000010000000	0	0	0	0	0	0	0	0	0.9005	0	0	0	0	0	0	0
chr15	99729229	desc1	0000000010000000	0	0	0	0	0	0	0	0	0.9005	0	0	0	0	0	0	0
chr16	1078941	desc1	0000000010000000	0	0	0	0	0	0	0	0	0.9005	0	0	0	0	0	0	0
chr16	1079700	desc1	0000000010000000	0	0	0	0	0	0	0	0	0.9005	0	0	0	0	0	0	0
chr16	10898682	desc1	0000000010000000	0	0	0	0	0	0	0	0	0.9005	0	0	0	0	0	0	0
chr16	11166462	desc1	0000000010000000	0	0	0	0	0	0	0	0	0.9005	0	0	0	0	0	0	0
chr16	11691869	desc1	0000000010000000	0	0	0	0	0	0	0	0	0.9005	0	0	0	0	0	0	0
chr16	12042902	desc1	0000000010000000	0	0	0	0	0	0	0	0	0.9005	0	0	0	0	0	0	0
chr16	12704684	desc1	0000000010000000	0	0	0	0	0	0	0	0	0.9005	0	0	0	0	0	0	0
chr16	1342726	desc1	0000000010000000	0	0	0	0	0	0	0	0	0.9005	0	0	0	0	0	0	0
chr16	1352111	desc1	0000000010000000	0	0	0	0	0	0	0	0	0.9005	0	0	0	0	0	0	0
chr16	1361940	desc1	0000000010000000	0	0	0	0	0	0	0	0	0.9005	0	0	0	0	0	0	0
chr16	1362123	desc1	0000000010000000	0	0	0	0	0	0	0	0	0.9005	0	0	0	0	0	0	0
chr16	1385225	desc1	0000000010000000	0	0	0	0	0	0	0	0	0.9005	0	0	0	0	0	0	0
chr16	1439122	desc1	0000000010000000	0	0	0	0	0	0	0	0	0.9005	0	0	0	0	0	0	0
chr16	1524550	desc1	0000000010000000	0	0	0	0	0	0	0	0	0.9005	0	0	0	0	0	0	0
chr16	15753489	desc1	0000000010000000	0	0	0	0	0	0	0	0	0.9005	0	0	0	0	0	0	0
chr16	16009902	desc1	0000000010000000	0	0	0	0	0	0	0	0	0.9005	0	0	0	0	0	0	0
chr16	1614873	desc1	0000000010000000	0	0	0	0	0	0	0	0	0.9005	0	0	0	0	0	0	0
chr16	1772334	desc1	0000000010000000	0	0	0	0	0	0	0	0	0.9005	0	0	0	0	0	0	0
chr16	1778005	desc1	0000000010000000	0	0	0	0	0	0	0	0	0.9005	0	0	0	0	0	0	0
chr16	18812038	desc1	0000000010000000	0	0	0	0	0	0	0	0	0.9005	0	0	0	0	0	0	0
chr16	18849995	desc1	0000000010000000	0	0	0	0	0	0	0	0	0.9005	0	0	0	0	0	0	0
chr16	18879538	desc1	0000000010000000	0	0	0	0	0	0	0	0	0.9005	0	0	0	0	0	0	0
chr16	1941108	desc1	0000000010000000	0	0	0	0	0	0	0	0	0.9005	0	0	0	0	0	0	0
chr16	1945542	desc1	0000000010000000	0	0	0	0	0	0	0	0	0.9005	0	0	0	0	0	0	0
chr16	19479513	desc1	0000000010000000	0	0	0	0	0	0	0	0	0.9005	0	0	0	0	0	0	0
chr16	1950967	desc1	0000000010000000	0	0	0	0	0	0	0	0	0.9005	0	0	0	0	0	0	0
chr16	19536531	desc1	0000000010000000	0	0	0	0	0	0	0	0	0.9005	0	0	0	0	0	0	0
chr16	19548541	desc1	0000000010000000	0	0	0	0	0	0	0	0	0.9005	0	0	0	0	0	0	0
chr16	2009594	desc1	0000000010000000	0	0	0	0	0	0	0	0	0.9005	0	0	0	0	0	0	0
chr16	20540740	desc1	0000000010000000	0	0	0	0	0	0	0	0	0.9005	0	0	0	0	0	0	0
chr16	20669895	desc1	0000000010000000	0	0	0	0	0	0	0	0	0.9005	0	0	0	0	0	0	0
chr16	2079600	desc1	0000000010000000	0	0	0	0	0	0	0	0	0.9005	0	0	0	0	0	0	0
chr16	20802896	desc1	0000000010000000	0	0	0	0	0	0	0	0	0.9005	0	0	0	0	0	0	0
chr16	2088308	desc1	0000000010000000	0	0	0	0	0	0	0	0	0.9005	0	0	0	0	0	0	0
chr16	20975415	desc1	0000000010000000	0	0	0	0	0	0	0	0	0.9005	0	0	0	0	0	0	0
chr16	21019755	desc1	0000000010000000	0	0	0	0	0	0	0	0	0.9005	0	0	0	0	0	0	0
chr16	21051808	desc1	0000000010000000	0	0	0	0	0	0	0	0	0.9005	0	0	0	0	0	0	0
chr16	2110543	desc1	0000000010000000	0	0	0	0	0	0	0	0	0.9005	0	0	0	0	0	0	0
chr16	21125224	desc1	0000000010000000	0	0	0	0	0	0	0	0	0.9005	0	0	0	0	0	0	0
chr16	2178621	desc1	0000000010000000	0	0	0	0	0	0	0	0	0.9005	0	0	0	0	0	0	0
chr16	2179841	desc1	0000000010000000	0	0	0	0	0	0	0	0	0.9005	0	0	0	0	0	0	0
chr16	2209430	desc1	0000000010000000	0	0	0	0	0	0	0	0	0.9005	0	0	0	0	0	0	0
chr16	2232183	desc1	0000000010000000	0	0	0	0	0	0	0	0	0.9005	0	0	0	0	0	0	0
chr16	2233506	desc1	0000000010000000	0	0	0	0	0	0	0	0	0.9005	0	0	0	0	0	0	0
chr16	2234341	desc1	0000000010000000	0	0	0	0	0	0	0	0	0.9005	0	0	0	0	0	0	0
chr16	2297903	desc1	0000000010000000	0	0	0	0	0	0	0	0	0.9005	0	0	0	0	0	0	0
chr16	23068717	desc1	0000000010000000	0	0	0	0	0	0	0	0	0.9005	0	0	0	0	0	0	0
chr16	23679063	desc1	0000000010000000	0	0	0	0	0	0	0	0	0.9005	0	0	0	0	0	0	0
chr16	24361580	desc1	0000000010000000	0	0	0	0	0	0	0	0	0.9005	0	0	0	0	0	0	0
chr16	24559660	desc1	0000000010000000	0	0	0	0	0	0	0	0	0.9005	0	0	0	0	0	0	0
chr16	24567489	desc1	0000000010000000	0	0	0	0	0	0	0	0	0.9005	0	0	0	0	0	0	0
chr16	24818646	desc1	0000000010000000	0	0	0	0	0	0	0	0	0.9005	0	0	0	0	0	0	0
chr16	25217243	desc1	0000000010000000	0	0	0	0	0	0	0	0	0.9005	0	0	0	0	0	0	0
chr16	26136040	desc1	0000000010000000	0	0	0	0	0	0	0	0	0.9005	0	0	0	0	0	0	0
chr16	27507134	desc1	0000000010000000	0	0	0	0	0	0	0	0	0.9005	0	0	0	0	0	0	0
chr16	2777091	desc1	0000000010000000	0	0	0	0	0	0	0	0	0.9005	0	0	0	0	0	0	0
chr16	27776946	desc1	0000000010000000	0	0	0	0	0	0	0	0	0.9005	0	0	0	0	0	0	0
chr16	28169808	desc1	0000000010000000	0	0	0	0	0	0	0	0	0.9005	0	0	0	0	0	0	0
chr16	28495783	desc1	0000000010000000	0	0	0	0	0	0	0	0	0.9005	0	0	0	0	0	0	0
chr16	28834676	desc1	0000000010000000	0	0	0	0	0	0	0	0	0.9005	0	0	0	0	0	0	0
chr16	28937374	desc1	0000000010000000	0	0	0	0	0	0	0	0	0.9005	0	0	0	0	0	0	0
chr16	28937786	desc1	0000000010000000	0	0	0	0	0	0	0	0	0.9005	0	0	0	0	0	0	0
chr16	28982918	desc1	0000000010000000	0	0	0	0	0	0	0	0	0.9005	0	0	0	0	0	0	0
chr16	29813947	desc1	0000000010000000	0	0	0	0	0	0	0	0	0.9005	0	0	0	0	0	0	0
chr16	29841782	desc1	0000000010000000	0	0	0	0	0	0	0	0	0.9005	0	0	0	0	0	0	0
chr16	29994477	desc1	0000000010000000	0	0	0	0	0	0	0	0	0.9005	0	0	0	0	0	0	0
chr16	30009499	desc1	0000000010000000	0	0	0	0	0	0	0	0	0.9005	0	0	0	0	0	0	0
chr16	30088765	desc1	0000000010000000	0	0	0	0	0	0	0	0	0.9005	0	0	0	0	0	0	0
chr16	30089009	desc1	0000000010000000	0	0	0	0	0	0	0	0	0.9005	0	0	0	0	0	0	0
chr16	30187436	desc1	0000000010000000	0	0	0	0	0	0	0	0	0.9005	0	0	0	0	0	0	0
chr16	30358554	desc1	0000000010000000	0	0	0	0	0	0	0	0	0.9005	0	0	0	0	0	0	0
chr16	30513806	desc1	0000000010000000	0	0	0	0	0	0	0	0	0.9005	0	0	0	0	0	0	0
chr16	3058247	desc1	0000000010000000	0	0	0	0	0	0	0	0	0.9005	0	0	0	0	0	0	0
chr16	30604880	desc1	0000000010000000	0	0	0	0	0	0	0	0	0.9005	0	0	0	0	0	0	0
chr16	30712289	desc1	0000000010000000	0	0	0	0	0	0	0	0	0.9005	0	0	0	0	0	0	0
chr16	30753492	desc1	0000000010000000	0	0	0	0	0	0	0	0	0.9005	0	0	0	0	0	0	0
chr16	30763259	desc1	0000000010000000	0	0	0	0	0	0	0	0	0.9005	0	0	0	0	0	0	0
chr16	30902237	desc1	0000000010000000	0	0	0	0	0	0	0	0	0.9005	0	0	0	0	0	0	0
chr16	30927630	desc1	0000000010000000	0	0	0	0	0	0	0	0	0.9005	0	0	0	0	0	0	0
chr16	30942417	desc1	0000000010000000	0	0	0	0	0	0	0	0	0.9005	0	0	0	0	0	0	0
chr16	30953822	desc1	0000000010000000	0	0	0	0	0	0	0	0	0.9005	0	0	0	0	0	0	0
chr16	30961370	desc1	0000000010000000	0	0	0	0	0	0	0	0	0.9005	0	0	0	0	0	0	0
chr16	30964845	desc1	0000000010000000	0	0	0	0	0	0	0	0	0.9005	0	0	0	0	0	0	0
chr16	30986203	desc1	0000000010000000	0	0	0	0	0	0	0	0	0.9005	0	0	0	0	0	0	0
chr16	31039622	desc1	0000000010000000	0	0	0	0	0	0	0	0	0.9005	0	0	0	0	0	0	0
chr16	31077790	desc1	0000000010000000	0	0	0	0	0	0	0	0	0.9005	0	0	0	0	0	0	0
chr16	31094402	desc1	0000000010000000	0	0	0	0	0	0	0	0	0.9005	0	0	0	0	0	0	0
chr16	31111991	desc1	0000000010000000	0	0	0	0	0	0	0	0	0.9005	0	0	0	0	0	0	0
chr16	31434932	desc1	0000000010000000	0	0	0	0	0	0	0	0	0.9005	0	0	0	0	0	0	0
chr16	31436774	desc1	0000000010000000	0	0	0	0	0	0	0	0	0.9005	0	0	0	0	0	0	0
chr16	3204958	desc1	0000000010000000	0	0	0	0	0	0	0	0	0.9005	0	0	0	0	0	0	0
chr16	3254310	desc1	0000000010000000	0	0	0	0	0	0	0	0	0.9005	0	0	0	0	0	0	0
chr16	3284026	desc1	0000000010000000	0	0	0	0	0	0	0	0	0.9005	0	0	0	0	0	0	0
chr16	3383645	desc1	0000000010000000	0	0	0	0	0	0	0	0	0.9005	0	0	0	0	0	0	0
chr16	3390134	desc1	0000000010000000	0	0	0	0	0	0	0	0	0.9005	0	0	0	0	0	0	0
chr16	3404426	desc1	0000000010000000	0	0	0	0	0	0	0	0	0.9005	0	0	0	0	0	0	0
chr16	3508331	desc1	0000000010000000	0	0	0	0	0	0	0	0	0.9005	0	0	0	0	0	0	0
chr16	4416514	desc1	0000000010000000	0	0	0	0	0	0	0	0	0.9005	0	0	0	0	0	0	0
chr16	4599333	desc1	0000000010000000	0	0	0	0	0	0	0	0	0.9005	0	0	0	0	0	0	0
chr16	46973548	desc1	0000000010000000	0	0	0	0	0	0	0	0	0.9005	0	0	0	0	0	0	0
chr16	4698820	desc1	0000000010000000	0	0	0	0	0	0	0	0	0.9005	0	0	0	0	0	0	0
chr16	4752533	desc1	0000000010000000	0	0	0	0	0	0	0	0	0.9005	0	0	0	0	0	0	0
chr16	47649165	desc1	0000000010000000	0	0	0	0	0	0	0	0	0.9005	0	0	0	0	0	0	0
chr16	48121714	desc1	0000000010000000	0	0	0	0	0	0	0	0	0.9005	0	0	0	0	0	0	0
chr16	48216238	desc1	0000000010000000	0	0	0	0	0	0	0	0	0.9005	0	0	0	0	0	0	0
chr16	48334259	desc1	0000000010000000	0	0	0	0	0	0	0	0	0.9005	0	0	0	0	0	0	0
chr16	50033422	desc1	0000000010000000	0	0	0	0	0	0	0	0	0.9005	0	0	0	0	0	0	0
chr16	5058553	desc1	0000000010000000	0	0	0	0	0	0	0	0	0.9005	0	0	0	0	0	0	0
chr16	50754424	desc1	0000000010000000	0	0	0	0	0	0	0	0	0.9005	0	0	0	0	0	0	0
chr16	50777913	desc1	0000000010000000	0	0	0	0	0	0	0	0	0.9005	0	0	0	0	0	0	0
chr16	52446032	desc1	0000000010000000	0	0	0	0	0	0	0	0	0.9005	0	0	0	0	0	0	0
chr16	53242858	desc1	0000000010000000	0	0	0	0	0	0	0	0	0.9005	0	0	0	0	0	0	0
chr16	53306320	desc1	0000000010000000	0	0	0	0	0	0	0	0	0.9005	0	0	0	0	0	0	0
chr16	54932802	desc1	0000000010000000	0	0	0	0	0	0	0	0	0.9005	0	0	0	0	0	0	0
chr16	56502420	desc1	0000000010000000	0	0	0	0	0	0	0	0	0.9005	0	0	0	0	0	0	0
chr16	57029853	desc1	0000000010000000	0	0	0	0	0	0	0	0	0.9005	0	0	0	0	0	0	0
chr16	57070620	desc1	0000000010000000	0	0	0	0	0	0	0	0	0.9005	0	0	0	0	0	0	0
chr16	57074663	desc1	0000000010000000	0	0	0	0	0	0	0	0	0.9005	0	0	0	0	0	0	0
chr16	57469286	desc1	0000000010000000	0	0	0	0	0	0	0	0	0.9005	0	0	0	0	0	0	0
chr16	57771661	desc1	0000000010000000	0	0	0	0	0	0	0	0	0.9005	0	0	0	0	0	0	0
chr16	58504181	desc1	0000000010000000	0	0	0	0	0	0	0	0	0.9005	0	0	0	0	0	0	0
chr16	58549781	desc1	0000000010000000	0	0	0	0	0	0	0	0	0.9005	0	0	0	0	0	0	0
chr16	61655707	desc1	0000000010000000	0	0	0	0	0	0	0	0	0.9005	0	0	0	0	0	0	0
chr16	61825111	desc1	0000000010000000	0	0	0	0	0	0	0	0	0.9005	0	0	0	0	0	0	0
chr16	633021	desc1	0000000010000000	0	0	0	0	0	0	0	0	0.9005	0	0	0	0	0	0	0
chr16	636239	desc1	0000000010000000	0	0	0	0	0	0	0	0	0.9005	0	0	0	0	0	0	0
chr16	655805	desc1	0000000010000000	0	0	0	0	0	0	0	0	0.9005	0	0	0	0	0	0	0
chr16	662773	desc1	0000000010000000	0	0	0	0	0	0	0	0	0.9005	0	0	0	0	0	0	0
chr16	66939324	desc1	0000000010000000	0	0	0	0	0	0	0	0	0.9005	0	0	0	0	0	0	0
chr16	67149963	desc1	0000000010000000	0	0	0	0	0	0	0	0	0.9005	0	0	0	0	0	0	0
chr16	67162985	desc1	0000000010000000	0	0	0	0	0	0	0	0	0.9005	0	0	0	0	0	0	0
chr16	67163503	desc1	0000000010000000	0	0	0	0	0	0	0	0	0.9005	0	0	0	0	0	0	0
chr16	67163815	desc1	0000000010000000	0	0	0	0	0	0	0	0	0.9005	0	0	0	0	0	0	0
chr16	67174046	desc1	0000000010000000	0	0	0	0	0	0	0	0	0.9005	0	0	0	0	0	0	0
chr16	67189153	desc1	0000000010000000	0	0	0	0	0	0	0	0	0.9005	0	0	0	0	0	0	0
chr16	67202995	desc1	0000000010000000	0	0	0	0	0	0	0	0	0.9005	0	0	0	0	0	0	0
chr16	672178	desc1	0000000010000000	0	0	0	0	0	0	0	0	0.9005	0	0	0	0	0	0	0
chr16	67229040	desc1	0000000010000000	0	0	0	0	0	0	0	0	0.9005	0	0	0	0	0	0	0
chr16	67545411	desc1	0000000010000000	0	0	0	0	0	0	0	0	0.9005	0	0	0	0	0	0	0
chr16	67660402	desc1	0000000010000000	0	0	0	0	0	0	0	0	0.9005	0	0	0	0	0	0	0
chr16	67668375	desc1	0000000010000000	0	0	0	0	0	0	0	0	0.9005	0	0	0	0	0	0	0
chr16	67668460	desc1	0000000010000000	0	0	0	0	0	0	0	0	0.9005	0	0	0	0	0	0	0
chr16	67675316	desc1	0000000010000000	0	0	0	0	0	0	0	0	0.9005	0	0	0	0	0	0	0
chr16	67826206	desc1	0000000010000000	0	0	0	0	0	0	0	0	0.9005	0	0	0	0	0	0	0
chr16	67877640	desc1	0000000010000000	0	0	0	0	0	0	0	0	0.9005	0	0	0	0	0	0	0
chr16	67946615	desc1	0000000010000000	0	0	0	0	0	0	0	0	0.9005	0	0	0	0	0	0	0
chr16	685686	desc1	0000000010000000	0	0	0	0	0	0	0	0	0.9005	0	0	0	0	0	0	0
chr16	686113	desc1	0000000010000000	0	0	0	0	0	0	0	0	0.9005	0	0	0	0	0	0	0
chr16	68919145	desc1	0000000010000000	0	0	0	0	0	0	0	0	0.9005	0	0	0	0	0	0	0
chr16	69114610	desc1	0000000010000000	0	0	0	0	0	0	0	0	0.9005	0	0	0	0	0	0	0
chr16	69119138	desc1	0000000010000000	0	0	0	0	0	0	0	0	0.9005	0	0	0	0	0	0	0
chr16	69136882	desc1	0000000010000000	0	0	0	0	0	0	0	0	0.9005	0	0	0	0	0	0	0
chr16	69653363	desc1	0000000010000000	0	0	0	0	0	0	0	0	0.9005	0	0	0	0	0	0	0
chr16	69691981	desc1	0000000010000000	0	0	0	0	0	0	0	0	0.9005	0	0	0	0	0	0	0
chr16	69748308	desc1	0000000010000000	0	0	0	0	0	0	0	0	0.9005	0	0	0	0	0	0	0
chr16	70964890	desc1	0000000010000000	0	0	0	0	0	0	0	0	0.9005	0	0	0	0	0	0	0
chr16	71649517	desc1	0000000010000000	0	0	0	0	0	0	0	0	0.9005	0	0	0	0	0	0	0
chr16	72086731	desc1	0000000010000000	0	0	0	0	0	0	0	0	0.9005	0	0	0	0	0	0	0
chr16	72105610	desc1	0000000010000000	0	0	0	0	0	0	0	0	0.9005	0	0	0	0	0	0	0
chr16	72798375	desc1	0000000010000000	0	0	0	0	0	0	0	0	0.9005	0	0	0	0	0	0	0
chr16	72950827	desc1	0000000010000000	0	0	0	0	0	0	0	0	0.9005	0	0	0	0	0	0	0
chr16	74496643	desc1	0000000010000000	0	0	0	0	0	0	0	0	0.9005	0	0	0	0	0	0	0
chr16	799008	desc1	0000000010000000	0	0	0	0	0	0	0	0	0.9005	0	0	0	0	0	0	0
chr16	80620886	desc1	0000000010000000	0	0	0	0	0	0	0	0	0.9005	0	0	0	0	0	0	0
chr16	80685060	desc1	0000000010000000	0	0	0	0	0	0	0	0	0.9005	0	0	0	0	0	0	0
chr16	81956870	desc1	0000000010000000	0	0	0	0	0	0	0	0	0.9005	0	0	0	0	0	0	0
chr16	83899202	desc1	0000000010000000	0	0	0	0	0	0	0	0	0.9005	0	0	0	0	0	0	0
chr16	83981072	desc1	0000000010000000	0	0	0	0	0	0	0	0	0.9005	0	0	0	0	0	0	0
chr16	84155740	desc1	0000000010000000	0	0	0	0	0	0	0	0	0.9005	0	0	0	0	0	0	0
chr16	84181591	desc1	0000000010000000	0	0	0	0	0	0	0	0	0.9005	0	0	0	0	0	0	0
chr16	84236796	desc1	0000000010000000	0	0	0	0	0	0	0	0	0.9005	0	0	0	0	0	0	0
chr16	84368680	desc1	0000000010000000	0	0	0	0	0	0	0	0	0.9005	0	0	0	0	0	0	0
chr16	85099204	desc1	0000000010000000	0	0	0	0	0	0	0	0	0.9005	0	0	0	0	0	0	0
chr16	85661144	desc1	0000000010000000	0	0	0	0	0	0	0	0	0.9005	0	0	0	0	0	0	0
chr16	86567642	desc1	0000000010000000	0	0	0	0	0	0	0	0	0.9005	0	0	0	0	0	0	0
chr16	86579121	desc1	0000000010000000	0	0	0	0	0	0	0	0	0.9005	0	0	0	0	0	0	0
chr16	870049	desc1	0000000010000000	0	0	0	0	0	0	0	0	0.9005	0	0	0	0	0	0	0
chr16	87333895	desc1	0000000010000000	0	0	0	0	0	0	0	0	0.9005	0	0	0	0	0	0	0
chr16	87726798	desc1	0000000010000000	0	0	0	0	0	0	0	0	0.9005	0	0	0	0	0	0	0
chr16	8772820	desc1	0000000010000000	0	0	0	0	0	0	0	0	0.9005	0	0	0	0	0	0	0
chr16	87839812	desc1	0000000010000000	0	0	0	0	0	0	0	0	0.9005	0	0	0	0	0	0	0
chr16	88076653	desc1	0000000010000000	0	0	0	0	0	0	0	0	0.9005	0	0	0	0	0	0	0
chr16	8811078	desc1	0000000010000000	0	0	0	0	0	0	0	0	0.9005	0	0	0	0	0	0	0
chr16	88435617	desc1	0000000010000000	0	0	0	0	0	0	0	0	0.9005	0	0	0	0	0	0	0
chr16	88716606	desc1	0000000010000000	0	0	0	0	0	0	0	0	0.9005	0	0	0	0	0	0	0
chr16	88721665	desc1	0000000010000000	0	0	0	0	0	0	0	0	0.9005	0	0	0	0	0	0	0
chr16	88809471	desc1	0000000010000000	0	0	0	0	0	0	0	0	0.9005	0	0	0	0	0	0	0
chr16	88841936	desc1	0000000010000000	0	0	0	0	0	0	0	0	0.9005	0	0	0	0	0	0	0
chr16	89185313	desc1	0000000010000000	0	0	0	0	0	0	0	0	0.9005	0	0	0	0	0	0	0
chr16	89280993	desc1	0000000010000000	0	0	0	0	0	0	0	0	0.9005	0	0	0	0	0	0	0
chr16	89283812	desc1	0000000010000000	0	0	0	0	0	0	0	0	0.9005	0	0	0	0	0	0	0
chr16	89532607	desc1	0000000010000000	0	0	0	0	0	0	0	0	0.9005	0	0	0	0	0	0	0
chr16	89694586	desc1	0000000010000000	0	0	0	0	0	0	0	0	0.9005	0	0	0	0	0	0	0
chr16	89694601	desc1	0000000010000000	0	0	0	0	0	0	0	0	0.9005	0	0	0	0	0	0	0
chr16	89935569	desc1	0000000010000000	0	0	0	0	0	0	0	0	0.9005	0	0	0	0	0	0	0
chr16	89935769	desc1	0000000010000000	0	0	0	0	0	0	0	0	0.9005	0	0	0	0	0	0	0
chr16	89962102	desc1	0000000010000000	0	0	0	0	0	0	0	0	0.9005	0	0	0	0	0	0	0
chr16	90019814	desc1	0000000010000000	0	0	0	0	0	0	0	0	0.9005	0	0	0	0	0	0	0
chr16	9764001	desc1	0000000010000000	0	0	0	0	0	0	0	0	0.9005	0	0	0	0	0	0	0
chr17	10019882	desc1	0000000010000000	0	0	0	0	0	0	0	0	0.9005	0	0	0	0	0	0	0
chr17	10344110	desc1	0000000010000000	0	0	0	0	0	0	0	0	0.9005	0	0	0	0	0	0	0
chr17	10452245	desc1	0000000010000000	0	0	0	0	0	0	0	0	0.9005	0	0	0	0	0	0	0
chr17	10512147	desc1	0000000010000000	0	0	0	0	0	0	0	0	0.9005	0	0	0	0	0	0	0
chr17	10637936	desc1	0000000010000000	0	0	0	0	0	0	0	0	0.9005	0	0	0	0	0	0	0
chr17	11263374	desc1	0000000010000000	0	0	0	0	0	0	0	0	0.9005	0	0	0	0	0	0	0
chr17	11557998	desc1	0000000010000000	0	0	0	0	0	0	0	0	0.9005	0	0	0	0	0	0	0
chr17	11617429	desc1	0000000010000000	0	0	0	0	0	0	0	0	0.9005	0	0	0	0	0	0	0
chr17	11768550	desc1	0000000010000000	0	0	0	0	0	0	0	0	0.9005	0	0	0	0	0	0	0
chr17	11881273	desc1	0000000010000000	0	0	0	0	0	0	0	0	0.9005	0	0	0	0	0	0	0
chr17	12984625	desc1	0000000010000000	0	0	0	0	0	0	0	0	0.9005	0	0	0	0	0	0	0
chr17	13014497	desc1	0000000010000000	0	0	0	0	0	0	0	0	0.9005	0	0	0	0	0	0	0
chr17	1477581	desc1	0000000010000000	0	0	0	0	0	0	0	0	0.9005	0	0	0	0	0	0	0
chr17	1482499	desc1	0000000010000000	0	0	0	0	0	0	0	0	0.9005	0	0	0	0	0	0	0
chr17	15503058	desc1	0000000010000000	0	0	0	0	0	0	0	0	0.9005	0	0	0	0	0	0	0
chr17	15741941	desc1	0000000010000000	0	0	0	0	0	0	0	0	0.9005	0	0	0	0	0	0	0
chr17	1585964	desc1	0000000010000000	0	0	0	0	0	0	0	0	0.9005	0	0	0	0	0	0	0
chr17	1593215	desc1	0000000010000000	0	0	0	0	0	0	0	0	0.9005	0	0	0	0	0	0	0
chr17	16433693	desc1	0000000010000000	0	0	0	0	0	0	0	0	0.9005	0	0	0	0	0	0	0
chr17	16443674	desc1	0000000010000000	0	0	0	0	0	0	0	0	0.9005	0	0	0	0	0	0	0
chr17	16444083	desc1	0000000010000000	0	0	0	0	0	0	0	0	0.9005	0	0	0	0	0	0	0
chr17	16708866	desc1	0000000010000000	0	0	0	0	0	0	0	0	0.9005	0	0	0	0	0	0	0
chr17	1728028	desc1	0000000010000000	0	0	0	0	0	0	0	0	0.9005	0	0	0	0	0	0	0
chr17	17512527	desc1	0000000010000000	0	0	0	0	0	0	0	0	0.9005	0	0	0	0	0	0	0
chr17	17798286	desc1	0000000010000000	0	0	0	0	0	0	0	0	0.9005	0	0	0	0	0	0	0
chr17	1784462	desc1	0000000010000000	0	0	0	0	0	0	0	0	0.9005	0	0	0	0	0	0	0
chr17	17995048	desc1	0000000010000000	0	0	0	0	0	0	0	0	0.9005	0	0	0	0	0	0	0
chr17	18121000	desc1	0000000010000000	0	0	0	0	0	0	0	0	0.9005	0	0	0	0	0	0	0
chr17	18184250	desc1	0000000010000000	0	0	0	0	0	0	0	0	0.9005	0	0	0	0	0	0	0
chr17	18238524	desc1	0000000010000000	0	0	0	0	0	0	0	0	0.9005	0	0	0	0	0	0	0
chr17	18248840	desc1	0000000010000000	0	0	0	0	0	0	0	0	0.9005	0	0	0	0	0	0	0
chr17	18978200	desc1	0000000010000000	0	0	0	0	0	0	0	0	0.9005	0	0	0	0	0	0	0
chr17	19283124	desc1	0000000010000000	0	0	0	0	0	0	0	0	0.9005	0	0	0	0	0	0	0
chr17	19380728	desc1	0000000010000000	0	0	0	0	0	0	0	0	0.9005	0	0	0	0	0	0	0
chr17	19381502	desc1	0000000010000000	0	0	0	0	0	0	0	0	0.9005	0	0	0	0	0	0	0
chr17	19381948	desc1	0000000010000000	0	0	0	0	0	0	0	0	0.9005	0	0	0	0	0	0	0
chr17	19560225	desc1	0000000010000000	0	0	0	0	0	0	0	0	0.9005	0	0	0	0	0	0	0
chr17	20110508	desc1	0000000010000000	0	0	0	0	0	0	0	0	0.9005	0	0	0	0	0	0	0
chr17	20232230	desc1	0000000010000000	0	0	0	0	0	0	0	0	0.9005	0	0	0	0	0	0	0
chr17	2040291	desc1	0000000010000000	0	0	0	0	0	0	0	0	0.9005	0	0	0	0	0	0	0
chr17	2056842	desc1	0000000010000000	0	0	0	0	0	0	0	0	0.9005	0	0	0	0	0	0	0
chr17	2299131	desc1	0000000010000000	0	0	0	0	0	0	0	0	0.9005	0	0	0	0	0	0	0
chr17	2330514	desc1	0000000010000000	0	0	0	0	0	0	0	0	0.9005	0	0	0	0	0	0	0
chr17	2395004	desc1	0000000010000000	0	0	0	0	0	0	0	0	0.9005	0	0	0	0	0	0	0
chr17	2420020	desc1	0000000010000000	0	0	0	0	0	0	0	0	0.9005	0	0	0	0	0	0	0
chr17	28368668	desc1	0000000010000000	0	0	0	0	0	0	0	0	0.9005	0	0	0	0	0	0	0
chr17	28560164	desc1	0000000010000000	0	0	0	0	0	0	0	0	0.9005	0	0	0	0	0	0	0
chr17	28675425	desc1	0000000010000000	0	0	0	0	0	0	0	0	0.9005	0	0	0	0	0	0	0
chr17	28684847	desc1	0000000010000000	0	0	0	0	0	0	0	0	0.9005	0	0	0	0	0	0	0
chr17	28882634	desc1	0000000010000000	0	0	0	0	0	0	0	0	0.9005	0	0	0	0	0	0	0
chr17	28959835	desc1	0000000010000000	0	0	0	0	0	0	0	0	0.9005	0	0	0	0	0	0	0
chr17	28963982	desc1	0000000010000000	0	0	0	0	0	0	0	0	0.9005	0	0	0	0	0	0	0
chr17	29053489	desc1	0000000010000000	0	0	0	0	0	0	0	0	0.9005	0	0	0	0	0	0	0
chr17	29055078	desc1	0000000010000000	0	0	0	0	0	0	0	0	0.9005	0	0	0	0	0	0	0
chr17	29097843	desc1	0000000010000000	0	0	0	0	0	0	0	0	0.9005	0	0	0	0	0	0	0
chr17	29114994	desc1	0000000010000000	0	0	0	0	0	0	0	0	0.9005	0	0	0	0	0	0	0
chr17	29252189	desc1	0000000010000000	0	0	0	0	0	0	0	0	0.9005	0	0	0	0	0	0	0
chr17	2957758	desc1	0000000010000000	0	0	0	0	0	0	0	0	0.9005	0	0	0	0	0	0	0
chr17	29578351	desc1	0000000010000000	0	0	0	0	0	0	0	0	0.9005	0	0	0	0	0	0	0
chr17	29578751	desc1	0000000010000000	0	0	0	0	0	0	0	0	0.9005	0	0	0	0	0	0	0
chr17	29578763	desc1	0000000010000000	0	0	0	0	0	0	0	0	0.9005	0	0	0	0	0	0	0
chr17	29672044	desc1	0000000010000000	0	0	0	0	0	0	0	0	0.9005	0	0	0	0	0	0	0
chr17	30180934	desc1	0000000010000000	0	0	0	0	0	0	0	0	0.9005	0	0	0	0	0	0	0
chr17	30216128	desc1	0000000010000000	0	0	0	0	0	0	0	0	0.9005	0	0	0	0	0	0	0
chr17	30379563	desc1	0000000010000000	0	0	0	0	0	0	0	0	0.9005	0	0	0	0	0	0	0
chr17	30431829	desc1	0000000010000000	0	0	0	0	0	0	0	0	0.9005	0	0	0	0	0	0	0
chr17	30834438	desc1	0000000010000000	0	0	0	0	0	0	0	0	0.9005	0	0	0	0	0	0	0
chr17	30956295	desc1	0000000010000000	0	0	0	0	0	0	0	0	0.9005	0	0	0	0	0	0	0
chr17	31232827	desc1	0000000010000000	0	0	0	0	0	0	0	0	0.9005	0	0	0	0	0	0	0
chr17	31852968	desc1	0000000010000000	0	0	0	0	0	0	0	0	0.9005	0	0	0	0	0	0	0
chr17	31889389	desc1	0000000010000000	0	0	0	0	0	0	0	0	0.9005	0	0	0	0	0	0	0
chr17	3197964	desc1	0000000010000000	0	0	0	0	0	0	0	0	0.9005	0	0	0	0	0	0	0
chr17	32183216	desc1	0000000010000000	0	0	0	0	0	0	0	0	0.9005	0	0	0	0	0	0	0
chr17	32208126	desc1	0000000010000000	0	0	0	0	0	0	0	0	0.9005	0	0	0	0	0	0	0
chr17	32266293	desc1	0000000010000000	0	0	0	0	0	0	0	0	0.9005	0	0	0	0	0	0	0
chr17	32653890	desc1	0000000010000000	0	0	0	0	0	0	0	0	0.9005	0	0	0	0	0	0	0
chr17	3420641	desc1	0000000010000000	0	0	0	0	0	0	0	0	0.9005	0	0	0	0	0	0	0
chr17	34626489	desc1	0000000010000000	0	0	0	0	0	0	0	0	0.9005	0	0	0	0	0	0	0
chr17	35548783	desc1	0000000010000000	0	0	0	0	0	0	0	0	0.9005	0	0	0	0	0	0	0
chr17	35878561	desc1	0000000010000000	0	0	0	0	0	0	0	0	0.9005	0	0	0	0	0	0	0
chr17	36506995	desc1	0000000010000000	0	0	0	0	0	0	0	0	0.9005	0	0	0	0	0	0	0
chr17	3656761	desc1	0000000010000000	0	0	0	0	0	0	0	0	0.9005	0	0	0	0	0	0	0
chr17	36587012	desc1	0000000010000000	0	0	0	0	0	0	0	0	0.9005	0	0	0	0	0	0	0
chr17	37056656	desc1	0000000010000000	0	0	0	0	0	0	0	0	0.9005	0	0	0	0	0	0	0
chr17	37181235	desc1	0000000010000000	0	0	0	0	0	0	0	0	0.9005	0	0	0	0	0	0	0
chr17	38477760	desc1	0000000010000000	0	0	0	0	0	0	0	0	0.9005	0	0	0	0	0	0	0
chr17	38578776	desc1	0000000010000000	0	0	0	0	0	0	0	0	0.9005	0	0	0	0	0	0	0
chr17	38715813	desc1	0000000010000000	0	0	0	0	0	0	0	0	0.9005	0	0	0	0	0	0	0
chr17	38755891	desc1	0000000010000000	0	0	0	0	0	0	0	0	0.9005	0	0	0	0	0	0	0
chr17	38957218	desc1	0000000010000000	0	0	0	0	0	0	0	0	0.9005	0	0	0	0	0	0	0
chr17	39410080	desc1	0000000010000000	0	0	0	0	0	0	0	0	0.9005	0	0	0	0	0	0	0
chr17	3942712	desc1	0000000010000000	0	0	0	0	0	0	0	0	0.9005	0	0	0	0	0	0	0
chr17	39492890	desc1	0000000010000000	0	0	0	0	0	0	0	0	0.9005	0	0	0	0	0	0	0
chr17	39605966	desc1	0000000010000000	0	0	0	0	0	0	0	0	0.9005	0	0	0	0	0	0	0
chr17	39659102	desc1	0000000010000000	0	0	0	0	0	0	0	0	0.9005	0	0	0	0	0	0	0
chr17	39669950	desc1	0000000010000000	0	0	0	0	0	0	0	0	0.9005	0	0	0	0	0	0	0
chr17	39670108	desc1	0000000010000000	0	0	0	0	0	0	0	0	0.9005	0	0	0	0	0	0	0
chr17	39725710	desc1	0000000010000000	0	0	0	0	0	0	0	0	0.9005	0	0	0	0	0	0	0
chr17	39984326	desc1	0000000010000000	0	0	0	0	0	0	0	0	0.9005	0	0	0	0	0	0	0
chr17	40169614	desc1	0000000010000000	0	0	0	0	0	0	0	0	0.9005	0	0	0	0	0	0	0
chr17	4017490	desc1	0000000010000000	0	0	0	0	0	0	0	0	0.9005	0	0	0	0	0	0	0
chr17	40273808	desc1	0000000010000000	0	0	0	0	0	0	0	0	0.9005	0	0	0	0	0	0	0
chr17	40363729	desc1	0000000010000000	0	0	0	0	0	0	0	0	0.9005	0	0	0	0	0	0	0
chr17	40479677	desc1	0000000010000000	0	0	0	0	0	0	0	0	0.9005	0	0	0	0	0	0	0
chr17	40779698	desc1	0000000010000000	0	0	0	0	0	0	0	0	0.9005	0	0	0	0	0	0	0
chr17	40866948	desc1	0000000010000000	0	0	0	0	0	0	0	0	0.9005	0	0	0	0	0	0	0
chr17	40876447	desc1	0000000010000000	0	0	0	0	0	0	0	0	0.9005	0	0	0	0	0	0	0
chr17	413228	desc1	0000000010000000	0	0	0	0	0	0	0	0	0.9005	0	0	0	0	0	0	0
chr17	41424169	desc1	0000000010000000	0	0	0	0	0	0	0	0	0.9005	0	0	0	0	0	0	0
chr17	41610499	desc1	0000000010000000	0	0	0	0	0	0	0	0	0.9005	0	0	0	0	0	0	0
chr17	41818513	desc1	0000000010000000	0	0	0	0	0	0	0	0	0.9005	0	0	0	0	0	0	0
chr17	41819646	desc1	0000000010000000	0	0	0	0	0	0	0	0	0.9005	0	0	0	0	0	0	0
chr17	41819665	desc1	0000000010000000	0	0	0	0	0	0	0	0	0.9005	0	0	0	0	0	0	0
chr17	41847306	desc1	0000000010000000	0	0	0	0	0	0	0	0	0.9005	0	0	0	0	0	0	0
chr17	41935599	desc1	0000000010000000	0	0	0	0	0	0	0	0	0.9005	0	0	0	0	0	0	0
chr17	42028247	desc1	0000000010000000	0	0	0	0	0	0	0	0	0.9005	0	0	0	0	0	0	0
chr17	42163645	desc1	0000000010000000	0	0	0	0	0	0	0	0	0.9005	0	0	0	0	0	0	0
chr17	42218723	desc1	0000000010000000	0	0	0	0	0	0	0	0	0.9005	0	0	0	0	0	0	0
chr17	42232037	desc1	0000000010000000	0	0	0	0	0	0	0	0	0.9005	0	0	0	0	0	0	0
chr17	42305617	desc1	0000000010000000	0	0	0	0	0	0	0	0	0.9005	0	0	0	0	0	0	0
chr17	42554676	desc1	0000000010000000	0	0	0	0	0	0	0	0	0.9005	0	0	0	0	0	0	0
chr17	42609204	desc1	0000000010000000	0	0	0	0	0	0	0	0	0.9005	0	0	0	0	0	0	0
chr17	42680131	desc1	0000000010000000	0	0	0	0	0	0	0	0	0.9005	0	0	0	0	0	0	0
chr17	42684107	desc1	0000000010000000	0	0	0	0	0	0	0	0	0.9005	0	0	0	0	0	0	0
chr17	42782915	desc1	0000000010000000	0	0	0	0	0	0	0	0	0.9005	0	0	0	0	0	0	0
chr17	42805757	desc1	0000000010000000	0	0	0	0	0	0	0	0	0.9005	0	0	0	0	0	0	0
chr17	42851949	desc1	0000000010000000	0	0	0	0	0	0	0	0	0.9005	0	0	0	0	0	0	0
chr17	42991314	desc1	0000000010000000	0	0	0	0	0	0	0	0	0.9005	0	0	0	0	0	0	0
chr17	43067635	desc1	0000000010000000	0	0	0	0	0	0	0	0	0.9005	0	0	0	0	0	0	0
chr17	4446130	desc1	0000000010000000	0	0	0	0	0	0	0	0	0.9005	0	0	0	0	0	0	0
chr17	44911721	desc1	0000000010000000	0	0	0	0	0	0	0	0	0.9005	0	0	0	0	0	0	0
chr17	4532596	desc1	0000000010000000	0	0	0	0	0	0	0	0	0.9005	0	0	0	0	0	0	0
chr17	45829241	desc1	0000000010000000	0	0	0	0	0	0	0	0	0.9005	0	0	0	0	0	0	0
chr17	46014286	desc1	0000000010000000	0	0	0	0	0	0	0	0	0.9005	0	0	0	0	0	0	0
chr17	46171509	desc1	0000000010000000	0	0	0	0	0	0	0	0	0.9005	0	0	0	0	0	0	0
chr17	46713852	desc1	0000000010000000	0	0	0	0	0	0	0	0	0.9005	0	0	0	0	0	0	0
chr17	46728887	desc1	0000000010000000	0	0	0	0	0	0	0	0	0.9005	0	0	0	0	0	0	0
chr17	46768339	desc1	0000000010000000	0	0	0	0	0	0	0	0	0.9005	0	0	0	0	0	0	0
chr17	4742010	desc1	0000000010000000	0	0	0	0	0	0	0	0	0.9005	0	0	0	0	0	0	0
chr17	47710514	desc1	0000000010000000	0	0	0	0	0	0	0	0	0.9005	0	0	0	0	0	0	0
chr17	47820033	desc1	0000000010000000	0	0	0	0	0	0	0	0	0.9005	0	0	0	0	0	0	0
chr17	47832098	desc1	0000000010000000	0	0	0	0	0	0	0	0	0.9005	0	0	0	0	0	0	0
chr17	4798388	desc1	0000000010000000	0	0	0	0	0	0	0	0	0.9005	0	0	0	0	0	0	0
chr17	48544526	desc1	0000000010000000	0	0	0	0	0	0	0	0	0.9005	0	0	0	0	0	0	0
chr17	49164201	desc1	0000000010000000	0	0	0	0	0	0	0	0	0.9005	0	0	0	0	0	0	0
chr17	4952832	desc1	0000000010000000	0	0	0	0	0	0	0	0	0.9005	0	0	0	0	0	0	0
chr17	49619241	desc1	0000000010000000	0	0	0	0	0	0	0	0	0.9005	0	0	0	0	0	0	0
chr17	4980588	desc1	0000000010000000	0	0	0	0	0	0	0	0	0.9005	0	0	0	0	0	0	0
chr17	50114004	desc1	0000000010000000	0	0	0	0	0	0	0	0	0.9005	0	0	0	0	0	0	0
chr17	50117566	desc1	0000000010000000	0	0	0	0	0	0	0	0	0.9005	0	0	0	0	0	0	0
chr17	50380794	desc1	0000000010000000	0	0	0	0	0	0	0	0	0.9005	0	0	0	0	0	0	0
chr17	50479008	desc1	0000000010000000	0	0	0	0	0	0	0	0	0.9005	0	0	0	0	0	0	0
chr17	50592042	desc1	0000000010000000	0	0	0	0	0	0	0	0	0.9005	0	0	0	0	0	0	0
chr17	50658203	desc1	0000000010000000	0	0	0	0	0	0	0	0	0.9005	0	0	0	0	0	0	0
chr17	50669370	desc1	0000000010000000	0	0	0	0	0	0	0	0	0.9005	0	0	0	0	0	0	0
chr17	50676423	desc1	0000000010000000	0	0	0	0	0	0	0	0	0.9005	0	0	0	0	0	0	0
chr17	50676586	desc1	0000000010000000	0	0	0	0	0	0	0	0	0.9005	0	0	0	0	0	0	0
chr17	51180595	desc1	0000000010000000	0	0	0	0	0	0	0	0	0.9005	0	0	0	0	0	0	0
chr17	51260618	desc1	0000000010000000	0	0	0	0	0	0	0	0	0.9005	0	0	0	0	0	0	0
chr17	5144824	desc1	0000000010000000	0	0	0	0	0	0	0	0	0.9005	0	0	0	0	0	0	0
chr17	5362921	desc1	0000000010000000	0	0	0	0	0	0	0	0	0.9005	0	0	0	0	0	0	0
chr17	53824527	desc1	0000000010000000	0	0	0	0	0	0	0	0	0.9005	0	0	0	0	0	0	0
chr17	5388958	desc1	0000000010000000	0	0	0	0	0	0	0	0	0.9005	0	0	0	0	0	0	0
chr17	5405184	desc1	0000000010000000	0	0	0	0	0	0	0	0	0.9005	0	0	0	0	0	0	0
chr17	5408901	desc1	0000000010000000	0	0	0	0	0	0	0	0	0.9005	0	0	0	0	0	0	0
chr17	5444410	desc1	0000000010000000	0	0	0	0	0	0	0	0	0.9005	0	0	0	0	0	0	0
chr17	562689	desc1	0000000010000000	0	0	0	0	0	0	0	0	0.9005	0	0	0	0	0	0	0
chr17	57110060	desc1	0000000010000000	0	0	0	0	0	0	0	0	0.9005	0	0	0	0	0	0	0
chr17	57885232	desc1	0000000010000000	0	0	0	0	0	0	0	0	0.9005	0	0	0	0	0	0	0
chr17	58193423	desc1	0000000010000000	0	0	0	0	0	0	0	0	0.9005	0	0	0	0	0	0	0
chr17	58218683	desc1	0000000010000000	0	0	0	0	0	0	0	0	0.9005	0	0	0	0	0	0	0
chr17	58322760	desc1	0000000010000000	0	0	0	0	0	0	0	0	0.9005	0	0	0	0	0	0	0
chr17	59015754	desc1	0000000010000000	0	0	0	0	0	0	0	0	0.9005	0	0	0	0	0	0	0
chr17	59838396	desc1	0000000010000000	0	0	0	0	0	0	0	0	0.9005	0	0	0	0	0	0	0
chr17	59860349	desc1	0000000010000000	0	0	0	0	0	0	0	0	0.9005	0	0	0	0	0	0	0
chr17	59881111	desc1	0000000010000000	0	0	0	0	0	0	0	0	0.9005	0	0	0	0	0	0	0
chr17	60429374	desc1	0000000010000000	0	0	0	0	0	0	0	0	0.9005	0	0	0	0	0	0	0
chr17	6110782	desc1	0000000010000000	0	0	0	0	0	0	0	0	0.9005	0	0	0	0	0	0	0
chr17	61405577	desc1	0000000010000000	0	0	0	0	0	0	0	0	0.9005	0	0	0	0	0	0	0
chr17	61483152	desc1	0000000010000000	0	0	0	0	0	0	0	0	0.9005	0	0	0	0	0	0	0
chr17	61801428	desc1	0000000010000000	0	0	0	0	0	0	0	0	0.9005	0	0	0	0	0	0	0
chr17	61808627	desc1	0000000010000000	0	0	0	0	0	0	0	0	0.9005	0	0	0	0	0	0	0
chr17	61869969	desc1	0000000010000000	0	0	0	0	0	0	0	0	0.9005	0	0	0	0	0	0	0
chr17	62435240	desc1	0000000010000000	0	0	0	0	0	0	0	0	0.9005	0	0	0	0	0	0	0
chr17	62602129	desc1	0000000010000000	0	0	0	0	0	0	0	0	0.9005	0	0	0	0	0	0	0
chr17	62676484	desc1	0000000010000000	0	0	0	0	0	0	0	0	0.9005	0	0	0	0	0	0	0
chr17	62692392	desc1	0000000010000000	0	0	0	0	0	0	0	0	0.9005	0	0	0	0	0	0	0
chr17	63267836	desc1	0000000010000000	0	0	0	0	0	0	0	0	0.9005	0	0	0	0	0	0	0
chr17	63436071	desc1	0000000010000000	0	0	0	0	0	0	0	0	0.9005	0	0	0	0	0	0	0
chr17	63491016	desc1	0000000010000000	0	0	0	0	0	0	0	0	0.9005	0	0	0	0	0	0	0
chr17	63692265	desc1	0000000010000000	0	0	0	0	0	0	0	0	0.9005	0	0	0	0	0	0	0
chr17	63692420	desc1	0000000010000000	0	0	0	0	0	0	0	0	0.9005	0	0	0	0	0	0	0
chr17	63704479	desc1	0000000010000000	0	0	0	0	0	0	0	0	0.9005	0	0	0	0	0	0	0
chr17	63704495	desc1	0000000010000000	0	0	0	0	0	0	0	0	0.9005	0	0	0	0	0	0	0
chr17	63764132	desc1	0000000010000000	0	0	0	0	0	0	0	0	0.9005	0	0	0	0	0	0	0
chr17	63831209	desc1	0000000010000000	0	0	0	0	0	0	0	0	0.9005	0	0	0	0	0	0	0
chr17	63831772	desc1	0000000010000000	0	0	0	0	0	0	0	0	0.9005	0	0	0	0	0	0	0
chr17	63833309	desc1	0000000010000000	0	0	0	0	0	0	0	0	0.9005	0	0	0	0	0	0	0
chr17	63930371	desc1	0000000010000000	0	0	0	0	0	0	0	0	0.9005	0	0	0	0	0	0	0
chr17	64003931	desc1	0000000010000000	0	0	0	0	0	0	0	0	0.9005	0	0	0	0	0	0	0
chr17	6478572	desc1	0000000010000000	0	0	0	0	0	0	0	0	0.9005	0	0	0	0	0	0	0
chr17	6693052	desc1	0000000010000000	0	0	0	0	0	0	0	0	0.9005	0	0	0	0	0	0	0
chr17	67018273	desc1	0000000010000000	0	0	0	0	0	0	0	0	0.9005	0	0	0	0	0	0	0
chr17	67692871	desc1	0000000010000000	0	0	0	0	0	0	0	0	0.9005	0	0	0	0	0	0	0
chr17	6779902	desc1	0000000010000000	0	0	0	0	0	0	0	0	0.9005	0	0	0	0	0	0	0
chr17	67929381	desc1	0000000010000000	0	0	0	0	0	0	0	0	0.9005	0	0	0	0	0	0	0
chr17	67945660	desc1	0000000010000000	0	0	0	0	0	0	0	0	0.9005	0	0	0	0	0	0	0
chr17	68043269	desc1	0000000010000000	0	0	0	0	0	0	0	0	0.9005	0	0	0	0	0	0	0
chr17	68250929	desc1	0000000010000000	0	0	0	0	0	0	0	0	0.9005	0	0	0	0	0	0	0
chr17	68256907	desc1	0000000010000000	0	0	0	0	0	0	0	0	0.9005	0	0	0	0	0	0	0
chr17	68885134	desc1	0000000010000000	0	0	0	0	0	0	0	0	0.9005	0	0	0	0	0	0	0
chr17	69113288	desc1	0000000010000000	0	0	0	0	0	0	0	0	0.9005	0	0	0	0	0	0	0
chr17	69260370	desc1	0000000010000000	0	0	0	0	0	0	0	0	0.9005	0	0	0	0	0	0	0
chr17	7222678	desc1	0000000010000000	0	0	0	0	0	0	0	0	0.9005	0	0	0	0	0	0	0
chr17	7247297	desc1	0000000010000000	0	0	0	0	0	0	0	0	0.9005	0	0	0	0	0	0	0
chr17	7289682	desc1	0000000010000000	0	0	0	0	0	0	0	0	0.9005	0	0	0	0	0	0	0
chr17	73197346	desc1	0000000010000000	0	0	0	0	0	0	0	0	0.9005	0	0	0	0	0	0	0
chr17	74742295	desc1	0000000010000000	0	0	0	0	0	0	0	0	0.9005	0	0	0	0	0	0	0
chr17	74749219	desc1	0000000010000000	0	0	0	0	0	0	0	0	0.9005	0	0	0	0	0	0	0
chr17	74835933	desc1	0000000010000000	0	0	0	0	0	0	0	0	0.9005	0	0	0	0	0	0	0
chr17	74963017	desc1	0000000010000000	0	0	0	0	0	0	0	0	0.9005	0	0	0	0	0	0	0
chr17	75039023	desc1	0000000010000000	0	0	0	0	0	0	0	0	0.9005	0	0	0	0	0	0	0
chr17	75093691	desc1	0000000010000000	0	0	0	0	0	0	0	0	0.9005	0	0	0	0	0	0	0
chr17	75706027	desc1	0000000010000000	0	0	0	0	0	0	0	0	0.9005	0	0	0	0	0	0	0
chr17	75835425	desc1	0000000010000000	0	0	0	0	0	0	0	0	0.9005	0	0	0	0	0	0	0
chr17	75848584	desc1	0000000010000000	0	0	0	0	0	0	0	0	0.9005	0	0	0	0	0	0	0
chr17	7589625	desc1	0000000010000000	0	0	0	0	0	0	0	0	0.9005	0	0	0	0	0	0	0
chr17	7592355	desc1	0000000010000000	0	0	0	0	0	0	0	0	0.9005	0	0	0	0	0	0	0
chr17	75926109	desc1	0000000010000000	0	0	0	0	0	0	0	0	0.9005	0	0	0	0	0	0	0
chr17	75949324	desc1	0000000010000000	0	0	0	0	0	0	0	0	0.9005	0	0	0	0	0	0	0
chr17	75955682	desc1	0000000010000000	0	0	0	0	0	0	0	0	0.9005	0	0	0	0	0	0	0
chr17	76005344	desc1	0000000010000000	0	0	0	0	0	0	0	0	0.9005	0	0	0	0	0	0	0
chr17	76082555	desc1	0000000010000000	0	0	0	0	0	0	0	0	0.9005	0	0	0	0	0	0	0
chr17	7626606	desc1	0000000010000000	0	0	0	0	0	0	0	0	0.9005	0	0	0	0	0	0	0
chr17	76307478	desc1	0000000010000000	0	0	0	0	0	0	0	0	0.9005	0	0	0	0	0	0	0
chr17	76353538	desc1	0000000010000000	0	0	0	0	0	0	0	0	0.9005	0	0	0	0	0	0	0
chr17	76472714	desc1	0000000010000000	0	0	0	0	0	0	0	0	0.9005	0	0	0	0	0	0	0
chr17	76473270	desc1	0000000010000000	0	0	0	0	0	0	0	0	0.9005	0	0	0	0	0	0	0
chr17	76479231	desc1	0000000010000000	0	0	0	0	0	0	0	0	0.9005	0	0	0	0	0	0	0
chr17	7670703	desc1	0000000010000000	0	0	0	0	0	0	0	0	0.9005	0	0	0	0	0	0	0
chr17	76726381	desc1	0000000010000000	0	0	0	0	0	0	0	0	0.9005	0	0	0	0	0	0	0
chr17	7739880	desc1	0000000010000000	0	0	0	0	0	0	0	0	0.9005	0	0	0	0	0	0	0
chr17	7766436	desc1	0000000010000000	0	0	0	0	0	0	0	0	0.9005	0	0	0	0	0	0	0
chr17	7786245	desc1	0000000010000000	0	0	0	0	0	0	0	0	0.9005	0	0	0	0	0	0	0
chr17	7786673	desc1	0000000010000000	0	0	0	0	0	0	0	0	0.9005	0	0	0	0	0	0	0
chr17	7787963	desc1	0000000010000000	0	0	0	0	0	0	0	0	0.9005	0	0	0	0	0	0	0
chr17	78104628	desc1	0000000010000000	0	0	0	0	0	0	0	0	0.9005	0	0	0	0	0	0	0
chr17	78117817	desc1	0000000010000000	0	0	0	0	0	0	0	0	0.9005	0	0	0	0	0	0	0
chr17	78171843	desc1	0000000010000000	0	0	0	0	0	0	0	0	0.9005	0	0	0	0	0	0	0
chr17	78461621	desc1	0000000010000000	0	0	0	0	0	0	0	0	0.9005	0	0	0	0	0	0	0
chr17	7846190	desc1	0000000010000000	0	0	0	0	0	0	0	0	0.9005	0	0	0	0	0	0	0
chr17	78501298	desc1	0000000010000000	0	0	0	0	0	0	0	0	0.9005	0	0	0	0	0	0	0
chr17	78506763	desc1	0000000010000000	0	0	0	0	0	0	0	0	0.9005	0	0	0	0	0	0	0
chr17	78514821	desc1	0000000010000000	0	0	0	0	0	0	0	0	0.9005	0	0	0	0	0	0	0
chr17	78561714	desc1	0000000010000000	0	0	0	0	0	0	0	0	0.9005	0	0	0	0	0	0	0
chr17	7858241	desc1	0000000010000000	0	0	0	0	0	0	0	0	0.9005	0	0	0	0	0	0	0
chr17	78696005	desc1	0000000010000000	0	0	0	0	0	0	0	0	0.9005	0	0	0	0	0	0	0
chr17	78972665	desc1	0000000010000000	0	0	0	0	0	0	0	0	0.9005	0	0	0	0	0	0	0
chr17	7898562	desc1	0000000010000000	0	0	0	0	0	0	0	0	0.9005	0	0	0	0	0	0	0
chr17	78997555	desc1	0000000010000000	0	0	0	0	0	0	0	0	0.9005	0	0	0	0	0	0	0
chr17	7907467	desc1	0000000010000000	0	0	0	0	0	0	0	0	0.9005	0	0	0	0	0	0	0
chr17	79115510	desc1	0000000010000000	0	0	0	0	0	0	0	0	0.9005	0	0	0	0	0	0	0
chr17	7931049	desc1	0000000010000000	0	0	0	0	0	0	0	0	0.9005	0	0	0	0	0	0	0
chr17	7936416	desc1	0000000010000000	0	0	0	0	0	0	0	0	0.9005	0	0	0	0	0	0	0
chr17	79731177	desc1	0000000010000000	0	0	0	0	0	0	0	0	0.9005	0	0	0	0	0	0	0
chr17	80050078	desc1	0000000010000000	0	0	0	0	0	0	0	0	0.9005	0	0	0	0	0	0	0
chr17	80107691	desc1	0000000010000000	0	0	0	0	0	0	0	0	0.9005	0	0	0	0	0	0	0
chr17	80182652	desc1	0000000010000000	0	0	0	0	0	0	0	0	0.9005	0	0	0	0	0	0	0
chr17	80183912	desc1	0000000010000000	0	0	0	0	0	0	0	0	0.9005	0	0	0	0	0	0	0
chr17	80236935	desc1	0000000010000000	0	0	0	0	0	0	0	0	0.9005	0	0	0	0	0	0	0
chr17	8045312	desc1	0000000010000000	0	0	0	0	0	0	0	0	0.9005	0	0	0	0	0	0	0
chr17	81110919	desc1	0000000010000000	0	0	0	0	0	0	0	0	0.9005	0	0	0	0	0	0	0
chr17	81121687	desc1	0000000010000000	0	0	0	0	0	0	0	0	0.9005	0	0	0	0	0	0	0
chr17	81131106	desc1	0000000010000000	0	0	0	0	0	0	0	0	0.9005	0	0	0	0	0	0	0
chr17	81190960	desc1	0000000010000000	0	0	0	0	0	0	0	0	0.9005	0	0	0	0	0	0	0
chr17	81245819	desc1	0000000010000000	0	0	0	0	0	0	0	0	0.9005	0	0	0	0	0	0	0
chr17	81277122	desc1	0000000010000000	0	0	0	0	0	0	0	0	0.9005	0	0	0	0	0	0	0
chr17	8143444	desc1	0000000010000000	0	0	0	0	0	0	0	0	0.9005	0	0	0	0	0	0	0
chr17	81459069	desc1	0000000010000000	0	0	0	0	0	0	0	0	0.9005	0	0	0	0	0	0	0
chr17	81462961	desc1	0000000010000000	0	0	0	0	0	0	0	0	0.9005	0	0	0	0	0	0	0
chr17	81512353	desc1	0000000010000000	0	0	0	0	0	0	0	0	0.9005	0	0	0	0	0	0	0
chr17	81536581	desc1	0000000010000000	0	0	0	0	0	0	0	0	0.9005	0	0	0	0	0	0	0
chr17	81665500	desc1	0000000010000000	0	0	0	0	0	0	0	0	0.9005	0	0	0	0	0	0	0
chr17	81811328	desc1	0000000010000000	0	0	0	0	0	0	0	0	0.9005	0	0	0	0	0	0	0
chr17	81813627	desc1	0000000010000000	0	0	0	0	0	0	0	0	0.9005	0	0	0	0	0	0	0
chr17	81844083	desc1	0000000010000000	0	0	0	0	0	0	0	0	0.9005	0	0	0	0	0	0	0
chr17	81933231	desc1	0000000010000000	0	0	0	0	0	0	0	0	0.9005	0	0	0	0	0	0	0
chr17	81934937	desc1	0000000010000000	0	0	0	0	0	0	0	0	0.9005	0	0	0	0	0	0	0
chr17	81940933	desc1	0000000010000000	0	0	0	0	0	0	0	0	0.9005	0	0	0	0	0	0	0
chr17	81941714	desc1	0000000010000000	0	0	0	0	0	0	0	0	0.9005	0	0	0	0	0	0	0
chr17	8205318	desc1	0000000010000000	0	0	0	0	0	0	0	0	0.9005	0	0	0	0	0	0	0
chr17	82061277	desc1	0000000010000000	0	0	0	0	0	0	0	0	0.9005	0	0	0	0	0	0	0
chr17	82079466	desc1	0000000010000000	0	0	0	0	0	0	0	0	0.9005	0	0	0	0	0	0	0
chr17	8269026	desc1	0000000010000000	0	0	0	0	0	0	0	0	0.9005	0	0	0	0	0	0	0
chr17	82716823	desc1	0000000010000000	0	0	0	0	0	0	0	0	0.9005	0	0	0	0	0	0	0
chr17	83084954	desc1	0000000010000000	0	0	0	0	0	0	0	0	0.9005	0	0	0	0	0	0	0
chr17	8313213	desc1	0000000010000000	0	0	0	0	0	0	0	0	0.9005	0	0	0	0	0	0	0
chr17	8318802	desc1	0000000010000000	0	0	0	0	0	0	0	0	0.9005	0	0	0	0	0	0	0
chr17	8369137	desc1	0000000010000000	0	0	0	0	0	0	0	0	0.9005	0	0	0	0	0	0	0
chr17	8890896	desc1	0000000010000000	0	0	0	0	0	0	0	0	0.9005	0	0	0	0	0	0	0
chr17	9162965	desc1	0000000010000000	0	0	0	0	0	0	0	0	0.9005	0	0	0	0	0	0	0
chr17	9791278	desc1	0000000010000000	0	0	0	0	0	0	0	0	0.9005	0	0	0	0	0	0	0
chr17	9905018	desc1	0000000010000000	0	0	0	0	0	0	0	0	0.9005	0	0	0	0	0	0	0
chr17	9959297	desc1	0000000010000000	0	0	0	0	0	0	0	0	0.9005	0	0	0	0	0	0	0
chr18	13671881	desc1	0000000010000000	0	0	0	0	0	0	0	0	0.9005	0	0	0	0	0	0	0
chr18	13681923	desc1	0000000010000000	0	0	0	0	0	0	0	0	0.9005	0	0	0	0	0	0	0
chr18	13826155	desc1	0000000010000000	0	0	0	0	0	0	0	0	0.9005	0	0	0	0	0	0	0
chr18	23430650	desc1	0000000010000000	0	0	0	0	0	0	0	0	0.9005	0	0	0	0	0	0	0
chr18	23464627	desc1	0000000010000000	0	0	0	0	0	0	0	0	0.9005	0	0	0	0	0	0	0
chr18	23535684	desc1	0000000010000000	0	0	0	0	0	0	0	0	0.9005	0	0	0	0	0	0	0
chr18	23842662	desc1	0000000010000000	0	0	0	0	0	0	0	0	0.9005	0	0	0	0	0	0	0
chr18	23933870	desc1	0000000010000000	0	0	0	0	0	0	0	0	0.9005	0	0	0	0	0	0	0
chr18	24014974	desc1	0000000010000000	0	0	0	0	0	0	0	0	0.9005	0	0	0	0	0	0	0
chr18	31134676	desc1	0000000010000000	0	0	0	0	0	0	0	0	0.9005	0	0	0	0	0	0	0
chr18	31546162	desc1	0000000010000000	0	0	0	0	0	0	0	0	0.9005	0	0	0	0	0	0	0
chr18	31907486	desc1	0000000010000000	0	0	0	0	0	0	0	0	0.9005	0	0	0	0	0	0	0
chr18	32268754	desc1	0000000010000000	0	0	0	0	0	0	0	0	0.9005	0	0	0	0	0	0	0
chr18	33740352	desc1	0000000010000000	0	0	0	0	0	0	0	0	0.9005	0	0	0	0	0	0	0
chr18	33743935	desc1	0000000010000000	0	0	0	0	0	0	0	0	0.9005	0	0	0	0	0	0	0
chr18	34838797	desc1	0000000010000000	0	0	0	0	0	0	0	0	0.9005	0	0	0	0	0	0	0
chr18	36612084	desc1	0000000010000000	0	0	0	0	0	0	0	0	0.9005	0	0	0	0	0	0	0
chr18	37270840	desc1	0000000010000000	0	0	0	0	0	0	0	0	0.9005	0	0	0	0	0	0	0
chr18	43271780	desc1	0000000010000000	0	0	0	0	0	0	0	0	0.9005	0	0	0	0	0	0	0
chr18	44950994	desc1	0000000010000000	0	0	0	0	0	0	0	0	0.9005	0	0	0	0	0	0	0
chr18	46524783	desc1	0000000010000000	0	0	0	0	0	0	0	0	0.9005	0	0	0	0	0	0	0
chr18	47851327	desc1	0000000010000000	0	0	0	0	0	0	0	0	0.9005	0	0	0	0	0	0	0
chr18	49333797	desc1	0000000010000000	0	0	0	0	0	0	0	0	0.9005	0	0	0	0	0	0	0
chr18	49489489	desc1	0000000010000000	0	0	0	0	0	0	0	0	0.9005	0	0	0	0	0	0	0
chr18	49567542	desc1	0000000010000000	0	0	0	0	0	0	0	0	0.9005	0	0	0	0	0	0	0
chr18	50279940	desc1	0000000010000000	0	0	0	0	0	0	0	0	0.9005	0	0	0	0	0	0	0
chr18	50912913	desc1	0000000010000000	0	0	0	0	0	0	0	0	0.9005	0	0	0	0	0	0	0
chr18	57609411	desc1	0000000010000000	0	0	0	0	0	0	0	0	0.9005	0	0	0	0	0	0	0
chr18	58503998	desc1	0000000010000000	0	0	0	0	0	0	0	0	0.9005	0	0	0	0	0	0	0
chr18	59269207	desc1	0000000010000000	0	0	0	0	0	0	0	0	0.9005	0	0	0	0	0	0	0
chr18	59338953	desc1	0000000010000000	0	0	0	0	0	0	0	0	0.9005	0	0	0	0	0	0	0
chr18	59439568	desc1	0000000010000000	0	0	0	0	0	0	0	0	0.9005	0	0	0	0	0	0	0
chr18	59902684	desc1	0000000010000000	0	0	0	0	0	0	0	0	0.9005	0	0	0	0	0	0	0
chr18	61503015	desc1	0000000010000000	0	0	0	0	0	0	0	0	0.9005	0	0	0	0	0	0	0
chr18	61816079	desc1	0000000010000000	0	0	0	0	0	0	0	0	0.9005	0	0	0	0	0	0	0
chr18	63318416	desc1	0000000010000000	0	0	0	0	0	0	0	0	0.9005	0	0	0	0	0	0	0
chr18	63350908	desc1	0000000010000000	0	0	0	0	0	0	0	0	0.9005	0	0	0	0	0	0	0
chr18	63367091	desc1	0000000010000000	0	0	0	0	0	0	0	0	0.9005	0	0	0	0	0	0	0
chr18	63723377	desc1	0000000010000000	0	0	0	0	0	0	0	0	0.9005	0	0	0	0	0	0	0
chr18	67512715	desc1	0000000010000000	0	0	0	0	0	0	0	0	0.9005	0	0	0	0	0	0	0
chr18	68684230	desc1	0000000010000000	0	0	0	0	0	0	0	0	0.9005	0	0	0	0	0	0	0
chr18	69599387	desc1	0000000010000000	0	0	0	0	0	0	0	0	0.9005	0	0	0	0	0	0	0
chr18	70324979	desc1	0000000010000000	0	0	0	0	0	0	0	0	0.9005	0	0	0	0	0	0	0
chr18	70326133	desc1	0000000010000000	0	0	0	0	0	0	0	0	0.9005	0	0	0	0	0	0	0
chr18	74129529	desc1	0000000010000000	0	0	0	0	0	0	0	0	0.9005	0	0	0	0	0	0	0
chr18	74447048	desc1	0000000010000000	0	0	0	0	0	0	0	0	0.9005	0	0	0	0	0	0	0
chr18	74633706	desc1	0000000010000000	0	0	0	0	0	0	0	0	0.9005	0	0	0	0	0	0	0
chr18	76849640	desc1	0000000010000000	0	0	0	0	0	0	0	0	0.9005	0	0	0	0	0	0	0
chr18	78994620	desc1	0000000010000000	0	0	0	0	0	0	0	0	0.9005	0	0	0	0	0	0	0
chr19	10021308	desc1	0000000010000000	0	0	0	0	0	0	0	0	0.9005	0	0	0	0	0	0	0
chr19	1005347	desc1	0000000010000000	0	0	0	0	0	0	0	0	0.9005	0	0	0	0	0	0	0
chr19	10089339	desc1	0000000010000000	0	0	0	0	0	0	0	0	0.9005	0	0	0	0	0	0	0
chr19	10092291	desc1	0000000010000000	0	0	0	0	0	0	0	0	0.9005	0	0	0	0	0	0	0
chr19	10095981	desc1	0000000010000000	0	0	0	0	0	0	0	0	0.9005	0	0	0	0	0	0	0
chr19	10293766	desc1	0000000010000000	0	0	0	0	0	0	0	0	0.9005	0	0	0	0	0	0	0
chr19	1031149	desc1	0000000010000000	0	0	0	0	0	0	0	0	0.9005	0	0	0	0	0	0	0
chr19	1045059	desc1	0000000010000000	0	0	0	0	0	0	0	0	0.9005	0	0	0	0	0	0	0
chr19	10514449	desc1	0000000010000000	0	0	0	0	0	0	0	0	0.9005	0	0	0	0	0	0	0
chr19	1053829	desc1	0000000010000000	0	0	0	0	0	0	0	0	0.9005	0	0	0	0	0	0	0
chr19	10559489	desc1	0000000010000000	0	0	0	0	0	0	0	0	0.9005	0	0	0	0	0	0	0
chr19	1056954	desc1	0000000010000000	0	0	0	0	0	0	0	0	0.9005	0	0	0	0	0	0	0
chr19	10578938	desc1	0000000010000000	0	0	0	0	0	0	0	0	0.9005	0	0	0	0	0	0	0
chr19	10636539	desc1	0000000010000000	0	0	0	0	0	0	0	0	0.9005	0	0	0	0	0	0	0
chr19	1066067	desc1	0000000010000000	0	0	0	0	0	0	0	0	0.9005	0	0	0	0	0	0	0
chr19	10679104	desc1	0000000010000000	0	0	0	0	0	0	0	0	0.9005	0	0	0	0	0	0	0
chr19	10904981	desc1	0000000010000000	0	0	0	0	0	0	0	0	0.9005	0	0	0	0	0	0	0
chr19	10987768	desc1	0000000010000000	0	0	0	0	0	0	0	0	0.9005	0	0	0	0	0	0	0
chr19	11175936	desc1	0000000010000000	0	0	0	0	0	0	0	0	0.9005	0	0	0	0	0	0	0
chr19	11221991	desc1	0000000010000000	0	0	0	0	0	0	0	0	0.9005	0	0	0	0	0	0	0
chr19	1122728	desc1	0000000010000000	0	0	0	0	0	0	0	0	0.9005	0	0	0	0	0	0	0
chr19	11236861	desc1	0000000010000000	0	0	0	0	0	0	0	0	0.9005	0	0	0	0	0	0	0
chr19	11381079	desc1	0000000010000000	0	0	0	0	0	0	0	0	0.9005	0	0	0	0	0	0	0
chr19	1220635	desc1	0000000010000000	0	0	0	0	0	0	0	0	0.9005	0	0	0	0	0	0	0
chr19	12319279	desc1	0000000010000000	0	0	0	0	0	0	0	0	0.9005	0	0	0	0	0	0	0
chr19	1236027	desc1	0000000010000000	0	0	0	0	0	0	0	0	0.9005	0	0	0	0	0	0	0
chr19	12464846	desc1	0000000010000000	0	0	0	0	0	0	0	0	0.9005	0	0	0	0	0	0	0
chr19	12797132	desc1	0000000010000000	0	0	0	0	0	0	0	0	0.9005	0	0	0	0	0	0	0
chr19	12810328	desc1	0000000010000000	0	0	0	0	0	0	0	0	0.9005	0	0	0	0	0	0	0
chr19	12884925	desc1	0000000010000000	0	0	0	0	0	0	0	0	0.9005	0	0	0	0	0	0	0
chr19	13104957	desc1	0000000010000000	0	0	0	0	0	0	0	0	0.9005	0	0	0	0	0	0	0
chr19	13303568	desc1	0000000010000000	0	0	0	0	0	0	0	0	0.9005	0	0	0	0	0	0	0
chr19	13365371	desc1	0000000010000000	0	0	0	0	0	0	0	0	0.9005	0	0	0	0	0	0	0
chr19	1360181	desc1	0000000010000000	0	0	0	0	0	0	0	0	0.9005	0	0	0	0	0	0	0
chr19	14046264	desc1	0000000010000000	0	0	0	0	0	0	0	0	0.9005	0	0	0	0	0	0	0
chr19	14073727	desc1	0000000010000000	0	0	0	0	0	0	0	0	0.9005	0	0	0	0	0	0	0
chr19	14409183	desc1	0000000010000000	0	0	0	0	0	0	0	0	0.9005	0	0	0	0	0	0	0
chr19	1461146	desc1	0000000010000000	0	0	0	0	0	0	0	0	0.9005	0	0	0	0	0	0	0
chr19	14718931	desc1	0000000010000000	0	0	0	0	0	0	0	0	0.9005	0	0	0	0	0	0	0
chr19	15010829	desc1	0000000010000000	0	0	0	0	0	0	0	0	0.9005	0	0	0	0	0	0	0
chr19	15055163	desc1	0000000010000000	0	0	0	0	0	0	0	0	0.9005	0	0	0	0	0	0	0
chr19	15243311	desc1	0000000010000000	0	0	0	0	0	0	0	0	0.9005	0	0	0	0	0	0	0
chr19	15401599	desc1	0000000010000000	0	0	0	0	0	0	0	0	0.9005	0	0	0	0	0	0	0
chr19	15452809	desc1	0000000010000000	0	0	0	0	0	0	0	0	0.9005	0	0	0	0	0	0	0
chr19	15453106	desc1	0000000010000000	0	0	0	0	0	0	0	0	0.9005	0	0	0	0	0	0	0
chr19	15476434	desc1	0000000010000000	0	0	0	0	0	0	0	0	0.9005	0	0	0	0	0	0	0
chr19	1599497	desc1	0000000010000000	0	0	0	0	0	0	0	0	0.9005	0	0	0	0	0	0	0
chr19	16076612	desc1	0000000010000000	0	0	0	0	0	0	0	0	0.9005	0	0	0	0	0	0	0
chr19	1623982	desc1	0000000010000000	0	0	0	0	0	0	0	0	0.9005	0	0	0	0	0	0	0
chr19	16490516	desc1	0000000010000000	0	0	0	0	0	0	0	0	0.9005	0	0	0	0	0	0	0
chr19	16566539	desc1	0000000010000000	0	0	0	0	0	0	0	0	0.9005	0	0	0	0	0	0	0
chr19	16578361	desc1	0000000010000000	0	0	0	0	0	0	0	0	0.9005	0	0	0	0	0	0	0
chr19	16680032	desc1	0000000010000000	0	0	0	0	0	0	0	0	0.9005	0	0	0	0	0	0	0
chr19	16997310	desc1	0000000010000000	0	0	0	0	0	0	0	0	0.9005	0	0	0	0	0	0	0
chr19	17060012	desc1	0000000010000000	0	0	0	0	0	0	0	0	0.9005	0	0	0	0	0	0	0
chr19	17285447	desc1	0000000010000000	0	0	0	0	0	0	0	0	0.9005	0	0	0	0	0	0	0
chr19	17300892	desc1	0000000010000000	0	0	0	0	0	0	0	0	0.9005	0	0	0	0	0	0	0
chr19	17423519	desc1	0000000010000000	0	0	0	0	0	0	0	0	0.9005	0	0	0	0	0	0	0
chr19	1754791	desc1	0000000010000000	0	0	0	0	0	0	0	0	0.9005	0	0	0	0	0	0	0
chr19	17606323	desc1	0000000010000000	0	0	0	0	0	0	0	0	0.9005	0	0	0	0	0	0	0
chr19	17627587	desc1	0000000010000000	0	0	0	0	0	0	0	0	0.9005	0	0	0	0	0	0	0
chr19	17774426	desc1	0000000010000000	0	0	0	0	0	0	0	0	0.9005	0	0	0	0	0	0	0
chr19	18008422	desc1	0000000010000000	0	0	0	0	0	0	0	0	0.9005	0	0	0	0	0	0	0
chr19	18066695	desc1	0000000010000000	0	0	0	0	0	0	0	0	0.9005	0	0	0	0	0	0	0
chr19	18156144	desc1	0000000010000000	0	0	0	0	0	0	0	0	0.9005	0	0	0	0	0	0	0
chr19	1823581	desc1	0000000010000000	0	0	0	0	0	0	0	0	0.9005	0	0	0	0	0	0	0
chr19	18269477	desc1	0000000010000000	0	0	0	0	0	0	0	0	0.9005	0	0	0	0	0	0	0
chr19	1826994	desc1	0000000010000000	0	0	0	0	0	0	0	0	0.9005	0	0	0	0	0	0	0
chr19	18388284	desc1	0000000010000000	0	0	0	0	0	0	0	0	0.9005	0	0	0	0	0	0	0
chr19	18594302	desc1	0000000010000000	0	0	0	0	0	0	0	0	0.9005	0	0	0	0	0	0	0
chr19	18667953	desc1	0000000010000000	0	0	0	0	0	0	0	0	0.9005	0	0	0	0	0	0	0
chr19	18777341	desc1	0000000010000000	0	0	0	0	0	0	0	0	0.9005	0	0	0	0	0	0	0
chr19	18880436	desc1	0000000010000000	0	0	0	0	0	0	0	0	0.9005	0	0	0	0	0	0	0
chr19	18921685	desc1	0000000010000000	0	0	0	0	0	0	0	0	0.9005	0	0	0	0	0	0	0
chr19	19149389	desc1	0000000010000000	0	0	0	0	0	0	0	0	0.9005	0	0	0	0	0	0	0
chr19	19225145	desc1	0000000010000000	0	0	0	0	0	0	0	0	0.9005	0	0	0	0	0	0	0
chr19	19226981	desc1	0000000010000000	0	0	0	0	0	0	0	0	0.9005	0	0	0	0	0	0	0
chr19	19651724	desc1	0000000010000000	0	0	0	0	0	0	0	0	0.9005	0	0	0	0	0	0	0
chr19	19656680	desc1	0000000010000000	0	0	0	0	0	0	0	0	0.9005	0	0	0	0	0	0	0
chr19	1980013	desc1	0000000010000000	0	0	0	0	0	0	0	0	0.9005	0	0	0	0	0	0	0
chr19	20545037	desc1	0000000010000000	0	0	0	0	0	0	0	0	0.9005	0	0	0	0	0	0	0
chr19	21033583	desc1	0000000010000000	0	0	0	0	0	0	0	0	0.9005	0	0	0	0	0	0	0
chr19	21056947	desc1	0000000010000000	0	0	0	0	0	0	0	0	0.9005	0	0	0	0	0	0	0
chr19	21536838	desc1	0000000010000000	0	0	0	0	0	0	0	0	0.9005	0	0	0	0	0	0	0
chr19	2227059	desc1	0000000010000000	0	0	0	0	0	0	0	0	0.9005	0	0	0	0	0	0	0
chr19	2227794	desc1	0000000010000000	0	0	0	0	0	0	0	0	0.9005	0	0	0	0	0	0	0
chr19	2249606	desc1	0000000010000000	0	0	0	0	0	0	0	0	0.9005	0	0	0	0	0	0	0
chr19	2253790	desc1	0000000010000000	0	0	0	0	0	0	0	0	0.9005	0	0	0	0	0	0	0
chr19	2399194	desc1	0000000010000000	0	0	0	0	0	0	0	0	0.9005	0	0	0	0	0	0	0
chr19	2424136	desc1	0000000010000000	0	0	0	0	0	0	0	0	0.9005	0	0	0	0	0	0	0
chr19	2425384	desc1	0000000010000000	0	0	0	0	0	0	0	0	0.9005	0	0	0	0	0	0	0
chr19	291297	desc1	0000000010000000	0	0	0	0	0	0	0	0	0.9005	0	0	0	0	0	0	0
chr19	30443884	desc1	0000000010000000	0	0	0	0	0	0	0	0	0.9005	0	0	0	0	0	0	0
chr19	31276594	desc1	0000000010000000	0	0	0	0	0	0	0	0	0.9005	0	0	0	0	0	0	0
chr19	31276952	desc1	0000000010000000	0	0	0	0	0	0	0	0	0.9005	0	0	0	0	0	0	0
chr19	31278765	desc1	0000000010000000	0	0	0	0	0	0	0	0	0.9005	0	0	0	0	0	0	0
chr19	3150219	desc1	0000000010000000	0	0	0	0	0	0	0	0	0.9005	0	0	0	0	0	0	0
chr19	3204612	desc1	0000000010000000	0	0	0	0	0	0	0	0	0.9005	0	0	0	0	0	0	0
chr19	32353549	desc1	0000000010000000	0	0	0	0	0	0	0	0	0.9005	0	0	0	0	0	0	0
chr19	32976605	desc1	0000000010000000	0	0	0	0	0	0	0	0	0.9005	0	0	0	0	0	0	0
chr19	32993984	desc1	0000000010000000	0	0	0	0	0	0	0	0	0.9005	0	0	0	0	0	0	0
chr19	33132195	desc1	0000000010000000	0	0	0	0	0	0	0	0	0.9005	0	0	0	0	0	0	0
chr19	33512598	desc1	0000000010000000	0	0	0	0	0	0	0	0	0.9005	0	0	0	0	0	0	0
chr19	33772603	desc1	0000000010000000	0	0	0	0	0	0	0	0	0.9005	0	0	0	0	0	0	0
chr19	3382231	desc1	0000000010000000	0	0	0	0	0	0	0	0	0.9005	0	0	0	0	0	0	0
chr19	34194619	desc1	0000000010000000	0	0	0	0	0	0	0	0	0.9005	0	0	0	0	0	0	0
chr19	34759249	desc1	0000000010000000	0	0	0	0	0	0	0	0	0.9005	0	0	0	0	0	0	0
chr19	34960988	desc1	0000000010000000	0	0	0	0	0	0	0	0	0.9005	0	0	0	0	0	0	0
chr19	35021578	desc1	0000000010000000	0	0	0	0	0	0	0	0	0.9005	0	0	0	0	0	0	0
chr19	35151439	desc1	0000000010000000	0	0	0	0	0	0	0	0	0.9005	0	0	0	0	0	0	0
chr19	35250363	desc1	0000000010000000	0	0	0	0	0	0	0	0	0.9005	0	0	0	0	0	0	0
chr19	35340934	desc1	0000000010000000	0	0	0	0	0	0	0	0	0.9005	0	0	0	0	0	0	0
chr19	35352322	desc1	0000000010000000	0	0	0	0	0	0	0	0	0.9005	0	0	0	0	0	0	0
chr19	35547374	desc1	0000000010000000	0	0	0	0	0	0	0	0	0.9005	0	0	0	0	0	0	0
chr19	35557669	desc1	0000000010000000	0	0	0	0	0	0	0	0	0.9005	0	0	0	0	0	0	0
chr19	35733631	desc1	0000000010000000	0	0	0	0	0	0	0	0	0.9005	0	0	0	0	0	0	0
chr19	35740412	desc1	0000000010000000	0	0	0	0	0	0	0	0	0.9005	0	0	0	0	0	0	0
chr19	35841865	desc1	0000000010000000	0	0	0	0	0	0	0	0	0.9005	0	0	0	0	0	0	0
chr19	35866517	desc1	0000000010000000	0	0	0	0	0	0	0	0	0.9005	0	0	0	0	0	0	0
chr19	36146000	desc1	0000000010000000	0	0	0	0	0	0	0	0	0.9005	0	0	0	0	0	0	0
chr19	36237047	desc1	0000000010000000	0	0	0	0	0	0	0	0	0.9005	0	0	0	0	0	0	0
chr19	3624121	desc1	0000000010000000	0	0	0	0	0	0	0	0	0.9005	0	0	0	0	0	0	0
chr19	3653480	desc1	0000000010000000	0	0	0	0	0	0	0	0	0.9005	0	0	0	0	0	0	0
chr19	36712384	desc1	0000000010000000	0	0	0	0	0	0	0	0	0.9005	0	0	0	0	0	0	0
chr19	37242879	desc1	0000000010000000	0	0	0	0	0	0	0	0	0.9005	0	0	0	0	0	0	0
chr19	3738896	desc1	0000000010000000	0	0	0	0	0	0	0	0	0.9005	0	0	0	0	0	0	0
chr19	3746518	desc1	0000000010000000	0	0	0	0	0	0	0	0	0.9005	0	0	0	0	0	0	0
chr19	37599651	desc1	0000000010000000	0	0	0	0	0	0	0	0	0.9005	0	0	0	0	0	0	0
chr19	3816772	desc1	0000000010000000	0	0	0	0	0	0	0	0	0.9005	0	0	0	0	0	0	0
chr19	38182517	desc1	0000000010000000	0	0	0	0	0	0	0	0	0.9005	0	0	0	0	0	0	0
chr19	38193561	desc1	0000000010000000	0	0	0	0	0	0	0	0	0.9005	0	0	0	0	0	0	0
chr19	38219013	desc1	0000000010000000	0	0	0	0	0	0	0	0	0.9005	0	0	0	0	0	0	0
chr19	38222396	desc1	0000000010000000	0	0	0	0	0	0	0	0	0.9005	0	0	0	0	0	0	0
chr19	3825407	desc1	0000000010000000	0	0	0	0	0	0	0	0	0.9005	0	0	0	0	0	0	0
chr19	38396023	desc1	0000000010000000	0	0	0	0	0	0	0	0	0.9005	0	0	0	0	0	0	0
chr19	38466376	desc1	0000000010000000	0	0	0	0	0	0	0	0	0.9005	0	0	0	0	0	0	0
chr19	38473576	desc1	0000000010000000	0	0	0	0	0	0	0	0	0.9005	0	0	0	0	0	0	0
chr19	38496255	desc1	0000000010000000	0	0	0	0	0	0	0	0	0.9005	0	0	0	0	0	0	0
chr19	38517458	desc1	0000000010000000	0	0	0	0	0	0	0	0	0.9005	0	0	0	0	0	0	0
chr19	38519460	desc1	0000000010000000	0	0	0	0	0	0	0	0	0.9005	0	0	0	0	0	0	0
chr19	38600153	desc1	0000000010000000	0	0	0	0	0	0	0	0	0.9005	0	0	0	0	0	0	0
chr19	38624199	desc1	0000000010000000	0	0	0	0	0	0	0	0	0.9005	0	0	0	0	0	0	0
chr19	38727947	desc1	0000000010000000	0	0	0	0	0	0	0	0	0.9005	0	0	0	0	0	0	0
chr19	38900154	desc1	0000000010000000	0	0	0	0	0	0	0	0	0.9005	0	0	0	0	0	0	0
chr19	39169563	desc1	0000000010000000	0	0	0	0	0	0	0	0	0.9005	0	0	0	0	0	0	0
chr19	39298238	desc1	0000000010000000	0	0	0	0	0	0	0	0	0.9005	0	0	0	0	0	0	0
chr19	39388394	desc1	0000000010000000	0	0	0	0	0	0	0	0	0.9005	0	0	0	0	0	0	0
chr19	39397549	desc1	0000000010000000	0	0	0	0	0	0	0	0	0.9005	0	0	0	0	0	0	0
chr19	39423783	desc1	0000000010000000	0	0	0	0	0	0	0	0	0.9005	0	0	0	0	0	0	0
chr19	39507345	desc1	0000000010000000	0	0	0	0	0	0	0	0	0.9005	0	0	0	0	0	0	0
chr19	3982298	desc1	0000000010000000	0	0	0	0	0	0	0	0	0.9005	0	0	0	0	0	0	0
chr19	39826232	desc1	0000000010000000	0	0	0	0	0	0	0	0	0.9005	0	0	0	0	0	0	0
chr19	39902407	desc1	0000000010000000	0	0	0	0	0	0	0	0	0.9005	0	0	0	0	0	0	0
chr19	40036356	desc1	0000000010000000	0	0	0	0	0	0	0	0	0.9005	0	0	0	0	0	0	0
chr19	40192461	desc1	0000000010000000	0	0	0	0	0	0	0	0	0.9005	0	0	0	0	0	0	0
chr19	40235078	desc1	0000000010000000	0	0	0	0	0	0	0	0	0.9005	0	0	0	0	0	0	0
chr19	40384102	desc1	0000000010000000	0	0	0	0	0	0	0	0	0.9005	0	0	0	0	0	0	0
chr19	40394852	desc1	0000000010000000	0	0	0	0	0	0	0	0	0.9005	0	0	0	0	0	0	0
chr19	40397382	desc1	0000000010000000	0	0	0	0	0	0	0	0	0.9005	0	0	0	0	0	0	0
chr19	40423032	desc1	0000000010000000	0	0	0	0	0	0	0	0	0.9005	0	0	0	0	0	0	0
chr19	4048152	desc1	0000000010000000	0	0	0	0	0	0	0	0	0.9005	0	0	0	0	0	0	0
chr19	40501944	desc1	0000000010000000	0	0	0	0	0	0	0	0	0.9005	0	0	0	0	0	0	0
chr19	40502479	desc1	0000000010000000	0	0	0	0	0	0	0	0	0.9005	0	0	0	0	0	0	0
chr19	4054425	desc1	0000000010000000	0	0	0	0	0	0	0	0	0.9005	0	0	0	0	0	0	0
chr19	40617099	desc1	0000000010000000	0	0	0	0	0	0	0	0	0.9005	0	0	0	0	0	0	0
chr19	40684451	desc1	0000000010000000	0	0	0	0	0	0	0	0	0.9005	0	0	0	0	0	0	0
chr19	40705147	desc1	0000000010000000	0	0	0	0	0	0	0	0	0.9005	0	0	0	0	0	0	0
chr19	4090648	desc1	0000000010000000	0	0	0	0	0	0	0	0	0.9005	0	0	0	0	0	0	0
chr19	4218065	desc1	0000000010000000	0	0	0	0	0	0	0	0	0.9005	0	0	0	0	0	0	0
chr19	4298325	desc1	0000000010000000	0	0	0	0	0	0	0	0	0.9005	0	0	0	0	0	0	0
chr19	4494171	desc1	0000000010000000	0	0	0	0	0	0	0	0	0.9005	0	0	0	0	0	0	0
chr19	49446666	desc1	0000000010000000	0	0	0	0	0	0	0	0	0.9005	0	0	0	0	0	0	0
chr19	49588589	desc1	0000000010000000	0	0	0	0	0	0	0	0	0.9005	0	0	0	0	0	0	0
chr19	49596514	desc1	0000000010000000	0	0	0	0	0	0	0	0	0.9005	0	0	0	0	0	0	0
chr19	49662315	desc1	0000000010000000	0	0	0	0	0	0	0	0	0.9005	0	0	0	0	0	0	0
chr19	49668928	desc1	0000000010000000	0	0	0	0	0	0	0	0	0.9005	0	0	0	0	0	0	0
chr19	49871632	desc1	0000000010000000	0	0	0	0	0	0	0	0	0.9005	0	0	0	0	0	0	0
chr19	49909134	desc1	0000000010000000	0	0	0	0	0	0	0	0	0.9005	0	0	0	0	0	0	0
chr19	50281768	desc1	0000000010000000	0	0	0	0	0	0	0	0	0.9005	0	0	0	0	0	0	0
chr19	50378179	desc1	0000000010000000	0	0	0	0	0	0	0	0	0.9005	0	0	0	0	0	0	0
chr19	50459282	desc1	0000000010000000	0	0	0	0	0	0	0	0	0.9005	0	0	0	0	0	0	0
chr19	50668208	desc1	0000000010000000	0	0	0	0	0	0	0	0	0.9005	0	0	0	0	0	0	0
chr19	50859984	desc1	0000000010000000	0	0	0	0	0	0	0	0	0.9005	0	0	0	0	0	0	0
chr19	50876923	desc1	0000000010000000	0	0	0	0	0	0	0	0	0.9005	0	0	0	0	0	0	0
chr19	50908474	desc1	0000000010000000	0	0	0	0	0	0	0	0	0.9005	0	0	0	0	0	0	0
chr19	50977573	desc1	0000000010000000	0	0	0	0	0	0	0	0	0.9005	0	0	0	0	0	0	0
chr19	51520132	desc1	0000000010000000	0	0	0	0	0	0	0	0	0.9005	0	0	0	0	0	0	0
chr19	52115680	desc1	0000000010000000	0	0	0	0	0	0	0	0	0.9005	0	0	0	0	0	0	0
chr19	5265124	desc1	0000000010000000	0	0	0	0	0	0	0	0	0.9005	0	0	0	0	0	0	0
chr19	53491764	desc1	0000000010000000	0	0	0	0	0	0	0	0	0.9005	0	0	0	0	0	0	0
chr19	53874026	desc1	0000000010000000	0	0	0	0	0	0	0	0	0.9005	0	0	0	0	0	0	0
chr19	53884239	desc1	0000000010000000	0	0	0	0	0	0	0	0	0.9005	0	0	0	0	0	0	0
chr19	53889678	desc1	0000000010000000	0	0	0	0	0	0	0	0	0.9005	0	0	0	0	0	0	0
chr19	53982760	desc1	0000000010000000	0	0	0	0	0	0	0	0	0.9005	0	0	0	0	0	0	0
chr19	54108136	desc1	0000000010000000	0	0	0	0	0	0	0	0	0.9005	0	0	0	0	0	0	0
chr19	54149648	desc1	0000000010000000	0	0	0	0	0	0	0	0	0.9005	0	0	0	0	0	0	0
chr19	54152289	desc1	0000000010000000	0	0	0	0	0	0	0	0	0.9005	0	0	0	0	0	0	0
chr19	54156952	desc1	0000000010000000	0	0	0	0	0	0	0	0	0.9005	0	0	0	0	0	0	0
chr19	54426770	desc1	0000000010000000	0	0	0	0	0	0	0	0	0.9005	0	0	0	0	0	0	0
chr19	54457745	desc1	0000000010000000	0	0	0	0	0	0	0	0	0.9005	0	0	0	0	0	0	0
chr19	54462157	desc1	0000000010000000	0	0	0	0	0	0	0	0	0.9005	0	0	0	0	0	0	0
chr19	54866584	desc1	0000000010000000	0	0	0	0	0	0	0	0	0.9005	0	0	0	0	0	0	0
chr19	55187604	desc1	0000000010000000	0	0	0	0	0	0	0	0	0.9005	0	0	0	0	0	0	0
chr19	55188103	desc1	0000000010000000	0	0	0	0	0	0	0	0	0.9005	0	0	0	0	0	0	0
chr19	55455679	desc1	0000000010000000	0	0	0	0	0	0	0	0	0.9005	0	0	0	0	0	0	0
chr19	55486433	desc1	0000000010000000	0	0	0	0	0	0	0	0	0.9005	0	0	0	0	0	0	0
chr19	55615981	desc1	0000000010000000	0	0	0	0	0	0	0	0	0.9005	0	0	0	0	0	0	0
chr19	56015772	desc1	0000000010000000	0	0	0	0	0	0	0	0	0.9005	0	0	0	0	0	0	0
chr19	56441527	desc1	0000000010000000	0	0	0	0	0	0	0	0	0.9005	0	0	0	0	0	0	0
chr19	56539076	desc1	0000000010000000	0	0	0	0	0	0	0	0	0.9005	0	0	0	0	0	0	0
chr19	5694434	desc1	0000000010000000	0	0	0	0	0	0	0	0	0.9005	0	0	0	0	0	0	0
chr19	5694497	desc1	0000000010000000	0	0	0	0	0	0	0	0	0.9005	0	0	0	0	0	0	0
chr19	57419782	desc1	0000000010000000	0	0	0	0	0	0	0	0	0.9005	0	0	0	0	0	0	0
chr19	57535194	desc1	0000000010000000	0	0	0	0	0	0	0	0	0.9005	0	0	0	0	0	0	0
chr19	57721064	desc1	0000000010000000	0	0	0	0	0	0	0	0	0.9005	0	0	0	0	0	0	0
chr19	5785232	desc1	0000000010000000	0	0	0	0	0	0	0	0	0.9005	0	0	0	0	0	0	0
chr19	57873661	desc1	0000000010000000	0	0	0	0	0	0	0	0	0.9005	0	0	0	0	0	0	0
chr19	5831612	desc1	0000000010000000	0	0	0	0	0	0	0	0	0.9005	0	0	0	0	0	0	0
chr19	590393	desc1	0000000010000000	0	0	0	0	0	0	0	0	0.9005	0	0	0	0	0	0	0
chr19	6002857	desc1	0000000010000000	0	0	0	0	0	0	0	0	0.9005	0	0	0	0	0	0	0
chr19	603776	desc1	0000000010000000	0	0	0	0	0	0	0	0	0.9005	0	0	0	0	0	0	0
chr19	603804	desc1	0000000010000000	0	0	0	0	0	0	0	0	0.9005	0	0	0	0	0	0	0
chr19	6044206	desc1	0000000010000000	0	0	0	0	0	0	0	0	0.9005	0	0	0	0	0	0	0
chr19	613987	desc1	0000000010000000	0	0	0	0	0	0	0	0	0.9005	0	0	0	0	0	0	0
chr19	622909	desc1	0000000010000000	0	0	0	0	0	0	0	0	0.9005	0	0	0	0	0	0	0
chr19	643316	desc1	0000000010000000	0	0	0	0	0	0	0	0	0.9005	0	0	0	0	0	0	0
chr19	6735942	desc1	0000000010000000	0	0	0	0	0	0	0	0	0.9005	0	0	0	0	0	0	0
chr19	6746522	desc1	0000000010000000	0	0	0	0	0	0	0	0	0.9005	0	0	0	0	0	0	0
chr19	680340	desc1	0000000010000000	0	0	0	0	0	0	0	0	0.9005	0	0	0	0	0	0	0
chr19	7462332	desc1	0000000010000000	0	0	0	0	0	0	0	0	0.9005	0	0	0	0	0	0	0
chr19	7525123	desc1	0000000010000000	0	0	0	0	0	0	0	0	0.9005	0	0	0	0	0	0	0
chr19	7682372	desc1	0000000010000000	0	0	0	0	0	0	0	0	0.9005	0	0	0	0	0	0	0
chr19	7869759	desc1	0000000010000000	0	0	0	0	0	0	0	0	0.9005	0	0	0	0	0	0	0
chr19	7898726	desc1	0000000010000000	0	0	0	0	0	0	0	0	0.9005	0	0	0	0	0	0	0
chr19	7905850	desc1	0000000010000000	0	0	0	0	0	0	0	0	0.9005	0	0	0	0	0	0	0
chr19	8090159	desc1	0000000010000000	0	0	0	0	0	0	0	0	0.9005	0	0	0	0	0	0	0
chr19	8096911	desc1	0000000010000000	0	0	0	0	0	0	0	0	0.9005	0	0	0	0	0	0	0
chr19	815761	desc1	0000000010000000	0	0	0	0	0	0	0	0	0.9005	0	0	0	0	0	0	0
chr19	8254594	desc1	0000000010000000	0	0	0	0	0	0	0	0	0.9005	0	0	0	0	0	0	0
chr19	8324711	desc1	0000000010000000	0	0	0	0	0	0	0	0	0.9005	0	0	0	0	0	0	0
chr19	8335230	desc1	0000000010000000	0	0	0	0	0	0	0	0	0.9005	0	0	0	0	0	0	0
chr19	8403473	desc1	0000000010000000	0	0	0	0	0	0	0	0	0.9005	0	0	0	0	0	0	0
chr19	847871	desc1	0000000010000000	0	0	0	0	0	0	0	0	0.9005	0	0	0	0	0	0	0
chr19	855971	desc1	0000000010000000	0	0	0	0	0	0	0	0	0.9005	0	0	0	0	0	0	0
chr19	8876415	desc1	0000000010000000	0	0	0	0	0	0	0	0	0.9005	0	0	0	0	0	0	0
chr19	8936289	desc1	0000000010000000	0	0	0	0	0	0	0	0	0.9005	0	0	0	0	0	0	0
chr19	8936862	desc1	0000000010000000	0	0	0	0	0	0	0	0	0.9005	0	0	0	0	0	0	0
chr19	8946503	desc1	0000000010000000	0	0	0	0	0	0	0	0	0.9005	0	0	0	0	0	0	0
chr19	8962123	desc1	0000000010000000	0	0	0	0	0	0	0	0	0.9005	0	0	0	0	0	0	0
chr19	8980346	desc1	0000000010000000	0	0	0	0	0	0	0	0	0.9005	0	0	0	0	0	0	0
chr19	918627	desc1	0000000010000000	0	0	0	0	0	0	0	0	0.9005	0	0	0	0	0	0	0
chr19	9342985	desc1	0000000010000000	0	0	0	0	0	0	0	0	0.9005	0	0	0	0	0	0	0
chr19	9978917	desc1	0000000010000000	0	0	0	0	0	0	0	0	0.9005	0	0	0	0	0	0	0
chr1	100148119	desc1	0000000010000000	0	0	0	0	0	0	0	0	0.9005	0	0	0	0	0	0	0
chr1	100921729	desc1	0000000010000000	0	0	0	0	0	0	0	0	0.9005	0	0	0	0	0	0	0
chr1	10303202	desc1	0000000010000000	0	0	0	0	0	0	0	0	0.9005	0	0	0	0	0	0	0
chr1	10303334	desc1	0000000010000000	0	0	0	0	0	0	0	0	0.9005	0	0	0	0	0	0	0
chr1	10303454	desc1	0000000010000000	0	0	0	0	0	0	0	0	0.9005	0	0	0	0	0	0	0
chr1	103078686	desc1	0000000010000000	0	0	0	0	0	0	0	0	0.9005	0	0	0	0	0	0	0
chr1	106224874	desc1	0000000010000000	0	0	0	0	0	0	0	0	0.9005	0	0	0	0	0	0	0
chr1	10656649	desc1	0000000010000000	0	0	0	0	0	0	0	0	0.9005	0	0	0	0	0	0	0
chr1	10658551	desc1	0000000010000000	0	0	0	0	0	0	0	0	0.9005	0	0	0	0	0	0	0
chr1	107430831	desc1	0000000010000000	0	0	0	0	0	0	0	0	0.9005	0	0	0	0	0	0	0
chr1	108696058	desc1	0000000010000000	0	0	0	0	0	0	0	0	0.9005	0	0	0	0	0	0	0
chr1	108699295	desc1	0000000010000000	0	0	0	0	0	0	0	0	0.9005	0	0	0	0	0	0	0
chr1	108730856	desc1	0000000010000000	0	0	0	0	0	0	0	0	0.9005	0	0	0	0	0	0	0
chr1	108782449	desc1	0000000010000000	0	0	0	0	0	0	0	0	0.9005	0	0	0	0	0	0	0
chr1	108830577	desc1	0000000010000000	0	0	0	0	0	0	0	0	0.9005	0	0	0	0	0	0	0
chr1	108837673	desc1	0000000010000000	0	0	0	0	0	0	0	0	0.9005	0	0	0	0	0	0	0
chr1	109191462	desc1	0000000010000000	0	0	0	0	0	0	0	0	0.9005	0	0	0	0	0	0	0
chr1	109261577	desc1	0000000010000000	0	0	0	0	0	0	0	0	0.9005	0	0	0	0	0	0	0
chr1	109268888	desc1	0000000010000000	0	0	0	0	0	0	0	0	0.9005	0	0	0	0	0	0	0
chr1	109495882	desc1	0000000010000000	0	0	0	0	0	0	0	0	0.9005	0	0	0	0	0	0	0
chr1	109508255	desc1	0000000010000000	0	0	0	0	0	0	0	0	0.9005	0	0	0	0	0	0	0
chr1	110167005	desc1	0000000010000000	0	0	0	0	0	0	0	0	0.9005	0	0	0	0	0	0	0
chr1	11023262	desc1	0000000010000000	0	0	0	0	0	0	0	0	0.9005	0	0	0	0	0	0	0
chr1	110381057	desc1	0000000010000000	0	0	0	0	0	0	0	0	0.9005	0	0	0	0	0	0	0
chr1	110892367	desc1	0000000010000000	0	0	0	0	0	0	0	0	0.9005	0	0	0	0	0	0	0
chr1	111350154	desc1	0000000010000000	0	0	0	0	0	0	0	0	0.9005	0	0	0	0	0	0	0
chr1	111426461	desc1	0000000010000000	0	0	0	0	0	0	0	0	0.9005	0	0	0	0	0	0	0
chr1	111444058	desc1	0000000010000000	0	0	0	0	0	0	0	0	0.9005	0	0	0	0	0	0	0
chr1	111982206	desc1	0000000010000000	0	0	0	0	0	0	0	0	0.9005	0	0	0	0	0	0	0
chr1	112448943	desc1	0000000010000000	0	0	0	0	0	0	0	0	0.9005	0	0	0	0	0	0	0
chr1	11257119	desc1	0000000010000000	0	0	0	0	0	0	0	0	0.9005	0	0	0	0	0	0	0
chr1	112690055	desc1	0000000010000000	0	0	0	0	0	0	0	0	0.9005	0	0	0	0	0	0	0
chr1	112699939	desc1	0000000010000000	0	0	0	0	0	0	0	0	0.9005	0	0	0	0	0	0	0
chr1	112724123	desc1	0000000010000000	0	0	0	0	0	0	0	0	0.9005	0	0	0	0	0	0	0
chr1	113095963	desc1	0000000010000000	0	0	0	0	0	0	0	0	0.9005	0	0	0	0	0	0	0
chr1	113642069	desc1	0000000010000000	0	0	0	0	0	0	0	0	0.9005	0	0	0	0	0	0	0
chr1	113911261	desc1	0000000010000000	0	0	0	0	0	0	0	0	0.9005	0	0	0	0	0	0	0
chr1	114137710	desc1	0000000010000000	0	0	0	0	0	0	0	0	0.9005	0	0	0	0	0	0	0
chr1	114137974	desc1	0000000010000000	0	0	0	0	0	0	0	0	0.9005	0	0	0	0	0	0	0
chr1	114510590	desc1	0000000010000000	0	0	0	0	0	0	0	0	0.9005	0	0	0	0	0	0	0
chr1	116392945	desc1	0000000010000000	0	0	0	0	0	0	0	0	0.9005	0	0	0	0	0	0	0
chr1	116403936	desc1	0000000010000000	0	0	0	0	0	0	0	0	0.9005	0	0	0	0	0	0	0
chr1	116579445	desc1	0000000010000000	0	0	0	0	0	0	0	0	0.9005	0	0	0	0	0	0	0
chr1	11658393	desc1	0000000010000000	0	0	0	0	0	0	0	0	0.9005	0	0	0	0	0	0	0
chr1	116589063	desc1	0000000010000000	0	0	0	0	0	0	0	0	0.9005	0	0	0	0	0	0	0
chr1	116613801	desc1	0000000010000000	0	0	0	0	0	0	0	0	0.9005	0	0	0	0	0	0	0
chr1	117084108	desc1	0000000010000000	0	0	0	0	0	0	0	0	0.9005	0	0	0	0	0	0	0
chr1	117156925	desc1	0000000010000000	0	0	0	0	0	0	0	0	0.9005	0	0	0	0	0	0	0
chr1	11794512	desc1	0000000010000000	0	0	0	0	0	0	0	0	0.9005	0	0	0	0	0	0	0
chr1	118023364	desc1	0000000010000000	0	0	0	0	0	0	0	0	0.9005	0	0	0	0	0	0	0
chr1	11925805	desc1	0000000010000000	0	0	0	0	0	0	0	0	0.9005	0	0	0	0	0	0	0
chr1	119384781	desc1	0000000010000000	0	0	0	0	0	0	0	0	0.9005	0	0	0	0	0	0	0
chr1	11952680	desc1	0000000010000000	0	0	0	0	0	0	0	0	0.9005	0	0	0	0	0	0	0
chr1	11972968	desc1	0000000010000000	0	0	0	0	0	0	0	0	0.9005	0	0	0	0	0	0	0
chr1	119737160	desc1	0000000010000000	0	0	0	0	0	0	0	0	0.9005	0	0	0	0	0	0	0
chr1	119764478	desc1	0000000010000000	0	0	0	0	0	0	0	0	0.9005	0	0	0	0	0	0	0
chr1	119916382	desc1	0000000010000000	0	0	0	0	0	0	0	0	0.9005	0	0	0	0	0	0	0
chr1	119918424	desc1	0000000010000000	0	0	0	0	0	0	0	0	0.9005	0	0	0	0	0	0	0
chr1	119920312	desc1	0000000010000000	0	0	0	0	0	0	0	0	0.9005	0	0	0	0	0	0	0
chr1	119941672	desc1	0000000010000000	0	0	0	0	0	0	0	0	0.9005	0	0	0	0	0	0	0
chr1	119963606	desc1	0000000010000000	0	0	0	0	0	0	0	0	0.9005	0	0	0	0	0	0	0
chr1	119968208	desc1	0000000010000000	0	0	0	0	0	0	0	0	0.9005	0	0	0	0	0	0	0
chr1	11997321	desc1	0000000010000000	0	0	0	0	0	0	0	0	0.9005	0	0	0	0	0	0	0
chr1	11999028	desc1	0000000010000000	0	0	0	0	0	0	0	0	0.9005	0	0	0	0	0	0	0
chr1	149784134	desc1	0000000010000000	0	0	0	0	0	0	0	0	0.9005	0	0	0	0	0	0	0
chr1	149910644	desc1	0000000010000000	0	0	0	0	0	0	0	0	0.9005	0	0	0	0	0	0	0
chr1	150158960	desc1	0000000010000000	0	0	0	0	0	0	0	0	0.9005	0	0	0	0	0	0	0
chr1	150335183	desc1	0000000010000000	0	0	0	0	0	0	0	0	0.9005	0	0	0	0	0	0	0
chr1	150344164	desc1	0000000010000000	0	0	0	0	0	0	0	0	0.9005	0	0	0	0	0	0	0
chr1	150511686	desc1	0000000010000000	0	0	0	0	0	0	0	0	0.9005	0	0	0	0	0	0	0
chr1	150558105	desc1	0000000010000000	0	0	0	0	0	0	0	0	0.9005	0	0	0	0	0	0	0
chr1	150757961	desc1	0000000010000000	0	0	0	0	0	0	0	0	0.9005	0	0	0	0	0	0	0
chr1	151267295	desc1	0000000010000000	0	0	0	0	0	0	0	0	0.9005	0	0	0	0	0	0	0
chr1	151288574	desc1	0000000010000000	0	0	0	0	0	0	0	0	0.9005	0	0	0	0	0	0	0
chr1	151289879	desc1	0000000010000000	0	0	0	0	0	0	0	0	0.9005	0	0	0	0	0	0	0
chr1	151342343	desc1	0000000010000000	0	0	0	0	0	0	0	0	0.9005	0	0	0	0	0	0	0
chr1	151366748	desc1	0000000010000000	0	0	0	0	0	0	0	0	0.9005	0	0	0	0	0	0	0
chr1	151405931	desc1	0000000010000000	0	0	0	0	0	0	0	0	0.9005	0	0	0	0	0	0	0
chr1	151763139	desc1	0000000010000000	0	0	0	0	0	0	0	0	0.9005	0	0	0	0	0	0	0
chr1	151802055	desc1	0000000010000000	0	0	0	0	0	0	0	0	0.9005	0	0	0	0	0	0	0
chr1	152109909	desc1	0000000010000000	0	0	0	0	0	0	0	0	0.9005	0	0	0	0	0	0	0
chr1	152313286	desc1	0000000010000000	0	0	0	0	0	0	0	0	0.9005	0	0	0	0	0	0	0
chr1	152910540	desc1	0000000010000000	0	0	0	0	0	0	0	0	0.9005	0	0	0	0	0	0	0
chr1	153337280	desc1	0000000010000000	0	0	0	0	0	0	0	0	0.9005	0	0	0	0	0	0	0
chr1	153659540	desc1	0000000010000000	0	0	0	0	0	0	0	0	0.9005	0	0	0	0	0	0	0
chr1	153757640	desc1	0000000010000000	0	0	0	0	0	0	0	0	0.9005	0	0	0	0	0	0	0
chr1	153934858	desc1	0000000010000000	0	0	0	0	0	0	0	0	0.9005	0	0	0	0	0	0	0
chr1	153942903	desc1	0000000010000000	0	0	0	0	0	0	0	0	0.9005	0	0	0	0	0	0	0
chr1	153948195	desc1	0000000010000000	0	0	0	0	0	0	0	0	0.9005	0	0	0	0	0	0	0
chr1	153954883	desc1	0000000010000000	0	0	0	0	0	0	0	0	0.9005	0	0	0	0	0	0	0
chr1	153973910	desc1	0000000010000000	0	0	0	0	0	0	0	0	0.9005	0	0	0	0	0	0	0
chr1	153993086	desc1	0000000010000000	0	0	0	0	0	0	0	0	0.9005	0	0	0	0	0	0	0
chr1	154001803	desc1	0000000010000000	0	0	0	0	0	0	0	0	0.9005	0	0	0	0	0	0	0
chr1	154118763	desc1	0000000010000000	0	0	0	0	0	0	0	0	0.9005	0	0	0	0	0	0	0
chr1	154191190	desc1	0000000010000000	0	0	0	0	0	0	0	0	0.9005	0	0	0	0	0	0	0
chr1	154571811	desc1	0000000010000000	0	0	0	0	0	0	0	0	0.9005	0	0	0	0	0	0	0
chr1	154572067	desc1	0000000010000000	0	0	0	0	0	0	0	0	0.9005	0	0	0	0	0	0	0
chr1	154586186	desc1	0000000010000000	0	0	0	0	0	0	0	0	0.9005	0	0	0	0	0	0	0
chr1	154945734	desc1	0000000010000000	0	0	0	0	0	0	0	0	0.9005	0	0	0	0	0	0	0
chr1	154945930	desc1	0000000010000000	0	0	0	0	0	0	0	0	0.9005	0	0	0	0	0	0	0
chr1	154967798	desc1	0000000010000000	0	0	0	0	0	0	0	0	0.9005	0	0	0	0	0	0	0
chr1	155029325	desc1	0000000010000000	0	0	0	0	0	0	0	0	0.9005	0	0	0	0	0	0	0
chr1	155045963	desc1	0000000010000000	0	0	0	0	0	0	0	0	0.9005	0	0	0	0	0	0	0
chr1	155058302	desc1	0000000010000000	0	0	0	0	0	0	0	0	0.9005	0	0	0	0	0	0	0
chr1	155086439	desc1	0000000010000000	0	0	0	0	0	0	0	0	0.9005	0	0	0	0	0	0	0
chr1	155176038	desc1	0000000010000000	0	0	0	0	0	0	0	0	0.9005	0	0	0	0	0	0	0
chr1	155200997	desc1	0000000010000000	0	0	0	0	0	0	0	0	0.9005	0	0	0	0	0	0	0
chr1	155250492	desc1	0000000010000000	0	0	0	0	0	0	0	0	0.9005	0	0	0	0	0	0	0
chr1	155260435	desc1	0000000010000000	0	0	0	0	0	0	0	0	0.9005	0	0	0	0	0	0	0
chr1	155260581	desc1	0000000010000000	0	0	0	0	0	0	0	0	0.9005	0	0	0	0	0	0	0
chr1	155415777	desc1	0000000010000000	0	0	0	0	0	0	0	0	0.9005	0	0	0	0	0	0	0
chr1	155942235	desc1	0000000010000000	0	0	0	0	0	0	0	0	0.9005	0	0	0	0	0	0	0
chr1	155962663	desc1	0000000010000000	0	0	0	0	0	0	0	0	0.9005	0	0	0	0	0	0	0
chr1	155963132	desc1	0000000010000000	0	0	0	0	0	0	0	0	0.9005	0	0	0	0	0	0	0
chr1	156018343	desc1	0000000010000000	0	0	0	0	0	0	0	0	0.9005	0	0	0	0	0	0	0
chr1	156020020	desc1	0000000010000000	0	0	0	0	0	0	0	0	0.9005	0	0	0	0	0	0	0
chr1	156115029	desc1	0000000010000000	0	0	0	0	0	0	0	0	0.9005	0	0	0	0	0	0	0
chr1	156261387	desc1	0000000010000000	0	0	0	0	0	0	0	0	0.9005	0	0	0	0	0	0	0
chr1	156285446	desc1	0000000010000000	0	0	0	0	0	0	0	0	0.9005	0	0	0	0	0	0	0
chr1	156293164	desc1	0000000010000000	0	0	0	0	0	0	0	0	0.9005	0	0	0	0	0	0	0
chr1	156346857	desc1	0000000010000000	0	0	0	0	0	0	0	0	0.9005	0	0	0	0	0	0	0
chr1	156595709	desc1	0000000010000000	0	0	0	0	0	0	0	0	0.9005	0	0	0	0	0	0	0
chr1	156658588	desc1	0000000010000000	0	0	0	0	0	0	0	0	0.9005	0	0	0	0	0	0	0
chr1	156937497	desc1	0000000010000000	0	0	0	0	0	0	0	0	0.9005	0	0	0	0	0	0	0
chr1	157125459	desc1	0000000010000000	0	0	0	0	0	0	0	0	0.9005	0	0	0	0	0	0	0
chr1	157769982	desc1	0000000010000000	0	0	0	0	0	0	0	0	0.9005	0	0	0	0	0	0	0
chr1	158398878	desc1	0000000010000000	0	0	0	0	0	0	0	0	0.9005	0	0	0	0	0	0	0
chr1	158480181	desc1	0000000010000000	0	0	0	0	0	0	0	0	0.9005	0	0	0	0	0	0	0
chr1	159049496	desc1	0000000010000000	0	0	0	0	0	0	0	0	0.9005	0	0	0	0	0	0	0
chr1	159196929	desc1	0000000010000000	0	0	0	0	0	0	0	0	0.9005	0	0	0	0	0	0	0
chr1	160135264	desc1	0000000010000000	0	0	0	0	0	0	0	0	0.9005	0	0	0	0	0	0	0
chr1	160136949	desc1	0000000010000000	0	0	0	0	0	0	0	0	0.9005	0	0	0	0	0	0	0
chr1	160139925	desc1	0000000010000000	0	0	0	0	0	0	0	0	0.9005	0	0	0	0	0	0	0
chr1	160152165	desc1	0000000010000000	0	0	0	0	0	0	0	0	0.9005	0	0	0	0	0	0	0
chr1	160166553	desc1	0000000010000000	0	0	0	0	0	0	0	0	0.9005	0	0	0	0	0	0	0
chr1	160174672	desc1	0000000010000000	0	0	0	0	0	0	0	0	0.9005	0	0	0	0	0	0	0
chr1	160838974	desc1	0000000010000000	0	0	0	0	0	0	0	0	0.9005	0	0	0	0	0	0	0
chr1	161049130	desc1	0000000010000000	0	0	0	0	0	0	0	0	0.9005	0	0	0	0	0	0	0
chr1	161049447	desc1	0000000010000000	0	0	0	0	0	0	0	0	0.9005	0	0	0	0	0	0	0
chr1	161119537	desc1	0000000010000000	0	0	0	0	0	0	0	0	0.9005	0	0	0	0	0	0	0
chr1	161193984	desc1	0000000010000000	0	0	0	0	0	0	0	0	0.9005	0	0	0	0	0	0	0
chr1	161196304	desc1	0000000010000000	0	0	0	0	0	0	0	0	0.9005	0	0	0	0	0	0	0
chr1	161306381	desc1	0000000010000000	0	0	0	0	0	0	0	0	0.9005	0	0	0	0	0	0	0
chr1	161671505	desc1	0000000010000000	0	0	0	0	0	0	0	0	0.9005	0	0	0	0	0	0	0
chr1	161673035	desc1	0000000010000000	0	0	0	0	0	0	0	0	0.9005	0	0	0	0	0	0	0
chr1	161751670	desc1	0000000010000000	0	0	0	0	0	0	0	0	0.9005	0	0	0	0	0	0	0
chr1	162070247	desc1	0000000010000000	0	0	0	0	0	0	0	0	0.9005	0	0	0	0	0	0	0
chr1	163339475	desc1	0000000010000000	0	0	0	0	0	0	0	0	0.9005	0	0	0	0	0	0	0
chr1	169323141	desc1	0000000010000000	0	0	0	0	0	0	0	0	0.9005	0	0	0	0	0	0	0
chr1	169732672	desc1	0000000010000000	0	0	0	0	0	0	0	0	0.9005	0	0	0	0	0	0	0
chr1	171149662	desc1	0000000010000000	0	0	0	0	0	0	0	0	0.9005	0	0	0	0	0	0	0
chr1	171324207	desc1	0000000010000000	0	0	0	0	0	0	0	0	0.9005	0	0	0	0	0	0	0
chr1	171561051	desc1	0000000010000000	0	0	0	0	0	0	0	0	0.9005	0	0	0	0	0	0	0
chr1	171591830	desc1	0000000010000000	0	0	0	0	0	0	0	0	0.9005	0	0	0	0	0	0	0
chr1	173885957	desc1	0000000010000000	0	0	0	0	0	0	0	0	0.9005	0	0	0	0	0	0	0
chr1	173943521	desc1	0000000010000000	0	0	0	0	0	0	0	0	0.9005	0	0	0	0	0	0	0
chr1	176046227	desc1	0000000010000000	0	0	0	0	0	0	0	0	0.9005	0	0	0	0	0	0	0
chr1	176671052	desc1	0000000010000000	0	0	0	0	0	0	0	0	0.9005	0	0	0	0	0	0	0
[truncated: 23,251 more rows]

## Sheet: Fig 4
Figure 4A, 4D GSVA scores:
see Table S4C-2
Figure 4A (log2 FPKM+1):
SYMBOL	LNCaP_FGC_p29_1	LNCaP_FGC_p29_2	LNCaP_95_p25_1	LNCaP_95_p25_2	LNCaP_abl_p13_1	LNCaP_abl_p13_2	LNCaP_C4_p18_1	LNCaP_C4_p18_2	LNCaP_C42_p9_1	LNCaP_C42_p9_2	LNCaP_C42B_p6_1	LNCaP_C42B_p6_2	LNCaP_shAR_pATK_p43_1	LNCaP_shAR_pATK_p43_2	LNCaP_APIPC_p28_1	LNCaP_APIPC_p28_2	LNCaP_16D_p30_1	LNCaP_16D_p30_2	LNCaP_42D_ENZR_p14_1	LNCaP_42D_ENZR_p14_2	LNCaP_42F_ENZR_p20_1	LNCaP_42F_ENZR_p20_2	LNCaP_AR_907_1	LNCaP_AR_907_2	LNCaP_AR_909_1	LNCaP_AR_909_2	NCI.H660_1	NCI.H660_2
AR	4.48088	4.80654	4.49111	4.61569	4.6077	4.83611	4.69298	4.83592	4.0465	4.18586	3.463	4.02227	4.88657	4.70199	0.356441	0.360251	4.71943	5.01341	7.03853	6.84205	6.19547	6.62817	6.16382	6.08295	5.74917	5.86791	0.0571794	0.0323049
NKX3-1	7.04344	7.18161	4.19904	4.15146	4.0764	4.27264	8.00804	8.11766	7.67872	7.76138	6.76973	7.01379	7.72585	7.78324	2.36823	2.34374	8.21571	8.23464	7.80308	7.67941	4.6322	4.83826	7.48057	7.27636	7.31111	7.3695	0.147826	0.160621
KLK3	9.85119	9.47703	2.72212	2.79982	0.112227	0.200063	10.4052	10.345	10.1906	10.0677	10.7076	10.6011	3.05586	8.98225	0.07438	0.0723579	10.1866	10.1735	5.95526	5.4583	5.69442	5.60106	9.07561	9.06354	7.49718	7.61916	0.00843646	0.272672
KLK2	6.34312	6.04798	2.45554	2.51349	0.306639	0.215103	7.86376	7.71639	8.19031	7.96819	7.9425	7.84921	4.64673	7.02145	0.0136863	0	7.08688	7.10012	6.62538	5.98934	3.52023	3.30883	6.83992	6.80577	6.20267	6.38519	0.04502	0.321775
TMPRSS2	6.86924	6.77587	2.71968	2.67089	4.03979	3.81091	7.97983	7.96384	7.60296	7.66223	6.75645	7.10099	5.30554	6.83699	0.338941	0.539139	6.94284	7.18692	5.52251	5.81966	5.07075	5.47717	7.81917	7.71525	7.13949	7.20218	0.938024	0.801425
PMEPA1	4.04649	4.28973	2.35229	2.27669	0.198252	0.320536	5.4744	5.55593	5.31639	5.35978	5.06189	5.57266	3.8061	4.79235	1.78271	1.84698	4.72961	4.9323	3.66421	3.6927	2.91958	3.21121	5.25362	5.22184	4.09946	4.20855	0.0537677	0.0864261
CHGA	0	0.00949428	0.0279139	0.0612278	0	0.0215066	0.0616545	0.0576538	0.0102418	0	0	0	0.00912636	0.0306942	0.0229377	0.0223033	0	0.00987834	0	0	0.0185605	0.009075	0.020021	0	0.00916496	0	5.3289	5.32694
SYP	0.598805	0.64726	0.514394	0.484319	0.34466	0.201586	0.299598	0.399767	0.434553	0.384564	0.491715	0.44686	0.740632	0.631713	0.840512	0.902501	0.607566	0.638666	0.59944	0.626751	1.16815	1.23209	0.418477	0.376253	0.426923	0.435923	4.09591	4.22294
INSM1	0	0	0.116506	0.0870716	0	0	0.65952	0.55391	0.0435827	0.0418873	0	0.0244029	0	0.0165984	0	0.0475871	0.019643	0.0211798	0	0	0	0	0	0	0	0	5.51959	6.18073
ASCL1	0	0	2.35967	2.22505	0.079596	0.152187	0.978399	1.04058	0.12162	0.161279	0	0.0279585	0.066272	0.0927077	0.136098	0.157568	0.0880078	0.0242697	0.482355	0.613898	1.00511	0.805604	0	0.0235848	0.0880641	0.0246669	8.31238	8.60114
SCG3	0.0202018	0	0.0180373	0.116037	0.0420648	0.0412637	0.135414	0.194598	0.0960146	0.110124	0.067235	0	0.385697	0.234568	0.107557	0.124717	0.0350708	0	0.0202278	0.0369409	0.0179323	0.101842	0	0	0	0.0193352	5.78074	5.61999
SEZ6	0.0257703	0.0117125	0.0343845	0.0752222	0.079596	0.039578	0.112175	0.105013	0.0498848	0.0361098	0.021826	0.0955722	0.0335165	0.0470984	0.0831892	0.0809343	0.0446749	0.0599254	0.160019	0.114864	0.408937	0.266097	0.03686	0.0921104	0.0773456	0.0727704	5.87713	5.67535
Figure 4B:
See Table S4A
Figure 4C (SRPM):
Name	LNCaP_FGC_p29_1	LNCaP_FGC_p29_2	LNCaP_95_p25_1	LNCaP_95_p25_2	LNCaP_abl_p13_1	LNCaP_abl_p13_2	LNCaP_C4_p18_1	LNCaP_C4_p18_2	LNCaP_C42_p9_1	LNCaP_C42_p9_2	LNCaP_C42B_p6_1	LNCaP_C42B_p6_2	LNCaP_shAR_pATK_p43_1	LNCaP_shAR_pATK_p43_2	LNCaP_APIPC_p28_1	LNCaP_APIPC_p28_2	LNCaP_16D_p30_1	LNCaP_16D_p30_2	LNCaP_42D_ENZR_p14_1	LNCaP_42D_ENZR_p14_2	LNCaP_42F_ENZR_p20_1	LNCaP_42F_ENZR_p20_2	LNCaP_AR_907_1	LNCaP_AR_907_2	LNCaP_AR_909_1	LNCaP_AR_909_2
exon1-CE4	0	0	0	0	0	0	0	0	0	0	0	0	0	0	0	0	0	0	0	0	0	0	0	0	0	0
AR-8 exon1-3(long exon3)	0	0	0	0	0	0	0	0	0	0	0	0	0	0	0	0	0	0	0	0	0	0.0834197	0	0	0	0.191775
exon1-3	0	0	0	0	0	0	0	0	0	0	0	0	0	0	0	0	0.0771494	0	0	0	0.0816227	0.0834197	0	0.0927695	0.0871964	0
AR-V3 (2-CE4)	0.172029	0	0.166546	0.376319	0.0987207	0.0988541	0	0	0	0	0.0696356	0.0917046	0	0	0	0	0	0	0.08907	0	0.0816227	0	0.0978892	0.0927695	0	0.287663
AR-23 exon2-3(long exon3)	0	0	0	0	0	0.197708	0	0	0.087642	0	0.0696356	0	0	0	0	0	0.0771494	0.0846413	0	0.0832022	0	0.0834197	0.0978892	0	0	0.0958876
exon2-4	0	0.0823413	0	0	0	0	0	0.248381	0	0	0	0	0.16169	0	0	0	0.231448	0	0.17814	0.249606	0.244868	0.583938	0.195778	0.185539	0.261589	0.767101
exon2-5	0	0	0	0	0	0	0	0	0	0	0	0	0	0	0	0	0	0	0	0	0	0	0	0	0	0
CE4-exon3	0	0	0	0.18816	0	0	0	0.165587	0	0	0	0	0	0	0	0	0	0	0	0	0	0	0	0.0927695	0.0871964	0
AR-V1 (3-CE1)	0	0	0	0	0	0	0	0	0	0	0	0	0	0	0	0	0	0	0	0	0	0	0	0	0	0
AR-V9 (3-CE5)	0	0	0	0	0	0	0	0	0	0	0	0	0	0	0	0	0	0	0	0	0.0816227	0	0.0978892	0	0	0
AR-V7 (3-CE3)	0.0860143	0	1.41564	1.03488	0	0	0.0864125	0.165587	0	0.0836984	0	0	0	0.136583	0	0	0	0	0.17814	0.416011	0.0816227	0.333679	0	0	0	0
exon3-5	0	0	0	0	0	0	0	0	0	0	0	0	0	0	0	0	0	0	0	0	0	0	0	0	0	0
exon3prime-4	0	0	0	0	0	0	0	0	0	0	0	0	0	0	0	0	0	0	0	0	0	0	0	0	0	0
exon4-6	0	0	0	0	0	0	0	0	0	0	0	0	0	0	0	0	0	0	0	0	0	0	0	0	0	0
ARv567es (4-8)	0	0	0	0	0	0	0	0	0	0	0	0	0	0	0	0	0	0	0	0	0	0	0	0	0	0
exon5-8	0	0	0	0	0	0	0	0	0	0	0	0	0	0	0	0	0	0	0	0	0	0	0	0	0	0
ARv7es (6-8)	0	0	0	0	0	0	0	0	0	0	0	0	0	0	0	0	0	0	0	0	0	0	0	0	0	0
ARv78es/AR-V13 (6-9)	0	0	0	0.0940798	0	0	0.0864125	0.0827935	0	0.0836984	0	0	0	0	0	0	0	0	0.08907	0.249606	0	0.0834197	0.293668	0	0	0
exon7-9	0	0	0	0	0	0	0	0	0	0	0	0	0	0	0	0	0	0	0	0	0	0	0	0	0	0
Figure 4D (log2 FPKM+1):
SYMBOL	LNCaP_FGC_p29_1	LNCaP_FGC_p29_2	LNCaP_95_p25_1	LNCaP_95_p25_2	LNCaP_abl_p13_1	LNCaP_abl_p13_2	LNCaP_C4_p18_1	LNCaP_C4_p18_2	LNCaP_C42_p9_1	LNCaP_C42_p9_2	LNCaP_C42B_p6_1	LNCaP_C42B_p6_2	LNCaP_shAR_pATK_p43_1	LNCaP_shAR_pATK_p43_2	LNCaP_APIPC_p28_1	LNCaP_APIPC_p28_2	LNCaP_16D_p30_1	LNCaP_16D_p30_2	LNCaP_42D_ENZR_p14_1	LNCaP_42D_ENZR_p14_2	LNCaP_42F_ENZR_p20_1	LNCaP_42F_ENZR_p20_2	LNCaP_AR_907_1	LNCaP_AR_907_2	LNCaP_AR_909_1	LNCaP_AR_909_2	NCI.H660_1	NCI.H660_2
ETV1	4.61248	4.69907	5.45909	5.48019	0	0	0.0199284	0.00623265	0.00653374	0	0	0	0.00582134	0	0.0291653	0.0698822	0.017456	0	0.0133739	0	0	0	0	0	0.0232432	0.0127825	1.18661	1.36508
ERG	0	0	0.00757113	0.00839797	0	0	0.00845759	0.00789927	0.016514	0.00795472	0	0	0.167429	0.114403	0.0992517	0.0708716	0	0.0079866	0.145734	0.120057	0.0372479	0.0291256	0.0161978	0.00775998	0.0221153	0.0714688	0.893455	0.641617
ETS1	0.336512	0.492994	1.12634	1.04611	0.0281234	0.0456867	0.120749	0.136178	0.197257	0.212041	0.03021	0.0481735	0.548159	0.393141	0.418414	0.34142	0.29773	0.461317	1.00148	0.988127	1.1759	1.19681	0.0838913	0.126338	0.871894	0.859106	2.24635	2.20867
ETS2	1.12825	1.14464	2.6696	2.5054	1.27692	1.13855	1.053	1.10157	1.36158	1.24155	0.882427	0.750887	1.34856	1.34206	1.42047	1.47685	1.3158	1.56656	1.90796	1.79168	1.64876	1.77865	1.94361	1.88554	2.01001	2.17777	0	0.0368272
ETV2	1.19425	1.50688	1.50349	1.22463	1.37365	1.6497	1.49719	1.79743	1.78824	1.14258	2.15203	2.14702	1.76664	1.73383	1.97076	1.48345	1.43519	1.40212	0.736192	0.953319	1.31777	0.951636	0.762262	1.3551	0.889588	1.01002	1.16284	1.34469
ETV3	2.19959	2.39111	2.84281	2.85532	2.56993	2.40053	2.41331	2.40463	2.37952	2.25178	1.75202	2.05017	2.37592	2.40769	2.70939	2.68613	2.49917	2.65455	2.80901	2.84895	2.8102	3.07933	3.00246	2.95406	2.84783	2.94329	2.65392	2.56707
ETV3L	0.173458	0.23063	0.296272	0.464045	0.123469	0.285771	0.199872	0.187464	0.195951	0.213751	0.0510499	0.0967418	0.222321	0.28635	0.247324	0.184399	0.223059	0.189411	0.446204	0.108795	0.202998	0.221157	0.339105	0.256677	0.333731	0.384716	0.224564	0.243463
ETV4	0.0889644	0.0649225	0.505829	0.42224	0.0566338	0.0187589	0	0.0169854	0.0527625	0.0340081	0.0607915	0.114862	0.0926933	0.0916446	3.33507	3.21435	0.137366	0.0838891	0.370687	0.664434	1.85057	1.96063	0.017462	0.0656196	0.0930742	0.101693	0.128139	0.360333
ETV5	0.115448	0.269664	1.39051	1.25065	0.152163	0.189354	0.0743059	0.0791651	0.151707	0.16441	0.190206	0.259849	0.267981	0.236948	3.40756	3.43461	0.162142	0.127867	0.277794	0.265421	1.08074	1.10151	0.249137	0.352811	0.3234	0.476455	0.0901966	0.163339
ETV6	1.31705	1.54076	1.92479	1.96225	1.90238	1.87417	1.57763	1.53629	1.46043	1.37512	1.26335	1.57683	1.51184	1.49809	2.54498	2.59256	1.21628	1.33171	1.48727	1.62602	1.43218	1.75329	2.02836	2.04908	2.15877	2.17423	2.8798	2.83471
ETV7	0.15447	0.0719183	0.0938556	0.15299	0.028229	0.0815216	0.154023	0.0977994	0.0774508	0.0744715	0.022802	0.0578323	0.0691885	0.0779114	0.058462	0.0844773	0.0235167	0.025354	0	0	0.0239029	0	0.02578	0.11919	0.0235321	0	2.49607	2.23665
EHF	6.34276	6.29821	5.5775	5.5343	5.84287	5.67002	6.89498	6.89646	6.65229	6.90535	6.62	6.65407	3.84993	5.94894	3.36309	3.14479	7.17224	7.01247	6.52622	6.41442	6.47371	6.63828	7.19733	7.12139	7.08353	7.08265	0.962794	0.775241
ELF1	3.31777	3.19257	3.52598	3.45773	3.80546	3.80095	2.67364	2.5382	2.8423	3.09301	2.59896	2.72185	2.11025	2.64904	3.16681	3.03363	1.58641	1.76057	2.14987	2.0875	2.32476	2.47084	3.18677	3.1746	3.02471	3.08009	3.76638	3.55281
ELF2	2.58726	2.59836	2.3469	2.45503	2.93805	2.97899	2.45658	2.40439	2.53422	2.6072	2.43898	2.39645	2.5861	2.55824	2.29096	2.2869	2.38796	2.48476	2.52339	2.46731	2.10706	2.21406	2.43971	2.37958	2.4976	2.53063	3.01518	3.06586
ELF3	2.72117	2.66357	3.75336	3.75139	3.47061	3.22661	1.72584	1.62277	2.2961	2.22504	1.59752	1.60423	3.02808	2.81375	5.00858	4.9843	2.60321	2.50734	3.65051	4.13476	4.40937	4.50873	3.21774	3.21319	3.65711	4.00516	5.94709	5.46089
ELF4	0.660089	0.660872	2.39031	2.40242	1.49317	1.6172	1.3146	1.41608	1.7769	1.70195	1.18306	1.31966	2.02236	2.05092	2.70906	2.61334	0.829768	0.945935	2.12126	2.3224	3.0103	3.25195	2.25955	2.17171	2.17879	2.20734	3.91722	3.90384
ELF5	0.981926	0.926029	0.257371	0.282961	3.91965	3.919	2.22657	2.35149	2.70617	2.65071	3.13079	2.97848	3.96845	3.49587	2.17893	2.40035	0.853899	0.783381	0.123886	0.0390697	0.0252421	0.0367565	0.239967	0.230062	0.108605	0.308021	0	0
ELK1	4.03531	3.81942	4.46506	4.31856	3.69237	3.41499	4.02071	4.1142	3.99202	3.84779	3.5202	3.83234	4.13472	4.10391	4.1492	4.14893	4.00678	4.16051	4.62823	4.79478	4.70631	4.93924	4.06572	4.1693	4.17209	4.23777	4.32712	4.46555
ELK3	1.68895	1.59486	1.86286	1.62638	2.05012	1.98257	1.56474	1.61854	1.20558	1.50665	0.929	1.09727	1.86933	1.77023	1.92643	2.07597	0.74888	0.957969	2.06071	2.08737	2.30613	2.39556	2.11346	2.00412	2.0155	1.96082	0.702092	0.597051
ELK4	2.43767	3.08946	3.14937	3.21877	3.4656	3.56384	3.28237	3.50462	3.12239	3.35466	2.11711	2.47277	3.61514	3.60129	3.07476	3.06059	3.73187	3.76654	3.88734	3.92405	3.18541	3.53737	4.40152	4.29544	4.47838	4.39376	2.68038	2.61888
ERF	2.62219	2.77923	3.24328	3.13961	2.89589	2.72265	2.66577	2.92288	2.66455	2.28095	2.42265	2.73517	3.00508	2.91807	3.51366	3.57167	2.41476	2.63564	3.65544	3.9961	3.86433	4.30669	2.88296	3.16885	3.2191	3.44205	3.33819	3.416
LOC390937	0	0.0278119	0	0	0.0322055	0	0.0306225	0.0841979	0	0	0	0	0.0529947	0.0226849	0.0336844	0.0647849	0.0531811	0.0572903	0	0.0282708	0.252003	0.375889	0.0294151	0.0556914	0.0791048	0.0294023	0.836387	1.1014
FEV	0.149409	0.235926	2.15888	2.12764	0.297411	0.344166	2.67216	2.83502	2.31086	2.13627	2.25816	2.49065	1.03105	1.72175	0.132023	0.0974335	0.485279	0.597924	0.0311852	0.111401	0.133275	0.338134	0.115778	0.0838889	0.0272296	0.0876554	0.537503	0.461333
FLI1	0.00801539	0	0	0.0158259	0	0	0	0	0	0	0	0	0	0	0	0	0.0139582	0	0	0.0220065	0	0	0	0	0	0	0.117358	0.179222
SPDEF	6.15388	5.9206	4.66955	4.42559	4.97788	4.79821	6.85463	6.91927	6.34293	6.12007	6.41169	6.53482	6.10728	6.38347	5.97467	6.00513	6.42251	6.67462	5.2031	5.2616	4.71362	4.91184	5.96937	6.25865	5.91005	5.99072	0.173681	0.0709716

## Sheet: Fig 5
Figure 5 GSVA scores:
see Table S4C-2
Figure 5 (log2 FPKM+1) - (also see Table S4A):
SYMBOL	LNCaP_FGC_p29_1	LNCaP_FGC_p29_2	LNCaP_95_p25_1	LNCaP_95_p25_2	LNCaP_abl_p13_1	LNCaP_abl_p13_2	LNCaP_C4_p18_1	LNCaP_C4_p18_2	LNCaP_C42_p9_1	LNCaP_C42_p9_2	LNCaP_C42B_p6_1	LNCaP_C42B_p6_2	LNCaP_shAR_pATK_p43_1	LNCaP_shAR_pATK_p43_2	LNCaP_APIPC_p28_1	LNCaP_APIPC_p28_2	LNCaP_16D_p30_1	LNCaP_16D_p30_2	LNCaP_42D_ENZR_p14_1	LNCaP_42D_ENZR_p14_2	LNCaP_42F_ENZR_p20_1	LNCaP_42F_ENZR_p20_2	LNCaP_AR_907_1	LNCaP_AR_907_2	LNCaP_AR_909_1	LNCaP_AR_909_2
DAXX	2.72571	2.33077	2.12341	2.06499	1.75066	1.7448	1.92413	1.83031	2.10521	1.91109	1.63007	1.52798	1.77847	1.83195	2.11976	2.12885	1.2603	1.40519	1.91036	1.9298	2.066	2.08334	1.9307	1.88466	1.91226	1.93861
NDUFV3	3.94943	3.81914	3.53141	3.51427	3.53773	3.44475	3.35151	3.33572	3.49304	3.31263	3.42022	3.39493	3.85471	3.5957	3.66792	3.79295	3.45542	3.50286	3.31442	3.37418	3.43391	3.37078	3.4065	3.34519	3.49233	3.41867
ACAT2	5.01334	4.57038	4.50513	4.50435	4.09908	4.21331	4.06978	4.09336	3.87653	3.9279	3.8003	3.61737	4.49256	4.11774	4.25168	4.32724	4.35806	4.23678	4.26614	3.96778	4.11895	3.95959	4.30075	4.1878	4.25889	4.20947
VPS4A	4.78305	4.58245	4.43831	4.32385	4.28116	4.09437	4.00316	3.94481	4.21928	4.13398	3.86339	4.09603	4.4351	4.35234	4.7241	4.71547	4.18958	4.37201	4.09841	4.26118	4.2699	4.33173	4.39372	4.4698	4.48546	4.53691
DDX19A	2.91083	2.64322	2.11936	2.11366	2.40455	2.43681	2.31194	2.30474	1.98921	2.14081	1.69566	2.07865	2.37077	2.18804	2.75217	2.76627	2.27304	2.50004	2.47452	2.54783	2.44843	2.64559	2.63177	2.5597	2.54991	2.47915
CHMP6	3.90815	3.67995	3.3837	3.12733	3.00758	3.16905	3.28503	3.33135	3.38539	3.03852	3.28569	3.24674	3.3645	3.37916	3.29029	3.37701	3.25742	3.4765	3.11597	3.37168	3.52355	3.63381	3.03693	3.43744	3.38849	3.38209
NOP14-AS1	1.36882	1.24291	0.993257	0.635023	0.877481	0.721343	0.753004	0.802134	0.564078	0.493083	0.157665	0.386229	1.08942	0.99773	1.43774	1.18449	0.606173	0.833566	0.993065	1.17441	0.997839	1.34287	1.11213	1.14633	1.28212	1.16657
PGAM4	4.88803	4.35011	4.13277	4.14638	4.41978	4.34603	4.37041	4.23056	4.25845	4.1649	4.27003	4.08095	3.88695	3.9807	4.08459	4.17138	4.33814	4.15463	4.04974	3.81426	4.20729	4.04193	4.61737	4.43043	4.5315	4.49892
CNNM3-DT	1.31658	1.6012	0.952458	-0.0402429	1.11117	0.53964	-2.13674	0.0223883	1.00769	0.61143	1.19588	0.24173	0.404916	0.168045	0.107183	-0.100883	-0.0699579	0.518477	0.500894	0.00495364	0.94404	-0.589481	0.0620608	0.132826	-0.218914	-0.0886414
BAK1	4.25896	3.73886	3.86184	3.57637	3.54424	3.52134	3.63889	3.65232	3.52421	3.37155	3.66935	3.37626	3.38672	3.53978	3.99423	3.88136	3.07003	2.97119	3.50043	3.58637	3.89569	3.87252	4.02125	3.86123	3.9056	3.85114
DSCR8	-8.14225	-8.14225	2.87206	3.17388	-8.14225	-8.14225	-8.14225	-8.14225	-8.14225	-8.14225	-5.0963	-8.14225	-5.06133	-8.14225	-4.76072	-8.14225	-8.14225	-8.14225	-8.14225	-8.14225	-8.14225	-8.14225	-8.14225	-8.14225	-8.14225	-8.14225
CHRM3-AS2	-10.7	-10.7	-0.361216	0.14241	-10.7	-10.7	-10.7	-10.7	-10.7	-7.52271	-6.74416	-7.33288	-7.61909	-10.7	-10.7	-10.7	-10.7	-7.51756	-7.43794	-7.54738	-10.7	-10.7	-10.7	-10.7	-10.7	-7.49652
APOBEC3C	-4.80412	-4.94047	2.88368	2.93281	-4.73874	-3.49061	-4.80828	-5.81889	-2.89944	-8.98719	-3.29198	-4.13147	-5.90628	-4.66796	-5.60566	-3.43889	-5.90172	-4.88648	-3.52882	-8.98719	-4.96709	-4.44752	-3.59223	-4.92566	-3.05775	-2.6101
FLCN	2.38358	2.57414	3.61237	3.72676	2.48115	2.37951	2.50529	2.50617	2.50512	2.50084	1.95958	2.21994	2.7674	2.62979	2.30556	2.40995	2.25243	2.4025	2.44759	2.72429	2.4916	2.61493	2.7071	2.81377	2.6863	2.77711
GPATCH3	2.5627	2.31646	3.82564	3.6857	2.44341	2.34659	2.38107	2.38401	2.35049	2.07107	1.93549	2.0669	2.51869	2.33551	2.87257	2.7877	2.31613	2.37384	2.67774	2.80432	2.81559	2.86365	2.62188	2.60039	2.70633	2.79111
CYP2C19	-1.44439	-0.843359	1.04519	1.00472	-0.352556	-0.519242	-0.824643	-1.09102	-1.25386	-1.71909	-1.32098	-1.03913	-0.411464	-0.735968	-1.02322	-0.292256	-0.582556	-0.570147	-0.558289	-0.603671	-0.479119	-0.527228	-0.125007	-0.359458	-0.193573	-0.144484
CEP76	1.64809	1.47646	2.51797	2.663	0.979339	1.18223	1.19727	1.28195	1.6131	1.46904	1.4686	1.39133	1.5493	1.46323	1.91649	1.9236	0.746633	0.736973	1.58508	1.66107	1.81813	1.71928	1.19224	1.26023	1.44229	1.32147
C2orf42	1.75032	1.52418	3.08505	3.10606	1.79273	1.32078	1.1926	1.20568	1.85134	1.65726	1.63029	1.62804	2.03673	1.89221	1.86894	2.24306	1.82272	1.94955	1.86883	1.84043	1.95202	2.0058	1.43386	1.78598	1.66636	1.86995
RAB22A	2.15533	2.4012	3.60346	3.64353	2.43761	2.43486	2.08702	2.12972	2.54972	2.62669	2.26317	2.12079	2.44305	2.62706	2.89502	2.97916	2.62896	2.55207	2.42073	2.40584	2.64181	2.73435	2.88858	2.76391	2.69894	2.60664
GPR179	-8.33146	-6.01957	-2.97894	-2.85786	-8.26941	-8.29472	-5.47395	-5.40383	-5.33653	-5.39385	-6.68325	-5.18476	-4.59358	-5.58714	-5.16901	-4.68413	-6.63984	-5.96335	-6.44722	-6.56634	-7.57175	-7.05218	-6.51027	-5.27922	-5.85167	-5.21476
OR51F1	-7.52558	-7.52558	-7.52558	-7.52558	6.13587	6.35157	-7.52558	-7.52558	-7.52558	-7.52558	-7.52558	-7.52558	-7.52558	-7.52558	-7.52558	-7.52558	-7.52558	-7.52558	-7.52558	-7.52558	-7.52558	-7.52558	-7.52558	-7.52558	-7.52558	-7.52558
LINC01806	-8.90061	-8.90061	-8.90061	-8.90061	2.23051	2.01726	-8.90061	-8.90061	-8.90061	-8.90061	-8.90061	-8.90061	-8.90061	-8.90061	-8.90061	-8.90061	-8.90061	-8.90061	-8.90061	-8.90061	-8.90061	-8.90061	-8.90061	-8.90061	-8.90061	-8.90061
IRAK1BP1	-10.4842	-10.4842	-10.4842	-10.4842	0.826377	1.03365	-10.4842	-10.4842	-10.4842	-10.4842	-10.4842	-10.4842	-10.4842	-10.4842	-7.1027	-10.4842	-6.48635	-10.4842	-10.4842	-10.4842	-10.4842	-10.4842	-10.4842	-10.4842	-7.39792	-6.36126
GSTM4	-10.0286	-5.42632	-10.0286	-10.0286	0.0501017	0.115009	-10.0286	-10.0286	-10.0286	-10.0286	-10.0286	-10.0286	-10.0286	-7.15658	-10.0286	-10.0286	-10.0286	-10.0286	-6.76654	-6.87599	-6.92222	-6.95489	-10.0286	-6.88316	-6.9423	-10.0286
MAGEA4-AS1	-8.25259	-4.20587	-8.25259	-4.08335	1.64733	1.94626	-8.25259	-8.25259	-5.02351	-8.25259	-5.20664	-8.25259	-8.25259	-8.25259	-4.87106	-4.90788	-8.25259	-8.25259	-8.25259	-8.25259	-8.25259	-8.25259	-5.04854	-8.25259	-5.16628	-4.12962
LINC02428	-5.19508	-4.37576	-4.39501	-6.13088	0.613922	0.708024	-4.23963	-9.37816	-5.22813	-4.72634	-4.46956	-5.0827	-5.38511	-5.05892	-3.5319	-3.82985	-4.82573	-4.72079	-9.37816	-9.37816	-9.37816	-9.37816	-4.69748	-6.23271	-4.82483	-3.50822
ALOX12P2	-6.70481	-9.9652	-4.66928	-5.23798	0.345971	0.814586	-5.78629	-9.9652	-6.73612	-6.7879	-6.00935	-9.9652	-9.9652	-6.19524	-9.9652	-4.73113	-6.87973	-9.9652	-9.9652	-9.9652	-6.85881	-9.9652	-9.9652	-6.81975	-5.41187	-9.9652
EMBP1	-0.0971035	0.1457	-0.0705772	-0.448395	1.97093	1.92465	-0.101507	0.20541	0.0693788	0.000851931	-0.338486	-0.0524739	0.160186	0.176565	-0.739311	-0.46681	-0.211947	-0.12549	0.0421398	0.054907	-0.343905	-0.0745446	0.517431	0.25046	0.338995	0.298307
PLIN2	-3.4679	-2.43221	-6.28658	-2.49428	1.64723	1.43616	-3.69069	-4.35784	-5.25043	-3.55942	-4.49186	-3.56986	-2.78575	-3.90073	-3.14544	-2.73156	-4.44845	-5.29974	-9.40045	-9.40045	-4.82534	-6.32674	-5.27689	-4.38279	-3.66028	-9.40045
TSPAN3	3.51806	3.58092	3.82455	3.70049	5.26782	5.22496	3.56696	3.49441	3.67075	3.74474	3.33361	3.26313	3.24611	3.47449	3.96111	3.87636	3.20842	3.23275	3.57711	3.60766	3.7907	3.84983	3.93524	3.82444	4.06736	3.92931
MOCS3	2.04908	1.84845	2.33635	2.17385	1.86552	1.91862	2.35612	2.33623	1.82193	1.81182	1.92459	1.9545	2.26748	2.12512	2.42977	2.49791	1.91503	1.86728	2.24735	2.0621	2.19974	2.3391	1.80775	1.80268	2.01471	2.0096
DLX2	-2.04357	-1.94107	-1.21275	-0.934552	-0.337878	-1.3627	-0.124945	0.202503	-0.441738	-1.0544	-1.89392	-1.07205	-2.15716	-0.683862	-0.914645	-1.49363	-1.54296	-1.13577	-2.13413	-0.960519	-1.57568	-0.587883	-1.58591	-1.17725	-0.996855	-1.06801
LRFN1	1.66103	1.92822	1.40949	1.4938	0.818509	0.85693	2.20262	2.44782	1.70243	1.63863	0.994675	1.7117	1.98438	2.10336	2.2344	2.22881	1.54075	1.9856	1.76761	2.18598	1.65857	2.26065	2.0053	2.31044	2.21519	2.1598
HPS6	3.62739	3.32679	2.85416	2.4057	3.01381	2.49722	3.73115	3.69322	3.33884	3.31098	3.01738	3.00198	3.17899	3.43037	3.6557	3.71331	3.37031	3.30753	3.07945	3.29238	3.49707	3.70896	3.56238	3.6048	3.53429	3.60452
INTS5	3.80185	3.53931	3.78196	3.42208	3.67628	3.34069	3.88084	3.79427	3.53754	3.33355	3.44239	3.59014	3.70044	3.51939	3.85071	3.8223	3.38492	3.44032	3.43524	3.38457	3.634	3.70796	3.68582	3.6923	3.66345	3.65105
G3BP1	4.16823	4.16186	4.40851	4.43467	4.39602	4.4699	4.53554	4.56621	4.35032	4.4776	4.2369	4.18007	4.45272	4.55435	4.51993	4.65992	4.51615	4.32072	4.33215	4.26644	4.21846	4.36302	4.50545	4.29467	4.31798	4.29298
ELAC2	4.29275	3.8999	4.1685	4.02493	3.7376	3.63665	4.2699	4.18719	3.81697	3.87704	3.96543	4.01894	4.00065	3.95534	4.43393	4.39922	3.8755	3.99531	4.09586	4.16009	4.16002	4.35632	4.18483	4.12812	4.11285	4.07545
UNC45A	4.18789	3.89569	4.25322	4.02052	4.11367	3.88025	4.20782	4.20639	4.02204	3.91933	3.77239	3.95977	4.08274	4.16073	3.9739	3.90826	3.82947	4.03935	3.73647	3.89475	3.93825	4.23248	4.09624	4.27714	4.2416	4.28275
PRPF4	4.33801	3.83769	3.976	3.75513	3.71454	3.74785	4.22927	4.11425	4.02545	4.0085	3.82843	3.69544	3.96078	3.92044	3.99075	3.8831	3.88495	3.74273	3.99214	3.86717	4.36035	4.17057	3.93842	3.83983	4.13691	3.97303
MOB2	1.55236	1.40771	1.69603	1.54256	1.2604	1.11582	1.68629	1.55191	1.34813	1.34871	1.00471	1.30995	1.53217	1.4993	1.82966	1.79763	0.950516	1.30669	1.13615	1.15502	1.53083	1.70802	1.63644	1.65129	1.58446	1.84305
VKORC1L1	3.94625	3.8869	3.70623	3.69796	3.34991	3.38674	3.8808	3.7741	4.48469	4.57601	3.81692	3.56599	3.92066	4.22203	3.59161	3.53239	3.91422	3.68465	3.77614	3.74705	3.82316	3.79606	3.67359	3.54519	3.6546	3.53554
CUL1	4.58666	4.40727	4.66928	4.71941	4.14056	3.96975	4.32838	4.21096	4.82798	4.94986	4.24116	4.3309	4.54841	4.73101	4.70958	4.71182	4.29435	4.36315	4.64992	4.7206	4.63219	4.75095	4.82795	4.6629	4.86913	4.77235
TMEM248	4.27178	4.23703	4.5681	4.5508	4.46234	4.3782	4.15332	4.1434	4.57476	4.64292	3.84398	4.0247	3.95227	4.41745	4.3725	4.3411	3.98914	4.06687	4.19192	4.16983	4.38001	4.51591	4.48026	4.34814	4.32061	4.30889
GTF2A2	4.82439	5.29091	5.17236	5.17119	5.01669	5.16404	4.87437	4.91443	5.47275	5.54409	5.18184	4.7879	5.35286	5.33322	5.1769	5.23984	5.24721	4.88488	5.0533	4.75997	4.89047	4.44005	4.61957	4.44882	4.71279	4.61737
TIMM8A	2.8849	3.31273	2.83732	2.80949	2.55502	2.72879	2.86625	3.07089	3.27193	3.3795	2.82917	2.90686	3.2801	3.26903	2.70399	2.71857	3.10384	3.04921	3.2439	3.11231	3.48341	3.15085	3.0567	2.81701	3.0307	2.97942
TVP23B	2.48042	3.06897	3.27698	3.39558	3.0523	3.0921	3.00831	3.14868	3.31153	3.54433	3.00199	2.93657	2.81915	3.23624	2.99022	3.00721	2.98759	2.86578	2.93303	3.08309	3.39412	3.24077	3.0491	2.84287	2.87421	3.07165
MDH2	7.35595	6.88713	6.93806	6.73549	7.26206	7.16166	7.24984	7.13317	7.59093	7.38097	7.18554	7.08684	6.70424	7.11023	7.09853	7.04377	7.26922	7.25517	6.99111	6.99742	7.13562	7.17436	7.37795	7.47802	7.35831	7.38849
EIF1AX	4.69738	5.17524	5.3344	5.39433	4.6937	4.85515	4.96386	5.03612	5.30204	5.43152	5.02806	4.7409	5.17753	5.27986	5.03109	5.05038	5.22558	4.84121	5.32108	5.1545	5.20322	4.99373	4.80919	4.54859	4.65533	4.719
CYCS	5.75614	6.22616	6.2054	6.19151	6.00006	6.22678	5.77484	5.82585	6.26783	6.5714	6.05458	5.76495	5.9554	6.28907	6.0293	6.04154	6.3547	5.80202	6.14859	6.10089	6.31579	5.88274	5.64766	5.36218	5.31324	5.43386
ZCCHC10	3.01345	3.84019	3.87192	3.79795	3.59262	3.69036	3.04906	3.05	3.77041	3.97982	3.49549	3.01508	3.67733	3.77693	3.63157	3.46244	3.67561	3.09674	3.19969	3.25509	3.75998	3.3113	2.95353	2.87513	2.83013	2.93092
C9orf47	-4.77795	-4.34847	-4.62483	-2.7366	-5.11286	-6.62363	-3.48509	-3.32265	-3.66543	-3.31264	-1.25011	-0.890581	-4.66119	-3.65676	-3.3476	-3.25186	-4.96875	-4.86271	-5.17764	-5.2956	-3.1716	-3.83808	-4.0502	-5.85922	-4.39847	-4.83979
CLDN7	7.4047	7.02859	7.27273	7.16179	7.20196	7.02091	6.68512	6.66349	7.15989	7.01567	7.80424	7.46625	7.10898	7.05299	7.50953	7.42495	6.75235	6.59899	6.79176	6.99494	7.09588	6.91223	6.59879	6.74223	6.94348	7.00736
IARS	6.51975	6.17056	6.36887	6.40287	6.01148	5.86723	6.30219	6.26334	6.26431	6.31275	6.63712	6.48671	6.24047	6.26594	6.34443	6.36644	6.32471	6.24245	5.90575	6.00395	6.13518	6.14503	6.32988	6.36995	6.53841	6.50059
FAM227A	-1.84451	-1.03402	-2.03045	-1.35611	-1.8415	-1.07626	-1.43989	-0.948883	-0.6251	-1.03898	-0.502702	-0.293731	-1.02613	-0.995413	-1.58657	-1.23267	-1.38012	-1.12852	-1.1548	-1.46219	-1.14211	-1.13297	-0.974785	-1.13363	-0.545648	-0.825807
MOK	-0.480295	-0.329644	0.109682	-0.0719624	-0.129365	0.0138425	-0.551769	-0.775937	-0.360092	-0.50924	0.418106	0.0490174	-0.296265	-0.612702	0.113428	0.0241872	-0.401822	-0.464802	-0.398752	-0.81242	-0.0631804	-0.116597	-0.487074	-0.132244	-0.135734	-0.36686
MIR10394	-0.474621	-0.298094	-1.35405	-1.48318	-1.12201	-0.78017	-0.199962	-0.0647455	0.204335	-0.375469	0.581798	3.29875	0.214273	-0.264608	-0.562024	-1.59611	-0.77689	-0.325479	2.01874	-0.647193	-0.753319	-1.57825	-1.63713	-1.70241	-1.15225	-1.25389
MVB12A	3.73652	3.39156	3.85627	3.67557	3.13078	2.94648	3.68418	3.72169	3.61741	3.39544	3.94597	3.85517	3.75295	3.68294	3.8569	3.73954	3.38046	3.58824	3.23596	3.5887	3.76959	3.90081	3.60592	3.91621	3.86702	3.88031
TTC9C	3.42453	3.17031	3.52143	3.69601	3.56082	3.5084	3.15943	2.97869	3.27006	3.47745	3.75783	3.56819	3.58745	3.36937	3.69263	3.77981	3.56383	3.23017	3.38216	3.2829	3.94741	3.43126	2.83948	2.90266	2.97083	2.90953
TIMM10	6.57637	6.33532	6.54802	6.58163	6.06967	6.0087	6.14178	6.00854	6.50074	6.43546	6.66361	6.49041	6.62714	6.47987	6.70574	6.66058	6.43182	6.23023	6.59986	6.41308	6.64498	6.26154	6.13954	6.17288	6.2038	6.15015
RPL23P8	1.27208	1.06437	0.496037	-0.0847423	0.284256	0.380702	0.916084	1.16941	1.17347	1.24055	1.75274	1.32635	0.940812	0.314174	-0.29509	-0.145383	1.07639	0.665041	1.0734	1.43423	-0.241001	0.711837	1.27044	1.20488	1.01358	0.688483
KLRA1P	-3.42482	-1.66702	-5.76749	-2.31984	-2.37302	-1.14727	-3.42913	-2.69335	-2.62605	-2.85084	-2.99699	-3.30875	-0.45414	-0.823494	-1.46696	-2.08812	-4.32894	-2.67766	-1.95882	-2.87818	-1.94125	-2.27474	-1.44238	-1.57785	-1.64427	-2.24414
LINC01424	-2.8872	-0.752615	-1.35107	-1.06699	-0.984105	-0.667196	-1.51062	-0.5323	-0.962887	-1.59799	-0.7564	-1.79792	0.231375	0.0829115	-0.574266	-0.0335019	-2.67651	-1.7818	-1.69412	-2.28997	-1.6767	-2.1202	-0.876298	-0.644639	-0.46491	-0.493057
GVQW3	-1.48995	-0.747558	-0.686897	-0.276372	-0.885156	-0.591499	-0.816678	-0.791374	-0.657513	-1.24692	-1.28547	-0.986156	0.0408038	-0.443099	-0.36495	-0.246979	-0.997709	-0.591334	-0.873737	-1.15818	-1.09645	-0.91378	-0.892293	-0.875103	-0.552857	-0.701081
TTN-AS1	-4.27734	-3.00331	-3.3201	-3.23179	-3.38579	-3.52898	-4.09822	-3.38408	-3.48958	-3.37399	-4.51759	-3.91934	-2.79384	-2.97311	-3.65065	-3.47627	-4.07654	-4.12441	-3.87877	-3.77243	-4.20974	-4.1924	-3.10363	-3.34579	-3.18175	-3.07685
CMTM1	-0.854754	-0.0857798	0.163562	0.446991	0.127281	-0.286321	-0.507522	-0.95728	-0.601748	-0.534668	-1.01728	-1.44188	0.650015	0.386672	-0.0361224	0.52285	-0.5792	-0.16135	-0.63183	-0.194775	0.119608	-0.283613	-0.0915623	0.0514749	-0.0950185	0.332671
TAS2R31	-2.75939	-2.52808	-2.92197	-1.85584	-3.19887	-2.13933	-2.9139	-2.72549	-2.79398	-3.16889	-3.31504	-2.96014	-2.47885	-1.77597	-4.3283	-2.81688	-3.2709	-2.47123	-2.90771	-2.74295	-6.09303	-4.2603	-4.51874	-5.13788	-4.24649	-3.54777
ST3GAL3	-3.2864	-2.76242	-3.4182	-2.67433	-3.67555	-3.31249	-3.42792	-3.23447	-2.87489	-3.22438	-3.18039	-2.95552	-2.23548	-2.4339	-2.34626	-2.40582	-2.62207	-2.81184	-2.74516	-2.67819	-2.98887	-2.86941	-2.60088	-2.51881	-2.58555	-2.40188
CTU2	2.27839	2.12615	1.77017	1.73636	1.78147	2.06841	1.43836	1.65327	1.88042	1.64702	1.67872	2.12802	2.60486	2.36034	2.59037	2.47421	1.56518	2.04418	1.91727	2.34162	2.29276	2.44503	1.93265	2.35662	2.33803	2.36176
MUTYH	2.32454	2.21393	2.41078	2.42933	1.9033	1.82867	1.79163	1.73639	1.99048	1.46953	1.8371	1.90359	2.65221	2.39151	2.51917	2.55183	1.76368	2.08164	2.30323	2.42851	2.02547	2.1523	2.19485	2.5369	2.46247	2.50198
SPRN	-5.96932	-2.45247	-3.26956	-3.52998	-4.01971	-4.44895	-3.77747	-3.87394	-2.97439	-3.86407	-4.72023	-1.60998	-1.99868	-2.09981	-2.52043	-2.84718	-3.70836	-2.61587	-3.77134	-3.89117	-4.25477	-6.15599	-2.37154	-3.06707	-2.31215	-2.27346
LRFN5	-10.2027	-10.2027	-10.2027	-10.2027	-10.2027	-10.2027	-10.2027	-10.2027	-10.2027	-10.2027	-10.2027	-10.2027	-10.2027	-10.2027	2.26236	2.25251	-10.2027	-10.2027	-10.2027	-7.05009	-10.2027	-10.2027	-10.2027	-10.2027	-10.2027	-10.2027
ANO3	-10.547	-10.547	-7.43314	-7.29974	-7.22459	-7.24989	-10.547	-10.547	-10.547	-10.547	-7.50107	-10.547	-10.547	-7.675	0.859434	1.00182	-7.46155	-10.547	-10.547	-10.547	-10.547	-10.547	-10.547	-10.547	-10.547	-10.547
RTF1	4.05518	3.97235	4.04723	4.02431	4.01026	3.90744	3.71789	3.76174	3.42412	3.43646	2.86842	3.12397	3.90546	3.773	6.70934	6.73245	3.47382	3.59376	4.2245	4.17532	4.12483	4.39349	4.3096	4.07864	4.17901	4.14933
MYOF	-2.17254	-2.70777	-2.48056	-3.48608	-3.32095	-3.27139	-2.52377	-3.75319	-2.69123	-2.56922	-3.27831	-2.9199	-3.00873	-2.75618	0.892669	0.806256	-4.28877	-3.39886	-4.54615	-3.86937	-3.64335	-4.75483	-2.37936	-2.2342	-3.2965	-2.98167
ABCC6P2	-0.887228	-0.924852	0.0774834	0.324757	-0.391164	0.0648789	-0.102932	-0.266875	0.0466809	-0.0112759	-0.660321	-0.714835	0.356436	-0.249866	2.442	2.24192	-0.500539	-0.588721	-0.542778	-0.500601	0.677939	0.129723	-0.651693	-0.470312	-0.614659	-0.0691863
CALHM2	-3.50636	-2.34456	-1.19067	-2.79491	-2.86235	-3.72387	-1.03107	-1.26228	-0.864261	-1.56116	-1.65265	-1.409	-2.40126	-1.42454	1.15618	1.2142	-2.13524	-1.87555	-1.86047	-1.70845	-1.03923	-1.15384	-0.855814	-1.03361	-1.30887	-1.22291
ARHGAP1	3.56364	3.3034	3.14738	3.14579	3.36081	3.16691	3.4873	3.4551	3.40054	3.14732	3.01097	3.438	3.79573	3.5998	4.7346	4.70203	3.2959	3.62076	2.78595	2.64481	2.96609	3.15892	3.50415	3.58474	3.51629	3.54973
IER2	3.76861	3.90807	3.73273	3.56743	4.03646	3.74533	3.65954	3.90465	3.57489	3.33277	3.33538	3.81834	4.01112	3.70605	5.29718	5.37594	2.91934	3.44545	3.71094	3.86401	3.71396	4.27826	4.0225	4.2178	4.03362	3.92311
AGAP1-IT1	-1.53718	-3.86225	-1.22291	-1.29399	-1.46962	-2.21296	-1.8552	-0.655684	-0.328098	-1.15269	-0.656592	-6.99372	-2.04671	-3.22376	2.22198	1.75942	-2.04172	-2.33635	-6.99372	-3.84111	-3.88734	-3.92001	-1.12317	-0.831087	-0.267104	-1.34208
FAM160B1	2.46986	2.83573	2.58536	2.75216	2.55941	2.78624	2.28828	2.35726	2.42923	2.57594	1.91806	2.00833	2.77985	2.71249	3.62112	3.69081	2.1002	2.03232	2.35876	2.52845	2.25308	2.31855	2.69304	2.44743	2.51029	2.66762
PCDH17	-10.6535	-7.52201	-10.6535	-10.6535	-10.6535	-10.6535	-10.6535	-10.6535	-10.6535	-10.6535	-10.6535	-10.6535	-7.57257	-10.6535	-10.6535	-10.6535	-0.104037	0.0688036	-10.6535	-10.6535	-10.6535	-10.6535	-5.97281	-10.6535	-7.56718	-7.45
IL6R-AS1	-1.19806	-0.678336	0.298403	0.0516645	-0.634656	0.141779	-1.20244	-0.747533	-0.569127	0.200219	-0.322203	-0.0430075	0.23427	-0.0597372	0.486149	0.261458	1.01778	1.30555	-0.429753	0.0473318	0.488807	-0.545005	-0.707568	0.333957	0.0365572	-0.309358
SOD2-OT1	-0.351334	-0.315609	-1.71355	-1.67942	-0.282495	-0.310534	-0.676255	-0.192099	-1.20126	-1.17706	-0.499257	-1.1355	0.265833	-0.610908	-0.170076	-0.463501	0.425333	0.628987	-1.25149	-2.04459	-0.968859	-1.21577	-0.565492	-1.57234	-0.595017	-1.40895
IFT74	3.2838	3.3477	3.14821	3.28211	2.95248	2.81281	2.85299	3.02265	3.15993	3.34773	3.14875	2.97823	3.33485	3.25433	3.57687	3.53464	3.53859	3.57359	3.39071	3.3388	3.25459	3.26677	3.19284	3.16621	3.38133	3.41457
ZNF571-AS1	-5.05373	-5.19498	-4.73946	-3.24421	-5.30028	-4.02976	-7.25384	-5.15451	-4.61214	-5.85847	-5.60168	-4.93766	-4.13391	-3.83595	-4.08744	-4.12774	-2.69235	-2.9649	-5.76716	-6.44115	-4.96575	-5.00196	-5.11532	-3.07008	-3.42412	-3.87305
METTL15	1.03372	0.864545	1.36197	1.19793	1.25273	1.10671	0.97986	0.96259	0.932412	1.11232	1.09769	0.876385	1.27486	1.18547	1.46066	1.38642	1.61137	1.38047	0.934927	0.842326	0.860717	0.552663	1.02241	0.851164	0.763158	1.06035
LINC02018	-3.79567	-3.09881	-4.10819	-3.54991	-3.05523	-2.76328	-3.95018	-4.62278	-3.57007	-4.03769	-3.55447	-3.00599	-2.52198	-3.24227	-2.67013	-3.12313	-2.07808	-2.57064	-3.53356	-2.99766	-3.83081	-3.24554	-4.36514	-4.07306	-4.30625	-4.00868
CCDC12	3.57515	3.04047	3.28907	3.07673	3.21873	3.1034	3.35545	2.98155	3.18482	2.94216	3.11643	3.25127	3.04389	2.99175	3.31147	3.26861	3.55322	3.64015	3.29436	3.21318	3.19047	3.10525	3.08236	3.1807	3.22669	3.33763
MRPS21	6.28672	6.05377	6.18229	6.27006	6.17071	6.13855	5.99091	5.94713	6.07461	6.05915	5.99592	6.00123	6.23348	6.08353	6.00446	5.89413	6.38741	6.35894	6.38075	6.15777	6.39254	6.02383	5.79126	5.80597	5.76017	5.88466
TMEM161B	1.68696	2.23763	2.0146	2.18369	1.85488	2.19768	1.29448	1.48216	1.70122	1.85305	1.52061	1.40657	2.30745	2.01034	1.31392	1.34267	2.33603	2.07244	2.04414	1.97271	1.83455	1.71499	2.2761	1.97561	1.95036	2.0779
CALN1	-10.906	-10.906	-7.79209	-10.906	-10.906	-10.906	-7.64952	-10.906	-10.906	-7.72867	-10.906	-10.906	-6.91292	-6.58673	-7.52444	-10.906	-10.906	-10.906	0.602923	0.428255	-7.79958	-10.906	-10.906	-6.84443	-6.9072	-7.70248
CDCP1	3.52129	3.47422	3.85842	3.7874	3.25461	3.11671	3.55017	3.59956	3.50432	3.36015	2.7051	3.24297	3.48017	3.58361	3.97867	3.87223	3.56129	3.79759	4.19601	4.29937	3.43209	3.71584	3.84448	3.75058	3.77696	3.71833
SLMAP	1.64338	1.84899	1.83758	1.85381	1.76822	1.75304	1.72563	1.81755	1.6471	1.92585	1.21571	1.51786	1.67694	1.93119	2.14727	2.17102	1.87041	1.91168	2.40017	2.52312	1.97454	2.31041	1.81118	1.71852	1.89537	1.93106
STARD6	-2.54877	-2.69099	-1.44603	-1.57515	-3.27133	-2.3187	-2.04566	-4.39558	-3.37251	-5.30403	-3.26044	-2.9087	-2.10495	-2.34116	-4.17073	-1.18941	-2.95997	-2.85282	-0.465596	-0.138805	-1.63353	-1.67022	-3.08636	-2.48609	-1.477	-1.8441
ZNF445	0.199855	0.742374	0.947755	1.19836	0.717697	0.861875	0.73088	0.866415	0.654432	0.698546	-0.308841	0.276252	0.870388	0.898676	1.07603	1.1514	0.708691	0.99146	1.4769	1.43307	0.518511	1.00148	0.947837	0.981809	1.19968	1.10291
TYW3	3.46333	3.68103	3.61404	3.78019	3.48212	3.45266	3.49522	3.38151	3.50245	3.68451	3.34787	3.35305	3.62481	3.64785	3.62555	3.64207	3.55307	3.56357	4.1089	3.95832	3.42339	3.45301	3.84787	3.71929	3.92416	3.87303
ZNF192P1	-5.67288	-2.78617	-3.95013	-3.49103	-2.74289	-2.96042	-3.00505	-1.92386	-4.78324	-2.90274	-8.93327	-3.67502	-3.41697	-3.24489	-3.08701	-1.8207	-2.5518	-2.72956	-1.12314	-0.992674	-1.82453	-2.22079	-3.53831	-2.48479	-1.76966	-2.29604
COA7	3.75003	3.65197	3.95913	3.93781	3.65268	3.69789	3.91656	3.9054	3.91444	4.09175	3.68755	3.62908	3.89115	3.98481	4.34991	4.3913	3.88717	3.85305	4.30566	4.32671	4.05226	4.09687	4.25329	4.15263	4.27581	4.22984
IQCD	0.429977	0.0307348	0.769704	0.713271	0.780987	0.216041	-0.0281473	-0.558524	0.0442028	0.105283	0.318919	0.660789	-0.0735496	0.255299	0.780913	0.689021	0.723791	0.747478	1.17567	1.09881	0.705279	0.830073	0.497219	0.8053	0.844332	1.01406
PCGF6	1.42089	1.66683	1.86749	1.87993	1.51378	1.301	1.33408	1.63306	1.87678	1.92843	1.58212	1.30518	1.97949	1.99131	2.06894	2.05045	1.73211	1.56275	2.02335	2.36232	1.75014	1.86337	1.66026	1.48655	1.77743	1.37318
GBGT1	-9.59166	-9.59166	-9.59166	-5.42242	-9.59166	-9.59166	-9.59166	-9.59166	-9.59166	-9.59166	-9.59166	-6.22454	-9.59166	-9.59166	-5.28107	-6.24696	-9.59166	-9.59166	-9.59166	-9.59166	0.623271	0.79257	-9.59166	-6.44622	-9.59166	-9.59166
ZNF655	-10.655	-7.52355	-7.54115	-10.655	-10.655	-10.655	-10.655	-10.655	-7.42595	-10.655	-10.655	-7.28791	-5.13873	-6.88507	-7.2735	-6.38313	-7.56956	-10.655	-7.39297	-10.655	1.07138	0.884215	-10.655	-6.5935	-10.655	-10.655
SHANK1	-10.5042	-10.5042	-7.39031	-4.80446	-10.5042	-10.5042	-6.32528	-5.86209	-10.5042	-6.40893	-10.5042	-10.5042	-5.95671	-5.7881	-5.63307	-6.2323	-6.50631	-6.40348	-10.5042	-7.35157	-1.92823	-0.680559	-7.30014	-7.35874	-10.5042	-7.30071
CNIH2	-0.777183	-1.96833	-2.86885	-2.53185	-1.37232	-1.67835	-1.44534	-1.3841	-0.81203	-1.03896	-1.1867	-0.953158	-1.3387	-1.21622	-1.39413	-1.97077	-1.91399	-0.918299	-1.20612	-0.195571	1.39855	1.52902	-0.839958	-0.959741	-1.63534	-1.07079
SENP5	2.21829	2.18906	2.79177	2.94642	2.53652	2.54602	2.58383	2.54331	2.4407	2.56073	2.38277	2.40244	2.63119	2.68754	2.98304	3.08057	2.57859	2.60107	2.55772	2.61371	3.60687	3.70425	2.66323	2.589	2.72347	2.75648
COL8A2	-4.35104	-3.51052	-3.05004	-4.36535	-3.44948	-3.06673	-3.68968	-3.20948	-9.80758	-5.71232	-4.89899	-3.97699	-2.98839	-3.32389	-3.74252	-3.59281	-3.71178	-2.32598	-3.36571	-3.11264	-0.876305	-0.186527	-4.41262	-4.47692	-3.71084	-5.68461
CCDC153	-2.36234	-3.62306	-1.23972	-1.14466	-2.43001	-2.32181	-2.50269	-2.60032	-1.61501	-1.91891	-2.15853	-2.24486	-1.33103	-1.80846	-1.4464	-0.930175	-1.7757	-1.45676	-1.43482	-0.823347	0.561812	0.494193	-1.30777	-1.20425	-1.32495	-2.18677
GALK1	3.03909	2.65467	3.68912	3.3437	3.57575	3.42765	2.93029	3.16102	3.08618	2.74038	3.20756	3.35762	2.57818	2.83138	3.24342	3.33843	3.01659	3.09104	3.24367	3.44338	4.49028	4.62586	3.38855	3.53557	3.51433	3.54282
CSAG4	1.78324	1.20823	1.95018	1.74359	-0.18978	-0.562469	1.20768	0.150079	1.50559	1.15567	1.14467	1.09012	1.55673	1.36762	1.8147	0.482769	1.22174	1.61966	1.57144	1.63759	2.97938	2.96149	1.4776	1.46944	1.63666	1.3221
PCYT1A	3.17672	3.17187	3.42244	3.47049	3.38567	3.24253	3.28592	3.25265	3.41944	3.39421	3.14166	3.29	3.47523	3.45512	3.62479	3.65364	3.17172	3.20386	2.84116	2.88192	3.88223	4.01978	3.38399	3.35402	3.37769	3.29928
TG	-4.04167	-4.76405	-3.36247	-4.7857	-4.87074	-4.89849	-4.48946	-4.0517	-4.80579	-3.58526	-6.55163	-3.92388	-4.68474	-3.99783	-3.56915	-3.3355	-5.53976	-4.57146	-5.60274	-4.48048	-4.79203	-4.25001	-2.69647	-2.30398	-3.68738	-3.2098
SSBP3-AS1	-2.40022	-2.99652	-1.70813	-2.07006	-1.79577	-1.5774	-3.524	-2.26381	-2.88848	-4.32442	-2.92465	-2.15837	-3.0528	-3.6936	-4.10512	-1.96246	-3.45489	-1.95104	-3.83161	-2.28129	-1.6466	-2.89356	-0.803615	-0.953851	-1.6692	-1.47115
C8G	-1.34859	-0.300319	-2.49269	-1.22708	-2.0067	-1.3081	-3.05154	-1.95752	-1.53329	-3.69335	-2.31115	-1.38153	-0.557578	-1.52462	-0.954947	-1.11972	-2.52403	-1.17477	-2.07268	-1.618	-2.02611	-3.24894	0.0633334	-0.108686	-0.414875	-0.931064
CFAP157	-1.42727	-1.02554	-1.62869	-1.36993	-1.88706	-1.86284	-1.80888	-0.863083	-1.57727	-1.59578	-1.20005	-1.10301	-1.08261	-1.50981	-0.935446	-1.1278	-1.66074	-0.693173	-1.46277	-1.02723	-1.56338	-1.09076	-0.438011	-0.384406	-1.3541	-0.588432
PFN1P2	-2.75712	-3.46882	-2.34371	-1.46631	-2.47067	-1.41113	-3.33269	-3.11545	-4.32119	-2.84839	-2.776	-3.61549	-2.3805	-1.71026	-4.16062	-3.63947	-2.94987	-3.41317	-2.75529	-2.30061	-3.49628	-2.55581	-1.83336	-0.906181	-1.74459	-1.83399
USP6	-4.50287	-3.41464	-3.61036	-2.77811	-3.81154	-3.17562	-3.38994	-4.60496	-3.36177	-3.81326	-3.88731	-4.6718	-3.2661	-3.70956	-2.48161	-3.29216	-3.77279	-3.59728	-3.21454	-2.80829	-3.97015	-4.0069	-2.45194	-2.54796	-2.95866	-2.94857
HNRNPUL2	1.59443	2.43716	2.6355	2.72372	2.55701	2.38521	2.24155	2.45574	2.58358	2.33173	1.56226	2.32762	2.51782	2.52166	2.95056	3.07245	1.72611	2.26183	2.85084	2.73155	2.49505	3.00544	3.1133	3.0932	2.93185	2.88481
N4BP2L2-IT2	-4.41776	-3.20297	-3.46105	-1.8279	-3.5162	-3.544	-3.43864	-2.95726	-2.7972	-2.94722	-3.19308	-3.31692	-2.9628	-2.7444	-4.02805	-2.86053	-4.9223	-2.45943	-2.67375	-2.88241	-3.34531	-2.16872	-1.66118	-1.85192	-2.10412	-2.24434
NAA50	4.34556	4.96001	4.63694	4.66433	4.81607	4.84858	4.48906	4.73731	4.65061	4.72664	4.28221	4.15788	4.64489	4.76141	5.12797	5.19533	4.94562	4.69796	5.04592	5.08966	5.04852	5.20004	5.42392	5.15722	5.21926	5.16405
NORAD	4.91662	5.81973	6.01204	6.02108	5.89596	5.72528	5.60066	5.84546	5.63696	5.82331	4.68563	5.16168	5.53039	5.76205	5.91616	5.92006	5.20297	5.32256	5.95015	5.96969	5.80319	6.18324	6.324	6.16634	6.02985	6.07174
TAF3	0.489996	0.418871	1.36673	0.795185	0.693882	0.665757	0.782588	0.572278	0.804725	0.804635	0.322024	0.708679	1.14923	1.0531	1.38352	1.30896	0.574951	0.699741	0.757853	0.595479	0.780445	0.958862	0.89039	1.16394	1.43288	1.50376
ANKRD61	-2.37931	-1.53637	-1.33586	-0.996092	-2.09286	-1.13209	-1.80789	-1.27504	-1.55202	-1.60948	-2.61595	-1.39991	-2.00269	-1.17338	-2.02834	-0.431618	-1.84771	-2.46491	-1.07211	-1.39846	-2.54888	-2.36723	-0.462814	-1.20188	-0.181823	-0.242093
ASB14	-3.82392	-2.9834	-3.50965	-2.71894	-2.92236	-1.88162	-3.82823	-2.94242	-2.39448	-2.67235	-2.94333	-4.02221	-2.12293	-2.6983	-2.22622	-2.37274	-2.04431	-2.55228	-1.84691	-2.20177	-3.01139	-4.02886	-1.91145	-2.29659	-1.51028	-1.53559
TSSK3	-2.59741	-1.30732	-2.75708	-0.735312	-2.93233	-1.76737	-2.03045	-0.644005	-0.576277	-0.911825	-1.53881	-0.510519	0.0238829	-0.979261	-2.46644	-0.627652	-3.74234	-1.12638	-1.16235	-0.939352	-1.47114	-1.02774	-1.10237	0.325073	0.45569	0.111094
ZNF664-RFLNA	-0.309091	-0.5933	-0.801038	-0.720043	-0.267046	-0.56299	-1.022	-0.706772	-0.543838	-0.512744	-1.17377	-1.1878	-0.942247	-0.621832	-0.502652	-0.924097	-0.587644	-0.478473	-1.59818	-1.72024	-1.23424	-1.36381	0.193982	-0.700105	0.114466	-0.105705
CNOT3	-0.173446	-0.233669	-0.297056	-0.272299	0.051785	-0.152103	-0.200098	-0.200775	-0.414669	-0.518409	-0.738238	-0.295886	-0.0709485	-0.165336	0.226112	0.123514	-0.891556	-0.362961	-0.670773	-0.428934	-0.33872	-0.12288	-0.124126	0.162071	0.0923971	0.326419
SERPINF1	-1.884	-2.60758	-2.12932	-1.61075	-2.65627	-2.83431	-2.59296	-2.69069	-2.3846	-3.13409	-3.11303	-2.12619	-1.79695	-1.85153	-1.91908	-2.37137	-2.65906	-2.43643	-1.96406	-3.35087	-1.97843	-2.93207	-1.86914	-2.01208	-1.25303	-1.47605
CHRNA10	-2.72917	-3.2287	-1.75092	-2.11286	-1.83857	-1.77965	-1.82471	-2.00962	-1.94192	-2.29658	-2.06018	-1.03837	-1.71807	-1.59558	-2.07086	-0.864549	-1.78287	-2.40519	-2.09648	-2.21816	-2.07891	-2.20793	-1.65002	-0.756491	-1.15306	-0.728791
GTF2H4	-2.5422	-2.63424	-2.81717	-2.72635	-2.76803	-2.37383	-3.25511	-2.75595	-3.201	-2.89746	-2.51641	-2.92953	-2.6162	-2.87954	-3.69921	-2.88051	-3.2823	-3.09753	-2.56725	-2.53533	-2.66253	-2.57636	-2.15143	-2.64445	-2.28395	-1.91892
CTDNEP1	5.11723	5.0299	5.47269	5.39861	5.08937	4.94343	5.07569	5.00199	4.90782	4.79871	4.74894	4.9395	5.18644	5.09683	5.54958	5.48916	5.15071	5.26435	5.05789	5.30155	5.15198	5.3437	5.33809	5.4649	5.51341	5.51948

## Sheet: Fig 6
Figure 6A, 6B, 6C, 6D, 6L:									Figure 6G, GH, GI:							Figure 6E, 6F, 6J:											Figure 6M:					Figure 6K GSVA scores:
cellID	umap_1	umap_2	seurat_clusters	Phase	CCP	ARG	isLowYExpression		cellID	umap_1	umap_2	seurat_clusters	Phase	ETV1		sample	cellCycleRegression	cluster	gene	isDe	isPcGene	avg_log2FC	p_val_adj	pct.1	pct.2		cellID	umap_1	umap_2	isLowYExpression		see Table S4C-2
LNCaP_FGC_AAACCCAAGGACAGCT-1	-3.36688	1.57199	2	G1	0.0337104	1.52601	N		LNCaP_FGC_AAACCCAAGGACAGCT-1	0.0650023	1.80211	3	G1	1.42127		LNCaP_FGC	FALSE	G1	TMPRSS2	TRUE	TRUE	1.57906	7.91669e-72	0.814	0.534		LNCaP_C42B_AAACGAAGTAGAAACT-1	3.65249	3.23728	Y
LNCaP_FGC_AAACCCATCTTCGCTG-1	0.0181363	3.95023	2	G1	0.353776	1.0965	N		LNCaP_FGC_AAACCCATCTTCGCTG-1	-4.52974	1.03361	1	G1	1.57012		LNCaP_FGC	FALSE	G1	TP53INP1	TRUE	FALSE	1.38494	1.35969e-59	0.788	0.507		LNCaP_C42B_AAACGAAGTTAGGCCC-1	5.14855	0.793872	Y		Figure 6K (log2 FPKM+1):
LNCaP_FGC_AAAGAACAGCTGGAGT-1	-1.30856	0.511624	3	G2M	1.05463	1.50092	N		LNCaP_FGC_AAAGAACAGCTGGAGT-1	1.32257	2.71819	3	G2M	0.780513		LNCaP_FGC	FALSE	G1	MAF	TRUE	FALSE	1.63633	3.70025e-34	0.683	0.424		LNCaP_C42B_AAACGCTGTCGTGCCA-1	-4.21128	0.999946	N		SYMBOL	LNCaP_FGC_p29_1	LNCaP_FGC_p29_2	LNCaP_95_p25_1	LNCaP_95_p25_2	LNCaP_abl_p13_1	LNCaP_abl_p13_2	LNCaP_C4_p18_1	LNCaP_C4_p18_2	LNCaP_C42_p9_1	LNCaP_C42_p9_2	LNCaP_C42B_p6_1	LNCaP_C42B_p6_2	LNCaP_shAR_pATK_p43_1	LNCaP_shAR_pATK_p43_2	LNCaP_APIPC_p28_1	LNCaP_APIPC_p28_2	LNCaP_16D_p30_1
LNCaP_FGC_AAAGAACCAATTGCCA-1	3.3611	0.592474	0	G2M	0.972166	1.37728	N		LNCaP_FGC_AAAGAACCAATTGCCA-1	-1.93966	0.0434529	4	G2M	1.6181		LNCaP_FGC	FALSE	G1	KCNN2	TRUE	FALSE	1.1287	2.97896e-50	0.836	0.617		LNCaP_C42B_AAAGAACCAACACACT-1	0.474267	1.16445	Y		XGY2	0	0	0	0	0	0	0	0	0	0	0.273065	0	0	0	0	0	0
LNCaP_FGC_AAAGAACTCCACCTCA-1	-1.2583	4.53526	2	G1	0.124514	1.46876	N		LNCaP_FGC_AAAGAACTCCACCTCA-1	-3.71032	1.79393	1	G1	1.41245		LNCaP_FGC	FALSE	G1	PNRC1	TRUE	FALSE	1.31656	4.8571e-37	0.622	0.371		LNCaP_C42B_AAAGAACCAGGTCAAG-1	-3.83772	0.795328	Y		SRY	0	0	0	0	0	0	0.0756548	0	0.0741076	0.266057	0.185267	0.434886	0	0.212999	0	0	0
LNCaP_FGC_AAAGGATCACGTCATA-1	-3.37331	-4.59562	1	G1	0	1.06845	N		LNCaP_FGC_AAAGGATCACGTCATA-1	3.83066	-3.50129	2	G1	0.8855		LNCaP_FGC	FALSE	G1	MXD4	TRUE	FALSE	0.995209	9.52589e-61	0.895	0.696		LNCaP_C42B_AAAGAACGTCGCATCG-1	6.18714	2.69131	N		RPS4Y1	7.64559	7.49447	0	0	6.13432	6.0511	7.3515	7.30595	7.0936	7.10228	5.90726	5.78877	7.60745	7.30717	6.68422	6.71082	6.98794
LNCaP_FGC_AAAGGGCTCTTCCCGA-1	1.96181	3.97736	0	S	0.568505	0.925872	N		LNCaP_FGC_AAAGGGCTCTTCCCGA-1	-4.41179	1.21169	1	S	1.49589		LNCaP_FGC	FALSE	G1	KDM5B	TRUE	FALSE	0.862267	9.12825e-40	0.845	0.612		LNCaP_C42B_AAAGGATAGACTGTTC-1	-2.28483	-3.55942	N		ZFY	2.82606	2.77807	0.0508784	0.0228021	1.71705	1.71582	1.73744	1.72564	2.05289	2.1481	1.18439	1.02832	2.51655	2.40668	2.46309	2.51462	2.33657
LNCaP_FGC_AAAGGTACATTCAGCA-1	3.82701	-1.99703	5	G2M	1.57053	0.694376	N		LNCaP_FGC_AAAGGTACATTCAGCA-1	2.61993	0.711735	3	G2M	0		LNCaP_FGC	FALSE	G1	SESN3	TRUE	FALSE	1.04877	2.85802e-31	0.77	0.564		LNCaP_C42B_AAAGGATAGTATTGCC-1	-5.60955	0.473457	Y		ZFY-AS1	0.224689	0.38392	0	0	0	0.0810568	0	0	0	0	0	0.0854127	0	0	0.0863339	0.16337	0
LNCaP_FGC_AAAGGTAGTCCGGTCA-1	2.18641	3.04705	0	S	0.945404	1.14364	N		LNCaP_FGC_AAAGGTAGTCCGGTCA-1	-4.21699	-0.0904949	1	S	0.371986		LNCaP_FGC	FALSE	G1	CCNG2	TRUE	FALSE	1.18415	7.59546e-28	0.598	0.374		LNCaP_C42B_AAAGGATTCGCCTTTG-1	0.851954	0.923448	Y		LINC00278	0.30849	0.43023	0	0	0.205197	0.166893	0	0.0176805	0.0185311	0.0699351	0	0.0609354	0.0807614	0.055223	0.648075	0.818275	0.0491699
LNCaP_FGC_AAAGTGAAGATCGGTG-1	-1.33716	1.56143	3	S	0.429911	1.5354	N		LNCaP_FGC_AAAGTGAAGATCGGTG-1	0.270204	3.66393	1	S	0.919944		LNCaP_FGC	FALSE	G1	KLHL24	FALSE	FALSE	1.48604	1.22314e-23	0.394	0.176		LNCaP_C42B_AAAGGATTCTTAGCAG-1	-4.82832	0.944761	Y		TGIF2LY	0	0	0	0	0.0729061	0	0	0	0	0.0653263	0.0590639	0	0	0	0	0	0
LNCaP_FGC_AAAGTGATCTTGCAAG-1	-0.712531	4.47727	2	G1	0.255806	1.35952	N		LNCaP_FGC_AAAGTGATCTTGCAAG-1	-4.31154	2.07078	1	G1	1.81586		LNCaP_FGC	FALSE	G1	GPR158	TRUE	FALSE	1.03671	7.46628e-29	0.728	0.563		LNCaP_C42B_AAAGGGCTCCTACGGG-1	3.31052	0.550035	N		PCDH11Y	1.65848	1.80245	0.00492264	0.00546079	2.13619	2.28169	0.00549959	0	0.00538442	0	0	0.00598836	0.00957836	0.00811827	0.339088	0.363104	0.0978726
LNCaP_FGC_AAATGGAGTAATACCC-1	3.30285	0.971578	0	G2M	1.47171	1.20732	N		LNCaP_FGC_AAATGGAGTAATACCC-1	-3.27759	-0.0759089	4	G2M	1.24757		LNCaP_FGC	FALSE	G1	PMEPA1	TRUE	FALSE	1.06764	3.71673e-53	0.908	0.782		LNCaP_C42B_AAAGGTAAGCCACAAG-1	-3.86645	-0.969894	N		TTTY23	0	0	0	0	0	0	0	0	0	0	0	0	0	0	0	0	0
LNCaP_FGC_AACAAAGGTACTAAGA-1	3.24158	-3.6184	5	G2M	1.38813	0.422432	N		LNCaP_FGC_AACAAAGGTACTAAGA-1	-0.236581	-3.1127	0	G2M	0		LNCaP_FGC	FALSE	G1	TMC4	FALSE	FALSE	1.1815	8.03391e-20	0.469	0.265		LNCaP_C42B_AAAGTGACAAGGCCTC-1	-2.52538	-2.40805	N		TSPY2	0.299095	0.222445	0	0	3.33442	3.46276	0	0	0.0320798	0	0	0	0	0	0	0	0.028711
LNCaP_FGC_AACAAAGTCTCTATGT-1	0.842578	-2.66735	4	S	0.977437	0.715256	N		LNCaP_FGC_AACAAAGTCTCTATGT-1	2.21004	-4.6654	2	S	0		LNCaP_FGC	FALSE	G1	KDM6B	TRUE	FALSE	0.832306	1.16345e-19	0.655	0.452		LNCaP_C42B_AAATGGACATGTTCGA-1	-1.15729	-2.70749	Y		FAM197Y9	0	0	0	0	0.177814	0.330293	0	0	0	0	0	0	0	0	0	0	0
LNCaP_FGC_AACAAAGTCTGCTGAA-1	-2.22749	-4.73154	1	G1	0	0.664828	N		LNCaP_FGC_AACAAAGTCTGCTGAA-1	2.4621	-3.88008	2	G1	0.497813		LNCaP_FGC	FALSE	G1	SESN1	FALSE	FALSE	1.27137	1.15455e-17	0.453	0.264		LNCaP_C42B_AAATGGAGTTGGATCT-1	-3.55782	-1.32877	N		LINC00280	0	0	0	0	0	0	0	0	0	0	0	0	0	0	0	0	0
LNCaP_FGC_AACAACCAGAATCGCG-1	-0.297994	-1.06921	3	S	0.723036	0.991609	N		LNCaP_FGC_AACAACCAGAATCGCG-1	3.54842	-2.10917	2	S	0		LNCaP_FGC	FALSE	G1	SLC30A4	TRUE	FALSE	0.815236	2.74603e-25	0.773	0.602		LNCaP_C42B_AAATGGATCTACAGGT-1	5.25112	0.421269	N		TTTY1	0	0	0	0	0	0	0	0	0	0	0	0	0	0	0	0.0373399	0
LNCaP_FGC_AACAACCGTCGAGTGA-1	1.62433	1.2821	0	G2M	1.24445	0.95765	N		LNCaP_FGC_AACAACCGTCGAGTGA-1	-1.82349	-1.38421	4	G2M	1.44234		LNCaP_FGC	FALSE	G1	ACPP	FALSE	FALSE	2.07565	5.31286e-13	0.347	0.2		LNCaP_C42B_AACAAAGAGTCCCGAC-1	-2.07078	-2.18848	Y		TTTY2	0.0213002	0.025651	0	0	0.0370388	0.0647532	0.00711335	0.0198396	0.0138955	0.0199783	0.00603703	0	0.0307625	0.015718	0.134839	0.225663	0
LNCaP_FGC_AACAAGATCCTCTTTC-1	1.58001	-4.24537	5	G2M	1.29048	0.740463	N		LNCaP_FGC_AACAAGATCCTCTTTC-1	0.403335	-3.81373	0	G2M	0		LNCaP_FGC	FALSE	G1	NDRG1	TRUE	FALSE	1.32682	8.65581e-12	0.512	0.359		LNCaP_C42B_AACAAAGGTGTTGAGG-1	-1.79852	-3.34316	N		TTTY21	0	0	0	0	0.0819087	0	0	0	0	0	0	0	0	0	0.16641	0	0
LNCaP_FGC_AACACACAGCACTCCG-1	4.16243	0.310524	0	G2M	1.14992	1.10261	N		LNCaP_FGC_AACACACAGCACTCCG-1	-0.558437	0.498262	4	G2M	1.46577		LNCaP_FGC	FALSE	G1	SEMA3C	TRUE	FALSE	0.960341	1.03844e-17	0.593	0.411		LNCaP_C42B_AACAAAGTCTACACTT-1	0.46654	-0.786702	Y		TTTY7	0	0	0	0	0	0	0	0	0	0	0	0	0	0	0	0	0
LNCaP_FGC_AACCAACCACCTGCAG-1	1.59773	-4.11713	5	G1	0.805386	0.445881	N		LNCaP_FGC_AACCAACCACCTGCAG-1	0.493833	-3.69913	0	G1	0		LNCaP_FGC	FALSE	G1	HIST2H2BE	FALSE	FALSE	1.43014	3.36047e-18	0.366	0.176		LNCaP_C42B_AACAACCAGATGAAGG-1	-5.50625	1.48242	Y		TTTY7B	0	0	0	0	0	0	0	0	0	0	0	0	0	0	0	0	0
LNCaP_FGC_AACCAACCACGCGCTA-1	0.338281	3.90056	2	G1	0.372848	1.11754	N		LNCaP_FGC_AACCAACCACGCGCTA-1	-4.79938	1.57136	1	G1	0.964236		LNCaP_FGC	FALSE	G1	UBE2H	TRUE	FALSE	0.783032	1.59826e-28	0.797	0.644		LNCaP_C42B_AACAACCGTGCCTACG-1	-2.38486	-3.67452	Y		TTTY8	0	0	0	0	0	0	0	0	0	0	0	0	0	0	0	0	0
LNCaP_FGC_AACCAACGTACTGCGC-1	1.85339	1.65709	0	S	0.899107	0.789567	N		LNCaP_FGC_AACCAACGTACTGCGC-1	-3.82917	-0.373133	1	S	0.997332		LNCaP_FGC	FALSE	G1	TULP4	TRUE	FALSE	0.827022	8.0837e-19	0.676	0.511		LNCaP_C42B_AACAACCTCGACGAGA-1	3.33626	1.88894	N		AMELY	0	0	0	0	0	0	0	0.116494	0	0	0	0	0	0	0	0.0679171	0.055763
LNCaP_FGC_AACCATGAGGTACAAT-1	-1.19702	-2.95862	1	G1	0.40904	0.689847	N		LNCaP_FGC_AACCATGAGGTACAAT-1	0.538989	-2.18756	0	G1	0		LNCaP_FGC	FALSE	G1	ADAMTS1	TRUE	FALSE	1.09421	3.8086e-34	0.892	0.798		LNCaP_C42B_AACAAGATCAGAGTTC-1	-5.37199	1.56285	Y		TBL1Y	0.820933	0.944498	0.0217608	0	0.478344	0.336711	0.819022	0.904739	0.833034	0.595539	0.365299	0.310844	0.723886	0.830123	1.549	1.31654	1.06003
LNCaP_FGC_AACCATGGTGTCTTAG-1	3.06113	-2.68381	5	G2M	0.998018	0.595038	N		LNCaP_FGC_AACCATGGTGTCTTAG-1	0.193526	-1.5745	0	G2M	0		LNCaP_FGC	FALSE	G1	DYRK1B	FALSE	FALSE	1.62375	8.42628e-20	0.306	0.122		LNCaP_C42B_AACACACAGACAGTCG-1	4.35468	1.73409	N		PRKY	0.683466	0.970321	0.0659687	0.0730142	0.265101	0.39804	0.707692	0.845919	0.779543	0.708123	0.317783	0.31815	1.26498	1.13292	0.696423	0.941352	0.696215
LNCaP_FGC_AACCTGAAGCTGTTAC-1	1.45159	2.46292	0	G2M	1.18282	0.994552	N		LNCaP_FGC_AACCTGAAGCTGTTAC-1	-4.41745	0.0202122	1	G2M	1.64005		LNCaP_FGC	FALSE	G1	ABAT	FALSE	FALSE	1.12524	9.39621e-17	0.434	0.25		LNCaP_C42B_AACACACAGATCCCGC-1	5.316	1.79091	N		TTTY16	0	0.0347314	0	0	0	0	0	0	0	0	0	0	0	0	0	0.0408884	0
LNCaP_FGC_AACCTGACACGCGCTA-1	-2.06865	-2.98135	1	G1	0	1.16873	N		LNCaP_FGC_AACCTGACACGCGCTA-1	1.36104	-2.36221	0	G1	0		LNCaP_FGC	FALSE	G1	BMPR2	TRUE	FALSE	0.732006	1.99373e-18	0.758	0.605		LNCaP_C42B_AACACACCATTGAAAG-1	3.18569	-1.20925	Y		TTTY12	0	0	0	0	0	0	0	0	0	0	0	0	0	0	0	0	0
LNCaP_FGC_AACCTGATCAGAACCT-1	2.6812	3.63263	0	S	0.58812	1.4735	N		LNCaP_FGC_AACCTGATCAGAACCT-1	-4.16005	1.4319	1	S	1.07387		LNCaP_FGC	FALSE	G1	MMP24OS	TRUE	FALSE	0.809431	2.11553e-18	0.737	0.6		LNCaP_C42B_AACACACGTTCGGCTG-1	3.75518	2.71089	Y		TTTY19	0.0252954	0	0	0	0	0	0	0	0	0	0	0	0	0	0	0.0269794	0
LNCaP_FGC_AACCTTTGTACGATGG-1	-2.89494	-2.7624	1	G1	0.153969	1.42389	N		LNCaP_FGC_AACCTTTGTACGATGG-1	2.43773	-1.441	0	G1	0		LNCaP_FGC	FALSE	G1	KLF9	TRUE	FALSE	0.800225	8.22635e-15	0.597	0.426		LNCaP_C42B_AACAGGGGTACTAGCT-1	4.99164	1.5641	Y		LINC00279	0	0	0	0	0	0	0	0	0	0	0	0	0	0	0	0	0
LNCaP_FGC_AACGAAAGTAGTTCCA-1	-1.62633	-3.26636	1	G1	0.513184	1.04652	N		LNCaP_FGC_AACGAAAGTAGTTCCA-1	0.811896	-3.00441	0	G1	0		LNCaP_FGC	FALSE	G1	PTCH1	FALSE	FALSE	1.32325	2.8741e-16	0.341	0.165		LNCaP_C42B_AACAGGGGTGTATACC-1	-1.89185	1.26362	Y		TTTY18	0.0387624	0	0	0	0	0	0	0	0	0	0	0	0.0337586	0	0	0	0
LNCaP_FGC_AACGAAATCGTTGTGA-1	-3.83014	-3.74834	1	G1	0.136782	1.03032	N		LNCaP_FGC_AACGAAATCGTTGTGA-1	3.85804	-2.60087	2	G1	0.501535		LNCaP_FGC	FALSE	G1	GCNT2	FALSE	FALSE	1.12281	7.98686e-13	0.414	0.244		LNCaP_C42B_AACCAACAGTTTGAGA-1	2.5241	1.76583	Y		TTTY11	0	0	0	0	0	0	0	0	0	0	0	0	0	0	0	0	0
LNCaP_FGC_AACGGGACAACTGCCG-1	-0.598769	-0.809159	3	G2M	1.10372	0.108281	N		LNCaP_FGC_AACGGGACAACTGCCG-1	2.74506	2.72104	3	G2M	0		LNCaP_FGC	FALSE	G1	USP54	TRUE	FALSE	0.757277	6.29112e-19	0.761	0.629		LNCaP_C42B_AACCAACCACAGTGAG-1	-4.2983	1.42287	N		RBMY1A3P	0	0	0	0	0.0474143	0.0915729	0	0	0	0	0	0	0	0	0	0	0
LNCaP_FGC_AACGGGAGTCACATTG-1	0.665205	-1.65003	4	S	0.376492	1.30494	N		LNCaP_FGC_AACGGGAGTCACATTG-1	3.66022	-4.03132	0	S	0		LNCaP_FGC	FALSE	G1	IP6K2	TRUE	FALSE	0.670163	4.69846e-19	0.796	0.655		LNCaP_C42B_AACCACACAAACTCGT-1	-4.6154	-2.26769	Y		TTTY20	0	0	0	0	0	0.235871	0	0	0	0	0	0	0	0	0	0	0
LNCaP_FGC_AACGTCAAGTTCGCAT-1	1.43145	-4.1064	5	G2M	1.00634	0.659085	N		LNCaP_FGC_AACGTCAAGTTCGCAT-1	-0.0624031	-3.78899	0	G2M	0		LNCaP_FGC	FALSE	G1	AMACR	TRUE	FALSE	0.852448	1.25383e-13	0.676	0.55		LNCaP_C42B_AACCACAGTGTGGTCC-1	-1.62777	-3.52019	Y		TSPY10	0.0490395	0.0444305	0	0	1.70396	1.57251	0	0	0	0	0	0	0	0	0	0	0.0108399
LNCaP_FGC_AACGTCAGTAGACACG-1	3.69493	-1.72623	5	G2M	1.53672	0.858847	N		LNCaP_FGC_AACGTCAGTAGACACG-1	2.96071	0.802513	3	G2M	0		LNCaP_FGC	FALSE	G1	RFX5	FALSE	FALSE	1.03691	6.24465e-12	0.445	0.289		LNCaP_C42B_AACCCAATCCTGTAAG-1	0.823436	1.63205	Y		TSPY1	0.256943	0.313206	0	0	3.68499	3.53349	0	0	0	0.0325879	0	0	0	0	0	0	0
LNCaP_FGC_AACGTCATCTTACGTT-1	2.87115	3.4546	0	S	0.560524	0.932009	N		LNCaP_FGC_AACGTCATCTTACGTT-1	-4.1694	1.39708	1	S	1.71099		LNCaP_FGC	FALSE	G1	CDKN1A	TRUE	FALSE	1.07911	1.77407e-09	0.528	0.403		LNCaP_C42B_AACCTGAAGATCGCTT-1	-4.57217	0.294071	Y		TSPY4	0	0	0	0	0.298407	0.0900198	0	0	0	0	0	0	0	0	0	0	0
LNCaP_FGC_AACTTCTGTACAGAGC-1	2.54077	4.09633	0	S	0.457843	1.19415	N		LNCaP_FGC_AACTTCTGTACAGAGC-1	-3.28007	2.78313	1	S	1.53772		LNCaP_FGC	FALSE	G1	CCDC186	TRUE	FALSE	0.756254	1.89041e-38	0.909	0.806		LNCaP_C42B_AACCTGATCGAAGCCC-1	5.77164	2.15481	N		FAM197Y2	0.00625931	0	0	0	0.185031	0.226488	0	0	0	0	0	0	0	0	0	0	0
LNCaP_FGC_AACTTCTGTATAGGAT-1	-2.37571	-3.20118	1	G1	0.409844	0.834579	N		LNCaP_FGC_AACTTCTGTATAGGAT-1	1.4579	-3.31152	0	G1	0		LNCaP_FGC	FALSE	G1	FAM214A	TRUE	FALSE	0.707794	3.91485e-24	0.832	0.714		LNCaP_C42B_AACCTTTAGGTCACAG-1	3.08072	2.38696	N		TSPY8	0	0	0	0	1.14299	1.18893	0	0	0	0	0	0	0	0	0	0	0
LNCaP_FGC_AACTTCTTCTGCGATA-1	3.03746	-0.978771	4	G2M	1.48994	0.920635	N		LNCaP_FGC_AACTTCTTCTGCGATA-1	3.77832	-2.23869	2	G2M	1.04294		LNCaP_FGC	FALSE	G1	GLMP	TRUE	FALSE	0.713172	3.38298e-15	0.754	0.625		LNCaP_C42B_AACCTTTCAACTTCTT-1	-1.93761	1.95658	Y		FAM197Y6	0.0223042	0	0	0	0.113331	0	0	0	0	0	0	0	0	0	0	0	0
LNCaP_FGC_AAGAACAAGTCCCGGT-1	-4.43025	1.92644	6	G1	0.28609	1.67335	N		LNCaP_FGC_AAGAACAAGTCCCGGT-1	-1.93724	-0.388784	4	G1	1.43047		LNCaP_FGC	FALSE	G1	FAM13A-AS1	FALSE	FALSE	1.22619	2.07757e-12	0.359	0.202		LNCaP_C42B_AACCTTTTCTGTCCCA-1	3.85502	3.07927	N		FAM197Y3	0	0	0	0	0.42778	0.521258	0	0	0	0	0	0	0	0	0	0	0
LNCaP_FGC_AAGAACACAGGAATCG-1	0.399141	-3.66279	4	G1	0.806515	0.436005	N		LNCaP_FGC_AAGAACACAGGAATCG-1	1.3027	-4.55904	2	G1	0		LNCaP_FGC	FALSE	G1	WBP1	TRUE	FALSE	0.687004	2.15048e-13	0.695	0.551		LNCaP_C42B_AACGAAAGTTAGAGTA-1	1.83543	0.923662	N		RBMY3AP	0	0	0	0	0	0	0	0	0	0	0	0	0	0	0	0	0
LNCaP_FGC_AAGAACATCGCTGTTC-1	-0.395307	4.06757	2	G1	0.584681	1.10127	N		LNCaP_FGC_AAGAACATCGCTGTTC-1	-4.93829	1.34866	1	G1	1.58177		LNCaP_FGC	FALSE	G1	PIK3R3	TRUE	FALSE	0.745562	2.00714e-13	0.68	0.546		LNCaP_C42B_AACGGGATCATGCCGG-1	3.43774	-0.769583	N		TTTY22	0	0	0	0	0	0	0	0	0	0	0	0	0	0	0	0	0
LNCaP_FGC_AAGACAAAGGATATGT-1	3.94923	-1.3995	3	G2M	1.28152	1.00192	N		LNCaP_FGC_AAGACAAAGGATATGT-1	1.99341	2.59156	3	G2M	0.758843		LNCaP_FGC	FALSE	G1	GABARAPL1	FALSE	FALSE	1.07241	6.66816e-12	0.386	0.224		LNCaP_C42B_AACGTCAAGCTTCGTA-1	4.55033	1.11042	Y		GYG2P1	0.187942	0.249491	0	0.0246268	0.0260854	0.0382107	0.272703	0.22652	0.205115	0.217917	0.10239	0.0794975	0.406096	0.222212	0.330853	0.46519	0.356972
LNCaP_FGC_AAGACTCAGCCATTGT-1	1.761	-0.460436	3	G2M	1.13401	0.791389	N		LNCaP_FGC_AAGACTCAGCCATTGT-1	2.5484	-0.170608	0	G2M	0		LNCaP_FGC	FALSE	G1	AL353622.1	FALSE	FALSE	1.70597	5.52462e-16	0.25	0.094		LNCaP_C42B_AACGTCAAGGTCATAA-1	2.20475	-1.16727	Y		TTTY15	3.13307	3.31098	0.00809163	0	1.81275	1.99165	3.47899	3.5939	2.84351	3.17787	1.43628	1.33706	2.71556	2.97325	1.92446	1.73749	2.37611
LNCaP_FGC_AAGACTCTCAACGTGT-1	4.5284	1.24373	0	G2M	1.6222	1.42405	N		LNCaP_FGC_AAGACTCTCAACGTGT-1	-2.2323	3.29779	5	G2M	1.60905		LNCaP_FGC	FALSE	G1	ZNF217	TRUE	FALSE	0.789142	5.27661e-21	0.8	0.695		LNCaP_C42B_AACGTCACATTCTGTT-1	3.14204	2.66651	N		USP9Y	3.89787	4.14295	0	0	2.93543	3.15817	4.18593	4.30675	3.701	4.0008	2.1424	2.39606	2.66865	3.44317	2.23117	2.22956	4.02741
LNCaP_FGC_AAGATAGAGAAAGCGA-1	-0.896852	0.0733158	3	G2M	0.962925	0.87267	N		LNCaP_FGC_AAGATAGAGAAAGCGA-1	2.83071	2.95321	3	G2M	0.505954		LNCaP_FGC	FALSE	G1	MTHFR	FALSE	FALSE	1.03355	1.5412e-11	0.421	0.275		LNCaP_C42B_AACGTCATCGGTCTGG-1	6.92103	3.32815	N		DDX3Y	3.34399	3.69336	0	0	2.15464	2.16427	3.27994	3.50261	2.93897	3.07327	1.54469	1.71881	3.47946	3.37238	3.24472	3.27447	2.95847
LNCaP_FGC_AAGATAGAGCAAGGAA-1	-1.79716	4.20165	2	G1	0.146707	1.93116	N		LNCaP_FGC_AAGATAGAGCAAGGAA-1	-3.35852	3.05719	1	G1	2.09489		LNCaP_FGC	FALSE	G1	FAM214B	FALSE	FALSE	1.09117	2.40868e-13	0.339	0.168		LNCaP_C42B_AACTTCTAGAGGTGCT-1	-2.38949	-3.02383	N		UTY	1.17014	1.236	0	0	0.828453	0.907593	1.24943	1.2297	1.16003	1.31171	0.574989	0.52449	0.738375	0.911847	0.602238	0.651799	0.556975
LNCaP_FGC_AAGATAGCACCGTCGA-1	2.08286	3.185	0	S	0.908521	1.02834	N		LNCaP_FGC_AAGATAGCACCGTCGA-1	-4.24112	0.453921	1	S	0.992042		LNCaP_FGC	FALSE	G1	COLCA1	FALSE	FALSE	1.22899	5.235e-07	0.416	0.293		LNCaP_C42B_AACTTCTAGCATACTC-1	1.98372	1.23736	Y		TMSB4Y	0	0	0	0	0.0535418	0.0525261	0.0171767	0.0476123	0.0498782	0.063575	0.0290247	0	0	0.025307	0.0375614	0.0365276	0.044669
LNCaP_FGC_AAGATAGGTGAGTAGC-1	4.18192	-2.34373	5	G2M	1.74517	0.617322	N		LNCaP_FGC_AAGATAGGTGAGTAGC-1	1.39605	-2.07012	0	G2M	0		LNCaP_FGC	FALSE	G1	DIP2A	TRUE	FALSE	0.65142	1.34645e-18	0.82	0.703		LNCaP_C42B_AACTTCTGTCAACCAT-1	2.74066	1.10569	Y		VCY	1.30066	1.42838	0	0	0.512426	0.739099	2.02857	1.53216	1.97674	1.78201	1.40616	1.4207	2.11172	1.99779	3.82876	3.6384	2.73874
LNCaP_FGC_AAGATAGGTTCGGGTC-1	4.36887	2.89388	0	S	1.22393	1.281	N		LNCaP_FGC_AAGATAGGTTCGGGTC-1	-3.69306	4.14453	1	S	1.86887		LNCaP_FGC	FALSE	G1	ARSD	TRUE	FALSE	0.748694	2.80987e-10	0.542	0.389		LNCaP_C42B_AACTTCTGTTCTGAGT-1	3.17399	-0.424202	N		VCY1B	3.02172	2.60725	0.10283	0.11366	2.41777	2.46339	3.56249	3.81024	3.72291	3.25391	2.98797	3.4087	4.23679	3.83127	6.06406	6.01209	4.90206
LNCaP_FGC_AAGCATCAGTCGTCTA-1	4.02259	-2.42393	5	G2M	1.65578	0.569969	N		LNCaP_FGC_AAGCATCAGTCGTCTA-1	1.19073	-1.84419	0	G2M	0		LNCaP_FGC	FALSE	G1	LINC00685	TRUE	FALSE	0.69649	1.3753e-11	0.633	0.495		LNCaP_C42B_AACTTCTTCCGATCTC-1	2.20681	-1.75595	Y		NLGN4Y	1.14602	1.14115	0.245851	0.348388	0.845899	0.807226	0.993735	0.912338	0.929395	0.993348	0.348234	0.509883	1.28112	1.17727	1.35629	1.29937	1.07922
LNCaP_FGC_AAGCCATAGATTTGCC-1	-1.85718	-3.02482	1	G1	0.179618	1.15258	N		LNCaP_FGC_AAGCCATAGATTTGCC-1	1.05012	-2.59733	0	G1	0		LNCaP_FGC	FALSE	G1	GDPD1	FALSE	FALSE	1.13836	5.69228e-11	0.34	0.188		LNCaP_C42B_AACTTCTTCTATTGTC-1	-1.85452	1.83138	Y		NLGN4Y-AS1	0	0	0	0	0	0	0	0	0	0	0	0	0	0	0	0	0
LNCaP_FGC_AAGCCATGTACGTTCA-1	0.749627	-4.09678	4	G2M	1.00575	0.673567	N		LNCaP_FGC_AAGCCATGTACGTTCA-1	1.38318	-4.84124	2	G2M	0		LNCaP_FGC	FALSE	G1	EFNA1	TRUE	FALSE	0.730699	1.84864e-09	0.55	0.404		LNCaP_C42B_AAGAACACATACGCAT-1	-4.81078	-1.33012	Y		FAM41AY1	0	0	0	0	0.0213326	0.0209235	0	0	0	0	0	0	0	0	0	0	0
LNCaP_FGC_AAGCCATTCAGGTGTT-1	0.20864	3.99838	2	G1	0.316101	1.05394	N		LNCaP_FGC_AAGCCATTCAGGTGTT-1	-4.80856	1.73426	1	G1	0.972401		LNCaP_FGC	FALSE	G1	TSPYL1	TRUE	FALSE	0.609343	4.16388e-17	0.8	0.68		LNCaP_C42B_AAGAACACATTGTCGA-1	5.93628	1.91856	Y		FAM224A	0.092252	0.0142912	0	0	0.0165611	0	0.0157429	0	0.0606933	0	0	0	0.0541852	0.0232	0.0173259	0	0.0938534
LNCaP_FGC_AAGCGAGGTCTCAGAT-1	-3.31089	3.29977	2	G1	0.0448908	1.77246	N		LNCaP_FGC_AAGCGAGGTCTCAGAT-1	-1.56932	3.35365	5	G1	0.493799		LNCaP_FGC	FALSE	G1	CTSD	TRUE	FALSE	0.66128	1.69184e-10	0.632	0.495		LNCaP_C42B_AAGACAACAGAGTGAC-1	2.75767	0.928147	N		XKRY	0	0	0	0	0	0	0	0	0	0	0	0	0	0	0	0	0
LNCaP_FGC_AAGCGAGGTGACCTGC-1	1.23898	-2.94176	4	S	0.532782	0.850753	N		LNCaP_FGC_AAGCGAGGTGACCTGC-1	0.413087	-3.35346	0	S	0		LNCaP_FGC	FALSE	G1	SLC2A12	FALSE	FALSE	1.28915	1.61291e-10	0.305	0.161		LNCaP_C42B_AAGACAAGTAAGACCG-1	-0.0840604	0.962166	N		CDY2A	0	0	0	0	0	0	0	0	0	0	0	0	0	0	0	0	0
LNCaP_FGC_AAGCGTTCAGTATTCG-1	-0.24424	3.49631	2	G1	0.704037	1.1885	N		LNCaP_FGC_AAGCGTTCAGTATTCG-1	-4.68889	0.693434	1	G1	1.40544		LNCaP_FGC	FALSE	G1	TSPYL2	FALSE	FALSE	1.05712	6.8968e-10	0.365	0.219		LNCaP_C42B_AAGACAAGTACTGCCG-1	4.05975	-0.855753	N		HSFY2	0	0	0	0	0.035706	0.0350245	0	0	0	0	0	0	0	0	0	0	0
LNCaP_FGC_AAGGAATCATGGGTCC-1	-3.47523	-4.32206	1	G1	0.0405233	0.844071	N		LNCaP_FGC_AAGGAATCATGGGTCC-1	3.68721	-3.22507	2	G1	0		LNCaP_FGC	FALSE	G1	MMEL1	FALSE	FALSE	0.887572	1.67106e-09	0.427	0.279		LNCaP_C42B_AAGACAATCGACCCAG-1	5.44762	1.12585	Y		HSFY1	0	0	0	0	0	0	0	0	0	0	0	0	0	0	0	0	0
LNCaP_FGC_AAGGAATGTTGAAGTA-1	1.39831	1.50443	0	G2M	1.04552	1.05773	N		LNCaP_FGC_AAGGAATGTTGAAGTA-1	-2.22622	-1.23433	4	G2M	0.931512		LNCaP_FGC	FALSE	G1	TSC22D1	TRUE	FALSE	0.668938	6.05612e-14	0.744	0.632		LNCaP_C42B_AAGACTCAGTCATCCA-1	-3.70238	-2.23822	Y		TTTY9A	0	0	0	0	0.0172558	0	0	0	0	0	0	0	0	0	0	0	0.0214959
LNCaP_FGC_AAGGTAAGTAAGCGGT-1	-4.68148	2.36922	6	G1	0.347141	1.64738	N		LNCaP_FGC_AAGGTAAGTAAGCGGT-1	-2.12259	-0.510874	4	G1	1.09138		LNCaP_FGC	FALSE	G1	BTG1	TRUE	FALSE	0.91317	8.69352e-41	0.948	0.885		LNCaP_C42B_AAGACTCCAATAGGGC-1	1.43376	-0.0409983	Y		TTTY14	0.053749	0.0736934	0	0	0.0851247	0.127621	0.0284522	0.0578558	0.0713487	0.0425991	0.0408579	0.043159	0.12245	0.0905027	0.0948975	0.10383	0.09724
LNCaP_FGC_AAGTACCCACTTCAGA-1	-3.57	-3.81211	1	G1	0.113312	1.24718	N		LNCaP_FGC_AAGTACCCACTTCAGA-1	4.31903	-2.4279	2	G1	0.708127		LNCaP_FGC	FALSE	G1	POLD4	TRUE	FALSE	0.667055	2.91562e-10	0.64	0.513		LNCaP_C42B_AAGACTCGTAAGGCTG-1	-4.66713	0.535067	N		BCORP1	0.0267056	0.00810446	0	0	0.0280032	0	0	0	0.0174331	0.0083988	0	0	0.00779025	0.00660211	0	0	0.0233283
LNCaP_FGC_AAGTACCCAGACCAAG-1	2.1073	3.10687	0	S	0.647127	1.04947	N		LNCaP_FGC_AAGTACCCAGACCAAG-1	-3.84677	0.0802351	1	S	1.41778		LNCaP_FGC	FALSE	G1	HERPUD1	TRUE	FALSE	0.664247	1.94137e-08	0.636	0.509		LNCaP_C42B_AAGACTCGTGTTAACC-1	3.98495	1.89568	N		TXLNGY	2.40693	2.79485	0	0	1.3296	1.46821	2.21215	2.33992	2.39166	2.35233	1.13723	1.19801	2.82325	2.5734	1.90016	2.214	2.86517
LNCaP_FGC_AAGTACCGTCCACTCT-1	1.30879	3.76694	0	S	0.596065	1.20982	N		LNCaP_FGC_AAGTACCGTCCACTCT-1	-4.47783	1.16129	1	S	1.2904		LNCaP_FGC	FALSE	G1	CBFA2T2	TRUE	FALSE	0.703523	5.79478e-10	0.588	0.459		LNCaP_C42B_AAGATAGCACAATGCT-1	-2.58592	-2.59993	N		KDM5D	2.16431	2.36467	0	0	1.49785	1.60951	1.87249	1.79587	1.84847	1.76033	0.713213	0.852377	2.49205	2.20006	2.46421	2.49812	2.15408
LNCaP_FGC_AAGTACCGTTATGTCG-1	-3.88069	1.96196	2	G1	0.0457041	1.91385	N		LNCaP_FGC_AAGTACCGTTATGTCG-1	-0.613153	1.02527	4	G1	1.59321		LNCaP_FGC	FALSE	G1	CREBRF	FALSE	FALSE	1.42352	1.8932e-10	0.274	0.139		LNCaP_C42B_AAGCATCAGTAGAGTT-1	-0.43089	-2.72853	N		TTTY10	0.00799651	0	0	0.00791598	0	0.0326268	0	0.00744583	0	0.0074981	0.00676621	0.0173082	0.0207642	0.0176093	0.0687586	0.0338305	0
LNCaP_FGC_AAGTACCTCCACCCTA-1	3.24449	3.68542	0	S	0.621301	1.28497	N		LNCaP_FGC_AAGTACCTCCACCCTA-1	-3.934	3.43629	1	S	1.51352		LNCaP_FGC	FALSE	G1	TRPM4	TRUE	TRUE	0.638694	8.07167e-10	0.631	0.502		LNCaP_C42B_AAGCCATGTACAGAAT-1	-2.92818	1.71841	N		EIF1AY	3.68478	3.96148	0	0	2.11209	2.1586	3.05737	3.04683	3.12501	3.33734	1.89042	1.89815	3.72614	3.52288	3.28342	3.20481	3.64741
LNCaP_FGC_AAGTCGTCAGTCGCAC-1	-2.93293	2.76567	2	G1	0	1.73344	N		LNCaP_FGC_AAGTCGTCAGTCGCAC-1	-0.851746	3.24126	5	G1	1.52048		LNCaP_FGC	FALSE	G1	ALDH1A3	FALSE	FALSE	1.04373	3.86172e-07	0.404	0.282		LNCaP_C42B_AAGCCATGTAGGGAGG-1	1.66364	0.504012	Y		RPS4Y2	0.0741359	0.0672226	0	0	0.077677	0	0.0739154	0.069138	0.0724029	0	0	0.0803182	0.0646671	0	0.0811859	0.225055	0
LNCaP_FGC_AAGTCGTGTCTGCGCA-1	4.0834	-1.92637	5	G2M	1.55887	0.845264	N		LNCaP_FGC_AAGTCGTGTCTGCGCA-1	2.72139	1.74478	3	G2M	0		LNCaP_FGC	FALSE	G1	FAM43A	FALSE	FALSE	0.802033	1.44935e-08	0.459	0.32		LNCaP_C42B_AAGCGAGGTCACTTCC-1	-2.05001	-2.04518	Y		PRORY	0	0	0	0	0	0	0	0	0	0	0	0	0	0	0	0	0
LNCaP_FGC_AAGTCGTTCCTGCTAC-1	-1.52163	0.235953	3	S	0.887073	1.25637	N		LNCaP_FGC_AAGTCGTTCCTGCTAC-1	1.84084	2.3972	3	S	0.801228		LNCaP_FGC	FALSE	G1	PCMTD1	TRUE	FALSE	0.618648	5.46312e-08	0.612	0.477		LNCaP_C42B_AAGCGTTGTGGACTGA-1	-5.49279	1.45762	N		RBMY2EP	0	0	0	0	0	0	0	0	0	0	0	0	0	0	0	0	0
LNCaP_FGC_AAGTGAAGTAGTCGTT-1	0.589007	3.70922	2	G1	0.569289	1.08723	N		LNCaP_FGC_AAGTGAAGTAGTCGTT-1	-4.90795	1.32365	1	G1	1.09212		LNCaP_FGC	FALSE	G1	FAM111A-DT	FALSE	FALSE	1.38994	8.92628e-12	0.26	0.119		LNCaP_C42B_AAGCGTTTCTACCACC-1	-2.83238	-2.34971	Y		RBMY1A1	0	0	0	0	0	0	0	0	0	0	0	0	0	0	0	0.00969817	0
LNCaP_FGC_AAGTTCGAGCATCCTA-1	-0.748862	1.00206	3	G2M	1.10727	1.2728	N		LNCaP_FGC_AAGTTCGAGCATCCTA-1	1.05144	2.85449	3	G2M	1.31124		LNCaP_FGC	FALSE	G1	APPL2	TRUE	FALSE	0.704959	6.66977e-09	0.652	0.542		LNCaP_C42B_AAGGAATTCATCGCCT-1	-3.66352	2.11658	N		RBMY1B	0	0	0	0	0	0	0	0	0	0	0	0	0	0	0	0	0
LNCaP_FGC_AAGTTCGCAGGTATGG-1	1.01311	1.62564	6	G1	1.15263	1.39274	N		LNCaP_FGC_AAGTTCGCAGGTATGG-1	-2.19891	-0.993322	4	G1	1.09089		LNCaP_FGC	FALSE	G1	FOXO3	TRUE	FALSE	0.607234	1.47175e-11	0.751	0.641		LNCaP_C42B_AAGGTAACACTAACGT-1	0.729515	0.0376308	N		TTTY13	0	0	0	0	0	0	0	0	0	0	0	0	0	0.0206534	0	0	0
LNCaP_FGC_AAGTTCGCATGACTGT-1	-3.02316	-4.72923	1	G1	0	0.993157	N		LNCaP_FGC_AAGTTCGCATGACTGT-1	3.67767	-3.49652	2	G1	0		LNCaP_FGC	FALSE	G1	ZKSCAN1	TRUE	FALSE	0.648375	4.64092e-37	0.95	0.869		LNCaP_C42B_AAGGTAATCCGTATGA-1	-3.64557	1.55563	Y		RBMY1D	0	0	0	0	0	0	0	0	0	0	0	0	0	0	0	0	0
LNCaP_FGC_AAGTTCGGTGGTTTAC-1	4.16791	2.8905	0	G2M	1.13836	0.92678	N		LNCaP_FGC_AAGTTCGGTGGTTTAC-1	-3.88968	4.08763	1	G2M	0.835845		LNCaP_FGC	FALSE	G1	SLC43A2	FALSE	FALSE	0.72877	1.19994e-08	0.468	0.322		LNCaP_C42B_AAGTACCGTACGAAAT-1	6.65653	3.18908	N		PRY	0.0469087	0.162957	0	0	0.0491714	0.0243202	0.0235734	0.0437185	0	0.0440216	0	0	0.0608762	0.0346953	0.125258	0.145103	0.020652
LNCaP_FGC_AAGTTCGTCATTTCCA-1	-0.152795	-0.212897	3	S	1.00088	1.25262	N		LNCaP_FGC_AAGTTCGTCATTTCCA-1	2.34881	1.49187	3	S	0		LNCaP_FGC	FALSE	G1	SLC45A3	TRUE	FALSE	0.656047	1.0773e-10	0.704	0.597		LNCaP_C42B_AAGTCGTGTGCACATT-1	-2.63206	0.522473	Y		LOC101929148	0.0201387	0.0540097	0	0	0.0211196	0.0103944	0	0	0	0.00947515	0.0170513	0.0109675	0	0	0.0110889	0.0738281	0.00882023
LNCaP_FGC_AATCGACAGGTTTACC-1	2.59989	4.03197	0	S	0.468333	1.27126	N		LNCaP_FGC_AATCGACAGGTTTACC-1	-3.11552	1.23186	1	S	0.671077		LNCaP_FGC	FALSE	G1	TOM1L2	FALSE	FALSE	0.824467	1.49071e-08	0.456	0.325		LNCaP_C42B_AAGTCGTTCAAGCTGT-1	0.902828	0.273156	N		TTTY6	0.0642413	0.168087	0	0	0.0673207	0.129207	0.0640496	0.0598966	0	0	0.0545189	0	0.212073	0	0.0703731	0.133813	0
LNCaP_FGC_AATCGACCAGTTTGGT-1	4.36009	-1.97795	5	G2M	1.82294	0.684205	N		LNCaP_FGC_AATCGACCAGTTTGGT-1	2.17923	-2.17182	0	G2M	0		LNCaP_FGC	FALSE	G1	TMSB4X	FALSE	FALSE	1.12009	0.00170834	0.475	0.383		LNCaP_C42B_AAGTGAATCGACCCAG-1	6.59114	3.09223	N		RBMY1F	0	0	0	0	0	0	0	0	0	0	0	0	0	0	0	0	0
LNCaP_FGC_AATCGACTCAGACAAA-1	-2.76039	3.53393	2	G1	0.0701177	1.79914	N		LNCaP_FGC_AATCGACTCAGACAAA-1	-2.11942	3.72027	5	G1	1.05858		LNCaP_FGC	FALSE	G1	PLEKHH1	TRUE	FALSE	0.694347	1.07672e-07	0.546	0.418		LNCaP_C42B_AAGTGAATCTTTGGAG-1	-2.65819	-3.57653	Y		TTTY5	0	0	0	0	0	0	0	0	0	0	0	0	0	0	0	0	0
LNCaP_FGC_AATCGTGCACAAGCCC-1	2.88519	3.40987	0	S	0.754641	0.975533	N		LNCaP_FGC_AATCGTGCACAAGCCC-1	-3.68855	0.733598	1	S	1.32591		LNCaP_FGC	FALSE	G1	SMIM14	TRUE	FALSE	0.696696	7.3306e-11	0.75	0.658		LNCaP_C42B_AAGTTCGCACCCAATA-1	-4.77824	-0.893673	Y		RBMY2FP	0.0436105	0	0	0	0	0	0	0	0	0	0	0	0	0	0	0	0
LNCaP_FGC_AATGACCGTGAGGATC-1	-3.51791	-4.27011	1	G1	0.039596	1.41068	N		LNCaP_FGC_AATGACCGTGAGGATC-1	3.62846	-3.69471	2	G1	0.969818		LNCaP_FGC	FALSE	G1	FXYD3	TRUE	FALSE	0.650713	1.04483e-13	0.838	0.752		LNCaP_C42B_AAGTTCGCACTAGGCC-1	-3.32924	-3.3889	Y		TTTY17A	0	0	0	0	0	0	0	0	0	0	0	0	0	0	0	0	0
LNCaP_FGC_AATGACCGTGGTCTAT-1	-1.53884	1.00382	3	G1	0.647134	1.63901	N		LNCaP_FGC_AATGACCGTGGTCTAT-1	0.703731	2.78913	3	G1	1.26483		LNCaP_FGC	FALSE	G1	DDIT4	TRUE	FALSE	0.526873	4.03582e-08	0.631	0.491		LNCaP_C42B_AAGTTCGTCATTCATC-1	0.460318	-1.01892	Y		TTTY4	0	0	0	0	0.0494228	0	0	0	0	0	0	0	0	0	0	0	0
LNCaP_FGC_AATGCCACATGTTTGG-1	-0.408517	0.575689	3	G2M	1.11166	1.43108	N		LNCaP_FGC_AATGCCACATGTTTGG-1	1.00294	2.37206	3	G2M	1.12902		LNCaP_FGC	FALSE	G1	PLPPR2	TRUE	FALSE	0.684935	2.68806e-07	0.503	0.37		LNCaP_C42B_AATAGAGTCAAACCCA-1	2.11092	0.877706	Y		BPY2	0	0	0	0	0.0156244	0	0	0	0	0	0	0	0	0	0	0	0
LNCaP_FGC_AATGCCATCATGACAC-1	-1.64926	-3.35347	1	G1	0.587824	0.852696	N		LNCaP_FGC_AATGCCATCATGACAC-1	0.799807	-3.39662	0	G1	0		LNCaP_FGC	FALSE	G1	CSMD1	FALSE	FALSE	1.04867	3.90804e-09	0.316	0.178		LNCaP_C42B_AATCACGAGAGGATCC-1	6.21718	2.43865	Y		DAZ1	0.0145185	0	0	0	0	0	0	0	0	0	0	0	0	0	0	0	0
LNCaP_FGC_AATGGAAGTGGAGGTT-1	-1.95338	-4.64249	1	G1	0.0615063	0.988233	N		LNCaP_FGC_AATGGAAGTGGAGGTT-1	2.00812	-4.39642	2	G1	0		LNCaP_FGC	FALSE	G1	ULK1	TRUE	FALSE	0.587819	4.28243e-08	0.643	0.523		LNCaP_C42B_AATCGACAGCTGCCTG-1	-3.33109	1.77739	Y		DAZ2	0	0	0	0	0	0	0	0	0	0	0	0	0	0	0	0	0
LNCaP_FGC_AATGGAATCAGCGTCG-1	4.06272	0.428641	0	G2M	1.42828	1.51246	N		LNCaP_FGC_AATGGAATCAGCGTCG-1	-0.269011	3.23472	4	G2M	1.32032		LNCaP_FGC	FALSE	G1	FAM118A	TRUE	FALSE	0.557063	7.51157e-08	0.656	0.533		LNCaP_C42B_AATCGACCAAGCGCAA-1	-1.98585	2.14487	Y		DAZ4	0	0	0	0	0	0	0	0	0	0	0	0	0	0	0	0	0
LNCaP_FGC_AATGGAATCGATACTG-1	2.57388	1.88436	0	G2M	1.29177	1.22958	N		LNCaP_FGC_AATGGAATCGATACTG-1	-3.7723	0.386708	1	G2M	1.10645		LNCaP_FGC	FALSE	G1	IRF6	FALSE	FALSE	0.818456	6.72483e-06	0.472	0.356		LNCaP_C42B_AATCGACCAAGTTGGG-1	0.543666	-2.72116	N		DAZ3	0	0	0	0	0	0	0	0	0	0	0	0	0	0	0	0	0
LNCaP_FGC_AATGGCTCACCAACAT-1	2.68648	2.06158	0	G2M	1.35775	1.17375	N		LNCaP_FGC_AATGGCTCACCAACAT-1	-3.9807	0.483301	1	G2M	1.37628		LNCaP_FGC	FALSE	G1	PLPP6	FALSE	FALSE	0.694264	1.67357e-07	0.461	0.323		LNCaP_C42B_AATCGTGCAGTAACGG-1	3.94508	-0.692128	Y		TTTY3	0	0	0	0	0	0	0	0	0	0	0	0	0	0	0	0	0
LNCaP_FGC_AATGGCTGTCGCACAC-1	-2.29851	-3.3599	1	G1	0.285682	0.946421	N		LNCaP_FGC_AATGGCTGTCGCACAC-1	2.1871	-2.68217	0	G1	0		LNCaP_FGC	FALSE	G1	ARID5B	TRUE	FALSE	0.625177	9.50225e-07	0.657	0.55		LNCaP_C42B_AATGACCTCCTCTCTT-1	-2.62155	-2.61385	N		CDY1	0	0	0	0	0	0	0	0	0	0	0	0	0	0	0	0	0
LNCaP_FGC_AATGGCTTCATCACTT-1	-0.124365	-4.24679	1	G1	0.413678	0.634864	N		LNCaP_FGC_AATGGCTTCATCACTT-1	1.56812	-4.37081	2	G1	0		LNCaP_FGC	FALSE	G1	ZBTB20	FALSE	FALSE	1.2136	1.02206e-09	0.268	0.133		LNCaP_C42B_AATGCCATCGAGATGG-1	1.28672	-0.448206	Y		CSPG4P1Y	0	0	0	0	0	0	0	0	0	0	0	0	0	0	0	0	0
LNCaP_FGC_AATGGCTTCTGCATGA-1	-2.17883	-2.29049	1	G1	0.296604	0.791228	N		LNCaP_FGC_AATGGCTTCTGCATGA-1	0.664685	-1.73853	0	G1	0		LNCaP_FGC	FALSE	G1	TM7SF2	TRUE	FALSE	0.64226	8.02006e-15	0.777	0.69		LNCaP_C42B_AATGGAAGTCATACCA-1	6.56343	2.62239	Y		GOLGA2P2Y	0	0.018355	0	0	0.0212656	0.101398	0	0	0	0	0	0	0.0176458	0.0149623	0	0.0216305	0.0864462
LNCaP_FGC_AATTCCTCAAGGTCGA-1	-1.23868	1.4562	3	G1	0.615674	1.16306	N		LNCaP_FGC_AATTCCTCAAGGTCGA-1	0.886452	3.71942	1	G1	1.17826		LNCaP_FGC	FALSE	G1	NIPAL3	FALSE	FALSE	0.736246	2.57075e-06	0.478	0.356		LNCaP_C42B_AATGGAAGTCGTATGT-1	-0.0700062	-1.59372	Y
LNCaP_FGC_AATTCCTCACACACGC-1	-3.52492	-1.71004	1	G1	0.145162	1.71859	N		LNCaP_FGC_AATTCCTCACACACGC-1	2.41938	0.03021	0	G1	1.68614		LNCaP_FGC	FALSE	G1	AGR2	TRUE	FALSE	0.978889	0.0148817	0.539	0.459		LNCaP_C42B_AATGGAAGTTCTCCAC-1	-0.448661	-1.40546	Y
LNCaP_FGC_AATTCCTCAGGCGAAT-1	2.21994	2.92143	0	S	0.978442	1.00343	N		LNCaP_FGC_AATTCCTCAGGCGAAT-1	-3.96225	0.460613	1	S	1.62945		LNCaP_FGC	FALSE	G1	STAT3	TRUE	FALSE	0.550759	2.29134e-16	0.809	0.715		LNCaP_C42B_AATGGAAGTTGTCAGT-1	-1.1121	0.995386	Y
LNCaP_FGC_AATTCCTGTTGCTCAA-1	-3.81072	-3.97898	1	G1	0	1.2114	N		LNCaP_FGC_AATTCCTGTTGCTCAA-1	4.31673	-2.78961	2	G1	0.51383		LNCaP_FGC	FALSE	G1	IGF1R	TRUE	FALSE	0.648777	7.77188e-09	0.664	0.568		LNCaP_C42B_AATGGAATCTACGCAA-1	4.76763	-0.0968596	Y
LNCaP_FGC_AATTTCCCAATGAGCG-1	0.465285	-1.16597	4	S	0.380228	0.987007	N		LNCaP_FGC_AATTTCCCAATGAGCG-1	2.24233	-1.13805	0	S	0		LNCaP_FGC	FALSE	G1	BTG2	FALSE	FALSE	1.06627	1.95542e-07	0.306	0.18		LNCaP_C42B_AATTCCTCACAGAGAC-1	3.46036	2.89343	N
LNCaP_FGC_AATTTCCCACCAACAT-1	-2.11098	-4.69526	1	G1	0.28136	0.868225	N		LNCaP_FGC_AATTTCCCACCAACAT-1	1.94232	-4.69618	2	G1	0.386841		LNCaP_FGC	FALSE	G1	SELENOM	TRUE	FALSE	0.595988	1.27816e-10	0.797	0.711		LNCaP_C42B_AATTCCTCATGGATCT-1	6.7394	3.55514	Y
LNCaP_FGC_AATTTCCGTAGCTGAG-1	-2.67073	-4.71815	1	G1	0.046909	0.740107	N		LNCaP_FGC_AATTTCCGTAGCTGAG-1	3.16887	-3.97245	2	G1	0.85468		LNCaP_FGC	FALSE	G1	RCAN3	TRUE	FALSE	0.660081	6.9819e-07	0.532	0.416		LNCaP_C42B_AATTCCTGTGGCTTAT-1	-5.26239	-1.52007	Y
LNCaP_FGC_ACAAAGAAGCCGCACT-1	-2.653	-4.09661	1	G1	0.100392	0.861503	N		LNCaP_FGC_ACAAAGAAGCCGCACT-1	2.60723	-3.16292	2	G1	0.407745		LNCaP_FGC	FALSE	G1	ZBTB16	TRUE	TRUE	0.455069	1.00714e-09	0.844	0.738		LNCaP_C42B_AATTTCCAGCGGACAT-1	3.73094	-0.901707	N
LNCaP_FGC_ACAAAGAGTAAGGAGA-1	4.3024	3.42941	0	S	0.931503	0.80654	N		LNCaP_FGC_ACAAAGAGTAAGGAGA-1	-3.90981	4.21373	1	S	1.34511		LNCaP_FGC	FALSE	G1	ZMAT3	FALSE	FALSE	0.878442	1.77195e-05	0.399	0.283		LNCaP_C42B_AATTTCCCACACGGTC-1	-0.52325	-3.15001	Y
LNCaP_FGC_ACAAAGAGTCCGGTCA-1	-0.134019	3.85699	2	G1	0.366148	0.815092	N		LNCaP_FGC_ACAAAGAGTCCGGTCA-1	-4.52586	1.31976	1	G1	1.47673		LNCaP_FGC	FALSE	G1	LINC02802	TRUE	FALSE	0.639737	1.01098e-08	0.623	0.521		LNCaP_C42B_AATTTCCCAGACGATG-1	5.36914	0.582612	Y
LNCaP_FGC_ACAAAGATCTATTTCG-1	4.58653	1.49389	0	G2M	1.44017	1.24445	N		LNCaP_FGC_ACAAAGATCTATTTCG-1	-3.04177	2.58732	1	G2M	0.756006		LNCaP_FGC	FALSE	G1	KDM4A	TRUE	FALSE	0.593762	1.60092e-06	0.513	0.381		LNCaP_C42B_ACAAAGAAGAAGTCTA-1	-4.55036	1.88122	Y
LNCaP_FGC_ACAAAGATCTGGAAGG-1	-2.70091	3.82859	2	G1	0	1.78366	N		LNCaP_FGC_ACAAAGATCTGGAAGG-1	-2.08672	3.96049	5	G1	1.3639		LNCaP_FGC	FALSE	G1	CAMK2N1	TRUE	FALSE	0.981963	2.08299e-05	0.538	0.462		LNCaP_C42B_ACAAAGACATAGTCGT-1	-3.47715	0.403644	Y
LNCaP_FGC_ACAACCAAGTTGCTGT-1	1.92777	1.09875	0	S	0.601579	1.46517	N		LNCaP_FGC_ACAACCAAGTTGCTGT-1	-2.19115	-0.342497	4	S	1.06029		LNCaP_FGC	FALSE	G1	CAPN1	FALSE	FALSE	0.664245	3.80288e-06	0.468	0.339		LNCaP_C42B_ACAAAGAGTTCCGTTC-1	2.78316	-0.171086	Y
LNCaP_FGC_ACAACCACAACCTATG-1	-2.86712	2.05203	2	G1	0.039468	1.57592	N		LNCaP_FGC_ACAACCACAACCTATG-1	0.302719	2.92092	3	G1	0.992159		LNCaP_FGC	FALSE	G1	RAB18	TRUE	FALSE	0.535595	1.44278e-20	0.889	0.805		LNCaP_C42B_ACAAGCTAGTCCTGCG-1	2.80281	2.18038	N
LNCaP_FGC_ACAACCAGTAGACAGC-1	2.31202	1.92117	0	G2M	1.25674	0.78156	N		LNCaP_FGC_ACAACCAGTAGACAGC-1	-4.84639	0.317518	1	G2M	1.12946		LNCaP_FGC	FALSE	G1	NFAT5	TRUE	FALSE	0.565069	7.323e-09	0.727	0.63		LNCaP_C42B_ACAAGCTCACAGTCGC-1	-2.2535	-2.49862	Y
LNCaP_FGC_ACAACCATCGACGTCG-1	-3.34276	-1.22642	3	G1	0.488362	1.47832	N		LNCaP_FGC_ACAACCATCGACGTCG-1	2.00739	0.10741	0	G1	0		LNCaP_FGC	FALSE	G1	BBS4	TRUE	FALSE	0.555499	4.72977e-07	0.691	0.588		LNCaP_C42B_ACAAGCTGTGGAACCA-1	2.45166	0.0951334	N
LNCaP_FGC_ACAAGCTCACGGAAGT-1	-1.74533	4.17791	2	G1	0.0737336	1.33877	N		LNCaP_FGC_ACAAGCTCACGGAAGT-1	-2.99757	2.48897	1	G1	2.06391		LNCaP_FGC	FALSE	G1	SAT2	TRUE	FALSE	0.531264	2.81477e-12	0.757	0.659		LNCaP_C42B_ACAAGCTTCGACGAGA-1	3.05903	-0.345627	N
LNCaP_FGC_ACAAGCTGTAATTGGA-1	2.0227	-3.76286	5	G2M	1.29473	0.702013	N		LNCaP_FGC_ACAAGCTGTAATTGGA-1	0.107082	-4.17604	0	G2M	0.496174		LNCaP_FGC	FALSE	G1	YPEL2	FALSE	FALSE	1.65	2.20672e-12	0.188	0.061		LNCaP_C42B_ACAAGCTTCTGTCCGT-1	-5.31689	-0.0873526	N
LNCaP_FGC_ACAAGCTGTCCTCCTA-1	0.82026	-3.38618	4	S	0.791204	0.428231	N		LNCaP_FGC_ACAAGCTGTCCTCCTA-1	1.42547	-5.08889	2	S	0.409234		LNCaP_FGC	FALSE	G1	RB1CC1	TRUE	FALSE	0.481492	5.95808e-17	0.909	0.819		LNCaP_C42B_ACACAGTAGGCGCTCT-1	5.06152	0.550201	Y
LNCaP_FGC_ACAAGCTGTCTGTGAT-1	-1.71438	-0.25791	3	G1	0.403022	1.30939	N		LNCaP_FGC_ACAAGCTGTCTGTGAT-1	2.48565	1.92042	3	G1	0.41297		LNCaP_FGC	FALSE	G1	TMEM184A	TRUE	FALSE	0.59138	2.24776e-06	0.508	0.378		LNCaP_C42B_ACACCAAGTCTACGAT-1	4.85429	1.86568	N
LNCaP_FGC_ACAAGCTGTGGGCTCT-1	-1.84056	-1.9319	3	G1	0.33188	1.60252	N		LNCaP_FGC_ACAAGCTGTGGGCTCT-1	0.313407	-1.8128	0	G1	1.3123		LNCaP_FGC	FALSE	G1	TMEM45B	FALSE	FALSE	1.11419	2.92882e-06	0.292	0.172		LNCaP_C42B_ACACGCGCATAACTCG-1	-1.16234	-2.9413	Y
LNCaP_FGC_ACAAGCTTCCGCTTAC-1	-4.93267	1.74913	6	G1	0	1.51076	N		LNCaP_FGC_ACAAGCTTCCGCTTAC-1	-1.50224	-0.0879511	4	G1	0.882845		LNCaP_FGC	FALSE	G1	GADD45A	FALSE	FALSE	1.07283	5.83643e-05	0.34	0.233		LNCaP_C42B_ACACGCGGTTCGGTCG-1	0.500898	-1.27455	Y
LNCaP_FGC_ACACAGTCACGGTGTC-1	-2.66107	4.35428	2	G1	0.132195	1.65622	N		LNCaP_FGC_ACACAGTCACGGTGTC-1	-3.35564	3.45309	1	G1	1.25129		LNCaP_FGC	FALSE	G1	NBR1	TRUE	FALSE	0.474003	6.1274e-12	0.751	0.642		LNCaP_C42B_ACACTGACAATCTCGA-1	0.540741	0.672237	Y
LNCaP_FGC_ACACCAAAGTGGGAAA-1	3.80195	-2.38028	5	G2M	1.37798	0.766592	N		LNCaP_FGC_ACACCAAAGTGGGAAA-1	1.13179	-1.84294	0	G2M	0		LNCaP_FGC	FALSE	G1	SYT4	FALSE	FALSE	1.28442	0.00903338	0.324	0.232		LNCaP_C42B_ACACTGAGTACCTATG-1	1.80328	-0.459797	Y
LNCaP_FGC_ACACCAACACTACTTT-1	-0.765048	1.02186	3	G2M	0.979489	1.28283	N		LNCaP_FGC_ACACCAACACTACTTT-1	0.247319	3.30015	3	G2M	1.28435		LNCaP_FGC	FALSE	G1	WBP2	TRUE	FALSE	0.540404	6.17038e-07	0.674	0.569		LNCaP_C42B_ACACTGAGTGTCCGGT-1	-2.44585	-2.91864	Y
LNCaP_FGC_ACACCAACAGCGTAGA-1	2.50002	3.50963	0	S	0.880596	0.812805	N		LNCaP_FGC_ACACCAACAGCGTAGA-1	-5.0203	0.945462	1	S	1.50894		LNCaP_FGC	FALSE	G1	HPN	TRUE	FALSE	0.548544	7.96117e-12	0.766	0.675		LNCaP_C42B_ACACTGATCAGGTGTT-1	4.45699	0.325646	Y
LNCaP_FGC_ACACCAAGTAGATTAG-1	-3.92509	-2.18432	1	G1	0.0386139	0.747094	N		LNCaP_FGC_ACACCAAGTAGATTAG-1	2.39271	-0.200263	0	G1	0.424753		LNCaP_FGC	FALSE	G1	HBP1	FALSE	FALSE	0.85761	5.56747e-06	0.342	0.212		LNCaP_C42B_ACACTGATCGCCATAA-1	1.87911	1.35595	N
LNCaP_FGC_ACACCAAGTAGTACGG-1	-4.17465	-0.864124	1	G1	0.0479233	0.668709	N		LNCaP_FGC_ACACCAAGTAGTACGG-1	1.17545	1.05602	0	G1	0.870546		LNCaP_FGC	FALSE	G1	FTX	TRUE	FALSE	0.512926	1.18554e-06	0.65	0.536		LNCaP_C42B_ACAGAAAAGGTAGCCA-1	4.96072	2.27866	Y
LNCaP_FGC_ACACCAAGTATATGGA-1	-3.94693	-4.02676	1	G1	0.0841451	1.13881	N		LNCaP_FGC_ACACCAAGTATATGGA-1	4.27506	-2.95071	2	G1	0		LNCaP_FGC	FALSE	G1	CFAP69	FALSE	FALSE	0.85096	1.37334e-05	0.369	0.248		LNCaP_C42B_ACAGCCGCAGGTGGAT-1	3.22231	1.82112	Y
LNCaP_FGC_ACACGCGCAATAGTAG-1	2.50842	-3.73009	5	G2M	1.37208	0.586161	N		LNCaP_FGC_ACACGCGCAATAGTAG-1	-0.246632	-2.86574	0	G2M	0		LNCaP_FGC	FALSE	G1	KDM4B	TRUE	FALSE	0.521952	1.19856e-08	0.711	0.61		LNCaP_C42B_ACAGCCGCATCTTTCA-1	-0.09948	-3.04031	N
LNCaP_FGC_ACACGCGCACTTGGCG-1	2.14827	1.38857	0	S	1.06546	1.10283	N		LNCaP_FGC_ACACGCGCACTTGGCG-1	-2.44346	-0.662857	4	S	0.633842		LNCaP_FGC	FALSE	G1	SELENOP	TRUE	FALSE	0.536939	1.01943e-09	0.83	0.746		LNCaP_C42B_ACAGCCGGTCTACTGA-1	4.21543	-0.462287	N
LNCaP_FGC_ACACTGACAAGGCCTC-1	-0.901467	0.433721	3	S	0.983476	1.30289	N		LNCaP_FGC_ACACTGACAAGGCCTC-1	2.23519	2.14977	3	S	1.01179		LNCaP_FGC	FALSE	G1	KLK2	TRUE	FALSE	0.746885	7.00416e-12	0.807	0.745		LNCaP_C42B_ACAGCCGTCCGGCAAC-1	6.31131	3.49144	Y
LNCaP_FGC_ACACTGACAATAACGA-1	2.09042	-3.90457	5	G2M	1.16876	0.528771	N		LNCaP_FGC_ACACTGACAATAACGA-1	-0.222113	-3.61688	0	G2M	0		LNCaP_FGC	FALSE	G1	FAM135A	FALSE	FALSE	0.946547	6.03101e-05	0.354	0.243		LNCaP_C42B_ACAGGGAGTTCTAACG-1	2.92172	-0.516176	Y
LNCaP_FGC_ACAGAAAAGTTCCAGT-1	-4.22029	1.18534	6	G1	0.0456549	1.89394	N		LNCaP_FGC_ACAGAAAAGTTCCAGT-1	0.0285624	0.279021	4	G1	0		LNCaP_FGC	FALSE	G1	CERS4	FALSE	FALSE	0.899848	7.65246e-06	0.345	0.226		LNCaP_C42B_ACAGGGATCCTTCTAA-1	-5.00284	-1.14637	Y
LNCaP_FGC_ACAGAAACAATTGGTC-1	-2.9101	2.64409	2	G1	0	1.46685	N		LNCaP_FGC_ACAGAAACAATTGGTC-1	-0.954824	2.98804	5	G1	1.15181		LNCaP_FGC	FALSE	G1	LRRC41	TRUE	FALSE	0.45548	2.85165e-08	0.73	0.619		LNCaP_C42B_ACAGGGATCGCTCCTA-1	2.87141	1.42684	N
LNCaP_FGC_ACAGAAACATCCGAGC-1	-0.716467	-0.736784	3	S	0.244591	1.16763	N		LNCaP_FGC_ACAGAAACATCCGAGC-1	2.26286	1.43491	3	S	0		LNCaP_FGC	FALSE	G1	MKNK2	TRUE	FALSE	0.667749	2.28889e-46	0.961	0.904		LNCaP_C42B_ACATCCCAGCAAACAT-1	-1.01891	-1.76411	Y
LNCaP_FGC_ACAGAAAGTTGAATCC-1	-1.43275	0.309484	3	G1	0.409594	0.879823	N		LNCaP_FGC_ACAGAAAGTTGAATCC-1	2.19164	3.13354	3	G1	0.618631		LNCaP_FGC	FALSE	G1	CDYL2	TRUE	FALSE	0.56983	1.21879e-05	0.587	0.48		LNCaP_C42B_ACATCCCAGTGCCTCG-1	-4.51103	-0.595226	Y
LNCaP_FGC_ACAGCCGAGGGCATGT-1	4.03287	0.0593143	0	G2M	1.40184	1.34256	N		LNCaP_FGC_ACAGCCGAGGGCATGT-1	-0.779744	0.90548	4	G2M	0.993236		LNCaP_FGC	FALSE	G1	TWIST1	FALSE	FALSE	1.17918	0.00231479	0.305	0.206		LNCaP_C42B_ACATCCCTCGCTCTCA-1	3.29605	3.13947	N
LNCaP_FGC_ACAGCCGTCAAGAAAC-1	-1.27698	-0.240969	3	G2M	0.952316	0.728776	N		LNCaP_FGC_ACAGCCGTCAAGAAAC-1	1.63555	1.3694	3	G2M	0		LNCaP_FGC	FALSE	G1	NCOA3	FALSE	FALSE	0.758713	2.60952e-05	0.391	0.273		LNCaP_C42B_ACATCGAAGGAGATAG-1	4.13806	0.46296	Y
LNCaP_FGC_ACAGGGAGTATGGTAA-1	4.26167	-1.57419	5	G2M	1.61102	0.35262	N		LNCaP_FGC_ACAGGGAGTATGGTAA-1	2.31773	-2.81773	0	G2M	0		LNCaP_FGC	FALSE	G1	KIAA1217	TRUE	FALSE	0.628467	3.87285e-07	0.581	0.486		LNCaP_C42B_ACATGCAAGGGATCGT-1	3.57838	-0.29682	Y
LNCaP_FGC_ACATCGAAGATGCAGC-1	3.22177	3.49933	0	S	0.788125	1.44076	N		LNCaP_FGC_ACATCGAAGATGCAGC-1	-1.31791	2.59609	1	S	1.78926		LNCaP_FGC	FALSE	G1	SERINC5	TRUE	FALSE	0.536451	3.51991e-10	0.804	0.724		LNCaP_C42B_ACATGCACAGCATACT-1	-5.13868	1.70434	N
LNCaP_FGC_ACATCGAAGTATGAGT-1	4.39161	-2.03581	5	G2M	1.56529	0.526491	N		LNCaP_FGC_ACATCGAAGTATGAGT-1	1.50886	-1.87654	0	G2M	0		LNCaP_FGC	FALSE	G1	FAM117B	FALSE	FALSE	0.975947	2.62438e-06	0.291	0.17		LNCaP_C42B_ACATGCACAGGTCAGA-1	6.20603	2.1533	N
LNCaP_FGC_ACATCGACAAGGGTCA-1	1.50341	-0.733826	4	G2M	1.32743	0.557846	N		LNCaP_FGC_ACATCGACAAGGGTCA-1	4.19224	-1.33087	2	G2M	0		LNCaP_FGC	FALSE	G1	PRSS8	FALSE	FALSE	0.891174	1.55459e-05	0.331	0.215		LNCaP_C42B_ACATGCATCGACCCAG-1	4.09964	0.138776	Y
LNCaP_FGC_ACATCGAGTTGGAGAC-1	-1.79392	-4.03224	1	G1	0.466106	0.664759	N		LNCaP_FGC_ACATCGAGTTGGAGAC-1	1.48822	-3.58568	0	G1	0		LNCaP_FGC	FALSE	G1	SLFN5	FALSE	FALSE	0.869223	3.31437e-05	0.354	0.243		LNCaP_C42B_ACATTTCCAAAGGGCT-1	-2.09714	-3.61318	N
LNCaP_FGC_ACATCGAGTTGTGCCG-1	-0.83307	0.0126808	3	S	0.896021	0.882161	N		LNCaP_FGC_ACATCGAGTTGTGCCG-1	2.29678	2.46262	3	S	0		LNCaP_FGC	FALSE	G1	GAS6-AS1	FALSE	FALSE	1.21721	8.73481e-07	0.246	0.132		LNCaP_C42B_ACATTTCCATCCTCAC-1	4.34603	0.745245	Y
LNCaP_FGC_ACATCGATCCATTTGT-1	2.55539	0.688578	0	S	1.24339	1.63657	N		LNCaP_FGC_ACATCGATCCATTTGT-1	-1.28197	0.869839	4	S	1.67224		LNCaP_FGC	FALSE	G1	KLK4	TRUE	FALSE	0.634983	1.02596e-30	0.943	0.886		LNCaP_C42B_ACATTTCTCCGGTAAT-1	-3.26222	-2.81886	Y
LNCaP_FGC_ACATGCAAGGGTTTCT-1	-2.42828	2.99558	2	G1	0.0325993	1.52273	N		LNCaP_FGC_ACATGCAAGGGTTTCT-1	-1.65274	3.83353	5	G1	1.14948		LNCaP_FGC	FALSE	G1	LINC00662	TRUE	FALSE	0.558978	1.248e-10	0.772	0.693		LNCaP_C42B_ACCAAACCACAGCTTA-1	3.87947	0.262359	Y
LNCaP_FGC_ACCAAACGTCATCTAG-1	-2.31874	3.21992	2	G1	0	1.33759	N		LNCaP_FGC_ACCAAACGTCATCTAG-1	-2.03172	3.87107	5	G1	1.22582		LNCaP_FGC	FALSE	G1	JAG1	TRUE	FALSE	0.715649	0.000968346	0.533	0.445		LNCaP_C42B_ACCAAACGTTGCCGAC-1	-4.6655	-2.40158	Y
LNCaP_FGC_ACCAACACATCACGGC-1	3.79459	2.91346	0	S	1.2191	0.702315	N		LNCaP_FGC_ACCAACACATCACGGC-1	-0.64533	2.94193	5	S	1.15656		LNCaP_FGC	FALSE	G1	AAK1	TRUE	FALSE	0.772066	3.52023e-30	0.918	0.871		LNCaP_C42B_ACCAAACTCATGAGTC-1	-2.7882	-2.10155	Y
LNCaP_FGC_ACCACAAGTACTCCCT-1	-3.46819	3.16788	2	G1	0.0374925	1.70777	N		LNCaP_FGC_ACCACAAGTACTCCCT-1	-2.02055	1.67896	5	G1	1.2676		LNCaP_FGC	FALSE	G1	BNIP3L	TRUE	FALSE	0.471234	6.76712e-09	0.843	0.76		LNCaP_C42B_ACCAAACTCCAACTGA-1	-4.47927	-1.88009	N
LNCaP_FGC_ACCACAAGTGGATACG-1	-3.01427	-1.97689	1	G1	0.110007	1.40898	N		LNCaP_FGC_ACCACAAGTGGATACG-1	2.41464	-0.399904	0	G1	0		LNCaP_FGC	FALSE	G1	SERINC1	TRUE	FALSE	0.509077	1.19912e-06	0.68	0.585		LNCaP_C42B_ACCAACAGTTACCCTC-1	3.02208	1.20036	N
LNCaP_FGC_ACCATTTCATTCTTCA-1	-3.0484	2.71932	2	G1	0.0288278	1.40383	N		LNCaP_FGC_ACCATTTCATTCTTCA-1	-0.917004	3.01883	5	G1	1.55424		LNCaP_FGC	FALSE	G1	FLNB	TRUE	FALSE	0.534928	3.74294e-11	0.814	0.739		LNCaP_C42B_ACCACAAGTTCTCGTC-1	-3.2391	-1.83178	Y
LNCaP_FGC_ACCCAAACAAGTACCT-1	2.61341	-1.38138	4	G2M	1.03551	0.751276	N		LNCaP_FGC_ACCCAAACAAGTACCT-1	1.90811	-3.01307	0	G2M	0		LNCaP_FGC	FALSE	G1	HMGCS2	FALSE	FALSE	1.69781	0.899931	0.267	0.195		LNCaP_C42B_ACCATTTAGTGTACAA-1	2.21494	0.272549	Y
LNCaP_FGC_ACCCAAACATAGCACT-1	-4.20523	1.24132	6	G1	0	1.90596	N		LNCaP_FGC_ACCCAAACATAGCACT-1	-0.123358	0.64972	4	G1	1.43802		LNCaP_FGC	FALSE	G1	BMPR1B	FALSE	FALSE	0.750746	0.00014872	0.428	0.328		LNCaP_C42B_ACCCAAAAGTGCTAGG-1	-5.03771	1.82894	Y
LNCaP_FGC_ACCCAAAGTCCTTAAG-1	0.679453	-2.36309	4	S	0.679949	0.919803	N		LNCaP_FGC_ACCCAAAGTCCTTAAG-1	2.96813	-4.66063	2	S	0.382467		LNCaP_FGC	FALSE	G1	TRIM13	TRUE	FALSE	0.567367	0.000127282	0.533	0.427		LNCaP_C42B_ACCCAAATCTTAGTTC-1	-3.88351	1.38645	N
LNCaP_FGC_ACCCAAATCTACTATC-1	3.42121	-3.38277	5	G2M	1.29397	0.731711	N		LNCaP_FGC_ACCCAAATCTACTATC-1	0.842384	-2.1478	0	G2M	0		LNCaP_FGC	FALSE	G1	AP000525.1	FALSE	FALSE	0.616549	0.000353841	0.421	0.299		LNCaP_C42B_ACCCTCAAGCACAAAT-1	-1.51237	2.56927	N
LNCaP_FGC_ACCCTCAGTACAAACA-1	-1.80241	0.318776	3	G1	0.599357	1.20079	N		LNCaP_FGC_ACCCTCAGTACAAACA-1	2.29536	3.03663	3	G1	0.269691		LNCaP_FGC	FALSE	G1	AIDA	TRUE	FALSE	0.750336	5.34907e-23	0.955	0.911		LNCaP_C42B_ACCCTCACAAACTAAG-1	-3.88889	2.05953	N
LNCaP_FGC_ACCCTTGAGTCGGGAT-1	1.08737	2.95244	0	G1	1.04275	1.00372	N		LNCaP_FGC_ACCCTTGAGTCGGGAT-1	-4.79363	0.903989	1	G1	1.06221		LNCaP_FGC	FALSE	G1	MGST3	TRUE	FALSE	0.53343	2.24586e-06	0.711	0.628		LNCaP_C42B_ACCCTCACATGTTCGA-1	4.34559	0.806544	Y
LNCaP_FGC_ACCCTTGCAACTGCTA-1	1.16716	0.535376	0	S	0.292534	1.82665	N		LNCaP_FGC_ACCCTTGCAACTGCTA-1	-0.850029	0.561176	4	S	0.41773		LNCaP_FGC	FALSE	G1	ABCC5	FALSE	FALSE	0.667168	9.76192e-05	0.398	0.28		LNCaP_C42B_ACCCTCAGTCCCGCAA-1	5.25191	3.02579	Y
LNCaP_FGC_ACCCTTGGTCGTATTG-1	-0.1687	4.09867	2	G1	0.741244	0.971157	N		LNCaP_FGC_ACCCTTGGTCGTATTG-1	-4.39639	0.992324	1	G1	1.24326		LNCaP_FGC	FALSE	G1	CHMP1B	TRUE	FALSE	0.539432	2.39645e-05	0.578	0.478		LNCaP_C42B_ACCCTCATCGATTCCC-1	4.44451	0.854912	N
LNCaP_FGC_ACCGTTCAGGAATCGC-1	4.0931	-1.9572	5	G2M	1.56072	1.01312	N		LNCaP_FGC_ACCGTTCAGGAATCGC-1	2.33004	-1.46112	0	G2M	0		LNCaP_FGC	FALSE	G1	LCP1	TRUE	FALSE	0.777116	4.12888e-07	0.725	0.67		LNCaP_C42B_ACCCTCATCTCATTAC-1	3.69468	2.2344	Y
LNCaP_FGC_ACCGTTCAGTGTCATC-1	2.26533	-1.17359	4	S	1.18717	0.264428	N		LNCaP_FGC_ACCGTTCAGTGTCATC-1	3.41346	-1.06003	0	S	0		LNCaP_FGC	FALSE	G1	PIK3IP1	FALSE	FALSE	2.29673	7.20288e-12	0.131	0.029		LNCaP_C42B_ACCCTTGGTGTACAGG-1	0.659004	-1.38032	N
LNCaP_FGC_ACCGTTCTCCGTATGA-1	-2.26161	4.04002	2	G1	0	1.68824	N		LNCaP_FGC_ACCGTTCTCCGTATGA-1	-2.7132	3.19558	5	G1	1.49807		LNCaP_FGC	FALSE	G1	PCAT1	FALSE	FALSE	0.877966	0.0167044	0.41	0.325		LNCaP_C42B_ACCGTTCAGTAGTCAA-1	-2.97813	1.50709	N
LNCaP_FGC_ACCTACCGTGGGAGAG-1	-0.467095	-0.246145	3	S	0.840888	0.641104	N		LNCaP_FGC_ACCTACCGTGGGAGAG-1	2.7668	1.60069	3	S	0		LNCaP_FGC	FALSE	G1	FNBP1L	TRUE	FALSE	0.511786	1.57389e-09	0.806	0.733		LNCaP_C42B_ACCGTTCTCCAAGGGA-1	-4.0322	-2.11942	N
LNCaP_FGC_ACCTACCGTTCAAAGA-1	-2.46525	1.7552	2	G1	0	1.76075	N		LNCaP_FGC_ACCTACCGTTCAAAGA-1	0.570599	2.97699	3	G1	1.6407		LNCaP_FGC	FALSE	G1	SLC17A5	FALSE	FALSE	0.821136	0.000175443	0.33	0.219		LNCaP_C42B_ACCTACCCATGGCGCT-1	5.0516	2.23611	Y
LNCaP_FGC_ACCTGAAAGAGTGTTA-1	-0.00223801	-1.07688	3	S	0.744733	0.88655	N		LNCaP_FGC_ACCTGAAAGAGTGTTA-1	3.96814	-1.34218	3	S	0.819521		LNCaP_FGC	FALSE	G1	LRP10	FALSE	FALSE	0.659374	0.000250398	0.455	0.355		LNCaP_C42B_ACCTGTCCAATACCTG-1	-3.84612	-0.0840791	N
LNCaP_FGC_ACCTGAACATTGCTTT-1	2.74294	-0.842354	4	G2M	1.29959	0.500027	N		LNCaP_FGC_ACCTGAACATTGCTTT-1	3.22643	-1.84619	0	G2M	0		LNCaP_FGC	FALSE	G1	ZMIZ1	TRUE	FALSE	0.505206	0.00103355	0.571	0.467		LNCaP_C42B_ACCTGTCTCGATAACC-1	-1.11712	2.27478	N
LNCaP_FGC_ACGATCAAGATGTTCC-1	3.07884	3.35725	0	S	0.773361	1.09639	N		LNCaP_FGC_ACGATCAAGATGTTCC-1	-4.23751	2.46881	1	S	1.11791		LNCaP_FGC	FALSE	G1	CIPC	FALSE	FALSE	0.607879	0.000220482	0.465	0.359		LNCaP_C42B_ACGATGTAGAATACAC-1	-5.12983	1.15677	Y
LNCaP_FGC_ACGATCACAACACACT-1	-4.15075	-1.10257	1	G1	0	0.670306	N		LNCaP_FGC_ACGATCACAACACACT-1	1.31331	0.916295	0	G1	0.614024		LNCaP_FGC	FALSE	G1	HSBP1L1	TRUE	FALSE	0.463493	1.87375e-06	0.703	0.612		LNCaP_C42B_ACGCACGGTACTTCCC-1	-2.88034	1.46767	N
LNCaP_FGC_ACGATCACAACTTGGT-1	1.72217	-1.23568	4	G2M	1.10937	0.568869	N		LNCaP_FGC_ACGATCACAACTTGGT-1	3.69288	-2.29674	2	G2M	0.503275		LNCaP_FGC	FALSE	G1	CUX1	TRUE	FALSE	0.429722	7.26993e-05	0.706	0.609		LNCaP_C42B_ACGGAAGCATACCAGT-1	-4.02846	2.04649	N
LNCaP_FGC_ACGATGTAGTCTAGAA-1	-3.44701	0.796956	6	G1	0.0829188	1.72313	N		LNCaP_FGC_ACGATGTAGTCTAGAA-1	0.542186	1.42774	3	G1	0.768101		LNCaP_FGC	FALSE	G1	GDF15	FALSE	FALSE	0.683346	0.308797	0.549	0.471		LNCaP_C42B_ACGGAAGGTCGCACGT-1	6.08568	2.66393	N
LNCaP_FGC_ACGATGTGTGAATATG-1	-0.904166	-0.15605	3	S	0.843543	0.815654	N		LNCaP_FGC_ACGATGTGTGAATATG-1	2.70115	2.76038	3	S	0.31322		LNCaP_FGC	FALSE	G1	RSRP1	FALSE	FALSE	0.646964	0.000445664	0.399	0.286		LNCaP_C42B_ACGGAAGGTGACTATC-1	4.86628	3.34922	N
LNCaP_FGC_ACGCACGGTACAATAG-1	4.36469	-1.9892	5	G2M	1.40056	0.98201	N		LNCaP_FGC_ACGCACGGTACAATAG-1	2.6734	-2.00835	0	G2M	0		LNCaP_FGC	FALSE	G1	SLC22A23	FALSE	FALSE	0.763386	0.00142683	0.362	0.257		LNCaP_C42B_ACGGAAGTCATGCCCT-1	-0.183042	-1.41068	Y
LNCaP_FGC_ACGGAAGAGAGTATAC-1	4.46312	-3.15496	5	G2M	1.53013	0.410111	N		LNCaP_FGC_ACGGAAGAGAGTATAC-1	3.23786	-3.66075	2	G2M	0		LNCaP_FGC	FALSE	G1	ARHGAP18	FALSE	FALSE	0.616697	0.000727511	0.442	0.336		LNCaP_C42B_ACGGAAGTCCGCGATG-1	-0.187625	-0.97445	Y
LNCaP_FGC_ACGGAAGAGGGACAGG-1	4.2709	0.517558	0	G2M	1.32786	1.04538	N		LNCaP_FGC_ACGGAAGAGGGACAGG-1	-1.80451	2.05324	1	G2M	0.890763		LNCaP_FGC	FALSE	G1	BCL2L1	TRUE	FALSE	0.519885	4.96303e-05	0.61	0.519		LNCaP_C42B_ACGGGTCAGGCGTTAG-1	-4.36243	1.66677	N
LNCaP_FGC_ACGGAAGCACAAATAG-1	-3.46728	-1.33571	1	G1	0.033905	0.907459	N		LNCaP_FGC_ACGGAAGCACAAATAG-1	1.85334	0.181497	0	G1	0		LNCaP_FGC	FALSE	G1	GRHL2	TRUE	FALSE	0.519153	5.9791e-06	0.695	0.616		LNCaP_C42B_ACGGTCGAGGTCTTTG-1	-4.0779	-2.09772	Y
LNCaP_FGC_ACGGAAGGTCGATTCA-1	-3.36102	2.19546	2	G1	0.041469	1.65266	N		LNCaP_FGC_ACGGAAGGTCGATTCA-1	-0.538953	2.13272	3	G1	0.768256		LNCaP_FGC	FALSE	G1	CORO1B	TRUE	FALSE	0.452376	0.000141804	0.599	0.494		LNCaP_C42B_ACGGTCGAGGTTCTAC-1	-3.47595	0.679743	N
LNCaP_FGC_ACGGGTCTCCTCACGT-1	-3.0614	2.65879	2	G1	0	1.21486	N		LNCaP_FGC_ACGGGTCTCCTCACGT-1	-1.00846	2.32138	5	G1	0.573217		LNCaP_FGC	FALSE	G1	GRAMD1A	FALSE	FALSE	0.679025	0.000513109	0.374	0.263		LNCaP_C42B_ACGGTCGCAGACACAG-1	-2.25017	2.33202	Y
LNCaP_FGC_ACGGTCGAGAGCCTGA-1	-3.76037	-3.26862	1	G1	0.0956355	1.21033	N		LNCaP_FGC_ACGGTCGAGAGCCTGA-1	3.79467	-2.20378	2	G1	0.350663		LNCaP_FGC	FALSE	G1	AC245297.3	FALSE	FALSE	1.34246	5.04425e-06	0.205	0.103		LNCaP_C42B_ACGGTTAAGCCTTGAT-1	-4.55515	-2.43506	Y
LNCaP_FGC_ACGGTCGCATCACAGT-1	1.89334	-0.428479	4	S	1.06384	1.35104	N		LNCaP_FGC_ACGGTCGCATCACAGT-1	4.17101	-1.37507	2	S	1.36573		LNCaP_FGC	FALSE	G1	COQ10B	TRUE	FALSE	0.486129	0.000291663	0.589	0.491		LNCaP_C42B_ACGTAACGTCTCAGAT-1	-0.0571429	-1.95655	Y
LNCaP_FGC_ACGGTCGGTACGCTAT-1	-1.60481	4.71623	2	G1	0.224842	1.4864	N		LNCaP_FGC_ACGGTCGGTACGCTAT-1	-4.78082	1.82862	1	G1	1.02607		LNCaP_FGC	FALSE	G1	PDE9A	TRUE	FALSE	0.47693	0.000949693	0.523	0.411		LNCaP_C42B_ACGTAACGTGTCCAAT-1	-4.69615	-2.93804	N
LNCaP_FGC_ACGGTCGGTCGCACGT-1	0.144642	0.264417	3	G2M	0.994307	1.5453	N		LNCaP_FGC_ACGGTCGGTCGCACGT-1	-0.245907	2.79927	5	G2M	0.65224		LNCaP_FGC	FALSE	G1	STX19	FALSE	FALSE	0.940758	0.000127731	0.271	0.162		LNCaP_C42B_ACGTAACTCGCTTGCT-1	-3.0866	-3.02922	Y
LNCaP_FGC_ACGGTTAGTAGAGCTG-1	0.338261	-1.37532	4	S	0.168782	1.25047	N		LNCaP_FGC_ACGGTTAGTAGAGCTG-1	1.78823	-0.830082	0	S	0		LNCaP_FGC	FALSE	G1	NDRG3	TRUE	FALSE	0.479683	0.00340919	0.566	0.464		LNCaP_C42B_ACGTACATCAACCTTT-1	-4.61654	1.45967	N
LNCaP_FGC_ACGGTTAGTTCAAGTC-1	-3.01337	-4.53373	1	G1	0.099	0.836892	N		LNCaP_FGC_ACGGTTAGTTCAAGTC-1	3.27757	-3.31261	2	G1	0.5445		LNCaP_FGC	FALSE	G1	ZFAND3	TRUE	FALSE	0.566148	0.000269563	0.513	0.418		LNCaP_C42B_ACGTAGTCAATCGAAA-1	-1.55635	-3.05702	Y
LNCaP_FGC_ACGGTTATCCTAGCGG-1	-4.49351	1.6888	6	G1	0.034301	1.6031	N		LNCaP_FGC_ACGGTTATCCTAGCGG-1	-0.710987	0.61869	4	G1	0.865029		LNCaP_FGC	FALSE	G1	RAB6A	TRUE	FALSE	0.424297	0.000100983	0.718	0.628		LNCaP_C42B_ACGTAGTCACAGAGAC-1	4.26952	0.940383	Y
LNCaP_FGC_ACGTAACAGTTGTCAC-1	-1.38449	4.48087	2	G1	0.196656	1.19953	N		LNCaP_FGC_ACGTAACAGTTGTCAC-1	-3.7632	2.18026	1	G1	1.29242		LNCaP_FGC	FALSE	G1	ZBTB10	TRUE	FALSE	0.551966	2.67476e-08	0.758	0.693		LNCaP_C42B_ACGTCCTGTATCGATC-1	-4.6744	-2.31324	Y
LNCaP_FGC_ACGTAACCACGAAGAC-1	1.26619	3.7796	0	S	0.722143	1.36653	N		LNCaP_FGC_ACGTAACCACGAAGAC-1	-4.29533	1.21912	1	S	1.53582		LNCaP_FGC	FALSE	G1	USP9Y	TRUE	FALSE	0.647425	1.23321e-41	0.973	0.93		LNCaP_C42B_ACGTTCCAGGACGGAG-1	-4.51974	0.733876	Y
LNCaP_FGC_ACGTAACCAGACCCGT-1	-0.452737	3.93416	2	G1	0.345668	1.14945	N		LNCaP_FGC_ACGTAACCAGACCCGT-1	-4.24467	0.803999	1	G1	1.61469		LNCaP_FGC	FALSE	G1	TMEFF2	TRUE	FALSE	0.607159	0.00183803	0.646	0.577		LNCaP_C42B_ACGTTCCAGTCCGCCA-1	-3.49174	1.5686	N
LNCaP_FGC_ACGTACAAGTGCTAGG-1	4.15912	-2.15652	5	G2M	1.37724	0.870182	N		LNCaP_FGC_ACGTACAAGTGCTAGG-1	1.64152	-1.28993	0	G2M	1.01637		LNCaP_FGC	FALSE	G1	KDM6A	TRUE	TRUE	0.387264	2.48298e-06	0.838	0.755		LNCaP_C42B_ACGTTCCGTTACACAC-1	-4.62399	-2.31031	Y
LNCaP_FGC_ACGTACACATCATTGG-1	1.62139	2.64584	0	G2M	1.16839	0.858716	N		LNCaP_FGC_ACGTACACATCATTGG-1	-4.90067	-0.0445881	1	G2M	1.40573		LNCaP_FGC	FALSE	G1	TXNIP	TRUE	FALSE	0.634034	0.00532837	0.596	0.525		LNCaP_C42B_ACGTTCCTCGCCGTGA-1	-3.49689	-1.58398	Y
LNCaP_FGC_ACGTAGTAGGAGGTTC-1	-4.29902	1.64024	6	G1	0.0842244	1.56254	N		LNCaP_FGC_ACGTAGTAGGAGGTTC-1	-0.706586	0.642275	4	G1	2.28626		LNCaP_FGC	FALSE	G1	GLYATL1	FALSE	FALSE	0.62606	0.00556504	0.459	0.366		LNCaP_C42B_ACTACGAAGTCCCAAT-1	-4.53933	-0.618688	N
LNCaP_FGC_ACGTAGTCACGCGCAT-1	-0.9949	-2.94242	1	G2M	1.17073	0.955443	N		LNCaP_FGC_ACGTAGTCACGCGCAT-1	0.141491	-2.22864	0	G2M	0		LNCaP_FGC	FALSE	G1	ZNF462	TRUE	FALSE	0.485024	0.0124694	0.562	0.464		LNCaP_C42B_ACTACGACAATAGTAG-1	-3.71959	-2.45142	Y
LNCaP_FGC_ACGTCCTAGAGGTTTA-1	1.68671	-2.5934	4	S	0.844595	1.02832	N		LNCaP_FGC_ACGTCCTAGAGGTTTA-1	0.337195	-3.00341	0	S	0		LNCaP_FGC	FALSE	G1	RAB5B	TRUE	FALSE	0.509846	0.00732478	0.561	0.468		LNCaP_C42B_ACTACGATCATAGACC-1	-0.128776	-1.43572	N
LNCaP_FGC_ACGTCCTCACATAGCT-1	-1.80225	0.537285	3	G1	0.647969	1.32256	N		LNCaP_FGC_ACGTCCTCACATAGCT-1	0.876239	1.94614	3	G1	1.47981		LNCaP_FGC	FALSE	G1	JUP	TRUE	FALSE	0.449617	8.25353e-10	0.832	0.761		LNCaP_C42B_ACTATCTCAAGACCGA-1	6.67106	3.03433	N
LNCaP_FGC_ACGTCCTCACTGGCGT-1	2.32087	-3.52904	5	G2M	1.34984	0.52755	N		LNCaP_FGC_ACGTCCTCACTGGCGT-1	-0.318651	-3.25545	0	G2M	0		LNCaP_FGC	FALSE	G1	GRB10	TRUE	FALSE	0.485115	0.0158486	0.588	0.495		LNCaP_C42B_ACTATCTCAGAGACTG-1	4.94961	3.1811	Y
LNCaP_FGC_ACGTCCTCATCCTTCG-1	-2.39529	3.02266	2	G1	0.108176	1.4981	N		LNCaP_FGC_ACGTCCTCATCCTTCG-1	-1.18578	4.07703	5	G1	1.32987		LNCaP_FGC	FALSE	G1	PEG3	FALSE	FALSE	0.995891	0.218398	0.631	0.589		LNCaP_C42B_ACTATCTGTCGACTGC-1	6.32645	3.20846	N
LNCaP_FGC_ACGTCCTCATGAATCC-1	2.2049	-1.56227	4	S	1.0387	0.595701	N		LNCaP_FGC_ACGTCCTCATGAATCC-1	2.67423	-1.35809	0	S	0		LNCaP_FGC	FALSE	G1	ZC3H12A	FALSE	FALSE	0.724864	0.000701551	0.325	0.213		LNCaP_C42B_ACTATGGAGTAAACAC-1	4.0782	-0.363159	Y
LNCaP_FGC_ACGTCCTGTATTGAGA-1	-0.943621	-4.27423	1	G1	0.616412	0.880825	N		LNCaP_FGC_ACGTCCTGTATTGAGA-1	1.07228	-4.08977	2	G1	0		LNCaP_FGC	FALSE	G1	ICA1	TRUE	FALSE	0.414948	0.000473363	0.655	0.56		LNCaP_C42B_ACTATTCAGTCATGAA-1	-4.51031	-1.90767	Y
LNCaP_FGC_ACGTCCTTCACTTGTT-1	-4.88447	2.2095	6	G1	0.0497136	1.56312	N		LNCaP_FGC_ACGTCCTTCACTTGTT-1	-1.60807	0.041424	4	G1	1.36385		LNCaP_FGC	FALSE	G1	PDCD4	TRUE	FALSE	0.684824	2.27303e-43	0.966	0.927		LNCaP_C42B_ACTATTCCAGTTTCAG-1	-2.54321	-3.45198	N
LNCaP_FGC_ACGTTCCAGAGTGTTA-1	-4.67485	1.2472	6	G1	0.0509483	1.74343	N		LNCaP_FGC_ACGTTCCAGAGTGTTA-1	-0.626629	-0.0715426	4	G1	1.17997		LNCaP_FGC	FALSE	G1	TMEM125	TRUE	FALSE	0.510317	0.00682472	0.505	0.405		LNCaP_C42B_ACTCCCAAGGTAAAGG-1	-4.72102	0.53057	Y
LNCaP_FGC_ACGTTCCCACCATTCC-1	-2.55852	4.21012	2	G1	0	1.39691	N		LNCaP_FGC_ACGTTCCCACCATTCC-1	-2.81655	3.20717	5	G1	0.59537		LNCaP_FGC	FALSE	G1	RWDD2A	FALSE	FALSE	0.683972	0.00256513	0.407	0.315		LNCaP_C42B_ACTCCCACACAGAGAC-1	3.29085	0.0308623	N
LNCaP_FGC_ACTACGATCAGCTTGA-1	3.83794	-2.47487	5	G2M	1.75095	0.915873	N		LNCaP_FGC_ACTACGATCAGCTTGA-1	1.24777	-0.995645	0	G2M	0		LNCaP_FGC	FALSE	G1	BROX	TRUE	FALSE	0.4629	2.08419e-07	0.812	0.744		LNCaP_C42B_ACTCTCGCAAACAGGC-1	-1.1984	-3.47315	Y
LNCaP_FGC_ACTATCTGTAGACAAT-1	2.44433	-0.574954	4	G2M	1.30653	0.873647	N		LNCaP_FGC_ACTATCTGTAGACAAT-1	3.15306	-0.644343	0	G2M	0		LNCaP_FGC	FALSE	G1	KLK3	TRUE	FALSE	0.709933	4.86138e-08	0.779	0.733		LNCaP_C42B_ACTCTCGTCAGAGTTC-1	-3.53757	-2.77646	Y
LNCaP_FGC_ACTATCTGTCGAAGCA-1	1.86016	-4.16349	5	G2M	1.08064	0.631098	N		LNCaP_FGC_ACTATCTGTCGAAGCA-1	0.116404	-3.41844	0	G2M	0		LNCaP_FGC	FALSE	G1	SEL1L	TRUE	FALSE	0.481897	0.000320545	0.635	0.552		LNCaP_C42B_ACTGATGAGGGATGTC-1	-3.92029	0.352575	Y
LNCaP_FGC_ACTATTCAGATGTTCC-1	2.32838	-0.903238	4	S	1.31736	0.883781	N		LNCaP_FGC_ACTATTCAGATGTTCC-1	2.82688	-1.25973	0	S	0		LNCaP_FGC	FALSE	G1	CLDN4	FALSE	FALSE	0.46903	0.0610982	0.655	0.573		LNCaP_C42B_ACTGATGAGTCTAACC-1	-3.49601	1.88763	Y
LNCaP_FGC_ACTATTCCACAACGAG-1	-0.00223432	0.373221	3	S	0.111226	1.35737	N		LNCaP_FGC_ACTATTCCACAACGAG-1	-0.377465	0.485523	4	S	0.326011		LNCaP_FGC	FALSE	G1	SFXN3	FALSE	FALSE	0.753482	0.000907253	0.324	0.221		LNCaP_C42B_ACTGATGGTCATAAAG-1	4.99438	2.44437	Y
LNCaP_FGC_ACTATTCCATCACGGC-1	0.992713	-4.26973	5	G1	1.13308	0.427602	N		LNCaP_FGC_ACTATTCCATCACGGC-1	0.516381	-4.0659	0	G1	0		LNCaP_FGC	FALSE	G1	GRN	FALSE	FALSE	0.64317	0.000898626	0.417	0.324		LNCaP_C42B_ACTGCAAAGCTGTGCC-1	0.112317	-1.27137	N
LNCaP_FGC_ACTATTCGTATCGTGT-1	-3.94308	1.03078	6	G1	0	1.27512	N		LNCaP_FGC_ACTATTCGTATCGTGT-1	0.152521	0.522724	4	G1	1.58648		LNCaP_FGC	FALSE	G1	SNAP23	TRUE	FALSE	0.489653	0.000789282	0.572	0.483		LNCaP_C42B_ACTGCAACACCGTCGA-1	5.19625	3.04596	N
LNCaP_FGC_ACTCCCATCGAAGCCC-1	3.71014	3.147	0	S	0.937008	1.2456	N		LNCaP_FGC_ACTCCCATCGAAGCCC-1	-4.12078	3.4188	1	S	1.0711		LNCaP_FGC	FALSE	G1	TMEM132A	TRUE	FALSE	0.473669	0.011641	0.521	0.42		LNCaP_C42B_ACTGCAACACGGGCTT-1	0.0395388	-2.6015	N
LNCaP_FGC_ACTCTCGAGAAGCCAC-1	-1.39648	0.62066	3	S	0.590846	1.21238	N		LNCaP_FGC_ACTCTCGAGAAGCCAC-1	1.37851	2.88774	3	S	0.782849		LNCaP_FGC	FALSE	G1	BMX	FALSE	FALSE	1.63852	6.31113e-08	0.155	0.057		LNCaP_C42B_ACTGCAACATCCGTTC-1	-4.23818	2.14594	N
LNCaP_FGC_ACTCTCGCAACTACGT-1	-3.8705	-3.69346	1	G1	0	1.30693	N		LNCaP_FGC_ACTCTCGCAACTACGT-1	3.8421	-2.34229	2	G1	0.497484		LNCaP_FGC	FALSE	G1	MTMR9	TRUE	FALSE	0.449224	0.00143317	0.576	0.48		LNCaP_C42B_ACTGCAAGTTCGAACT-1	5.1141	1.66469	N
LNCaP_FGC_ACTCTCGGTCGATTAC-1	1.04135	-2.24734	4	S	0.77882	0.798581	N		LNCaP_FGC_ACTCTCGGTCGATTAC-1	1.99499	-4.16227	2	S	0		LNCaP_FGC	FALSE	G1	CYFIP2	FALSE	FALSE	0.629899	0.00173043	0.424	0.331		LNCaP_C42B_ACTGTCCAGTGCCCGT-1	3.01037	1.33785	Y
LNCaP_FGC_ACTGATGCACTGAATC-1	-3.11475	2.0084	2	G1	0.041373	1.39936	N		LNCaP_FGC_ACTGATGCACTGAATC-1	-0.407735	2.80476	5	G1	1.35627		LNCaP_FGC	FALSE	G1	IGBP1	TRUE	FALSE	0.552021	0.00140751	0.554	0.473		LNCaP_C42B_ACTGTCCGTCTCTCTG-1	0.832384	-0.231399	Y
LNCaP_FGC_ACTGATGCACTGTGAT-1	3.207	-0.797734	0	G2M	0.996619	1.20219	N		LNCaP_FGC_ACTGATGCACTGTGAT-1	1.89694	-0.919531	0	G2M	0.57396		LNCaP_FGC	FALSE	G1	CHD6	TRUE	TRUE	0.448446	6.12982e-05	0.695	0.616		LNCaP_C42B_ACTGTCCTCAAGGAGC-1	-5.05568	1.30178	N
LNCaP_FGC_ACTGATGGTATTTCGG-1	-1.65388	-3.3151	1	G1	0.467332	1.09214	N		LNCaP_FGC_ACTGATGGTATTTCGG-1	0.79991	-2.92168	0	G1	0		LNCaP_FGC	FALSE	G1	CPEB4	TRUE	FALSE	0.523853	0.00107591	0.63	0.556		LNCaP_C42B_ACTGTCCTCCCGTGAG-1	-4.42166	-1.42638	Y
LNCaP_FGC_ACTGCAAAGAAGCGAA-1	4.44515	-2.65343	5	G2M	1.66017	0.84626	N		LNCaP_FGC_ACTGCAAAGAAGCGAA-1	4.32013	-3.03187	2	G2M	0.804981		LNCaP_FGC	FALSE	G1	TRPV6	FALSE	FALSE	1.05024	0.000353068	0.242	0.146		LNCaP_C42B_ACTGTGAAGGTGCGAT-1	-4.75625	-1.30298	Y
LNCaP_FGC_ACTGCAAAGACCAGAC-1	1.81459	-1.85358	4	S	0.888445	0.640364	N		LNCaP_FGC_ACTGCAAAGACCAGAC-1	1.28993	-3.64378	0	S	0		LNCaP_FGC	FALSE	G1	CBR3-AS1	TRUE	FALSE	0.46406	0.0162944	0.565	0.472		LNCaP_C42B_ACTGTGATCCCAAGCG-1	-4.25352	1.89217	Y
LNCaP_FGC_ACTGCAAAGCACTAGG-1	0.872341	-1.31892	4	S	0.931402	1.22497	N		LNCaP_FGC_ACTGCAAAGCACTAGG-1	4.38507	-2.66469	2	S	0.330182		LNCaP_FGC	FALSE	G1	ZNF248	FALSE	FALSE	0.576023	0.0145403	0.409	0.307		LNCaP_C42B_ACTTAGGCAAGGTCTT-1	-3.54256	2.3813	Y
LNCaP_FGC_ACTGCAACACTCTCGT-1	-0.0717965	-0.239864	3	G2M	1.22771	0.985268	N		LNCaP_FGC_ACTGCAACACTCTCGT-1	3.22	1.89174	3	G2M	0		LNCaP_FGC	FALSE	G1	HID1	FALSE	FALSE	0.624187	0.00336957	0.417	0.325		LNCaP_C42B_ACTTAGGCAGGTTTAC-1	-4.44562	0.309427	N
LNCaP_FGC_ACTGCAATCGAGCTGC-1	3.9768	-1.96182	5	G2M	1.44749	0.71429	N		LNCaP_FGC_ACTGCAATCGAGCTGC-1	1.91466	-1.63287	0	G2M	0.799034		LNCaP_FGC	FALSE	G1	RDH11	TRUE	FALSE	0.676624	1.57446e-45	0.978	0.942		LNCaP_C42B_ACTTAGGGTCGGTAAG-1	0.338288	-1.92856	N
LNCaP_FGC_ACTGCAATCTGACAGT-1	-3.52092	-4.50331	1	G1	0.0482434	1.02892	N		LNCaP_FGC_ACTGCAATCTGACAGT-1	3.57436	-3.63117	2	G1	0		LNCaP_FGC	FALSE	G1	TRPM8	FALSE	FALSE	0.919721	0.00464511	0.275	0.181		LNCaP_C42B_ACTTAGGTCATCCTAT-1	-3.34431	-1.69279	Y
LNCaP_FGC_ACTGTCCGTCGTCAGC-1	3.3967	-3.40777	5	G2M	1.38735	0.423432	N		LNCaP_FGC_ACTGTCCGTCGTCAGC-1	0.266621	-2.68955	0	G2M	0		LNCaP_FGC	FALSE	G1	RAB5A	TRUE	FALSE	0.464051	0.000113298	0.64	0.56		LNCaP_C42B_ACTTATCTCCCATGGG-1	6.09734	3.20855	Y
LNCaP_FGC_ACTGTGAAGGTCCCTG-1	-2.88698	2.54563	2	G1	0	1.58298	N		LNCaP_FGC_ACTGTGAAGGTCCCTG-1	-0.701442	2.91854	5	G1	1.05487		LNCaP_FGC	FALSE	G1	SLC25A29	FALSE	FALSE	0.667373	0.0182902	0.366	0.269		LNCaP_C42B_ACTTCCGAGTCATGAA-1	-0.221853	-1.30747	N
LNCaP_FGC_ACTGTGACAACTCCAA-1	1.72077	-4.24528	5	G2M	1.20531	0.909126	N		LNCaP_FGC_ACTGTGACAACTCCAA-1	-0.0643719	-3.88308	0	G2M	0		LNCaP_FGC	FALSE	G1	ZNF827	FALSE	FALSE	0.695634	0.0133463	0.351	0.254		LNCaP_C42B_ACTTCCGCAAATCGTC-1	-1.8726	-2.19837	Y
LNCaP_FGC_ACTGTGACATCGAAGG-1	-4.30526	1.63202	6	G1	0	1.98457	N		LNCaP_FGC_ACTGTGACATCGAAGG-1	-0.83149	0.505832	4	G1	0.520669		LNCaP_FGC	FALSE	G1	PPP1R3B	FALSE	FALSE	0.763514	0.00216169	0.299	0.196		LNCaP_C42B_ACTTCCGCAGGAGGAG-1	-4.29212	0.512781	N
LNCaP_FGC_ACTTAGGCAATCAGCT-1	-2.07292	-4.69489	1	G1	0.437171	0.843093	N		LNCaP_FGC_ACTTAGGCAATCAGCT-1	1.91883	-4.9275	2	G1	0		LNCaP_FGC	FALSE	G1	SEZ6L2	TRUE	FALSE	0.47252	4.13679e-12	0.888	0.832		LNCaP_C42B_ACTTCCGGTGGGCTTC-1	3.55445	-1.079	Y
LNCaP_FGC_ACTTAGGGTCCCGGTA-1	-3.41425	-4.40579	1	G1	0.0484197	0.763574	N		LNCaP_FGC_ACTTAGGGTCCCGGTA-1	3.97438	-3.28572	2	G1	0.532616		LNCaP_FGC	FALSE	G1	EVI5	TRUE	FALSE	0.446657	0.000109018	0.605	0.519		LNCaP_C42B_ACTTCCGTCAGTGTGT-1	4.37665	-0.0576426	Y
LNCaP_FGC_ACTTAGGGTTTCTTAC-1	-3.19448	-1.92793	1	G1	0.469617	0.815078	N		LNCaP_FGC_ACTTAGGGTTTCTTAC-1	0.729457	-1.37525	0	G1	0		LNCaP_FGC	FALSE	G1	ZDHHC24	FALSE	FALSE	0.451207	0.0163408	0.499	0.396		LNCaP_C42B_ACTTCCGTCCTGTACC-1	4.85145	2.27231	Y
LNCaP_FGC_ACTTATCAGAGTGACC-1	3.00906	3.36022	0	S	0.892506	1.09022	N		LNCaP_FGC_ACTTATCAGAGTGACC-1	-3.99745	0.783801	1	S	1.10704		LNCaP_FGC	FALSE	G1	RBL2	TRUE	FALSE	0.429406	0.0127879	0.606	0.517		LNCaP_C42B_ACTTCGCCACATACTG-1	-5.67572	1.04124	N
LNCaP_FGC_ACTTATCTCATACGAC-1	-1.92293	0.143509	3	G1	0.530667	1.32905	N		LNCaP_FGC_ACTTATCTCATACGAC-1	2.64147	2.2437	3	G1	1.08325		LNCaP_FGC	FALSE	G1	C1orf21	TRUE	FALSE	0.486391	2.98487e-06	0.84	0.784		LNCaP_C42B_ACTTCGCCAGGAGGAG-1	1.20477	0.913027	N
LNCaP_FGC_ACTTATCTCTGAGGTT-1	-2.67566	-4.77008	1	G1	0.121418	1.09498	N		LNCaP_FGC_ACTTATCTCTGAGGTT-1	2.94693	-3.76058	2	G1	0.667798		LNCaP_FGC	FALSE	G1	ABCC4	TRUE	FALSE	0.445235	7.33955e-10	0.912	0.856		LNCaP_C42B_ACTTCGCGTGTACAGG-1	-2.01464	-3.47153	Y
LNCaP_FGC_ACTTCCGAGCAGTACG-1	-1.63626	3.29569	2	G1	0.0804923	1.36516	N		LNCaP_FGC_ACTTCCGAGCAGTACG-1	-2.70214	3.51613	5	G1	1.17176		LNCaP_FGC	FALSE	G1	OCLN	TRUE	FALSE	0.548305	0.0373511	0.538	0.461		LNCaP_C42B_ACTTCGCTCGAACTCA-1	-3.36123	1.48366	Y
LNCaP_FGC_ACTTCCGGTCGAAACG-1	-3.12644	-2.83217	1	G1	0.0719644	1.07648	N		LNCaP_FGC_ACTTCCGGTCGAAACG-1	2.52927	-0.899724	0	G1	0		LNCaP_FGC	FALSE	G1	RNF41	TRUE	FALSE	0.372064	1.59355e-05	0.763	0.683		LNCaP_C42B_ACTTTCATCCGTGGGT-1	-3.67974	-3.36019	Y
LNCaP_FGC_ACTTCGCCATCCTATT-1	-1.54146	-2.86796	1	G1	0.464517	0.905692	N		LNCaP_FGC_ACTTCGCCATCCTATT-1	0.695862	-2.08556	0	G1	0.383179		LNCaP_FGC	FALSE	G1	NPC1	FALSE	FALSE	0.756379	0.216584	0.435	0.366		LNCaP_C42B_ACTTTGTGTGTCTAAC-1	-5.70342	0.0114221	N
LNCaP_FGC_ACTTTCAAGGCGAACT-1	-2.73359	-0.846176	3	G1	0.53994	0.894883	N		LNCaP_FGC_ACTTTCAAGGCGAACT-1	2.14444	1.04565	3	G1	1.23146		LNCaP_FGC	FALSE	G1	CRELD1	FALSE	FALSE	0.755963	0.000671436	0.282	0.176		LNCaP_C42B_ACTTTGTTCGTTCTCG-1	0.768563	-2.75255	Y
LNCaP_FGC_ACTTTCAAGTGGTCAG-1	-2.21313	-3.8404	1	G1	0.324978	0.721048	N		LNCaP_FGC_ACTTTCAAGTGGTCAG-1	2.1308	-2.94452	0	G1	0		LNCaP_FGC	FALSE	G1	ASS1	TRUE	FALSE	0.473236	0.00148829	0.626	0.55		LNCaP_C42B_AGAAATGAGACCGCCT-1	0.675937	-0.727795	Y
LNCaP_FGC_ACTTTCAGTAGTCTGT-1	-1.44062	4.68748	2	G1	0.191634	1.67598	N		LNCaP_FGC_ACTTTCAGTAGTCTGT-1	-4.05858	2.00421	1	G1	1.61753		LNCaP_FGC	FALSE	G1	EPPK1	TRUE	FALSE	0.358258	0.0132011	0.69	0.599		LNCaP_C42B_AGAAATGAGAGGCGGA-1	2.91526	1.09418	Y
LNCaP_FGC_ACTTTCAGTCGTACTA-1	2.51254	-0.743586	4	G2M	1.30278	0.984166	N		LNCaP_FGC_ACTTTCAGTCGTACTA-1	3.55774	-1.83244	0	G2M	0		LNCaP_FGC	FALSE	G1	NEDD4L	TRUE	FALSE	0.495132	3.66417e-19	0.94	0.892		LNCaP_C42B_AGAAATGGTTTGCAGT-1	-1.0731	2.54257	Y
LNCaP_FGC_ACTTTCATCCCGAGAC-1	-1.02801	4.33274	2	G1	0.14774	1.19135	N		LNCaP_FGC_ACTTTCATCCCGAGAC-1	-4.56022	2.15884	1	G1	1.07753		LNCaP_FGC	FALSE	G1	CRYL1	FALSE	FALSE	0.620505	0.0230493	0.387	0.294		LNCaP_C42B_AGAACAAAGCGATTCT-1	-4.06971	2.0102	Y
LNCaP_FGC_ACTTTGTGTCGATTCA-1	1.92581	3.79931	0	S	0.407439	0.753424	N		LNCaP_FGC_ACTTTGTGTCGATTCA-1	-4.2001	1.06139	1	S	0.555385		LNCaP_FGC	FALSE	G1	DLGAP4	FALSE	FALSE	0.618322	0.0115442	0.376	0.28		LNCaP_C42B_AGAACAAGTGGGTATG-1	0.604337	-1.47173	N
LNCaP_FGC_ACTTTGTGTTACCTTT-1	-2.27953	0.884585	3	G1	0.49192	1.26414	N		LNCaP_FGC_ACTTTGTGTTACCTTT-1	1.98274	3.35536	3	G1	0.642841		LNCaP_FGC	FALSE	G1	GABRB3	TRUE	FALSE	0.412272	0.0408686	0.558	0.461		LNCaP_C42B_AGAACAATCAGAGCAG-1	3.99908	1.49817	Y
LNCaP_FGC_AGAAATGAGAGTGGCT-1	2.37511	-1.17766	4	S	1.2046	0.810055	N		LNCaP_FGC_AGAAATGAGAGTGGCT-1	3.10288	-1.67009	0	S	0		LNCaP_FGC	FALSE	G1	RABAC1	TRUE	FALSE	0.513966	0.00925783	0.504	0.418		LNCaP_C42B_AGAACAATCGCCTAGG-1	-4.30317	-1.15913	Y
LNCaP_FGC_AGAACAACACACCTAA-1	-3.61363	-1.30338	1	G1	0.208934	1.22606	N		LNCaP_FGC_AGAACAACACACCTAA-1	1.9199	0.464244	0	G1	1.16243		LNCaP_FGC	FALSE	G1	PKIB	FALSE	FALSE	0.763341	1	0.558	0.506		LNCaP_C42B_AGAACCTAGACGGAAA-1	0.527173	-1.18466	Y
LNCaP_FGC_AGAACAATCCTGTACC-1	0.299954	-3.44281	4	G1	0.635552	0.457232	N		LNCaP_FGC_AGAACAATCCTGTACC-1	1.79799	-4.74593	2	G1	0.73599		LNCaP_FGC	FALSE	G1	ARVCF	FALSE	FALSE	0.933115	0.00143281	0.247	0.151		LNCaP_C42B_AGAACCTAGGGTAATT-1	0.57891	-0.599486	Y
LNCaP_FGC_AGAACCTAGTTGTCGT-1	-4.90707	1.6186	6	G1	0	1.97299	N		LNCaP_FGC_AGAACCTAGTTGTCGT-1	-0.723493	0.129306	4	G1	0.462493		LNCaP_FGC	FALSE	G1	LINC00161	FALSE	FALSE	0.863484	0.0108149	0.274	0.181		LNCaP_C42B_AGAACCTTCGCCTCTA-1	3.34239	1.18125	N
LNCaP_FGC_AGAACCTCAAGCTCTA-1	1.84406	1.33752	0	S	1.08086	0.975111	N		LNCaP_FGC_AGAACCTCAAGCTCTA-1	-2.1577	-0.749465	4	S	1.31263		LNCaP_FGC	FALSE	G1	KLHL20	FALSE	FALSE	0.485501	0.0244093	0.464	0.368		LNCaP_C42B_AGAAGCGGTCGATGCC-1	3.22005	-1.3767	N
LNCaP_FGC_AGAACCTGTAACTTCG-1	-2.98522	-4.78722	1	G1	0.180126	0.950117	N		LNCaP_FGC_AGAACCTGTAACTTCG-1	3.33124	-3.6243	2	G1	1.27096		LNCaP_FGC	FALSE	G1	DAPK3	FALSE	FALSE	0.709613	0.00732627	0.304	0.204		LNCaP_C42B_AGAAGCGTCTCCGATC-1	-1.59796	-3.16598	Y
LNCaP_FGC_AGAACCTGTGTATTGC-1	-1.71644	3.67863	2	G1	0.0369455	1.07921	N		LNCaP_FGC_AGAACCTGTGTATTGC-1	-3.05407	2.51672	1	G1	1.10048		LNCaP_FGC	FALSE	G1	ZBTB43	TRUE	FALSE	0.547777	0.00255811	0.51	0.433		LNCaP_C42B_AGAAGTAAGTAAGACT-1	6.15042	2.99536	Y
LNCaP_FGC_AGAACCTTCTGCTCTG-1	-3.67576	2.10876	6	G1	0.0801671	1.09427	N		LNCaP_FGC_AGAACCTTCTGCTCTG-1	-1.66901	1.01503	4	G1	0.756615		LNCaP_FGC	FALSE	G1	IGF2R	TRUE	TRUE	0.433679	6.11403e-10	0.932	0.879		LNCaP_C42B_AGACAAACAATCGCGC-1	-0.985409	-2.90309	Y
LNCaP_FGC_AGAACCTTCTTAGCCC-1	4.00004	2.74589	0	G2M	1.09869	1.11829	N		LNCaP_FGC_AGAACCTTCTTAGCCC-1	-3.80166	3.50572	1	G2M	1.42619		LNCaP_FGC	FALSE	G1	ATXN2	TRUE	FALSE	0.404221	1.68261e-07	0.875	0.815		LNCaP_C42B_AGACAAACACTGTGAT-1	-5.11098	-1.55963	Y
LNCaP_FGC_AGAAGCGCAGGTATGG-1	-3.71262	-1.83705	1	G1	0	1.10711	N		LNCaP_FGC_AGAAGCGCAGGTATGG-1	2.20886	0.0429089	0	G1	0		LNCaP_FGC	FALSE	G1	CCNDBP1	FALSE	FALSE	0.614476	0.00583724	0.332	0.228		LNCaP_C42B_AGACAAACAGCTGCCA-1	6.82591	2.95535	Y
LNCaP_FGC_AGAAGTAGTAGTGCGA-1	1.33687	3.01342	0	G1	1.11078	0.855342	N		LNCaP_FGC_AGAAGTAGTAGTGCGA-1	-4.85158	0.265899	1	G1	1.56083		LNCaP_FGC	FALSE	G1	CST3	TRUE	FALSE	0.412101	8.52991e-12	0.9	0.843		LNCaP_C42B_AGACAAAGTCTAACGT-1	3.57825	2.39898	Y
LNCaP_FGC_AGACAAACAACACGTT-1	1.97782	2.25181	0	G1	1.06634	1.21999	N		LNCaP_FGC_AGACAAACAACACGTT-1	-3.84498	0.589698	1	G1	0.987439		LNCaP_FGC	FALSE	G1	DIP2C	FALSE	FALSE	0.583128	0.0100496	0.361	0.261		LNCaP_C42B_AGACAAATCCACACCT-1	2.96012	1.17029	Y
LNCaP_FGC_AGACAAACATCGAACT-1	2.57773	0.345213	4	S	1.17535	0.986531	N		LNCaP_FGC_AGACAAACATCGAACT-1	-1.40818	0.893183	4	S	0.672835		LNCaP_FGC	FALSE	G1	AL139246.5	FALSE	FALSE	0.587078	0.0416201	0.41	0.323		LNCaP_C42B_AGACAAATCCCTCGAT-1	-0.318412	-3.27689	N
LNCaP_FGC_AGACAAAGTTTACCAG-1	-2.21364	-3.51553	1	G1	0.188078	1.27635	N		LNCaP_FGC_AGACAAAGTTTACCAG-1	1.93639	-3.09374	0	G1	0		LNCaP_FGC	FALSE	G1	TMEM140	FALSE	FALSE	1.56177	3.02411e-05	0.154	0.067		LNCaP_C42B_AGACACTGTGGTCTCG-1	1.88779	-0.351583	Y
LNCaP_FGC_AGACACTAGGTTGGAC-1	-2.74703	-1.16807	1	G1	0.227097	1.4393	N		LNCaP_FGC_AGACACTAGGTTGGAC-1	2.74277	0.832627	3	G1	0		LNCaP_FGC	FALSE	G1	YPEL5	FALSE	FALSE	0.811107	0.00233423	0.268	0.173		LNCaP_C42B_AGACACTTCGAAGGAC-1	-4.35277	-1.97649	Y
LNCaP_FGC_AGACACTTCCTCTCTT-1	2.51677	2.05449	0	G2M	1.12411	1.02031	N		LNCaP_FGC_AGACACTTCCTCTCTT-1	-4.13706	-0.0106484	1	G2M	1.97768		LNCaP_FGC	FALSE	G1	TSC22D3	FALSE	FALSE	0.703771	0.141096	0.381	0.304		LNCaP_C42B_AGACAGGAGCTTCATG-1	-4.35047	-0.582536	N
LNCaP_FGC_AGACAGGCAGCTACAT-1	-1.30355	4.55979	2	G1	0.232736	0.985507	N		LNCaP_FGC_AGACAGGCAGCTACAT-1	-3.57351	2.41657	1	G1	1.64534		LNCaP_FGC	FALSE	G1	IFNGR2	FALSE	FALSE	0.661236	0.00730441	0.325	0.229		LNCaP_C42B_AGACAGGGTTACACTG-1	0.562809	1.78063	Y
LNCaP_FGC_AGACAGGGTTGCTCCT-1	-4.76949	2.58857	1	G1	0.254204	1.27227	N		LNCaP_FGC_AGACAGGGTTGCTCCT-1	-3.4492	0.847554	1	G1	0		LNCaP_FGC	FALSE	G1	AHNAK	FALSE	FALSE	0.368679	0.341345	0.699	0.619		LNCaP_C42B_AGACCATAGAGTGAAG-1	4.02442	2.82392	N
LNCaP_FGC_AGACAGGGTTTCGCTC-1	-3.92251	1.79585	6	G1	0	1.39075	N		LNCaP_FGC_AGACAGGGTTTCGCTC-1	-0.366986	1.03854	4	G1	1.39092		LNCaP_FGC	FALSE	G1	PLEKHB1	FALSE	FALSE	0.466111	0.158447	0.496	0.407		LNCaP_C42B_AGACCATCATTACTCT-1	1.95151	-1.84976	Y
LNCaP_FGC_AGACCATCACCTCAGG-1	1.31356	4.01051	0	S	0.394315	1.33654	N		LNCaP_FGC_AGACCATCACCTCAGG-1	-3.63958	1.28289	1	S	1.22064		LNCaP_FGC	FALSE	G1	NEU1	FALSE	FALSE	0.827362	0.0141488	0.276	0.186		LNCaP_C42B_AGACCATGTGATTGGG-1	6.42595	3.76763	Y
LNCaP_FGC_AGACCCGGTTACGCCG-1	-1.73231	4.69504	2	G1	0.294555	1.76467	N		LNCaP_FGC_AGACCCGGTTACGCCG-1	-3.76229	2.95854	1	G1	1.96384		LNCaP_FGC	FALSE	G1	MAN2B2	FALSE	FALSE	0.604389	0.0371821	0.341	0.242		LNCaP_C42B_AGACCATGTTGCCTAA-1	3.18258	1.3017	N
LNCaP_FGC_AGACTCAGTAACATCC-1	-2.76772	0.358814	2	G1	0	1.05653	N		LNCaP_FGC_AGACTCAGTAACATCC-1	1.53817	1.88466	3	G1	0		LNCaP_FGC	FALSE	G1	ATP6AP1	TRUE	FALSE	0.47795	0.000417316	0.6	0.529		LNCaP_C42B_AGACCCGAGTTGTCGT-1	-4.51909	0.314542	N
LNCaP_FGC_AGAGAATAGATTGTGA-1	-1.0315	0.572061	3	G1	0.85331	1.21033	N		LNCaP_FGC_AGAGAATAGATTGTGA-1	2.41488	3.18258	3	G1	1.04602		LNCaP_FGC	FALSE	G1	GIPC1	TRUE	FALSE	0.353509	0.00131858	0.729	0.65		LNCaP_C42B_AGACCCGCACCACTGG-1	6.70232	3.23818	Y
LNCaP_FGC_AGAGAATAGCTAGATA-1	2.56351	1.9928	0	G2M	1.19239	0.895807	N		LNCaP_FGC_AGAGAATAGCTAGATA-1	-4.39674	0.254696	1	G2M	1.44487		LNCaP_FGC	FALSE	G1	PTPRF	TRUE	FALSE	0.324878	1.88129e-05	0.869	0.797		LNCaP_C42B_AGACCCGTCAAGTTGC-1	-4.54228	1.79877	N
LNCaP_FGC_AGAGAATGTCGCTGCA-1	1.51376	-2.65189	4	S	0.888419	0.660514	N		LNCaP_FGC_AGAGAATGTCGCTGCA-1	0.152059	-3.24736	0	S	0		LNCaP_FGC	FALSE	G1	JMY	TRUE	FALSE	0.414009	0.0136796	0.59	0.507		LNCaP_C42B_AGAGAATCAAACGGCA-1	1.74904	-0.915612	Y
LNCaP_FGC_AGAGAATGTGGCGCTT-1	-2.1308	-0.129676	3	G1	0.288181	1.2607	N		LNCaP_FGC_AGAGAATGTGGCGCTT-1	2.94358	1.88954	3	G1	0		LNCaP_FGC	FALSE	G1	KDM7A	FALSE	FALSE	1.03765	0.000203586	0.205	0.11		LNCaP_C42B_AGAGAATTCCACGTCT-1	-1.03292	-3.58652	Y
LNCaP_FGC_AGAGAATGTGGTACAG-1	-2.21403	1.87983	3	G1	0.403795	1.47728	N		LNCaP_FGC_AGAGAATGTGGTACAG-1	0.0920428	3.41196	3	G1	1.20021		LNCaP_FGC	FALSE	G1	L3MBTL3	FALSE	FALSE	0.725011	0.00930824	0.285	0.188		LNCaP_C42B_AGAGAGCTCCATTTCA-1	-1.99407	-3.12614	N
LNCaP_FGC_AGAGAATGTTTGACAC-1	0.0177674	-0.267154	3	S	0.622102	1.3142	N		LNCaP_FGC_AGAGAATGTTTGACAC-1	2.7124	1.43737	3	S	0.580226		LNCaP_FGC	FALSE	G1	BSDC1	TRUE	FALSE	0.453605	0.0399699	0.513	0.427		LNCaP_C42B_AGAGCAGCACTTGAAC-1	3.17536	0.104361	N
LNCaP_FGC_AGAGAATTCGCAATGT-1	2.54314	-3.06629	5	G2M	1.15906	0.792016	N		LNCaP_FGC_AGAGAATTCGCAATGT-1	-0.0546037	-2.11807	0	G2M	0		LNCaP_FGC	FALSE	G1	GOLPH3L	FALSE	FALSE	0.561892	0.0894625	0.487	0.414		LNCaP_C42B_AGAGCAGCATAACGGG-1	-1.32421	-2.6058	Y
LNCaP_FGC_AGAGAGCAGTCACACT-1	2.97902	0.0825719	0	G2M	1.31688	1.14451	N		LNCaP_FGC_AGAGAGCAGTCACACT-1	-1.19696	1.07116	4	G2M	1.02666		LNCaP_FGC	FALSE	G1	AL162582.1	FALSE	FALSE	0.638094	0.269985	0.427	0.354		LNCaP_C42B_AGAGCAGGTGCCTATA-1	2.48166	1.67267	Y
LNCaP_FGC_AGAGAGCAGTCAGCCC-1	-1.39668	2.83388	2	G1	0.574877	1.14975	N		LNCaP_FGC_AGAGAGCAGTCAGCCC-1	0.308294	3.90983	1	G1	0.651572		LNCaP_FGC	FALSE	G1	STX12	FALSE	FALSE	0.407557	0.17343	0.579	0.495		LNCaP_C42B_AGAGCAGTCGCGTCGA-1	6.3572	2.92952	Y
LNCaP_FGC_AGAGAGCGTGACCGTC-1	-2.83648	3.59885	2	G1	0.0657492	1.47179	N		LNCaP_FGC_AGAGAGCGTGACCGTC-1	-2.09108	3.70276	5	G1	1.82903		LNCaP_FGC	FALSE	G1	ST6GALNAC1	FALSE	FALSE	0.695736	0.102845	0.331	0.245		LNCaP_C42B_AGAGCCCGTCAAGCGA-1	-5.00516	-2.51074	Y
LNCaP_FGC_AGAGAGCGTGGTCAAG-1	3.83381	2.72673	0	S	0.955572	1.47251	N		LNCaP_FGC_AGAGAGCGTGGTCAAG-1	-0.455728	2.78522	5	S	0		LNCaP_FGC	FALSE	G1	LYPLA2	FALSE	FALSE	0.583641	0.157814	0.445	0.369		LNCaP_C42B_AGAGCCCGTTTGGAAA-1	-0.235885	-1.52243	Y
LNCaP_FGC_AGAGCAGCATCTTAGG-1	-2.67122	-2.10723	1	G1	0.820007	1.1454	N		LNCaP_FGC_AGAGCAGCATCTTAGG-1	0.537826	-1.56485	0	G1	0		LNCaP_FGC	FALSE	G1	WDR26	TRUE	FALSE	0.42803	0.0157575	0.631	0.558		LNCaP_C42B_AGATAGACAGCACGAA-1	5.20615	1.96487	N
LNCaP_FGC_AGAGCCCAGACGGTCA-1	-3.13854	-2.77878	1	G1	0	1.08018	N		LNCaP_FGC_AGAGCCCAGACGGTCA-1	2.44522	-1.9858	0	G1	0		LNCaP_FGC	FALSE	G1	CRLS1	TRUE	FALSE	0.449112	0.000490796	0.727	0.667		LNCaP_C42B_AGATCCAAGAAGCGGG-1	3.9479	1.62171	Y
LNCaP_FGC_AGAGCCCCAACGTAAA-1	-2.70892	-3.7497	1	G1	0.0548258	0.891624	N		LNCaP_FGC_AGAGCCCCAACGTAAA-1	2.58135	-2.72533	0	G1	0		LNCaP_FGC	FALSE	G1	MAP1B	FALSE	FALSE	0.516431	1	0.788	0.836		LNCaP_C42B_AGATCCAAGTATAACG-1	1.96205	-1.5908	Y
LNCaP_FGC_AGAGCCCCACAGAGCA-1	4.29853	-1.11691	5	G2M	1.74836	1.53709	N		LNCaP_FGC_AGAGCCCCACAGAGCA-1	0.441387	0.355822	4	G2M	0		LNCaP_FGC	FALSE	G1	MTRNR2L1	FALSE	FALSE	0.481027	0.155774	0.475	0.39		LNCaP_C42B_AGATCCATCTGCGAGC-1	-3.79231	-2.85748	N
LNCaP_FGC_AGAGCCCTCGAGATGG-1	3.96671	0.0598525	0	G2M	1.48596	1.16598	N		LNCaP_FGC_AGAGCCCTCGAGATGG-1	-1.37921	0.7272	4	G2M	1.18232		LNCaP_FGC	FALSE	G1	ZFHX3	TRUE	TRUE	0.401004	5.18324e-16	0.966	0.916		LNCaP_C42B_AGATCGTGTACGAAAT-1	4.798	2.88237	Y
LNCaP_FGC_AGATAGAAGGGATCGT-1	3.29615	-3.28956	5	G2M	1.44807	0.751448	N		LNCaP_FGC_AGATAGAAGGGATCGT-1	0.00621402	-2.42808	0	G2M	0		LNCaP_FGC	FALSE	G1	MESP1	TRUE	FALSE	0.567249	8.64395e-06	0.742	0.696		LNCaP_C42B_AGATCGTGTCCACACG-1	-4.27314	0.884231	N
LNCaP_FGC_AGATAGACACAGTCGC-1	-2.25626	3.33449	2	G1	0	1.10186	N		LNCaP_FGC_AGATAGACACAGTCGC-1	-2.79382	3.41914	5	G1	0		LNCaP_FGC	FALSE	G1	TRAFD1	TRUE	FALSE	0.460834	0.0132841	0.575	0.502		LNCaP_C42B_AGATGAAAGTAGGCCA-1	-0.43446	-1.59888	N
LNCaP_FGC_AGATCCAAGTCACAGG-1	-3.07566	-4.17607	1	G1	0.0551619	1.11537	N		LNCaP_FGC_AGATCCAAGTCACAGG-1	3.84489	-4.14723	2	G1	0		LNCaP_FGC	FALSE	G1	PRKCD	FALSE	FALSE	0.559277	0.188741	0.401	0.315		LNCaP_C42B_AGATGAATCGTTCAGA-1	-5.30141	-0.648845	Y
LNCaP_FGC_AGATCCACAGGTGGAT-1	1.89356	-3.99966	5	G2M	1.12906	0.510372	N		LNCaP_FGC_AGATCCACAGGTGGAT-1	-0.50456	-3.4777	0	G2M	0		LNCaP_FGC	FALSE	G1	CAMLG	TRUE	FALSE	0.361263	0.0035626	0.727	0.654		LNCaP_C42B_AGATGCTGTAGAGTTA-1	-2.2864	1.84973	Y
LNCaP_FGC_AGATCCAGTGGTCTCG-1	-3.45756	-3.24166	1	G1	0.137612	1.23271	N		LNCaP_FGC_AGATCCAGTGGTCTCG-1	2.84791	-1.30653	0	G1	0		LNCaP_FGC	FALSE	G1	CCDC32	FALSE	FALSE	0.78236	0.0101854	0.272	0.182		LNCaP_C42B_AGATGCTGTATCAGCT-1	-5.09299	-0.736561	Y
LNCaP_FGC_AGATCCATCCGTAATG-1	-2.07842	4.22349	2	G1	0.0571967	1.39085	N		LNCaP_FGC_AGATCCATCCGTAATG-1	-2.31678	2.70765	5	G1	1.59781		LNCaP_FGC	FALSE	G1	TMC6	FALSE	FALSE	0.645092	0.0417302	0.322	0.23		LNCaP_C42B_AGCATCACACACTTAG-1	3.04548	0.861339	Y
LNCaP_FGC_AGATCCATCGGTGCAC-1	-2.65616	2.59704	2	G1	0.0402788	1.70194	N		LNCaP_FGC_AGATCCATCGGTGCAC-1	-1.23384	3.77792	5	G1	1.58971		LNCaP_FGC	FALSE	G1	TPP1	FALSE	FALSE	0.509844	0.110293	0.505	0.431		LNCaP_C42B_AGCATCAGTGCGTGCT-1	-4.33707	-0.0557997	N
LNCaP_FGC_AGATCGTGTCACCGAC-1	4.2765	2.85057	0	S	1.2041	1.28295	N		LNCaP_FGC_AGATCGTGTCACCGAC-1	-3.65196	3.99524	1	S	1.23205		LNCaP_FGC	FALSE	G1	SELENBP1	TRUE	FALSE	0.380275	7.25768e-11	0.916	0.862		LNCaP_C42B_AGCCAATAGTCGCTAT-1	-0.559719	-1.33503	Y
LNCaP_FGC_AGATCGTGTGCCGGTT-1	4.33983	2.47989	0	G2M	1.24757	1.19694	N		LNCaP_FGC_AGATCGTGTGCCGGTT-1	-3.62577	3.54791	1	G2M	1.61619		LNCaP_FGC	FALSE	G1	MIA3	TRUE	FALSE	0.477916	1.32995e-15	0.952	0.911		LNCaP_C42B_AGCCACGTCCGCCTAT-1	-5.07333	-1.52027	Y
LNCaP_FGC_AGATCGTGTTCGGGTC-1	-2.63708	-2.5878	1	G1	0.133097	1.12811	N		LNCaP_FGC_AGATCGTGTTCGGGTC-1	1.78313	-1.2531	0	G1	0		LNCaP_FGC	FALSE	G1	ZNF737	FALSE	FALSE	0.635063	0.0621281	0.326	0.236		LNCaP_C42B_AGCCAGCAGGACAGTC-1	-3.98944	-2.35226	Y
LNCaP_FGC_AGATGAAAGCACTCAT-1	-2.13705	-3.71556	1	G1	0.669146	0.760233	N		LNCaP_FGC_AGATGAAAGCACTCAT-1	-0.210138	-2.95957	0	G1	0		LNCaP_FGC	FALSE	G1	KIAA0355	FALSE	FALSE	0.413609	0.101094	0.549	0.467		LNCaP_C42B_AGCCAGCAGTGAGGCT-1	-4.41065	-2.45834	N
LNCaP_FGC_AGATGAACAACCAACT-1	-3.59226	1.70192	2	G1	0	1.30912	N		LNCaP_FGC_AGATGAACAACCAACT-1	-0.100352	1.35465	4	G1	1.45962		LNCaP_FGC	FALSE	G1	RABEP2	FALSE	FALSE	0.525855	0.0675881	0.393	0.303		LNCaP_C42B_AGCCAGCCAATGTGGG-1	0.345766	0.041803	N
LNCaP_FGC_AGATGCTCACATGACT-1	-3.39767	3.09082	0	G1	0.540704	1.47726	N		LNCaP_FGC_AGATGCTCACATGACT-1	-1.52611	1.68181	4	G1	1.28165		LNCaP_FGC	FALSE	G1	TAPBP	FALSE	FALSE	0.507236	0.422277	0.475	0.398		LNCaP_C42B_AGCCAGCCAGCACAAG-1	6.67606	3.28355	N
LNCaP_FGC_AGATGCTGTTGGACTT-1	4.02048	0.0740623	0	G2M	1.52554	1.24147	N		LNCaP_FGC_AGATGCTGTTGGACTT-1	-0.201449	0.809139	4	G2M	0.999839		LNCaP_FGC	FALSE	G1	AC006115.2	FALSE	FALSE	1.04641	1	0.385	0.339		LNCaP_C42B_AGCCAGCTCCTGGTCT-1	-3.07206	1.50759	N
LNCaP_FGC_AGATGCTTCTTAGTTC-1	3.59149	-2.5088	5	G2M	1.44945	1.05491	N		LNCaP_FGC_AGATGCTTCTTAGTTC-1	1.02885	-1.18088	0	G2M	0		LNCaP_FGC	FALSE	G1	FBXL15	FALSE	FALSE	0.508218	0.0844851	0.399	0.308		LNCaP_C42B_AGCGATTCAAGCTGCC-1	-1.75547	2.17094	N
LNCaP_FGC_AGCATCAGTACACTCA-1	0.0639461	-3.15051	4	G1	0.536434	0.77494	N		LNCaP_FGC_AGCATCAGTACACTCA-1	3.11959	-4.18108	2	G1	0.776752		LNCaP_FGC	FALSE	G1	FAM219B	FALSE	FALSE	0.535389	0.0885693	0.436	0.357		LNCaP_C42B_AGCGCCACAGTGTATC-1	-4.85717	1.74546	Y
LNCaP_FGC_AGCATCATCATAGCAC-1	1.07746	-2.15134	4	S	0.735078	1.00164	N		LNCaP_FGC_AGCATCATCATAGCAC-1	2.47739	-3.29542	2	S	0.866677		LNCaP_FGC	FALSE	G1	ZFAND6	TRUE	FALSE	0.44773	0.0260289	0.684	0.624		LNCaP_C42B_AGCGCCAGTACTCGCG-1	4.49872	0.0126887	Y
LNCaP_FGC_AGCATCATCTCGTGAA-1	-1.82181	2.23822	3	G1	0.142851	1.47161	N		LNCaP_FGC_AGCATCATCTCGTGAA-1	-0.235453	3.73653	5	G1	0.940127		LNCaP_FGC	FALSE	G1	SLC44A4	FALSE	FALSE	0.725421	0.430279	0.333	0.257		LNCaP_C42B_AGCGCCAGTCAAAGAT-1	0.944415	-1.40757	N
LNCaP_FGC_AGCATCATCTTCTGTA-1	-2.58235	-0.945531	3	S	0.671541	1.13092	N		LNCaP_FGC_AGCATCATCTTCTGTA-1	2.37859	0.607074	3	S	0		LNCaP_FGC	FALSE	G1	IQANK1	FALSE	FALSE	0.456689	0.237449	0.436	0.344		LNCaP_C42B_AGCGCCAGTCGCATTA-1	-1.76989	2.16053	Y
LNCaP_FGC_AGCCAATAGCCGATTT-1	1.9298	-1.21416	4	S	1.02548	1.02326	N		LNCaP_FGC_AGCCAATAGCCGATTT-1	2.39171	-1.07967	0	S	0		LNCaP_FGC	FALSE	G1	KIAA1671	FALSE	FALSE	0.450376	0.185671	0.478	0.393		LNCaP_C42B_AGCGCTGCAACAGTGG-1	-1.10453	-3.23604	Y
LNCaP_FGC_AGCCAATGTAGGATAT-1	-1.06813	0.218921	3	S	0.801399	0.882247	N		LNCaP_FGC_AGCCAATGTAGGATAT-1	2.60453	2.48908	3	S	1.42902		LNCaP_FGC	FALSE	G1	NUP93	FALSE	FALSE	0.292882	1	0.797	0.875		LNCaP_C42B_AGCGCTGGTAGGTAGC-1	2.95342	2.62587	N
LNCaP_FGC_AGCCACGCAACTTGCA-1	0.820659	-2.70904	4	S	0.736695	0.655011	N		LNCaP_FGC_AGCCACGCAACTTGCA-1	2.89316	-5.04276	2	S	0.849667		LNCaP_FGC	FALSE	G1	UBXN6	TRUE	FALSE	0.434432	0.00758421	0.633	0.567		LNCaP_C42B_AGCGCTGTCCCACAGG-1	0.0720674	0.106983	Y
LNCaP_FGC_AGCCACGGTCCTGGGT-1	-2.39843	-2.84286	1	G1	0.332862	1.3824	N		LNCaP_FGC_AGCCACGGTCCTGGGT-1	-0.0547622	-2.74294	0	G1	0.785805		LNCaP_FGC	FALSE	G1	PCYOX1	FALSE	FALSE	0.444697	0.242593	0.563	0.491		LNCaP_C42B_AGCTACAGTCGGTAAG-1	6.76454	3.24755	Y
LNCaP_FGC_AGCCACGGTGAATAAC-1	-0.975834	-3.45589	1	G1	0.748561	0.400622	N		LNCaP_FGC_AGCCACGGTGAATAAC-1	0.472951	-2.87763	0	G1	0		LNCaP_FGC	FALSE	G1	AC244090.1	FALSE	FALSE	0.609115	0.106781	0.317	0.224		LNCaP_C42B_AGCTACATCCTTCTGG-1	-1.28493	1.24682	Y
LNCaP_FGC_AGCCACGTCAAAGGAT-1	0.767242	-2.24475	4	S	0.719111	0.828295	N		LNCaP_FGC_AGCCACGTCAAAGGAT-1	3.30881	-4.85994	2	S	0.298718		LNCaP_FGC	FALSE	G1	AKAP13	TRUE	FALSE	0.463768	0.0357377	0.656	0.597		LNCaP_C42B_AGCTTCCAGGTCGTAG-1	-5.1995	-2.21087	N
LNCaP_FGC_AGCCACGTCGAGAGCA-1	-4.41181	2.60621	6	G1	0.102903	1.02308	N		LNCaP_FGC_AGCCACGTCGAGAGCA-1	-2.52342	0.744322	1	G1	1.95857		LNCaP_FGC	FALSE	G1	GBP2	FALSE	FALSE	1.07735	0.0612428	0.21	0.131		LNCaP_C42B_AGCTTCCGTGAGTAGC-1	6.29832	2.41814	Y
LNCaP_FGC_AGCCACGTCTGAATGC-1	4.42674	1.0094	0	G2M	1.48016	1.26755	N		LNCaP_FGC_AGCCACGTCTGAATGC-1	-2.74078	2.67108	1	G2M	1.46347		LNCaP_FGC	FALSE	G1	TMEM79	FALSE	FALSE	0.740492	0.025473	0.265	0.174		LNCaP_C42B_AGCTTCCTCTTCTTCC-1	5.35987	2.1909	N
LNCaP_FGC_AGCCAGCAGAGAGCCT-1	-2.46245	-0.279663	3	G1	0.316844	1.33041	N		LNCaP_FGC_AGCCAGCAGAGAGCCT-1	1.98735	1.82792	3	G1	0.31658		LNCaP_FGC	FALSE	G1	TMEM63B	FALSE	FALSE	0.555207	0.446944	0.392	0.31		LNCaP_C42B_AGGAAATCAACTCATG-1	-3.08872	-1.20924	Y
LNCaP_FGC_AGCCAGCAGCGTATAA-1	-1.1113	0.774867	3	S	0.400717	1.37772	N		LNCaP_FGC_AGCCAGCAGCGTATAA-1	1.32731	2.57213	3	S	1.12777		LNCaP_FGC	FALSE	G1	MICAL1	FALSE	FALSE	1.03512	0.0139116	0.205	0.121		LNCaP_C42B_AGGAATAAGACGTCCC-1	3.00218	-0.311859	N
LNCaP_FGC_AGCCAGCGTATAGCTC-1	-0.432584	-3.83287	1	G1	0.777816	1.10696	N		LNCaP_FGC_AGCCAGCGTATAGCTC-1	0.102416	-4.07675	4	G1	0		LNCaP_FGC	FALSE	G1	ZMYM2	FALSE	FALSE	0.320346	0.122026	0.624	0.535		LNCaP_C42B_AGGAATACACCCATAA-1	-4.97698	-1.37542	N
LNCaP_FGC_AGCCAGCTCTGCTTTA-1	-3.18201	1.5747	2	G1	0.0294437	1.87577	N		LNCaP_FGC_AGCCAGCTCTGCTTTA-1	-0.0724264	2.27797	5	G1	0.76428		LNCaP_FGC	FALSE	G1	KIAA0232	FALSE	FALSE	0.317906	0.223169	0.656	0.571		LNCaP_C42B_AGGACGATCGAGAGCA-1	0.448871	-1.41991	Y
LNCaP_FGC_AGCGCCAAGTTGCGAG-1	0.865638	-3.70699	4	G2M	1.09401	0.776754	N		LNCaP_FGC_AGCGCCAAGTTGCGAG-1	1.42546	-4.93653	2	G2M	0.84787		LNCaP_FGC	FALSE	G1	AFF4	TRUE	FALSE	0.436516	6.32581e-12	0.896	0.851		LNCaP_C42B_AGGACTTGTGTACAGG-1	-4.87481	-2.69332	Y
LNCaP_FGC_AGCGCCACAGGTGAGT-1	-4.14954	-0.849278	1	G1	0	1.06808	N		LNCaP_FGC_AGCGCCACAGGTGAGT-1	1.25002	1.12095	0	G1	0		LNCaP_FGC	FALSE	G1	BCAS3	FALSE	FALSE	0.778999	0.0206586	0.253	0.164		LNCaP_C42B_AGGACTTGTTCCTAAG-1	-3.88849	-2.5587	Y
LNCaP_FGC_AGCGCTGAGTTCCGTA-1	-0.891311	1.12816	3	G2M	0.713616	1.26217	N		LNCaP_FGC_AGCGCTGAGTTCCGTA-1	0.95393	3.53689	3	G2M	1.38519		LNCaP_FGC	FALSE	G1	SYCE3	FALSE	FALSE	0.585126	0.843323	0.384	0.306		LNCaP_C42B_AGGAGGTAGGGCAGAG-1	-2.4122	2.107	Y
LNCaP_FGC_AGCGCTGGTAGTCCTA-1	-3.2583	-2.8754	1	G1	0.107206	1.17822	N		LNCaP_FGC_AGCGCTGGTAGTCCTA-1	2.6699	-1.08642	0	G1	0		LNCaP_FGC	FALSE	G1	AP004609.3	TRUE	FALSE	0.35823	0.0347795	0.635	0.558		LNCaP_C42B_AGGATAACATCTATCT-1	-4.45912	-0.315435	Y
LNCaP_FGC_AGCGTATGTAACATGA-1	1.5046	-4.26086	5	G2M	1.29036	0.595536	N		LNCaP_FGC_AGCGTATGTAACATGA-1	0.111368	-4.0701	0	G2M	0		LNCaP_FGC	FALSE	G1	MPP5	TRUE	FALSE	0.360142	0.000542119	0.796	0.735		LNCaP_C42B_AGGATAATCCTTGACC-1	0.0998381	0.63178	Y
LNCaP_FGC_AGCGTCGCAGCGATTT-1	3.76887	3.34936	0	S	0.795713	1.58829	N		LNCaP_FGC_AGCGTCGCAGCGATTT-1	-3.61927	3.23018	1	S	1.89529		LNCaP_FGC	FALSE	G1	SRSF8	TRUE	FALSE	0.351144	0.000129054	0.802	0.74		LNCaP_C42B_AGGATCTAGGAGAGTA-1	-3.8092	-0.574192	Y
LNCaP_FGC_AGCGTCGCAGCTGTTA-1	3.44303	3.70527	0	S	0.819668	1.4592	N		LNCaP_FGC_AGCGTCGCAGCTGTTA-1	-1.53028	4.16765	5	S	1.58386		LNCaP_FGC	FALSE	G1	CMIP	FALSE	FALSE	0.351061	0.489692	0.59	0.506		LNCaP_C42B_AGGATCTGTCTGATAC-1	5.95225	2.09934	N
LNCaP_FGC_AGCTCAATCCTACTGC-1	2.44612	4.02654	0	S	0.506304	1.22756	N		LNCaP_FGC_AGCTCAATCCTACTGC-1	-2.89035	1.89728	1	S	1.29424		LNCaP_FGC	FALSE	G1	RBM47	TRUE	FALSE	0.398696	0.000403286	0.787	0.732		LNCaP_C42B_AGGCATTCAAGCAATA-1	2.38449	1.5233	N
LNCaP_FGC_AGCTTCCAGGAATGTT-1	3.31752	-2.28586	5	G2M	1.29306	0.412678	N		LNCaP_FGC_AGCTTCCAGGAATGTT-1	2.73325	2.65506	3	G2M	0		LNCaP_FGC	FALSE	G1	MEF2D	FALSE	FALSE	0.824965	0.00559821	0.227	0.135		LNCaP_C42B_AGGCATTCATCGATGT-1	1.19504	0.449207	Y
LNCaP_FGC_AGCTTCCAGTGATTCC-1	4.03664	1.10077	0	G2M	1.34505	0.639202	N		LNCaP_FGC_AGCTTCCAGTGATTCC-1	-2.94524	1.93503	1	G2M	1.52189		LNCaP_FGC	FALSE	G1	HLA-B	FALSE	FALSE	0.520449	1	0.453	0.38		LNCaP_C42B_AGGCATTGTTGCATCA-1	0.48153	-0.28747	N
LNCaP_FGC_AGCTTCCCAATAAGGT-1	-3.38721	-1.81962	1	G1	0.0939774	1.14807	N		LNCaP_FGC_AGCTTCCCAATAAGGT-1	2.2796	-0.0683111	0	G1	0		LNCaP_FGC	FALSE	G1	SPATA20	FALSE	FALSE	0.362291	0.137188	0.719	0.653		LNCaP_C42B_AGGCATTTCGCTATTT-1	3.74046	-1.17866	Y
LNCaP_FGC_AGCTTCCCATGACAAA-1	-4.44642	1.52352	6	G1	0.0357229	1.67211	N		LNCaP_FGC_AGCTTCCCATGACAAA-1	-0.780244	0.364936	4	G1	0.674319		LNCaP_FGC	FALSE	G1	TP53INP2	FALSE	FALSE	0.792973	0.0823887	0.267	0.186		LNCaP_C42B_AGGCCACAGCTCGAAG-1	0.208401	-0.902516	N
LNCaP_FGC_AGGAAATAGGCATCGA-1	-4.32808	1.2467	6	G1	0.0476202	1.20753	N		LNCaP_FGC_AGGAAATAGGCATCGA-1	-0.1796	0.510069	4	G1	1.12018		LNCaP_FGC	FALSE	G1	SYNGR1	FALSE	FALSE	0.52929	0.396932	0.405	0.325		LNCaP_C42B_AGGCCACAGTGCGCTC-1	-0.134794	0.0798891	N
LNCaP_FGC_AGGAAATGTATGCGTT-1	-2.95442	-4.52153	1	G1	0.0415172	0.710653	N		LNCaP_FGC_AGGAAATGTATGCGTT-1	3.5042	-3.20597	2	G1	0.769031		LNCaP_FGC	FALSE	G1	CAT	TRUE	FALSE	0.365467	0.000300422	0.742	0.679		LNCaP_C42B_AGGCCACCAAGTTGGG-1	-3.80759	2.14273	Y
LNCaP_FGC_AGGAAATGTCCCTGAG-1	3.07957	-2.80478	5	G2M	1.36292	1.04753	N		LNCaP_FGC_AGGAAATGTCCCTGAG-1	1.54429	-0.555843	0	G2M	0		LNCaP_FGC	FALSE	G1	MB	TRUE	FALSE	0.404848	0.00845706	0.669	0.606		LNCaP_C42B_AGGCCACGTAGTCACT-1	3.95013	1.67017	Y
LNCaP_FGC_AGGAATAGTAAGGTCG-1	3.85141	-1.44129	5	G2M	1.51327	0.818287	N		LNCaP_FGC_AGGAATAGTAAGGTCG-1	3.31123	1.10767	3	G2M	0		LNCaP_FGC	FALSE	G1	CLSTN3	FALSE	FALSE	0.771875	0.0259654	0.246	0.157		LNCaP_C42B_AGGCCACGTTCTGAGT-1	2.67926	0.203617	Y
LNCaP_FGC_AGGAATATCCATTGCC-1	-1.53373	-3.46095	1	G1	0.298477	0.981555	N		LNCaP_FGC_AGGAATATCCATTGCC-1	1.18678	-3.31441	0	G1	0		LNCaP_FGC	FALSE	G1	EML2	FALSE	FALSE	0.697297	0.0264841	0.266	0.175		LNCaP_C42B_AGGCCACTCCACGTGG-1	-1.35774	-2.91287	Y
LNCaP_FGC_AGGAATATCGGTGTTA-1	-1.48518	4.19783	2	G1	0.200283	0.933747	N		LNCaP_FGC_AGGAATATCGGTGTTA-1	-3.78522	2.3099	1	G1	2.48895		LNCaP_FGC	FALSE	G1	HOMER2	TRUE	FALSE	0.354713	2.9324e-05	0.817	0.759		LNCaP_C42B_AGGCTGCCACGCGTGT-1	-4.22001	-1.95811	N
LNCaP_FGC_AGGACGAAGCTCGCAC-1	-0.436321	3.87702	2	G1	0.639414	1.09641	N		LNCaP_FGC_AGGACGAAGCTCGCAC-1	-5.01202	0.829156	1	G1	1.00441		LNCaP_FGC	FALSE	G1	SLC25A37	TRUE	FALSE	0.405597	8.05527e-12	0.939	0.895		LNCaP_C42B_AGGGAGTAGAAACCCG-1	5.49635	2.888	N
LNCaP_FGC_AGGACGAGTGACACGA-1	3.58211	2.86682	0	S	0.95771	0.971897	N		LNCaP_FGC_AGGACGAGTGACACGA-1	0.696817	3.62915	1	S	0.824607		LNCaP_FGC	FALSE	G1	RHOC	TRUE	FALSE	0.359296	7.91611e-05	0.846	0.791		LNCaP_C42B_AGGGAGTCAGTTAGGG-1	1.126	-0.793471	Y
LNCaP_FGC_AGGACGATCAAGAGTA-1	2.94664	3.55639	0	S	0.530231	0.955361	N		LNCaP_FGC_AGGACGATCAAGAGTA-1	-4.21299	1.75545	1	S	1.11671		LNCaP_FGC	FALSE	G1	PYM1	TRUE	FALSE	0.338372	0.0239635	0.726	0.658		LNCaP_C42B_AGGGAGTGTCTGTCAA-1	-4.09466	-1.77468	Y
LNCaP_FGC_AGGACTTCATGAAAGT-1	2.83522	3.64853	0	S	0.664283	1.20547	N		LNCaP_FGC_AGGACTTCATGAAAGT-1	-4.5685	1.8475	1	S	1.37236		LNCaP_FGC	FALSE	G1	TMEM179B	TRUE	FALSE	0.315322	0.0242083	0.802	0.736		LNCaP_C42B_AGGGAGTGTTGCTTGA-1	3.87526	2.58738	Y
LNCaP_FGC_AGGAGGTAGACATAAC-1	3.33574	3.64146	0	S	0.976285	1.28493	N		LNCaP_FGC_AGGAGGTAGACATAAC-1	-4.13256	3.2891	1	S	1.39811		LNCaP_FGC	FALSE	G1	TTC8	FALSE	FALSE	0.438473	0.866691	0.481	0.402		LNCaP_C42B_AGGGAGTTCAGAGCGA-1	4.32947	1.4797	Y
LNCaP_FGC_AGGAGGTGTGGACCAA-1	-4.25756	1.16028	6	G1	0.0384547	1.74097	N		LNCaP_FGC_AGGAGGTGTGGACCAA-1	-0.205364	0.729322	4	G1	0.947639		LNCaP_FGC	FALSE	G1	MFSD1	TRUE	FALSE	0.449011	0.0305327	0.545	0.477		LNCaP_C42B_AGGGAGTTCTCCGAAA-1	3.30634	2.31428	Y
LNCaP_FGC_AGGAGGTTCCGTGGCA-1	-2.76492	-1.0406	3	G2M	0.849631	1.43835	N		LNCaP_FGC_AGGAGGTTCCGTGGCA-1	2.24751	0.567515	3	G2M	0.329151		LNCaP_FGC	FALSE	G1	ALCAM	TRUE	FALSE	0.477303	8.68437e-05	0.803	0.76		LNCaP_C42B_AGGGCTCCAAGGAGTC-1	-2.4903	-2.15402	N
LNCaP_FGC_AGGAGGTTCGCCGAAC-1	1.26916	2.68995	0	G2M	1.05189	1.00116	N		LNCaP_FGC_AGGAGGTTCGCCGAAC-1	-4.7017	0.103672	1	G2M	1.72246		LNCaP_FGC	FALSE	G1	CAP2	FALSE	FALSE	0.52036	0.210166	0.377	0.293		LNCaP_C42B_AGGGTCCAGCCATTGT-1	-2.54828	-2.48491	Y
LNCaP_FGC_AGGAGGTTCGTCTCAC-1	2.76682	-0.888255	4	G2M	1.21424	1.10275	N		LNCaP_FGC_AGGAGGTTCGTCTCAC-1	3.82013	-1.37078	0	G2M	0		LNCaP_FGC	FALSE	G1	VAMP8	TRUE	FALSE	0.385802	0.00481042	0.71	0.65		LNCaP_C42B_AGGGTGAGTGGTGATG-1	-3.99494	-0.084043	Y
LNCaP_FGC_AGGATAAAGCGTGTCC-1	-3.02332	3.51658	2	G1	0	1.82242	N		LNCaP_FGC_AGGATAAAGCGTGTCC-1	-1.50772	3.64003	5	G1	1.14689		LNCaP_FGC	FALSE	G1	CRYM	FALSE	FALSE	1.31711	0.00066085	0.154	0.073		LNCaP_C42B_AGGGTTTAGTGCGTCC-1	-4.26949	0.135624	Y
LNCaP_FGC_AGGATAAGTACTGCGC-1	-4.50032	1.83804	6	G1	0.061745	2.19226	N		LNCaP_FGC_AGGATAAGTACTGCGC-1	-1.36203	0.394671	4	G1	1.7684		LNCaP_FGC	FALSE	G1	AATK	FALSE	FALSE	0.893917	0.00760985	0.21	0.123		LNCaP_C42B_AGGGTTTCAAGAAATC-1	1.21868	-0.666846	Y
LNCaP_FGC_AGGATAATCTAGTGTG-1	-1.04041	-0.390012	3	G2M	0.960138	1.24378	N		LNCaP_FGC_AGGATAATCTAGTGTG-1	2.99043	1.167	3	G2M	0		LNCaP_FGC	FALSE	G1	VPS28	TRUE	FALSE	0.370749	0.0119041	0.676	0.611		LNCaP_C42B_AGGGTTTCAGCTGTTA-1	-4.76987	-0.608809	Y
LNCaP_FGC_AGGATCTCAATATCCG-1	3.1584	3.64235	0	S	0.684738	1.39537	N		LNCaP_FGC_AGGATCTCAATATCCG-1	-3.64743	2.23453	1	S	1.45075		LNCaP_FGC	FALSE	G1	VPS13C	FALSE	FALSE	0.335691	0.141099	0.723	0.656		LNCaP_C42B_AGGGTTTCATCGTGCG-1	1.44736	0.200552	N
LNCaP_FGC_AGGCATTGTGCGGCTT-1	-3.05422	0.743399	2	G1	0.16751	1.42583	N		LNCaP_FGC_AGGCATTGTGCGGCTT-1	0.914244	1.86002	3	G1	1.12394		LNCaP_FGC	FALSE	G1	CCDC159	FALSE	FALSE	0.826812	0.0227259	0.231	0.146		LNCaP_C42B_AGGGTTTTCGTAATGC-1	-0.802919	1.04074	Y
LNCaP_FGC_AGGCATTTCGAAGGAC-1	3.22504	2.83338	0	G2M	0.99529	1.1175	N		LNCaP_FGC_AGGCATTTCGAAGGAC-1	-4.06708	2.34487	1	G2M	1.36625		LNCaP_FGC	FALSE	G1	LGALS8	FALSE	FALSE	0.511155	1	0.46	0.391		LNCaP_C42B_AGGTAGGCATGGCACC-1	-3.56821	-2.4407	Y
LNCaP_FGC_AGGCCACCAACGTTAC-1	2.76074	0.988096	0	S	0.938381	1.39174	N		LNCaP_FGC_AGGCCACCAACGTTAC-1	-1.7681	0.831514	4	S	1.41669		LNCaP_FGC	FALSE	G1	CACFD1	FALSE	FALSE	0.826083	0.281953	0.263	0.189		LNCaP_C42B_AGGTCTACAGCGACAA-1	-3.5283	-2.34597	Y
LNCaP_FGC_AGGCCACGTAGTCGTT-1	-1.69752	0.344747	3	G1	0.586853	1.38085	N		LNCaP_FGC_AGGCCACGTAGTCGTT-1	1.75731	2.78049	3	G1	0.361594		LNCaP_FGC	FALSE	G1	OSBP	TRUE	FALSE	0.339373	0.000101299	0.829	0.772		LNCaP_C42B_AGGTCTAGTAGGAAAG-1	3.97073	-0.587652	N
LNCaP_FGC_AGGCCACGTCACGTGC-1	4.51504	1.28237	0	G2M	1.66946	1.08474	N		LNCaP_FGC_AGGCCACGTCACGTGC-1	-3.06764	2.59722	1	G2M	1.43357		LNCaP_FGC	FALSE	G1	MARF1	TRUE	FALSE	0.402842	0.0496118	0.636	0.574		LNCaP_C42B_AGGTCTAGTCACGACC-1	4.73552	0.133214	Y
LNCaP_FGC_AGGCCACGTTATCTGG-1	-5.04114	2.07915	6	G1	0.2189	1.79557	N		LNCaP_FGC_AGGCCACGTTATCTGG-1	-1.92126	0.172391	4	G1	1.19142		LNCaP_FGC	FALSE	G1	AC007009.1	FALSE	FALSE	0.475648	0.170294	0.482	0.413		LNCaP_C42B_AGGTCTATCGAGATGG-1	4.83267	0.801115	Y
LNCaP_FGC_AGGCTGCAGCACTAGG-1	-1.54369	4.43278	2	G1	0.111547	1.31445	N		LNCaP_FGC_AGGCTGCAGCACTAGG-1	-3.50899	2.88789	1	G1	1.40962		LNCaP_FGC	FALSE	G1	PRNCR1	FALSE	FALSE	0.955524	0.00939122	0.197	0.113		LNCaP_C42B_AGGTGTTAGACACACG-1	-4.38947	-2.99641	Y
LNCaP_FGC_AGGGAGTAGCATTGTC-1	3.703	3.12813	0	S	1.0982	1.40423	N		LNCaP_FGC_AGGGAGTAGCATTGTC-1	-0.788301	3.66118	5	S	1.32663		LNCaP_FGC	FALSE	G1	C9orf16	TRUE	FALSE	0.348188	0.000290757	0.794	0.737		LNCaP_C42B_AGGTTACGTACGTACT-1	-4.64367	-1.12733	N
LNCaP_FGC_AGGGAGTCATTGAAGA-1	-3.08708	3.18565	2	G1	0.043115	1.45218	N		LNCaP_FGC_AGGGAGTCATTGAAGA-1	-1.49938	3.06059	5	G1	1.53493		LNCaP_FGC	FALSE	G1	HLA-C	FALSE	FALSE	0.478617	0.188137	0.558	0.499		LNCaP_C42B_AGGTTACGTGTAGCAG-1	6.53251	2.94329	Y
LNCaP_FGC_AGGGAGTGTGAGCAGT-1	-3.33782	2.40559	2	G1	0	1.60438	N		LNCaP_FGC_AGGGAGTGTGAGCAGT-1	-0.783856	2.40159	5	G1	0.821633		LNCaP_FGC	FALSE	G1	ARMCX3	TRUE	FALSE	0.427994	4.49908e-05	0.763	0.715		LNCaP_C42B_AGGTTGTGTGATCATC-1	2.81459	-0.728335	N
LNCaP_FGC_AGGGCCTAGCTACGTT-1	-1.16893	4.34175	2	G1	0.335242	1.55307	N		LNCaP_FGC_AGGGCCTAGCTACGTT-1	-4.52324	1.684	1	G1	1.45438		LNCaP_FGC	FALSE	G1	ANK3	TRUE	FALSE	0.394828	7.42456e-07	0.881	0.836		LNCaP_C42B_AGTAACCCACTGTCCT-1	-2.40271	1.7275	Y
LNCaP_FGC_AGGGCTCGTAGGGTAC-1	3.99048	-3.31057	4	G2M	1.40794	0.511477	N		LNCaP_FGC_AGGGCTCGTAGGGTAC-1	1.6668	-4.54604	2	G2M	1.82775		LNCaP_FGC	FALSE	G1	OSBPL2	FALSE	FALSE	0.366038	0.581495	0.602	0.531		LNCaP_C42B_AGTAACCTCTGCTGAA-1	-4.27299	1.51365	N
LNCaP_FGC_AGGGCTCGTTCTAACG-1	1.77506	1.33211	0	S	1.1035	0.791285	N		LNCaP_FGC_AGGGCTCGTTCTAACG-1	-2.31529	-1.27288	4	S	0.82249		LNCaP_FGC	FALSE	G1	BAIAP2	FALSE	FALSE	0.350049	0.114862	0.698	0.634		LNCaP_C42B_AGTACCAAGACCTGGA-1	6.51031	2.82912	N
LNCaP_FGC_AGGGCTCTCCATTGTT-1	1.82391	-4.3987	5	G2M	1.30103	0.586668	N		LNCaP_FGC_AGGGCTCTCCATTGTT-1	-0.052615	-3.72743	0	G2M	0		LNCaP_FGC	FALSE	G1	SPTBN2	FALSE	FALSE	0.527059	0.671923	0.36	0.278		LNCaP_C42B_AGTACCACATCCTGTC-1	-0.25967	-2.4368	Y
LNCaP_FGC_AGGGTCCCACACCGCA-1	2.36422	-0.860997	4	G2M	1.24618	1.06305	N		LNCaP_FGC_AGGGTCCCACACCGCA-1	3.41072	-1.22622	0	G2M	0		LNCaP_FGC	FALSE	G1	BORCS7	FALSE	FALSE	0.398223	0.289564	0.566	0.497		LNCaP_C42B_AGTACCATCTCGTGAA-1	3.97093	2.38451	N
LNCaP_FGC_AGGGTGATCAAGGACG-1	-1.26132	0.743167	3	G1	0.683625	1.30025	N		LNCaP_FGC_AGGGTGATCAAGGACG-1	2.08055	3.13863	3	G1	1.02694		LNCaP_FGC	FALSE	G1	RIMS1	FALSE	FALSE	0.482989	0.548258	0.458	0.388		LNCaP_C42B_AGTACTGAGCTCGAAG-1	3.53738	0.348149	N
LNCaP_FGC_AGGGTTTCACACCGCA-1	-0.868838	-3.33952	1	G1	0.948607	1.39138	N		LNCaP_FGC_AGGGTTTCACACCGCA-1	0.264696	-2.92387	0	G1	0		LNCaP_FGC	FALSE	G1	FBXO28	FALSE	FALSE	0.345678	0.229411	0.656	0.588		LNCaP_C42B_AGTACTGTCATAAGGA-1	-0.963958	-3.05551	Y
LNCaP_FGC_AGGGTTTCACCGGTCA-1	1.14148	2.07104	0	G1	0.994229	0.785335	N		LNCaP_FGC_AGGGTTTCACCGGTCA-1	-2.67241	-1.13321	4	G1	1.31422		LNCaP_FGC	FALSE	G1	HIST3H2A	FALSE	FALSE	0.505403	0.49381	0.39	0.312		LNCaP_C42B_AGTAGTCAGCGTGTTT-1	-5.6724	-0.409242	Y
LNCaP_FGC_AGGGTTTGTTCCGCTT-1	0.707874	-3.82768	4	G2M	0.979613	0.674923	N		LNCaP_FGC_AGGGTTTGTTCCGCTT-1	1.25011	-4.93615	2	G2M	0		LNCaP_FGC	FALSE	G1	POTEI	FALSE	FALSE	0.796628	0.558565	0.257	0.182		LNCaP_C42B_AGTCAACTCATTCTTG-1	4.01838	1.10031	Y
LNCaP_FGC_AGGTAGGAGTAGACCG-1	3.33127	-2.26268	5	G2M	1.62689	0.873412	N		LNCaP_FGC_AGGTAGGAGTAGACCG-1	1.73389	-0.740443	0	G2M	0		LNCaP_FGC	FALSE	G1	LPP	TRUE	FALSE	0.46496	6.80634e-16	0.941	0.906		LNCaP_C42B_AGTCATGGTGATACCT-1	3.74492	-0.478694	N
LNCaP_FGC_AGGTAGGGTCGTCAGC-1	-3.19164	-4.43499	1	G1	0	0.873449	N		LNCaP_FGC_AGGTAGGGTCGTCAGC-1	3.68782	-3.09959	2	G1	0.599581		LNCaP_FGC	FALSE	G1	C1orf116	FALSE	FALSE	0.330691	0.204411	0.691	0.624		LNCaP_C42B_AGTCATGTCGAGAGCA-1	3.76259	2.74314	Y
LNCaP_FGC_AGGTAGGGTTCAAGGG-1	-1.664	-3.88551	1	G1	0.327957	1.32845	N		LNCaP_FGC_AGGTAGGGTTCAAGGG-1	1.65897	-3.42136	0	G1	0		LNCaP_FGC	FALSE	G1	LAMA3	FALSE	FALSE	0.486521	0.734739	0.552	0.495		LNCaP_C42B_AGTCTCCGTCACTCTC-1	-2.68012	-2.33042	N
LNCaP_FGC_AGGTAGGTCAGCTCTC-1	-2.06133	-0.0236829	3	G1	0.522582	1.2607	N		LNCaP_FGC_AGGTAGGTCAGCTCTC-1	2.06791	2.21536	3	G1	0.682261		LNCaP_FGC	FALSE	G1	TRIM68	FALSE	FALSE	0.633776	0.961967	0.326	0.252		LNCaP_C42B_AGTGACTGTAACCCTA-1	-4.81371	-1.96475	Y
LNCaP_FGC_AGGTCATAGCGAGGAG-1	-2.98348	-3.06735	1	G1	0.168621	1.39335	N		LNCaP_FGC_AGGTCATAGCGAGGAG-1	2.38719	-1.64185	0	G1	0		LNCaP_FGC	FALSE	G1	PSAP	TRUE	FALSE	0.509005	8.38975e-21	0.935	0.903		LNCaP_C42B_AGTGATCAGGCATGGT-1	-1.53952	-2.10169	N
LNCaP_FGC_AGGTCATCATGACCCG-1	0.518101	-3.73528	4	G1	0.85435	0.577856	N		LNCaP_FGC_AGGTCATCATGACCCG-1	1.44978	-4.94454	2	G1	1.10998		LNCaP_FGC	FALSE	G1	PCAT6	FALSE	FALSE	1.03421	0.00161401	0.174	0.09		LNCaP_C42B_AGTGATCCAGCGGTTC-1	-0.163879	-0.718808	Y
LNCaP_FGC_AGGTCATTCGGAGTAG-1	-0.75697	0.849718	3	S	0.896441	1.20111	N		LNCaP_FGC_AGGTCATTCGGAGTAG-1	1.5822	3.56417	3	S	1.11197		LNCaP_FGC	FALSE	G1	OS9	FALSE	FALSE	0.411129	0.254174	0.465	0.386		LNCaP_C42B_AGTGATCGTCCATAGT-1	-4.17694	1.75031	N
LNCaP_FGC_AGGTCTAAGGAATCGC-1	1.95537	3.45353	0	S	0.664891	0.828352	N		LNCaP_FGC_AGGTCTAAGGAATCGC-1	-4.28789	1.10368	1	S	1.25272		LNCaP_FGC	FALSE	G1	RRM2B	FALSE	FALSE	0.356879	0.278361	0.596	0.525		LNCaP_C42B_AGTGATCTCCAACCAA-1	-3.98186	1.58195	Y
LNCaP_FGC_AGGTCTACAAAGACGC-1	4.33892	3.21785	0	G2M	1.13853	0.954739	N		LNCaP_FGC_AGGTCTACAAAGACGC-1	-4.07706	4.14941	1	G2M	1.03919		LNCaP_FGC	FALSE	G1	STAP2	FALSE	FALSE	0.442871	1	0.494	0.425		LNCaP_C42B_AGTGCCGAGCATCTTG-1	-4.65686	-0.164923	Y
LNCaP_FGC_AGGTCTACACTAGAGG-1	3.74645	-1.04875	3	G2M	1.15687	1.33558	N		LNCaP_FGC_AGGTCTACACTAGAGG-1	1.85226	3.02947	3	G2M	1.02707		LNCaP_FGC	FALSE	G1	PREPL	TRUE	FALSE	0.330748	0.0247765	0.786	0.728		LNCaP_C42B_AGTGCCGAGGTCGAGT-1	1.03723	-1.68542	Y
LNCaP_FGC_AGGTCTACATCTAGAC-1	1.58847	1.53936	0	G1	0.897323	1.30467	N		LNCaP_FGC_AGGTCTACATCTAGAC-1	-2.3493	-0.835892	4	G1	1.33262		LNCaP_FGC	FALSE	G1	FAM102A	FALSE	FALSE	0.589538	0.799191	0.314	0.233		LNCaP_C42B_AGTGCCGAGTCTGTAC-1	-4.01655	-3.05105	Y
LNCaP_FGC_AGGTGTTAGCTACTGT-1	-2.75797	-3.46896	1	G1	0.0461784	0.87204	N		LNCaP_FGC_AGGTGTTAGCTACTGT-1	2.62021	-2.51012	0	G1	0		LNCaP_FGC	FALSE	G1	CTTNBP2NL	FALSE	FALSE	0.537698	1	0.403	0.334		LNCaP_C42B_AGTGCCGGTCGGTGAA-1	-0.838913	-2.43966	N
LNCaP_FGC_AGGTGTTGTGTGTTTG-1	0.887316	-2.14784	4	S	0.241398	0.832937	N		LNCaP_FGC_AGGTGTTGTGTGTTTG-1	1.76658	-2.63968	0	S	0		LNCaP_FGC	FALSE	G1	NETO1	TRUE	FALSE	0.584475	2.19638e-15	0.882	0.853		LNCaP_C42B_AGTGTTGAGAGGATGA-1	1.39162	-1.13706	Y
LNCaP_FGC_AGGTTGTCAATTTCGG-1	2.6955	-1.02589	4	G2M	1.20915	0.795148	N		LNCaP_FGC_AGGTTGTCAATTTCGG-1	3.37665	-1.30258	0	G2M	0		LNCaP_FGC	FALSE	G1	ZYX	FALSE	FALSE	0.503481	1	0.436	0.368		LNCaP_C42B_AGTGTTGAGGACAACC-1	-5.66951	0.758192	N
LNCaP_FGC_AGGTTGTGTTATCTTC-1	-2.04384	-3.41772	1	G1	0.34493	1.13779	N		LNCaP_FGC_AGGTTGTGTTATCTTC-1	1.68157	-3.2678	0	G1	0		LNCaP_FGC	FALSE	G1	PPM1K	FALSE	FALSE	0.386555	0.568212	0.643	0.583		LNCaP_C42B_AGTGTTGCACGAGAAC-1	3.83004	1.72471	Y
LNCaP_FGC_AGTAACCCATTGCCGG-1	4.40165	-2.16451	5	G2M	1.61856	0.676284	N		LNCaP_FGC_AGTAACCCATTGCCGG-1	1.25119	-2.18156	0	G2M	0		LNCaP_FGC	FALSE	G1	LAMA5-AS1	FALSE	FALSE	0.465392	0.305067	0.492	0.427		LNCaP_C42B_AGTGTTGCATAGGAGC-1	0.471031	0.332784	Y
LNCaP_FGC_AGTAACCGTCCTACAA-1	-3.04722	-2.21654	1	G1	0.0912957	1.1138	N		LNCaP_FGC_AGTAACCGTCCTACAA-1	2.14489	-0.625407	0	G1	0		LNCaP_FGC	FALSE	G1	AL645608.2	FALSE	FALSE	0.931928	0.054043	0.206	0.129		LNCaP_C42B_AGTGTTGGTTCGCGTG-1	0.191382	0.293796	N
LNCaP_FGC_AGTAACCTCGCTGTTC-1	-1.9693	3.2104	2	G1	0	1.27185	N		LNCaP_FGC_AGTAACCTCGCTGTTC-1	-2.37723	2.76491	1	G1	1.14978		LNCaP_FGC	FALSE	G1	LAMC1	TRUE	FALSE	0.397696	2.79461e-05	0.906	0.865		LNCaP_C42B_AGTTAGCAGCCACAAG-1	-2.36814	2.55314	Y
LNCaP_FGC_AGTACTGAGCCATCCG-1	-4.33209	1.87444	6	G1	0.249136	1.89411	N		LNCaP_FGC_AGTACTGAGCCATCCG-1	-0.934295	0.94956	4	G1	1.71559		LNCaP_FGC	FALSE	G1	WBP1L	FALSE	FALSE	0.675227	0.269988	0.265	0.183		LNCaP_C42B_AGTTAGCGTGTATTGC-1	-4.75134	-1.65703	Y
LNCaP_FGC_AGTACTGCAAGAGATT-1	-0.0402025	-2.63573	4	S	0.31034	0.810566	N		LNCaP_FGC_AGTACTGCAAGAGATT-1	3.19962	-3.98333	2	S	0		LNCaP_FGC	FALSE	G1	MALT1	FALSE	FALSE	0.52771	0.246184	0.63	0.586		LNCaP_C42B_AGTTCCCAGTGATCGG-1	-4.51108	-0.156622	N
LNCaP_FGC_AGTACTGTCTGGGCAC-1	-1.34032	3.50453	2	G1	0.175136	1.35873	N		LNCaP_FGC_AGTACTGTCTGGGCAC-1	-3.12906	2.74955	1	G1	1.39475		LNCaP_FGC	FALSE	G1	ALDH4A1	FALSE	FALSE	0.607385	1	0.325	0.251		LNCaP_C42B_AGTTCCCGTAGGATAT-1	-0.703517	-3.25673	Y
LNCaP_FGC_AGTAGCTGTACCATAC-1	-1.62609	3.16935	2	G1	0.115596	1.51565	N		LNCaP_FGC_AGTAGCTGTACCATAC-1	0.551184	3.9241	1	G1	1.69423		LNCaP_FGC	FALSE	G1	CYP2U1	FALSE	FALSE	0.632015	1	0.3	0.223		LNCaP_C42B_AGTTCGACAGCCGTCA-1	-5.54754	0.103294	Y
LNCaP_FGC_AGTAGCTGTGCGGTAA-1	1.12199	2.87787	0	G1	1.01908	0.891572	N		LNCaP_FGC_AGTAGCTGTGCGGTAA-1	-4.59947	0.173505	1	G1	1.30391		LNCaP_FGC	FALSE	G1	TRNT1	FALSE	FALSE	0.33769	0.199378	0.674	0.61		LNCaP_C42B_AGTTCGAGTCAACGCC-1	5.20229	0.277065	Y
LNCaP_FGC_AGTAGTCAGAAGTCTA-1	-3.68998	0.698363	6	G1	0.123091	1.14818	N		LNCaP_FGC_AGTAGTCAGAAGTCTA-1	2.3493	2.2851	3	G1	0.970001		LNCaP_FGC	FALSE	G1	NIPSNAP1	FALSE	FALSE	0.349873	0.0666639	0.691	0.631		LNCaP_C42B_ATACCGACAAAGAACT-1	-2.07028	1.52655	Y
LNCaP_FGC_AGTAGTCCATCGATAC-1	-1.91696	-3.16086	1	G1	0.407054	0.944226	N		LNCaP_FGC_AGTAGTCCATCGATAC-1	0.747576	-3.12018	0	G1	0		LNCaP_FGC	FALSE	G1	CTBP1-AS	FALSE	FALSE	0.7168	0.774774	0.285	0.214		LNCaP_C42B_ATACCGATCCAACCAA-1	3.26247	0.705529	Y
LNCaP_FGC_AGTAGTCTCCTCGATC-1	3.13419	-3.02781	5	G2M	1.16639	0.593214	N		LNCaP_FGC_AGTAGTCTCCTCGATC-1	-0.262625	-2.35975	0	G2M	0		LNCaP_FGC	FALSE	G1	STARD10	FALSE	FALSE	0.425305	0.481354	0.479	0.408		LNCaP_C42B_ATACCTTAGGGTGAGG-1	3.47339	1.68338	Y
LNCaP_FGC_AGTCAACAGCGATGGT-1	2.36335	2.12807	0	G2M	1.27015	0.730925	N		LNCaP_FGC_AGTCAACAGCGATGGT-1	-4.56276	-0.0374365	1	G2M	0.837217		LNCaP_FGC	FALSE	G1	RBM4	FALSE	FALSE	0.30638	0.060223	0.856	0.801		LNCaP_C42B_ATACTTCAGCATAGGC-1	-3.49591	-1.76623	Y
LNCaP_FGC_AGTCAACAGGCTGAAC-1	0.421591	-4.03508	4	G2M	1.32465	0.55092	N		LNCaP_FGC_AGTCAACAGGCTGAAC-1	1.42258	-4.86019	2	G2M	0.454388		LNCaP_FGC	FALSE	G1	AC069228.1	FALSE	FALSE	0.619857	1	0.323	0.251		LNCaP_C42B_ATACTTCAGGATTCCT-1	-3.99651	1.55162	Y
LNCaP_FGC_AGTCAACCACTGCATA-1	-0.946537	4.03052	2	G1	0.148872	1.41599	N		LNCaP_FGC_AGTCAACCACTGCATA-1	-4.66297	2.19961	1	G1	1.41242		LNCaP_FGC	FALSE	G1	MYH14	FALSE	FALSE	0.4536	1	0.494	0.43		LNCaP_C42B_ATACTTCAGTCATTGC-1	-3.28275	1.1835	Y
LNCaP_FGC_AGTCAACCATCTGGGC-1	4.60178	-2.7754	5	G2M	1.45996	0.667681	N		LNCaP_FGC_AGTCAACCATCTGGGC-1	3.0634	-4.46818	2	G2M	0		LNCaP_FGC	FALSE	G1	RPS6KA2	FALSE	FALSE	0.517789	1	0.379	0.306		LNCaP_C42B_ATAGACCAGGTAAAGG-1	-5.68522	0.0251949	Y
LNCaP_FGC_AGTCAACTCCTGTACC-1	3.47201	3.47198	0	S	0.923228	0.830379	N		LNCaP_FGC_AGTCAACTCCTGTACC-1	-3.99421	3.57023	1	S	0.689393		LNCaP_FGC	FALSE	G1	CRIP2	FALSE	FALSE	0.939072	0.0107803	0.188	0.107		LNCaP_C42B_ATAGACCAGTGGAATT-1	-3.29392	-1.92386	Y
LNCaP_FGC_AGTCACACAGTTTCGA-1	-2.49063	2.18359	2	G1	0.0326052	1.03148	N		LNCaP_FGC_AGTCACACAGTTTCGA-1	-0.621862	3.61647	5	G1	1.27772		LNCaP_FGC	FALSE	G1	FBXL22	FALSE	FALSE	0.362587	1	0.492	0.412		LNCaP_C42B_ATAGAGACACTCTCGT-1	-3.13857	-2.55456	Y
LNCaP_FGC_AGTCACAGTAGCTTGT-1	1.4704	-1.18657	4	S	0.86772	0.984068	N		LNCaP_FGC_AGTCACAGTAGCTTGT-1	3.64635	-1.13598	2	S	0		LNCaP_FGC	FALSE	G1	TSTD1	TRUE	FALSE	0.362534	5.03664e-06	0.867	0.822		LNCaP_C42B_ATAGAGAGTTAGTTCG-1	1.56385	1.15505	Y
LNCaP_FGC_AGTCACAGTCTCGACG-1	-2.65869	3.00705	2	G1	0.0503432	1.38753	N		LNCaP_FGC_AGTCACAGTCTCGACG-1	-1.1579	3.26331	5	G1	1.54736		LNCaP_FGC	FALSE	G1	LPAR6	FALSE	FALSE	1.14804	0.00471439	0.16	0.083		LNCaP_C42B_ATAGAGATCGTGTCAA-1	3.17778	0.269194	Y
LNCaP_FGC_AGTCACATCCATTGCC-1	-1.74221	4.43444	2	G1	0.359725	1.74534	N		LNCaP_FGC_AGTCACATCCATTGCC-1	-3.2813	2.45853	1	G1	1.16401		LNCaP_FGC	FALSE	G1	DGKQ	FALSE	FALSE	0.548333	1	0.322	0.242		LNCaP_C42B_ATAGAGATCTTGGCTC-1	-5.5591	1.43617	N
LNCaP_FGC_AGTCATGAGACATATG-1	-0.192437	3.62222	2	G1	0.363993	1.21692	N		LNCaP_FGC_AGTCATGAGACATATG-1	-4.5488	0.702781	1	G1	1.59694		LNCaP_FGC	FALSE	G1	MCCC1	TRUE	FALSE	0.416097	0.0225137	0.649	0.597		LNCaP_C42B_ATAGGCTTCAACGTGT-1	-3.78953	-1.40264	Y
LNCaP_FGC_AGTCATGAGCAGGGAG-1	0.61062	-2.12278	4	S	0.402247	1.03868	N		LNCaP_FGC_AGTCATGAGCAGGGAG-1	3.30304	-4.2722	2	S	0.462841		LNCaP_FGC	FALSE	G1	ZG16B	TRUE	FALSE	0.333195	0.0263979	0.81	0.758		LNCaP_C42B_ATATCCTCACTTGGGC-1	-3.78613	-3.27508	Y
LNCaP_FGC_AGTCATGAGGGAGGAC-1	-1.5631	-2.74363	1	G1	0.242989	0.892292	N		LNCaP_FGC_AGTCATGAGGGAGGAC-1	0.536583	-2.06478	0	G1	0.45357		LNCaP_FGC	FALSE	G1	KIAA1109	FALSE	FALSE	0.340715	1	0.508	0.427		LNCaP_C42B_ATATCCTCATGCCATA-1	0.514235	-0.526382	Y
LNCaP_FGC_AGTCATGCAGACAAGC-1	-3.02874	-3.65605	1	G1	0.0986751	0.817861	N		LNCaP_FGC_AGTCATGCAGACAAGC-1	2.59085	-2.4243	0	G1	0		LNCaP_FGC	FALSE	G1	TMEM150A	FALSE	FALSE	1.411	0.000146206	0.129	0.052		LNCaP_C42B_ATCACGACAGACAAGC-1	-0.608363	0.678638	N
LNCaP_FGC_AGTCATGTCACTGGTA-1	1.63592	-1.16447	4	S	0.979159	0.793586	N		LNCaP_FGC_AGTCATGTCACTGGTA-1	1.91265	0.553219	3	S	0		LNCaP_FGC	FALSE	G1	AHNAK2	FALSE	FALSE	1.79254	0.000464213	0.113	0.044		LNCaP_C42B_ATCACTTAGCAGATAT-1	-4.87495	1.4962	N
LNCaP_FGC_AGTCTCCGTTCAAACC-1	1.24141	-0.837265	4	S	0.91636	0.591331	N		LNCaP_FGC_AGTCTCCGTTCAAACC-1	4.26049	-1.58886	2	S	0.873827		LNCaP_FGC	FALSE	G1	ZBTB37	FALSE	FALSE	0.358905	1	0.54	0.468		LNCaP_C42B_ATCAGGTAGGGTATAT-1	-3.94657	-1.50352	Y
LNCaP_FGC_AGTCTCCTCCTGGGTG-1	-2.32647	0.902343	3	G1	0.403547	1.2802	N		LNCaP_FGC_AGTCTCCTCCTGGGTG-1	1.91205	2.87209	3	G1	1.46907		LNCaP_FGC	FALSE	G1	NBDY	FALSE	FALSE	0.384981	0.564444	0.658	0.603		LNCaP_C42B_ATCATTCAGGAGAATG-1	-1.27002	-2.43822	Y
LNCaP_FGC_AGTGACTCAGCGTTTA-1	-2.976	-0.820264	3	G1	0.207441	1.22036	N		LNCaP_FGC_AGTGACTCAGCGTTTA-1	1.77494	1.16876	3	G1	0		LNCaP_FGC	FALSE	G1	MEAF6	TRUE	FALSE	0.533525	9.33428e-18	0.932	0.904		LNCaP_C42B_ATCATTCAGTGCACTT-1	-4.55845	-0.839621	N
LNCaP_FGC_AGTGACTTCAAAGACA-1	-1.744	2.70818	2	G1	0.145155	1.5957	N		LNCaP_FGC_AGTGACTTCAAAGACA-1	0.679946	3.76506	1	G1	1.28254		LNCaP_FGC	FALSE	G1	HOMER3	FALSE	FALSE	0.764566	0.370287	0.239	0.163		LNCaP_C42B_ATCATTCCATAGACTC-1	2.08537	0.492536	N
LNCaP_FGC_AGTGACTTCAACTGGT-1	2.60428	1.79056	0	G2M	1.4082	0.648006	N		LNCaP_FGC_AGTGACTTCAACTGGT-1	-4.14287	1.45613	1	G2M	0.92174		LNCaP_FGC	FALSE	G1	F11R	FALSE	FALSE	0.329198	0.116142	0.659	0.595		LNCaP_C42B_ATCATTCCATCCGTTC-1	-3.59269	-3.36822	Y
LNCaP_FGC_AGTGACTTCCAACTGA-1	-2.66021	4.28448	2	G1	0.0680214	1.98455	N		LNCaP_FGC_AGTGACTTCCAACTGA-1	-2.78314	3.66787	5	G1	1.32735		LNCaP_FGC	FALSE	G1	NFE2L1	TRUE	FALSE	0.429734	2.35879e-12	0.949	0.915		LNCaP_C42B_ATCATTCGTCGGCCTA-1	-4.17243	-1.92706	Y
LNCaP_FGC_AGTGATCCAACGGCTC-1	4.13371	3.29417	0	S	1.21685	1.19866	N		LNCaP_FGC_AGTGATCCAACGGCTC-1	-4.29525	3.80338	1	S	1.80318		LNCaP_FGC	FALSE	G1	RTL8C	TRUE	FALSE	0.325691	0.00824919	0.721	0.662		LNCaP_C42B_ATCATTCGTGCTCTTC-1	6.38033	2.48027	Y
LNCaP_FGC_AGTGATCCAATTCGTG-1	0.218661	-1.03592	3	S	0.771062	1.29614	N		LNCaP_FGC_AGTGATCCAATTCGTG-1	2.92391	-0.126496	0	S	0		LNCaP_FGC	FALSE	G1	MIGA1	FALSE	FALSE	0.344306	0.107149	0.627	0.563		LNCaP_C42B_ATCATTCGTTCGGGTC-1	1.03115	-2.25383	Y
LNCaP_FGC_AGTGATCCACCCTGAG-1	0.786351	-2.5357	4	S	0.674179	0.741186	N		LNCaP_FGC_AGTGATCCACCCTGAG-1	2.22201	-4.53174	2	S	0.776498		LNCaP_FGC	FALSE	G1	RHOB	FALSE	FALSE	0.405655	0.823555	0.516	0.45		LNCaP_C42B_ATCCACCAGAAGCGGG-1	-0.938215	-3.13603	Y
LNCaP_FGC_AGTGCCGAGAAATTGC-1	4.19193	2.90179	0	S	1.19448	1.09402	N		LNCaP_FGC_AGTGCCGAGAAATTGC-1	-3.94016	4.04209	1	S	1.02373		LNCaP_FGC	FALSE	G1	OSBPL1A	FALSE	FALSE	0.360775	0.358056	0.682	0.626		LNCaP_C42B_ATCCACCCATCTTCGC-1	4.27623	-0.122427	N
LNCaP_FGC_AGTGCCGCAATTGAGA-1	1.59009	-0.882084	4	G2M	1.09268	0.630487	N		LNCaP_FGC_AGTGCCGCAATTGAGA-1	4.22416	-1.64551	2	G2M	0.767173		LNCaP_FGC	FALSE	G1	ATP6V0E1	TRUE	FALSE	0.481109	8.22688e-17	0.92	0.889		LNCaP_C42B_ATCCACCGTGGTCAAG-1	-0.0549987	-1.30253	Y
LNCaP_FGC_AGTGCCGGTCCATACA-1	-1.59615	4.04339	2	G1	0.0487173	1.6294	N		LNCaP_FGC_AGTGCCGGTCCATACA-1	-2.85657	2.43563	1	G1	1.51399		LNCaP_FGC	FALSE	G1	DCAF8	FALSE	FALSE	0.315085	0.610123	0.69	0.627		LNCaP_C42B_ATCCATTGTCACCCTT-1	6.34913	2.65432	N
LNCaP_FGC_AGTGCCGTCTAAGAAG-1	-3.17963	-4.52703	1	G1	0.10998	1.35181	N		LNCaP_FGC_AGTGCCGTCTAAGAAG-1	3.40514	-3.71925	2	G1	0.995471		LNCaP_FGC	FALSE	G1	PIK3C3	FALSE	FALSE	0.469534	1	0.404	0.332		LNCaP_C42B_ATCCATTTCGTTCGCT-1	-5.06242	-1.95199	Y
LNCaP_FGC_AGTGTTGAGCAGGTCA-1	-2.40675	1.13541	2	G1	0.378964	1.62042	N		LNCaP_FGC_AGTGTTGAGCAGGTCA-1	1.73551	2.80232	3	G1	0.37193		LNCaP_FGC	FALSE	G1	SH3BGRL	FALSE	FALSE	0.49137	1	0.544	0.493		LNCaP_C42B_ATCCGTCGTTAAGACA-1	3.04797	-0.527265	Y
LNCaP_FGC_AGTGTTGAGGGCCAAT-1	3.69853	3.47474	0	S	0.820676	0.887631	N		LNCaP_FGC_AGTGTTGAGGGCCAAT-1	-2.24726	2.36065	5	S	1.22537		LNCaP_FGC	FALSE	G1	KMT5B	FALSE	FALSE	0.365505	0.178243	0.601	0.539		LNCaP_C42B_ATCCGTCGTTAGAGAT-1	4.02808	1.56087	Y
LNCaP_FGC_AGTGTTGCACAGTATC-1	2.97715	3.58514	0	S	0.603787	1.26816	N		LNCaP_FGC_AGTGTTGCACAGTATC-1	-3.58157	0.769748	1	S	1.06639		LNCaP_FGC	FALSE	G1	GRIPAP1	FALSE	FALSE	0.392427	1	0.468	0.394		LNCaP_C42B_ATCCTATAGCCATGCC-1	-0.037832	-2.4277	Y
LNCaP_FGC_AGTGTTGTCGGCATCG-1	-0.48759	-4.17035	1	G1	0.699047	0.161484	N		LNCaP_FGC_AGTGTTGTCGGCATCG-1	1.09409	-4.44086	2	G1	1.05288		LNCaP_FGC	FALSE	G1	ITPR1	FALSE	FALSE	0.609917	0.520651	0.288	0.211		LNCaP_C42B_ATCGATGAGGTAGTCG-1	-2.72516	-1.59492	Y
LNCaP_FGC_AGTTCCCAGCATTGTC-1	2.88027	-0.747579	4	G2M	1.35905	0.658051	N		LNCaP_FGC_AGTTCCCAGCATTGTC-1	2.91578	-0.910688	0	G2M	0		LNCaP_FGC	FALSE	G1	SLC4A4	FALSE	FALSE	0.418411	1	0.608	0.555		LNCaP_C42B_ATCGATGCACTCAGAT-1	1.99353	0.121846	N
LNCaP_FGC_AGTTCCCCAGTAGATA-1	-1.54956	-0.643129	3	G1	0.819128	1.38614	N		LNCaP_FGC_AGTTCCCCAGTAGATA-1	3.35652	1.1548	3	G1	0		LNCaP_FGC	FALSE	G1	LRBA	TRUE	FALSE	0.440073	5.19036e-05	0.827	0.79		LNCaP_C42B_ATCGCCTCAGGACATG-1	-3.76055	2.06594	Y
LNCaP_FGC_AGTTCCCGTGAGAGGG-1	3.8712	-1.84328	5	G2M	1.1291	0.961755	N		LNCaP_FGC_AGTTCCCGTGAGAGGG-1	1.60129	-2.02106	0	G2M	0		LNCaP_FGC	FALSE	G1	SLC25A23	FALSE	FALSE	0.250652	0.143536	0.767	0.697		LNCaP_C42B_ATCGCCTGTCAAGTTC-1	3.82847	0.350442	Y
LNCaP_FGC_AGTTCCCTCATTCGTT-1	2.41305	1.07481	0	S	0.990875	1.25704	N		LNCaP_FGC_AGTTCCCTCATTCGTT-1	-2.44918	-0.276604	4	S	0.414463		LNCaP_FGC	FALSE	G1	SIL1	TRUE	FALSE	0.371088	7.08707e-12	0.954	0.916		LNCaP_C42B_ATCGGATGTTGCATGT-1	3.97534	1.17698	Y
LNCaP_FGC_AGTTCCCTCTACCACC-1	-2.29232	3.14666	2	G1	0.0324418	1.24342	N		LNCaP_FGC_AGTTCCCTCTACCACC-1	-3.01334	2.17495	1	G1	1.58094		LNCaP_FGC	FALSE	G1	PINK1	FALSE	FALSE	0.91468	0.0805714	0.195	0.12		LNCaP_C42B_ATCGGATGTTGTAGCT-1	3.35686	0.588925	N
LNCaP_FGC_AGTTCGAAGATCGGTG-1	-3.96275	0.650988	1	G1	0.0533641	0.604155	N		LNCaP_FGC_AGTTCGAAGATCGGTG-1	0.324567	0.0525416	2	G1	1.22253		LNCaP_FGC	FALSE	G1	PWWP2B	FALSE	FALSE	0.389428	1	0.544	0.481		LNCaP_C42B_ATCGGATTCAACTACG-1	4.95559	2.03808	N
LNCaP_FGC_ATACCGAAGAAGTATC-1	-1.5449	0.17337	3	G2M	0.781157	1.37731	N		LNCaP_FGC_ATACCGAAGAAGTATC-1	2.86354	1.63441	3	G2M	0.304398		LNCaP_FGC	FALSE	G1	DUXAP8	TRUE	FALSE	0.525288	2.07071e-16	0.975	0.949		LNCaP_C42B_ATCGTAGAGTCTTGGT-1	3.21511	1.89065	N
LNCaP_FGC_ATACCGAAGTAAACGT-1	-2.12519	3.76075	2	G1	0	1.41616	N		LNCaP_FGC_ATACCGAAGTAAACGT-1	-2.91719	3.69868	5	G1	1.58857		LNCaP_FGC	FALSE	G1	FAM8A1	FALSE	FALSE	0.37032	1	0.512	0.442		LNCaP_C42B_ATCGTCCCAACACAGG-1	-3.61415	-1.48822	N
LNCaP_FGC_ATACCTTAGCGTTACT-1	-2.00709	4.62064	2	G1	0.117293	1.40935	N		LNCaP_FGC_ATACCTTAGCGTTACT-1	-3.96531	2.81455	1	G1	1.76411		LNCaP_FGC	FALSE	G1	IFITM3	FALSE	FALSE	0.307095	0.502241	0.812	0.759		LNCaP_C42B_ATCGTCCCAAGATCCT-1	-4.7471	-2.48969	Y
LNCaP_FGC_ATACTTCGTAACCCTA-1	4.47138	1.50832	0	G2M	1.50041	1.49048	N		LNCaP_FGC_ATACTTCGTAACCCTA-1	-1.95987	3.33074	5	G2M	1.344		LNCaP_FGC	FALSE	G1	TUT7	FALSE	FALSE	0.355796	1	0.7	0.647		LNCaP_C42B_ATCGTCCGTTAACCTG-1	6.02425	2.59314	Y
LNCaP_FGC_ATAGACCCAACAAGAT-1	-2.02044	4.19457	2	G1	0	1.45274	N		LNCaP_FGC_ATAGACCCAACAAGAT-1	-2.67861	2.88062	1	G1	1.36543		LNCaP_FGC	FALSE	G1	TCAIM	FALSE	FALSE	0.319083	1	0.608	0.54		LNCaP_C42B_ATCGTCCTCAATGTCG-1	5.29005	1.96673	N
LNCaP_FGC_ATAGACCTCCTGTTAT-1	4.34512	-2.02123	5	G2M	1.36276	1.00499	N		LNCaP_FGC_ATAGACCTCCTGTTAT-1	2.75502	-2.03812	0	G2M	0		LNCaP_FGC	FALSE	G1	MAP1LC3A	FALSE	FALSE	0.824776	0.0994856	0.204	0.126		LNCaP_C42B_ATCGTCCTCTCTAAGG-1	3.76437	2.34337	Y
LNCaP_FGC_ATAGAGACAGACCAAG-1	2.56061	3.95906	0	S	0.638464	1.37006	N		LNCaP_FGC_ATAGAGACAGACCAAG-1	-3.12416	0.916773	1	S	1.43484		LNCaP_FGC	FALSE	G1	RRAS	FALSE	FALSE	0.502762	1	0.347	0.272		LNCaP_C42B_ATCTCTAAGCAAGTGC-1	1.60604	0.0911144	N
LNCaP_FGC_ATAGAGATCAGTCCGG-1	-1.54103	0.994056	3	S	0.428682	1.44066	N		LNCaP_FGC_ATAGAGATCAGTCCGG-1	0.612813	2.71417	3	S	0.393109		LNCaP_FGC	FALSE	G1	TAF13	FALSE	FALSE	0.295419	0.966387	0.772	0.715		LNCaP_C42B_ATCTCTAAGTCACTCA-1	-2.42129	-2.36217	Y
LNCaP_FGC_ATAGAGATCGTCGATA-1	-2.93595	1.82478	2	G1	0	1.77091	N		LNCaP_FGC_ATAGAGATCGTCGATA-1	-0.025699	2.78015	5	G1	1.12587		LNCaP_FGC	FALSE	G1	AFF1	FALSE	FALSE	0.304118	0.93761	0.643	0.577		LNCaP_C42B_ATCTCTATCGGACAAG-1	-5.17064	-1.94028	Y
LNCaP_FGC_ATAGAGATCGTTCTCG-1	1.47676	-2.37644	4	S	0.774947	0.598002	N		LNCaP_FGC_ATAGAGATCGTTCTCG-1	0.448364	-2.84134	0	S	0		LNCaP_FGC	FALSE	G1	SLC7A8	FALSE	FALSE	0.384948	1	0.465	0.393		LNCaP_C42B_ATCTTCAGTCTCTCAC-1	3.58619	0.82798	Y
LNCaP_FGC_ATAGGCTAGAATTCAG-1	-3.14829	1.71602	2	G1	0.0366571	1.37213	N		LNCaP_FGC_ATAGGCTAGAATTCAG-1	-0.278372	2.58859	5	G1	0		LNCaP_FGC	FALSE	G1	NAALADL2	FALSE	FALSE	0.320266	1	0.657	0.596		LNCaP_C42B_ATGAAAGTCGCTAATG-1	-3.04123	-2.1482	N
LNCaP_FGC_ATAGGCTAGGCTCTCG-1	3.9827	-1.85836	5	G2M	1.46097	1.13276	N		LNCaP_FGC_ATAGGCTAGGCTCTCG-1	2.15062	-0.787302	0	G2M	0		LNCaP_FGC	FALSE	G1	SYNRG	FALSE	FALSE	0.297121	1	0.653	0.587		LNCaP_C42B_ATGACCAAGACATACA-1	4.84619	1.96082	N
LNCaP_FGC_ATCACAGTCATTGGTG-1	2.05278	-0.480535	4	G2M	1.21292	0.972071	N		LNCaP_FGC_ATCACAGTCATTGGTG-1	2.77085	-0.535603	0	G2M	0.327465		LNCaP_FGC	FALSE	G1	TSC2	FALSE	TRUE	0.318111	0.0758868	0.788	0.737		LNCaP_C42B_ATGACCACACCTTCCA-1	3.45534	2.33979	Y
LNCaP_FGC_ATCACGATCTAAGAAG-1	0.806473	-1.54178	4	S	0.948807	0.94206	N		LNCaP_FGC_ATCACGATCTAAGAAG-1	3.84563	-2.605	2	S	0		LNCaP_FGC	FALSE	G1	MAFB	FALSE	FALSE	0.304721	1	0.644	0.579		LNCaP_C42B_ATGACCAGTCTGTAAC-1	0.499	-1.038	N
LNCaP_FGC_ATCACTTGTCGATTTG-1	3.95044	0.449301	0	G2M	1.39771	0.967668	N		LNCaP_FGC_ATCACTTGTCGATTTG-1	-1.94854	0.950168	4	G2M	1.51		LNCaP_FGC	FALSE	G1	STON1	FALSE	FALSE	1.641	6.61656e-06	0.105	0.031		LNCaP_C42B_ATGAGGGCAACTAGAA-1	3.76294	3.10097	N
LNCaP_FGC_ATCAGGTCACAGTATC-1	-2.41842	-2.86571	1	G1	0.0571261	1.01959	N		LNCaP_FGC_ATCAGGTCACAGTATC-1	1.65544	-1.58371	0	G1	0		LNCaP_FGC	FALSE	G1	GABARAPL2	TRUE	FALSE	0.403961	2.74596e-05	0.824	0.786		LNCaP_C42B_ATGAGTCCAGGAGGAG-1	-0.318998	-1.6124	Y
LNCaP_FGC_ATCAGGTGTCTAGATC-1	3.31241	1.36172	0	G2M	1.22856	0.937249	N		LNCaP_FGC_ATCAGGTGTCTAGATC-1	-2.99478	0.588767	1	G2M	1.34915		LNCaP_FGC	FALSE	G1	FLCN	FALSE	FALSE	0.608264	1	0.301	0.232		LNCaP_C42B_ATGAGTCCAGGTCCCA-1	3.59746	1.78278	Y
LNCaP_FGC_ATCATTCAGATTAGTG-1	-4.36693	1.78364	6	G1	0.124027	1.29005	N		LNCaP_FGC_ATCATTCAGATTAGTG-1	-1.59666	0.31581	4	G1	1.00335		LNCaP_FGC	FALSE	G1	SH3BGRL3	FALSE	FALSE	0.346081	1	0.615	0.556		LNCaP_C42B_ATGATCGAGTCACGCC-1	2.54115	-1.15939	Y
LNCaP_FGC_ATCATTCGTAGAGGAA-1	2.17488	-3.9546	5	G2M	1.07334	0.622515	N		LNCaP_FGC_ATCATTCGTAGAGGAA-1	-0.63744	-3.49684	0	G2M	0		LNCaP_FGC	FALSE	G1	ARID3A	FALSE	FALSE	0.574653	0.662512	0.266	0.184		LNCaP_C42B_ATGCATGAGCCTCTTC-1	1.05113	-1.94936	Y
LNCaP_FGC_ATCATTCGTCACCACG-1	-4.15502	1.29224	3	G2M	0.753089	1.36709	N		LNCaP_FGC_ATCATTCGTCACCACG-1	-0.520596	0.617405	4	G2M	1.74571		LNCaP_FGC	FALSE	G1	SLC25A30	FALSE	FALSE	0.706488	0.21647	0.224	0.145		LNCaP_C42B_ATGCATGTCACTCACC-1	-3.80552	-1.85106	N
LNCaP_FGC_ATCATTCTCAACTCTT-1	-4.14514	2.01658	6	G1	0.13249	1.61938	N		LNCaP_FGC_ATCATTCTCAACTCTT-1	-1.97098	0.412912	4	G1	1.68237		LNCaP_FGC	FALSE	G1	PTPRR	FALSE	FALSE	0.973887	0.451153	0.186	0.117		LNCaP_C42B_ATGCGATAGGTATTGA-1	-1.92607	2.49928	Y
LNCaP_FGC_ATCATTCTCAGACCTA-1	0.401164	-2.80493	4	S	0.613332	0.517494	N		LNCaP_FGC_ATCATTCTCAGACCTA-1	2.64595	-4.67937	2	S	0		LNCaP_FGC	FALSE	G1	ALDOC	FALSE	FALSE	0.392468	1	0.467	0.399		LNCaP_C42B_ATGCGATCATGATGCT-1	4.2496	0.67794	Y
LNCaP_FGC_ATCCACCGTTCGCGTG-1	2.73326	3.70818	0	S	0.624535	1.30304	N		LNCaP_FGC_ATCCACCGTTCGCGTG-1	-4.28457	1.97655	1	S	0.897224		LNCaP_FGC	FALSE	G1	GATA2-AS1	FALSE	FALSE	0.308136	0.831123	0.721	0.665		LNCaP_C42B_ATGGGAGGTGGTCTAT-1	1.51139	-1.52064	Y
LNCaP_FGC_ATCCATTCAACAGAGC-1	-3.49394	-2.03352	1	G1	0	1.23868	N		LNCaP_FGC_ATCCATTCAACAGAGC-1	2.36058	-0.101325	0	G1	0		LNCaP_FGC	FALSE	G1	DNPH1	TRUE	FALSE	0.366143	0.000154782	0.768	0.724		LNCaP_C42B_ATGGTTGCAAGTATAG-1	-4.70765	-0.610121	N
LNCaP_FGC_ATCCATTCAGTTAGGG-1	-2.50243	3.08129	2	G1	0.0672744	1.56651	N		LNCaP_FGC_ATCCATTCAGTTAGGG-1	-1.54827	3.89651	5	G1	1.0264		LNCaP_FGC	FALSE	G1	MLYCD	FALSE	FALSE	0.615869	0.574999	0.257	0.179		LNCaP_C42B_ATGTCCCTCGAGAACG-1	4.12499	3.1959	Y
LNCaP_FGC_ATCCATTGTAACGATA-1	2.40052	-0.609037	4	G2M	1.4937	1.06469	N		LNCaP_FGC_ATCCATTGTAACGATA-1	3.78592	-1.09217	0	G2M	0		LNCaP_FGC	FALSE	G1	FAM222B	FALSE	FALSE	0.39024	1	0.439	0.367		LNCaP_C42B_ATGTCTTAGCAACTTC-1	-4.26825	1.95401	Y
LNCaP_FGC_ATCCCTGAGAGCCGAT-1	2.04876	-0.467066	4	S	1.10954	0.938017	N		LNCaP_FGC_ATCCCTGAGAGCCGAT-1	2.90349	-0.589639	0	S	0		LNCaP_FGC	FALSE	G1	ABHD4	FALSE	FALSE	0.611476	1	0.292	0.223		LNCaP_C42B_ATGTCTTCACCTTCGT-1	-3.26112	-2.04457	Y
LNCaP_FGC_ATCCCTGCAACTAGAA-1	1.45428	-1.10849	4	S	1.13051	0.69957	N		LNCaP_FGC_ATCCCTGCAACTAGAA-1	4.02145	-1.89399	2	S	0		LNCaP_FGC	FALSE	G1	CD63	TRUE	FALSE	0.409802	1.58706e-06	0.909	0.876		LNCaP_C42B_ATTACTCTCACATTGG-1	-4.09978	-0.843335	Y
LNCaP_FGC_ATCCCTGCACGTAGTT-1	3.89278	1.04237	0	G2M	1.48921	0.777701	N		LNCaP_FGC_ATCCCTGCACGTAGTT-1	-3.52745	1.40361	1	G2M	0.868373		LNCaP_FGC	FALSE	G1	YBEY	FALSE	FALSE	0.519057	1	0.324	0.251		LNCaP_C42B_ATTCACTAGACTGTTC-1	0.586466	-1.84934	N
LNCaP_FGC_ATCCCTGCACTTGACA-1	-0.0445416	-0.5607	3	G2M	0.838855	0.742606	N		LNCaP_FGC_ATCCCTGCACTTGACA-1	2.63859	0.8754	3	G2M	0		LNCaP_FGC	FALSE	G1	TPRG1L	FALSE	FALSE	0.452719	1	0.393	0.324		LNCaP_C42B_ATTCAGGAGCCTGTCG-1	-2.25289	-1.77577	N
LNCaP_FGC_ATCCCTGGTGTGTACT-1	-3.01983	0.931737	2	G1	0	1.44323	N		LNCaP_FGC_ATCCCTGGTGTGTACT-1	0.867155	1.71238	3	G1	1.10651		LNCaP_FGC	FALSE	G1	HACL1	FALSE	FALSE	0.528417	1	0.318	0.245		LNCaP_C42B_ATTCATCTCGAGAAGC-1	0.442202	-2.85083	N
LNCaP_FGC_ATCCCTGTCATGAGGG-1	-1.91721	2.16182	3	S	0.5947	1.24024	N		LNCaP_FGC_ATCCCTGTCATGAGGG-1	-0.615294	3.52441	5	S	1.24259		LNCaP_FGC	FALSE	G1	DNMT3A	FALSE	FALSE	0.680532	0.227423	0.228	0.149		LNCaP_C42B_ATTCATCTCGTGTGGC-1	2.08066	0.148089	N
LNCaP_FGC_ATCCCTGTCATTGCTT-1	-0.290313	-2.12679	4	S	0.174734	1.20524	N		LNCaP_FGC_ATCCCTGTCATTGCTT-1	4.15274	-3.38927	2	S	1.10418		LNCaP_FGC	FALSE	G1	LINC02614	FALSE	FALSE	1.38885	0.0024203	0.126	0.056		LNCaP_C42B_ATTCCCGTCAAATGAG-1	-1.29172	-1.89617	Y
LNCaP_FGC_ATCCCTGTCGACGAGA-1	-2.45199	-3.71588	1	G1	0	1.48393	N		LNCaP_FGC_ATCCCTGTCGACGAGA-1	2.42692	-2.69378	0	G1	0.348405		LNCaP_FGC	FALSE	G1	OPTN	FALSE	FALSE	1.09711	0.0344536	0.155	0.083		LNCaP_C42B_ATTCCCGTCAAGAAAC-1	5.56335	1.80493	N
LNCaP_FGC_ATCCCTGTCGGAGATG-1	3.87901	0.242271	0	G2M	1.34774	1.08296	N		LNCaP_FGC_ATCCCTGTCGGAGATG-1	-2.14746	0.657239	4	G2M	1.69918		LNCaP_FGC	FALSE	G1	PIK3R1	FALSE	TRUE	0.373086	0.0985166	0.656	0.606		LNCaP_C42B_ATTCCCGTCAGCACCG-1	-2.90889	-3.81157	Y
LNCaP_FGC_ATCCGTCAGCCGGATA-1	2.95333	1.68862	0	G2M	1.12172	0.856879	N		LNCaP_FGC_ATCCGTCAGCCGGATA-1	-3.57652	0.0610942	1	G2M	1.17261		LNCaP_FGC	FALSE	G1	ZNF91	FALSE	FALSE	0.286086	0.394265	0.792	0.738		LNCaP_C42B_ATTCCTAAGATCCGAG-1	3.6222	1.78067	Y
LNCaP_FGC_ATCCGTCCAGTTGCGC-1	-1.96883	4.41092	2	G1	0.0623636	1.44367	N		LNCaP_FGC_ATCCGTCCAGTTGCGC-1	-2.44672	2.68458	1	G1	0.907707		LNCaP_FGC	FALSE	G1	ZNF720	FALSE	FALSE	0.378943	1	0.413	0.335		LNCaP_C42B_ATTCCTACATAACCCA-1	1.28296	-1.66274	N
LNCaP_FGC_ATCCGTCGTCTGTGGC-1	-4.35339	1.63373	6	G1	0.12638	1.73619	N		LNCaP_FGC_ATCCGTCGTCTGTGGC-1	-0.777036	0.510268	4	G1	1.3118		LNCaP_FGC	FALSE	G1	TMEM159	FALSE	FALSE	0.623018	1	0.268	0.195		LNCaP_C42B_ATTCCTATCGCCTTTG-1	5.14179	2.25587	Y
LNCaP_FGC_ATCCTATGTGTGTCCG-1	0.403536	-2.42673	4	S	0.551978	0.88285	N		LNCaP_FGC_ATCCTATGTGTGTCCG-1	3.14605	-4.63826	2	S	1.04243		LNCaP_FGC	FALSE	G1	CTNND1	TRUE	FALSE	0.349057	9.45283e-08	0.892	0.853		LNCaP_C42B_ATTCGTTGTGACTCGC-1	-2.77843	2.48209	N
LNCaP_FGC_ATCGATGCACAAAGCG-1	-2.9367	-2.74587	1	G1	0.220778	1.07348	N		LNCaP_FGC_ATCGATGCACAAAGCG-1	2.35781	-1.13435	0	G1	0		LNCaP_FGC	FALSE	G1	ELMO3	FALSE	FALSE	0.449833	1	0.428	0.365		LNCaP_C42B_ATTCTACTCAACCTTT-1	6.50954	3.22736	Y
LNCaP_FGC_ATCGATGCACGTTCGG-1	2.28349	-0.626647	4	S	1.12007	0.722798	N		LNCaP_FGC_ATCGATGCACGTTCGG-1	3.50006	-1.03367	0	S	0		LNCaP_FGC	FALSE	G1	SSPO	FALSE	FALSE	1.40291	0.000446081	0.12	0.048		LNCaP_C42B_ATTCTACTCATGCATG-1	-3.72636	1.94311	N
LNCaP_FGC_ATCGCCTAGCTACGTT-1	-1.99054	-3.60341	1	G1	0.160859	0.90888	N		LNCaP_FGC_ATCGCCTAGCTACGTT-1	1.45558	-3.50392	0	G1	0		LNCaP_FGC	FALSE	G1	PPFIBP2	FALSE	FALSE	0.401262	1	0.436	0.367		LNCaP_C42B_ATTCTTGAGACGGATC-1	-0.100201	1.44867	Y
LNCaP_FGC_ATCGCCTTCTGACAGT-1	2.18984	4.09911	0	S	0.463032	1.4153	N		LNCaP_FGC_ATCGCCTTCTGACAGT-1	-3.3438	1.99013	1	S	1.85964		LNCaP_FGC	FALSE	G1	ALKBH7	TRUE	FALSE	0.274021	0.0274633	0.831	0.778		LNCaP_C42B_ATTCTTGCAAACCGGA-1	-3.64487	-1.23156	N
LNCaP_FGC_ATCGGATCAGAAGCGT-1	1.82331	1.89288	5	G1	0.883298	1.09342	N		LNCaP_FGC_ATCGGATCAGAAGCGT-1	-4.89196	1.12624	1	G1	1.32235		LNCaP_FGC	FALSE	G1	ELF1	FALSE	FALSE	0.563417	1	0.315	0.247		LNCaP_C42B_ATTGTTCAGAGCAGTC-1	0.202049	0.706143	N
LNCaP_FGC_ATCGGATGTCAAGCCC-1	3.66297	3.23614	0	S	0.780719	1.46342	N		LNCaP_FGC_ATCGGATGTCAAGCCC-1	-3.62427	3.79407	1	S	1.01947		LNCaP_FGC	FALSE	G1	SEMA6A	FALSE	FALSE	0.422333	1	0.482	0.423		LNCaP_C42B_ATTGTTCAGTAGGAAG-1	-0.455826	-3.44692	N
LNCaP_FGC_ATCGGATGTTCTCAGA-1	0.101518	-4.03158	1	G1	0.632731	0.713981	N		LNCaP_FGC_ATCGGATGTTCTCAGA-1	1.31072	-4.90843	2	G1	0.853208		LNCaP_FGC	FALSE	G1	MEAK7	FALSE	FALSE	0.640341	1	0.271	0.202		LNCaP_C42B_ATTGTTCCAATCACGT-1	1.5595	-1.05772	Y
LNCaP_FGC_ATCGGCGAGAACTTCC-1	-0.50093	-0.772273	3	S	0.852408	1.07249	N		LNCaP_FGC_ATCGGCGAGAACTTCC-1	2.57232	2.92313	3	S	1.28653		LNCaP_FGC	FALSE	G1	PPP2R2A	TRUE	FALSE	0.544295	5.97417e-20	0.955	0.932		LNCaP_C42B_ATTTCACAGGGAGATA-1	-5.45583	-0.0336715	Y
LNCaP_FGC_ATCGGCGTCCGATTAG-1	2.40178	0.619586	0	S	1.10692	1.17177	N		LNCaP_FGC_ATCGGCGTCCGATTAG-1	-0.796182	-0.0897453	4	S	0.665814		LNCaP_FGC	FALSE	G1	SCNN1A	FALSE	FALSE	0.361615	0.984194	0.623	0.57		LNCaP_C42B_ATTTCTGCACAACGCC-1	-4.28123	-1.51545	Y
LNCaP_FGC_ATCGTAGAGGTATTGA-1	-3.09928	3.71852	2	G1	0	1.41743	N		LNCaP_FGC_ATCGTAGAGGTATTGA-1	-1.64652	2.92331	5	G1	1.75505		LNCaP_FGC	FALSE	G1	MIR200CHG	FALSE	FALSE	0.561139	1	0.291	0.218		LNCaP_C42B_ATTTCTGGTACGATGG-1	4.43916	2.16406	Y
LNCaP_FGC_ATCGTAGTCGTGACTA-1	4.4844	2.39016	0	G2M	1.2286	1.22702	N		LNCaP_FGC_ATCGTAGTCGTGACTA-1	-3.64151	3.85518	1	G2M	1.27592		LNCaP_FGC	FALSE	G1	CD2AP	TRUE	FALSE	0.365455	0.000210285	0.88	0.843		LNCaP_C42B_CAAAGAAGTGGAATGC-1	4.20808	1.51237	Y
LNCaP_FGC_ATCGTAGTCTGGTGCG-1	-0.285955	-0.155954	3	G2M	1.22404	1.00564	N		LNCaP_FGC_ATCGTAGTCTGGTGCG-1	2.14703	1.40226	3	G2M	0		LNCaP_FGC	FALSE	G1	PTK2B	FALSE	FALSE	0.452497	1	0.444	0.385		LNCaP_C42B_CAACAACAGAATAACC-1	2.91782	-1.59637	N
LNCaP_FGC_ATCGTCCGTGCATACT-1	-3.78672	-4.09906	1	G1	0.089511	0.947731	N		LNCaP_FGC_ATCGTCCGTGCATACT-1	4.23298	-2.8268	2	G1	0		LNCaP_FGC	FALSE	G1	MLXIP	FALSE	FALSE	0.276814	1	0.674	0.611		LNCaP_C42B_CAACAACAGGTTCTTG-1	4.13724	0.794681	Y
LNCaP_FGC_ATCTCTAAGCAACTCT-1	-4.44495	1.6978	6	G1	0.0934186	1.58678	N		LNCaP_FGC_ATCTCTAAGCAACTCT-1	-0.900129	0.639555	4	G1	1.5236		LNCaP_FGC	FALSE	G1	CITED2	FALSE	FALSE	0.480475	1	0.499	0.45		LNCaP_C42B_CAACAACGTCTGCGCA-1	-4.36315	0.930153	Y
LNCaP_FGC_ATCTCTAGTGTCCGGT-1	-1.81692	-3.77024	1	G1	0.372061	0.645462	N		LNCaP_FGC_ATCTCTAGTGTCCGGT-1	1.64641	-3.50771	0	G1	0		LNCaP_FGC	FALSE	G1	MAP2K3	FALSE	FALSE	0.277827	1	0.693	0.632		LNCaP_C42B_CAACAACTCTAGGCAT-1	-1.12147	1.21929	N
LNCaP_FGC_ATCTCTATCACAGAGG-1	-2.7001	3.21194	2	G1	0	1.45798	N		LNCaP_FGC_ATCTCTATCACAGAGG-1	-1.63213	3.42843	5	G1	1.61869		LNCaP_FGC	FALSE	G1	AL357139.2	FALSE	FALSE	1.28883	0.0153552	0.134	0.066		LNCaP_C42B_CAACCAAGTCATCCCT-1	-1.95903	1.57535	Y
LNCaP_FGC_ATCTTCAAGCTCCGAC-1	-0.895174	-3.04805	1	G1	0.857303	0.604995	N		LNCaP_FGC_ATCTTCAAGCTCCGAC-1	0.457327	-2.32036	0	G1	0		LNCaP_FGC	FALSE	G1	CHMP2A	TRUE	FALSE	0.303497	4.98584e-06	0.941	0.9		LNCaP_C42B_CAACCAATCAGCACCG-1	-2.44198	-2.54366	N
LNCaP_FGC_ATCTTCATCCCATTTA-1	0.47972	-3.05562	4	S	0.413397	0.605075	N		LNCaP_FGC_ATCTTCATCCCATTTA-1	2.08893	-4.77633	2	S	0.78574		LNCaP_FGC	FALSE	G1	TRIM38	FALSE	FALSE	0.609123	1	0.314	0.253		LNCaP_C42B_CAACCAATCTACTCAT-1	2.12988	-0.506989	Y
LNCaP_FGC_ATCTTCATCGTTATCT-1	2.86373	3.89873	0	S	0.605293	1.47527	N		LNCaP_FGC_ATCTTCATCGTTATCT-1	-2.33139	2.61807	1	S	0.885208		LNCaP_FGC	FALSE	G1	TGIF1	FALSE	FALSE	0.546332	1	0.368	0.31		LNCaP_C42B_CAACCTCTCAATCAGC-1	-0.986271	-2.50609	Y
LNCaP_FGC_ATCTTCATCTGAGCAT-1	1.78508	-2.02025	4	S	0.704543	0.690722	N		LNCaP_FGC_ATCTTCATCTGAGCAT-1	1.6105	-2.63714	0	S	0		LNCaP_FGC	FALSE	G1	RAB3B	FALSE	FALSE	0.310472	1	0.718	0.666		LNCaP_C42B_CAACGATAGAGTCTTC-1	3.15315	-0.359951	Y
LNCaP_FGC_ATGAAAGGTCTGTAGT-1	4.3364	-3.03979	5	G2M	1.39585	0.64132	N		LNCaP_FGC_ATGAAAGGTCTGTAGT-1	2.93278	-4.72401	2	G2M	0.700451		LNCaP_FGC	FALSE	G1	KRT8	TRUE	FALSE	0.489995	1.62993e-27	0.983	0.959		LNCaP_C42B_CAACGGCGTTGTCAGT-1	2.53766	0.630533	Y
LNCaP_FGC_ATGAAAGTCATACGGT-1	-3.22235	-1.80478	1	G1	0	1.36392	N		LNCaP_FGC_ATGAAAGTCATACGGT-1	1.76624	-0.277688	0	G1	0		LNCaP_FGC	FALSE	G1	GPC5-AS1	FALSE	FALSE	1.42486	0.00598965	0.121	0.054		LNCaP_C42B_CAACGGCTCAAGGCTT-1	3.13719	1.29075	Y
LNCaP_FGC_ATGAGTCAGAATAACC-1	-0.230409	0.000270788	3	G2M	1.23943	0.778709	N		LNCaP_FGC_ATGAGTCAGAATAACC-1	2.97759	2.02627	3	G2M	0		LNCaP_FGC	FALSE	G1	ATP7A	FALSE	FALSE	0.462841	1	0.378	0.312		LNCaP_C42B_CAACGGCTCCACTAGA-1	-2.93337	-3.45173	Y
LNCaP_FGC_ATGAGTCCATGGCCAC-1	-3.00979	3.78687	2	G1	0.100277	1.9832	N		LNCaP_FGC_ATGAGTCCATGGCCAC-1	-2.32582	3.62843	5	G1	1.16998		LNCaP_FGC	FALSE	G1	SYT7	FALSE	FALSE	0.525989	1	0.42	0.368		LNCaP_C42B_CAAGACTAGGTTACCT-1	4.49415	0.0902202	Y
LNCaP_FGC_ATGAGTCGTTCGTACA-1	2.7829	0.625834	0	G2M	1.25252	1.21245	N		LNCaP_FGC_ATGAGTCGTTCGTACA-1	-1.03667	1.10634	4	G2M	0		LNCaP_FGC	FALSE	G1	ATG2B	FALSE	FALSE	0.52555	1	0.326	0.259		LNCaP_C42B_CAAGACTAGGTTTGAA-1	-1.4013	-1.40334	N
LNCaP_FGC_ATGATCGAGTGCAACG-1	-0.441275	3.84923	2	G1	0.504199	1.26939	N		LNCaP_FGC_ATGATCGAGTGCAACG-1	-4.37128	1.76868	1	G1	1.09433		LNCaP_FGC	FALSE	G1	ATP6V1E1	TRUE	FALSE	0.336406	2.40833e-05	0.87	0.831		LNCaP_C42B_CAAGACTTCGAACGGA-1	3.64361	1.62377	Y
LNCaP_FGC_ATGATCGGTCATTGCA-1	-1.89728	2.45803	3	G1	0.213135	1.72006	N		LNCaP_FGC_ATGATCGGTCATTGCA-1	-0.823832	3.40209	5	G1	1.02772		LNCaP_FGC	FALSE	G1	SRGAP1	FALSE	FALSE	0.482158	1	0.307	0.23		LNCaP_C42B_CAAGAGGAGAGCAAGA-1	6.51883	3.09771	N
LNCaP_FGC_ATGATCGGTCGTGCCA-1	3.367	3.53727	0	S	0.790705	1.40492	N		LNCaP_FGC_ATGATCGGTCGTGCCA-1	-4.11161	1.65801	1	S	0		LNCaP_FGC	FALSE	G1	HMGCR	FALSE	FALSE	0.259914	1	0.651	0.584		LNCaP_C42B_CAAGAGGAGTTGGGAC-1	4.13572	-0.55671	Y
LNCaP_FGC_ATGATCGTCTCGGCTT-1	-2.57589	-2.68685	1	G1	0.339954	1.23473	N		LNCaP_FGC_ATGATCGTCTCGGCTT-1	1.7087	-1.50241	0	G1	0		LNCaP_FGC	FALSE	G1	CITED4	FALSE	FALSE	0.949555	0.13083	0.168	0.097		LNCaP_C42B_CAAGAGGTCACTTATC-1	5.48726	3.49061	N
LNCaP_FGC_ATGCATGAGCTTGTGT-1	-3.0342	-3.12966	1	G1	0	0.740677	N		LNCaP_FGC_ATGCATGAGCTTGTGT-1	2.12855	-1.72028	0	G1	0		LNCaP_FGC	FALSE	G1	LAMTOR3	FALSE	FALSE	0.380148	1	0.488	0.427		LNCaP_C42B_CAAGCTAAGGATGTTA-1	0.666176	0.518681	Y
LNCaP_FGC_ATGCATGCAGGTGACA-1	3.01332	-3.54284	5	G2M	1.18078	0.674653	N		LNCaP_FGC_ATGCATGCAGGTGACA-1	-0.410387	-3.30487	0	G2M	0		LNCaP_FGC	FALSE	G1	SAT1	TRUE	FALSE	1.15845	1.52117e-25	0.976	0.966		LNCaP_C42B_CAAGCTACACTTCTCG-1	-3.6394	0.933653	Y
LNCaP_FGC_ATGCATGGTACGAAAT-1	1.3781	0.621789	0	S	0.51686	1.39385	N		LNCaP_FGC_ATGCATGGTACGAAAT-1	-0.506036	2.29382	5	S	0.402915		LNCaP_FGC	FALSE	G1	SRGAP3	FALSE	FALSE	0.71664	1	0.246	0.182		LNCaP_C42B_CAAGCTATCAAGCCAT-1	-4.89505	0.94411	N
LNCaP_FGC_ATGCATGGTCAAGGCA-1	-2.51555	3.32431	2	G1	0	1.64779	N		LNCaP_FGC_ATGCATGGTCAAGGCA-1	-1.55435	3.8115	5	G1	1.45461		LNCaP_FGC	FALSE	G1	HOXC6	FALSE	FALSE	0.393709	1	0.475	0.415		LNCaP_C42B_CAAGCTATCTGGTCAA-1	2.04065	-0.847994	Y
LNCaP_FGC_ATGCGATGTTCGAGCC-1	1.14821	3.96251	0	S	0.485098	1.44645	N		LNCaP_FGC_ATGCGATGTTCGAGCC-1	-4.20555	1.70365	1	S	0.725497		LNCaP_FGC	FALSE	G1	SNX1	FALSE	FALSE	0.311354	1	0.642	0.586		LNCaP_C42B_CAAGGGAGTGGCTACC-1	2.24528	-1.51784	N
LNCaP_FGC_ATGGAGGCATCGAAGG-1	2.90317	0.600044	0	S	1.17551	1.20821	N		LNCaP_FGC_ATGGAGGCATCGAAGG-1	-1.58895	0.858424	4	S	1.13396		LNCaP_FGC	FALSE	G1	ZNF528	FALSE	FALSE	0.313051	1	0.557	0.493		LNCaP_C42B_CAATACGAGAAGTCTA-1	2.18876	-0.654004	N
LNCaP_FGC_ATGGAGGTCTCGTGAA-1	-2.12962	-0.450888	3	G1	0.886944	1.18418	N		LNCaP_FGC_ATGGAGGTCTCGTGAA-1	2.86429	1.57567	3	G1	0.902012		LNCaP_FGC	FALSE	G1	RNF11	TRUE	FALSE	0.286981	0.000482673	0.883	0.839		LNCaP_C42B_CAATCGAAGGTAAGGA-1	1.0908	0.518919	Y
LNCaP_FGC_ATGGATCGTCACTCGG-1	2.32939	-3.93559	5	G2M	1.32054	0.725264	N		LNCaP_FGC_ATGGATCGTCACTCGG-1	-0.127149	-3.6093	0	G2M	0		LNCaP_FGC	FALSE	G1	ERBB2	FALSE	FALSE	0.346614	1	0.502	0.438		LNCaP_C42B_CAATGACGTAAGCAAT-1	4.36312	1.5254	Y
LNCaP_FGC_ATGGATCGTCGTCAGC-1	-4.20462	0.876035	6	G1	0.163734	1.22093	N		LNCaP_FGC_ATGGATCGTCGTCAGC-1	0.268249	-0.0387182	4	G1	0.60036		LNCaP_FGC	FALSE	G1	TRIM8	FALSE	FALSE	0.435414	1	0.399	0.335		LNCaP_C42B_CAATTTCTCACAAGAA-1	-4.57413	-3.23274	N
LNCaP_FGC_ATGGATCGTCGTCATA-1	-2.67697	1.0981	2	G1	0.0339922	1.71658	N		LNCaP_FGC_ATGGATCGTCGTCATA-1	1.12381	2.56043	3	G1	1.42885		LNCaP_FGC	FALSE	G1	NECAB3	FALSE	FALSE	0.34361	1	0.414	0.336		LNCaP_C42B_CAATTTCTCTCCGTGT-1	-3.78761	1.57724	Y
LNCaP_FGC_ATGGATCTCCATTTCA-1	-0.0118862	0.0994293	3	G2M	1.24562	0.983697	N		LNCaP_FGC_ATGGATCTCCATTTCA-1	1.53291	2.05386	3	G2M	1.39066		LNCaP_FGC	FALSE	G1	A1BG	FALSE	FALSE	0.328344	1	0.523	0.459		LNCaP_C42B_CACACAAAGTCTCGTA-1	1.82795	-1.57675	N
LNCaP_FGC_ATGGGAGCACTCAAGT-1	-4.68487	1.74201	6	G1	0.147357	1.78194	N		LNCaP_FGC_ATGGGAGCACTCAAGT-1	-1.27373	0.303488	4	G1	1.43791		LNCaP_FGC	FALSE	G1	ST8SIA6-AS1	TRUE	FALSE	0.344431	3.01244e-07	0.862	0.825		LNCaP_C42B_CACACAACAAGTGGTG-1	-4.85059	1.2798	Y
LNCaP_FGC_ATGGGAGGTAGTCTTG-1	-2.20313	4.06183	2	G1	0.082414	1.77712	N		LNCaP_FGC_ATGGGAGGTAGTCTTG-1	-3.25915	3.17476	1	G1	1.35256		LNCaP_FGC	FALSE	G1	TMEM205	FALSE	FALSE	0.277839	0.0717287	0.858	0.812		LNCaP_C42B_CACACAAGTAAGCAAT-1	2.48438	0.265286	N
LNCaP_FGC_ATGGGTTAGCTAGCCC-1	4.42798	2.60623	0	G2M	1.35054	1.1739	N		LNCaP_FGC_ATGGGTTAGCTAGCCC-1	-4.07146	3.77862	1	G2M	1.1335		LNCaP_FGC	FALSE	G1	AC026979.2	FALSE	FALSE	0.351958	1	0.451	0.382		LNCaP_C42B_CACACAAGTCCATACA-1	6.71677	2.88018	Y
LNCaP_FGC_ATGGGTTAGGGCGAAG-1	-0.862624	-0.0654007	3	G2M	1.10409	1.02421	N		LNCaP_FGC_ATGGGTTAGGGCGAAG-1	2.57683	2.31987	3	G2M	0.369525		LNCaP_FGC	FALSE	G1	TNFRSF19	FALSE	FALSE	0.56791	1	0.285	0.218		LNCaP_C42B_CACAGATGTATCCTTT-1	-0.267478	-1.41529	Y
LNCaP_FGC_ATGGTTGAGTATTAGG-1	-2.08642	0.417487	3	G1	0.807833	1.37227	N		LNCaP_FGC_ATGGTTGAGTATTAGG-1	1.84501	2.31712	3	G1	0.379689		LNCaP_FGC	FALSE	G1	ZNF552	FALSE	FALSE	0.414062	1	0.358	0.285		LNCaP_C42B_CACAGGCCACAGCCAC-1	-5.02555	-1.61922	Y
LNCaP_FGC_ATGGTTGCACATTGTG-1	-3.08186	2.60067	2	G1	0	0.906018	N		LNCaP_FGC_ATGGTTGCACATTGTG-1	-0.637887	2.60486	5	G1	1.38648		LNCaP_FGC	FALSE	G1	GSTA4	FALSE	FALSE	0.415508	1	0.4	0.335		LNCaP_C42B_CACATGACAATGGCCC-1	3.28301	-0.494681	N
LNCaP_FGC_ATGGTTGCAGCGGATA-1	-0.0938998	-2.31368	4	S	0.177882	0.701346	N		LNCaP_FGC_ATGGTTGCAGCGGATA-1	3.47506	-3.65769	2	S	1.14101		LNCaP_FGC	FALSE	G1	RHOU	FALSE	FALSE	0.342586	0.158634	0.788	0.748		LNCaP_C42B_CACATGACAGACGCTC-1	-3.97896	2.26499	Y
LNCaP_FGC_ATGTCTTAGAATGTTG-1	1.63621	-4.22884	5	G2M	1.2411	0.827936	N		LNCaP_FGC_ATGTCTTAGAATGTTG-1	-0.220104	-3.7636	0	G2M	0		LNCaP_FGC	FALSE	G1	TMEM134	TRUE	FALSE	0.439407	5.22896e-14	0.909	0.882		LNCaP_C42B_CACCAAAAGGTAGCAC-1	2.65016	0.655635	Y
LNCaP_FGC_ATGTCTTAGCGGTAGT-1	1.00703	-3.66285	4	G2M	1.35412	0.491957	N		LNCaP_FGC_ATGTCTTAGCGGTAGT-1	1.34743	-4.69705	2	G2M	0		LNCaP_FGC	FALSE	G1	AK3	FALSE	FALSE	0.268739	1	0.67	0.611		LNCaP_C42B_CACCAAAGTTAAGAAC-1	-2.05432	-2.64657	Y
LNCaP_FGC_ATTACCTAGCGACTGA-1	0.474608	-0.310595	3	G2M	1.29681	0.914727	N		LNCaP_FGC_ATTACCTAGCGACTGA-1	2.24113	1.85035	3	G2M	1.11322		LNCaP_FGC	FALSE	G1	ADAM9	FALSE	FALSE	0.303476	1	0.814	0.771		LNCaP_C42B_CACCGTTAGGCTAAAT-1	4.86833	1.63033	Y
LNCaP_FGC_ATTACCTCACAGCTGC-1	-0.570232	-4.4077	1	G1	0.672387	1.01157	N		LNCaP_FGC_ATTACCTCACAGCTGC-1	1.6588	-4.86068	2	G1	0.445716		LNCaP_FGC	FALSE	G1	TUBB3	FALSE	FALSE	0.70158	1	0.248	0.187		LNCaP_C42B_CACCGTTGTACGGCAA-1	3.92878	1.38056	N
LNCaP_FGC_ATTACTCCAAATACAG-1	-3.32369	-1.59194	1	G1	0.039278	1.32471	N		LNCaP_FGC_ATTACTCCAAATACAG-1	1.96782	-0.110362	0	G1	0		LNCaP_FGC	FALSE	G1	RAB3D	FALSE	FALSE	0.297107	1	0.595	0.535		LNCaP_C42B_CACCGTTGTCAGGCAA-1	1.68508	-2.35689	Y
LNCaP_FGC_ATTACTCCAGATACCT-1	4.5274	1.54913	0	G2M	0.895617	1.10126	N		LNCaP_FGC_ATTACTCCAGATACCT-1	-3.92352	2.12975	1	G2M	1.32022		LNCaP_FGC	FALSE	G1	KCNQ1OT1	FALSE	FALSE	0.32183	1	0.597	0.542		LNCaP_C42B_CACCGTTTCATGGAGG-1	4.71894	1.93645	N
LNCaP_FGC_ATTATCCCAGTAACCT-1	0.89823	0.313954	3	S	0.268535	1.81389	N		LNCaP_FGC_ATTATCCCAGTAACCT-1	-0.797026	0.77505	4	S	1.08306		LNCaP_FGC	FALSE	G1	PRKCH	FALSE	FALSE	0.634065	0.824849	0.222	0.147		LNCaP_C42B_CACGAATAGAGCTTTC-1	2.82953	-1.56415	N
LNCaP_FGC_ATTCACTCAACCGCCA-1	-4.36751	1.9623	6	G1	0	1.89484	N		LNCaP_FGC_ATTCACTCAACCGCCA-1	-0.920733	0.879015	4	G1	1.27446		LNCaP_FGC	FALSE	G1	RALB	FALSE	FALSE	0.429773	1	0.356	0.287		LNCaP_C42B_CACGAATTCAAATGCC-1	-4.08142	1.59988	Y
LNCaP_FGC_ATTCACTTCCTTGACC-1	1.72146	0.540889	0	S	0.415352	1.62412	N		LNCaP_FGC_ATTCACTTCCTTGACC-1	-0.422054	0.330599	4	S	0.888425		LNCaP_FGC	FALSE	G1	MCF2L	FALSE	FALSE	0.578761	0.323378	0.228	0.148		LNCaP_C42B_CACGAATTCGGTCATA-1	-0.671091	-3.1576	N
LNCaP_FGC_ATTCAGGTCACCCATC-1	-4.87217	2.45507	6	G1	0.312559	1.79998	N		LNCaP_FGC_ATTCAGGTCACCCATC-1	-2.54531	0.406824	4	G1	0.830551		LNCaP_FGC	FALSE	G1	KRT19	FALSE	FALSE	0.786391	0.386274	0.189	0.118		LNCaP_C42B_CACGGGTAGAACAGGA-1	3.4429	-0.387314	Y
LNCaP_FGC_ATTCAGGTCTCAATCT-1	-1.21772	-2.83299	1	G2M	0.88402	0.578992	N		LNCaP_FGC_ATTCAGGTCTCAATCT-1	0.481591	-1.92008	0	G2M	0		LNCaP_FGC	FALSE	G1	ARL6IP5	TRUE	FALSE	0.300108	4.45975e-06	0.949	0.912		LNCaP_C42B_CACGGGTTCAGCTGTA-1	0.610233	-0.0647552	N
LNCaP_FGC_ATTCAGGTCTGGACCG-1	-0.587982	0.825887	3	G2M	1.13956	1.23969	N		LNCaP_FGC_ATTCAGGTCTGGACCG-1	1.25873	3.57764	3	G2M	0.892142		LNCaP_FGC	FALSE	G1	BET1L	FALSE	FALSE	0.357305	1	0.427	0.358		LNCaP_C42B_CACGGGTTCGCACTCT-1	-3.42272	-2.71388	Y
LNCaP_FGC_ATTCATCAGCGCCCAT-1	1.8861	-1.40798	4	S	0.677379	0.631284	N		LNCaP_FGC_ATTCATCAGCGCCCAT-1	2.41674	-1.30593	0	S	0		LNCaP_FGC	FALSE	G1	SYF2	FALSE	FALSE	0.356652	0.589476	0.641	0.595		LNCaP_C42B_CACGTGGAGGGAGGGT-1	-5.27886	-1.38825	Y
LNCaP_FGC_ATTCATCAGGATGGCT-1	3.8811	0.0256524	0	G2M	1.23453	1.47564	N		LNCaP_FGC_ATTCATCAGGATGGCT-1	-0.499337	0.797315	4	G2M	1.56042		LNCaP_FGC	FALSE	G1	KMT2C	TRUE	TRUE	0.346733	0.0498421	0.798	0.76		LNCaP_C42B_CACGTGGGTCCAGTTA-1	0.0827405	-1.32815	Y
LNCaP_FGC_ATTCATCGTGACGCCT-1	3.12131	1.83128	0	G2M	1.23464	0.754778	N		LNCaP_FGC_ATTCATCGTGACGCCT-1	-3.31036	0.606069	1	G2M	0.924682		LNCaP_FGC	FALSE	G1	HIPK2	TRUE	FALSE	0.376412	5.79142e-06	0.9	0.869		LNCaP_C42B_CACGTTCAGGTAGTAT-1	2.22965	-0.603076	Y
LNCaP_FGC_ATTCATCTCGAGTCTA-1	2.92178	-1.09391	4	G2M	1.12854	0.558367	N		LNCaP_FGC_ATTCATCTCGAGTCTA-1	3.05189	-0.818787	0	G2M	0		LNCaP_FGC	FALSE	G1	SSBP3	FALSE	FALSE	0.384077	1	0.621	0.577		LNCaP_C42B_CACGTTCTCTTAGCCC-1	-3.58194	-1.68874	Y
LNCaP_FGC_ATTCCATGTGCACGCT-1	-4.51949	1.34008	6	G1	0.0388906	1.85027	N		LNCaP_FGC_ATTCCATGTGCACGCT-1	-0.620699	0.236131	4	G1	1.30002		LNCaP_FGC	FALSE	G1	ISG20	FALSE	FALSE	0.823471	1	0.196	0.131		LNCaP_C42B_CACTAAGAGGAGAGGC-1	5.4477	2.37736	N
LNCaP_FGC_ATTCCATTCCGATGTA-1	2.44945	3.01832	0	S	0.819368	1.43931	N		LNCaP_FGC_ATTCCATTCCGATGTA-1	-3.45961	0.423388	1	S	0.773846		LNCaP_FGC	FALSE	G1	PLPP1	TRUE	FALSE	0.442639	1.09093e-07	0.877	0.85		LNCaP_C42B_CACTAAGCATACATCG-1	-0.0363313	-1.92036	Y
LNCaP_FGC_ATTCCCGAGAATCGTA-1	-2.70243	3.97397	2	G1	0.0369867	1.4043	N		LNCaP_FGC_ATTCCCGAGAATCGTA-1	-2.18412	3.0047	5	G1	0.406853		LNCaP_FGC	FALSE	G1	GUCY1A1	TRUE	FALSE	0.37901	1.17125e-05	0.862	0.83		LNCaP_C42B_CACTGGGCACCCTCTA-1	-5.53893	0.663608	Y
LNCaP_FGC_ATTCCCGAGATCCCAT-1	-4.9497	1.8884	6	G1	0.68503	1.36951	N		LNCaP_FGC_ATTCCCGAGATCCCAT-1	-1.29327	-1.58583	4	G1	0.563169		LNCaP_FGC	FALSE	G1	AP001816.1	FALSE	FALSE	0.382094	1	0.667	0.626		LNCaP_C42B_CACTGTCCACGTATAC-1	-0.292603	-0.110768	Y
LNCaP_FGC_ATTCCCGAGGAGATAG-1	-3.2987	-3.02938	1	G1	0.0420527	1.18928	N		LNCaP_FGC_ATTCCCGAGGAGATAG-1	2.69676	-1.73582	0	G1	0		LNCaP_FGC	FALSE	G1	PCNX4	FALSE	FALSE	0.393281	1	0.681	0.642		LNCaP_C42B_CACTGTCGTGTCCGTG-1	1.36768	0.637706	N
LNCaP_FGC_ATTCCTAAGATGACCG-1	-1.4059	-0.516823	3	S	0.320992	1.61159	N		LNCaP_FGC_ATTCCTAAGATGACCG-1	2.12853	1.09825	3	S	0.8511		LNCaP_FGC	FALSE	G1	MANEA	FALSE	FALSE	0.456855	1	0.557	0.516		LNCaP_C42B_CAGAGCCAGAGTTCGG-1	3.78838	-0.870251	N
LNCaP_FGC_ATTCCTAAGTGTACCT-1	-3.20882	1.33338	2	G1	0.0586469	1.7771	N		LNCaP_FGC_ATTCCTAAGTGTACCT-1	0.575858	1.74876	3	G1	1.03404		LNCaP_FGC	FALSE	G1	LPAR3	FALSE	FALSE	0.314324	1	0.719	0.673		LNCaP_C42B_CAGAGCCTCCTCACTG-1	-2.22342	-2.52249	Y
LNCaP_FGC_ATTCCTAAGTTAACGA-1	-1.4533	-1.80531	3	G1	0.699368	1.11683	N		LNCaP_FGC_ATTCCTAAGTTAACGA-1	0.370533	-2.07183	0	G1	0		LNCaP_FGC	FALSE	G1	DLGAP1-AS1	FALSE	FALSE	0.81756	0.155432	0.174	0.101		LNCaP_C42B_CAGATACAGGTCTTTG-1	1.93196	1.26638	N
LNCaP_FGC_ATTCCTACACAGTCCG-1	-1.91388	3.99888	2	G1	0	1.34498	N		LNCaP_FGC_ATTCCTACACAGTCCG-1	-3.2209	3.12408	1	G1	1.68487		LNCaP_FGC	FALSE	G1	ABCD1	FALSE	FALSE	0.395828	1	0.416	0.353		LNCaP_C42B_CAGATACGTCCTGTCT-1	5.4026	0.727245	Y
LNCaP_FGC_ATTCCTAGTGTCGATT-1	1.29486	-0.597796	3	G2M	1.28623	0.771068	N		LNCaP_FGC_ATTCCTAGTGTCGATT-1	1.90583	1.11251	3	G2M	0.708022		LNCaP_FGC	FALSE	G1	USP43	FALSE	FALSE	0.638481	1	0.232	0.162		LNCaP_C42B_CAGATCACAATGACCT-1	5.29283	2.26049	Y
LNCaP_FGC_ATTCGTTAGAAGGTAG-1	-2.76385	1.78696	2	G1	0.0910715	1.39023	N		LNCaP_FGC_ATTCGTTAGAAGGTAG-1	0.217282	2.4465	3	G1	2.09828		LNCaP_FGC	FALSE	G1	SLU7	FALSE	FALSE	0.281412	1	0.646	0.589		LNCaP_C42B_CAGATTGCATTCTGTT-1	-4.62469	-1.17135	Y
LNCaP_FGC_ATTCGTTAGGCACCAA-1	-4.01489	-1.3304	1	G1	0	0.503545	N		LNCaP_FGC_ATTCGTTAGGCACCAA-1	1.47378	0.541165	0	G1	0		LNCaP_FGC	FALSE	G1	RIT1	FALSE	FALSE	0.642653	1	0.227	0.156		LNCaP_C42B_CAGATTGGTACCTGTA-1	3.44958	1.439	N
LNCaP_FGC_ATTCGTTAGGCTTCCG-1	-1.70945	-3.54605	1	G1	0.0465895	0.692342	N		LNCaP_FGC_ATTCGTTAGGCTTCCG-1	1.62267	-3.07969	0	G1	0		LNCaP_FGC	FALSE	G1	DENND10	FALSE	FALSE	0.255906	1	0.749	0.695		LNCaP_C42B_CAGATTGGTCCCAAAT-1	-1.31438	-3.65374	Y
LNCaP_FGC_ATTCGTTCAGGACGAT-1	-3.40807	-1.72654	1	G1	0	1.70394	N		LNCaP_FGC_ATTCGTTCAGGACGAT-1	2.64051	0.00485702	0	G1	0		LNCaP_FGC	FALSE	G1	Z83843.1	FALSE	FALSE	0.626111	1	0.236	0.166		LNCaP_C42B_CAGATTGTCTTGAACG-1	1.51095	0.53606	N
LNCaP_FGC_ATTCTACAGCCTCCAG-1	-3.28227	-3.85055	1	G1	0.0318616	1.23306	N		LNCaP_FGC_ATTCTACAGCCTCCAG-1	3.64961	-3.37073	2	G1	0.609488		LNCaP_FGC	FALSE	G1	PHYKPL	FALSE	FALSE	0.403322	1	0.413	0.351		LNCaP_C42B_CAGCAATAGAACAGGA-1	-4.39372	-1.95058	Y
LNCaP_FGC_ATTCTTGGTGCATTAC-1	0.225201	-4.12406	4	G1	0.816833	0.855889	N		LNCaP_FGC_ATTCTTGGTGCATTAC-1	1.47183	-4.87052	2	G1	0.574893		LNCaP_FGC	FALSE	G1	DEGS1	TRUE	FALSE	0.486051	2.70337e-14	0.963	0.941		LNCaP_C42B_CAGCAATAGCTGTCCG-1	-0.535506	-1.66218	N
LNCaP_FGC_ATTCTTGTCATTCATC-1	-2.49101	4.46525	2	G1	0.139427	1.96118	N		LNCaP_FGC_ATTCTTGTCATTCATC-1	-3.19308	3.22083	1	G1	1.87937		LNCaP_FGC	FALSE	G1	H2AFJ	FALSE	FALSE	0.521106	1	0.494	0.454		LNCaP_C42B_CAGCAATCATACGCAT-1	4.11739	0.50628	Y
LNCaP_FGC_ATTCTTGTCTCACCCA-1	4.36311	-1.68747	5	G2M	1.73985	0.791293	N		LNCaP_FGC_ATTCTTGTCTCACCCA-1	2.31469	-2.07099	0	G2M	0		LNCaP_FGC	FALSE	G1	LNCTAM34A	FALSE	FALSE	0.841725	0.429424	0.177	0.108		LNCaP_C42B_CAGCAATGTGTCGATT-1	1.47264	-1.20068	Y
LNCaP_FGC_ATTGGGTCACAATGAA-1	0.426067	-1.48198	4	S	0.371551	1.23868	N		LNCaP_FGC_ATTGGGTCACAATGAA-1	1.5427	-1.12594	0	S	0		LNCaP_FGC	FALSE	G1	ZNF580	FALSE	FALSE	0.31774	1	0.46	0.39		LNCaP_C42B_CAGCAATGTTGAGTCT-1	4.94644	0.693923	N
LNCaP_FGC_ATTTACCCATCACAGT-1	-2.39084	-4.54762	1	G1	0.19851	0.854549	N		LNCaP_FGC_ATTTACCCATCACAGT-1	2.68991	-3.60666	2	G1	1.21749		LNCaP_FGC	FALSE	G1	EPB41L1	FALSE	FALSE	0.36398	1	0.424	0.358		LNCaP_C42B_CAGCAATTCTTGAACG-1	3.09641	-0.263534	Y
LNCaP_FGC_ATTTCACCAGCCGTCA-1	1.85376	-0.825774	4	G2M	1.22835	0.64963	N		LNCaP_FGC_ATTTCACCAGCCGTCA-1	3.90787	-2.10507	2	G2M	1.87288		LNCaP_FGC	FALSE	G1	2025-03-02	FALSE	FALSE	0.428264	1	0.371	0.307		LNCaP_C42B_CAGCACGCAACGATCT-1	-5.26224	-1.26343	Y
LNCaP_FGC_ATTTCACCATACAGAA-1	3.55919	3.52919	0	S	0.677881	1.04686	N		LNCaP_FGC_ATTTCACCATACAGAA-1	-4.16912	3.52408	1	S	1.6447		LNCaP_FGC	FALSE	G1	TAX1BP3	FALSE	FALSE	0.434832	1	0.416	0.36		LNCaP_C42B_CAGCAGCCAACCGATT-1	0.570699	-0.484772	N
LNCaP_FGC_ATTTCTGTCGTTCTAT-1	2.82529	0.29603	0	G2M	1.33825	1.3843	N		LNCaP_FGC_ATTTCTGTCGTTCTAT-1	-1.36483	0.901188	4	G2M	0.842865		LNCaP_FGC	FALSE	G1	GCC2	TRUE	FALSE	0.347272	2.33055e-06	0.911	0.879		LNCaP_C42B_CAGCAGCTCTGTCGCT-1	-4.33355	2.01856	N
LNCaP_FGC_CAAAGAAAGAAGTCCG-1	0.468975	-1.32546	4	S	0.860488	1.04606	N		LNCaP_FGC_CAAAGAAAGAAGTCCG-1	3.54416	-1.21767	2	S	0.423293		LNCaP_FGC	FALSE	G1	CHP1	FALSE	FALSE	0.282253	1	0.689	0.637		LNCaP_C42B_CAGCAGCTCTTTCCGG-1	-1.71505	-3.92201	N
LNCaP_FGC_CAAAGAAGTGTTGCCG-1	0.274547	-3.49649	5	G2M	1.18767	0.531906	N		LNCaP_FGC_CAAAGAAGTGTTGCCG-1	2.92564	2.46955	2	G2M	0.644427		LNCaP_FGC	FALSE	G1	LACTB	FALSE	FALSE	0.325929	1	0.573	0.519		LNCaP_C42B_CAGCCAGGTCATCCCT-1	3.19833	0.0571012	N
LNCaP_FGC_CAAAGAATCTTACCAT-1	3.89947	-0.0527181	0	G2M	1.50338	1.37466	N		LNCaP_FGC_CAAAGAATCTTACCAT-1	-0.927701	0.953212	4	G2M	0.911517		LNCaP_FGC	FALSE	G1	AL589182.1	FALSE	FALSE	0.486827	1	0.47	0.426		LNCaP_C42B_CAGCCAGGTGTTACAC-1	-5.56795	0.921386	Y
LNCaP_FGC_CAACAACAGACTGTTC-1	1.59378	-4.23136	5	G2M	1.10377	0.36197	N		LNCaP_FGC_CAACAACAGACTGTTC-1	0.274729	-3.85858	0	G2M	0		LNCaP_FGC	FALSE	G1	RTN1	FALSE	FALSE	1.13041	0.199245	0.139	0.075		LNCaP_C42B_CAGCGTGGTTAGTTCG-1	3.72798	1.25416	Y
LNCaP_FGC_CAACAACAGAGCCGAT-1	1.30412	-1.72327	4	S	0.623435	0.724158	N		LNCaP_FGC_CAACAACAGAGCCGAT-1	2.6254	-2.19236	0	S	0		LNCaP_FGC	FALSE	G1	JARID2	FALSE	FALSE	0.361143	1	0.435	0.371		LNCaP_C42B_CAGGCCAAGGTCTTTG-1	0.887971	-0.618971	Y
LNCaP_FGC_CAACAACAGCGTGCTC-1	4.10885	2.2728	0	G2M	1.11202	1.54493	N		LNCaP_FGC_CAACAACAGCGTGCTC-1	-2.20988	3.72222	5	G2M	1.77141		LNCaP_FGC	FALSE	G1	SEC31A	FALSE	FALSE	0.256114	0.395912	0.817	0.769		LNCaP_C42B_CAGGCCAAGTTGAATG-1	2.4434	-0.416012	N
LNCaP_FGC_CAACAACCAAGCGCTC-1	-0.32878	4.23129	2	G1	0.659452	0.965218	N		LNCaP_FGC_CAACAACCAAGCGCTC-1	-4.95246	1.561	1	G1	0.758471		LNCaP_FGC	FALSE	G1	EXOC7	FALSE	FALSE	0.303159	1	0.607	0.553		LNCaP_C42B_CAGGCCATCCCTTGGT-1	5.28044	0.737698	N
LNCaP_FGC_CAACAACTCGGAAACG-1	-1.8772	4.31405	2	G1	0.158331	1.86428	N		LNCaP_FGC_CAACAACTCGGAAACG-1	-3.1478	1.53203	1	G1	1.98365		LNCaP_FGC	FALSE	G1	AC010168.2	FALSE	FALSE	1.05418	0.170831	0.145	0.08		LNCaP_C42B_CAGGGCTCACGCTGTG-1	3.95103	1.95536	Y
LNCaP_FGC_CAACCAAAGAGAGCAA-1	-0.0107738	-1.40453	3	S	0.159645	1.38367	N		LNCaP_FGC_CAACCAAAGAGAGCAA-1	1.88878	-0.799338	0	S	0		LNCaP_FGC	FALSE	G1	CCDC9B	FALSE	FALSE	1.10591	0.0428408	0.134	0.067		LNCaP_C42B_CAGGTATGTTGCAACT-1	5.05979	2.92678	Y
LNCaP_FGC_CAACCAAAGTCAGCCC-1	-3.1497	3.36392	2	G1	0.0330328	1.68494	N		LNCaP_FGC_CAACCAAAGTCAGCCC-1	-1.73934	2.77293	5	G1	1.83384		LNCaP_FGC	FALSE	G1	SLC22A3	FALSE	FALSE	0.582119	1	0.289	0.23		LNCaP_C42B_CAGGTATTCGTTCAGA-1	3.67028	2.97002	N
LNCaP_FGC_CAACCAAGTTACAGCT-1	2.68267	0.13892	0	G2M	1.14693	1.22371	N		LNCaP_FGC_CAACCAAGTTACAGCT-1	0.339062	1.27405	4	G2M	0.486592		LNCaP_FGC	FALSE	G1	SMPD1	FALSE	FALSE	0.556251	1	0.306	0.248		LNCaP_C42B_CAGTTAGAGATCGCCC-1	-1.57274	-3.88526	Y
LNCaP_FGC_CAACCAAGTTTACTTC-1	-2.81748	-4.52941	1	G1	0	1.0239	N		LNCaP_FGC_CAACCAAGTTTACTTC-1	3.07594	-3.16794	2	G1	0		LNCaP_FGC	FALSE	G1	RINL	FALSE	FALSE	1.11019	0.0138711	0.13	0.062		LNCaP_C42B_CAGTTAGCAAGTCATC-1	3.9898	2.46215	N
LNCaP_FGC_CAACCAATCCCATGGG-1	-2.45086	-0.306701	3	G1	0.307228	1.43434	N		LNCaP_FGC_CAACCAATCCCATGGG-1	2.88718	2.05414	3	G1	0.608506		LNCaP_FGC	FALSE	G1	LTA4H	FALSE	FALSE	0.255795	1	0.617	0.555		LNCaP_C42B_CAGTTAGGTGAGTTGG-1	3.09436	0.811504	N
LNCaP_FGC_CAACCTCAGCGGTATG-1	-3.31663	-1.67796	1	G1	0.311594	1.0714	N		LNCaP_FGC_CAACCTCAGCGGTATG-1	1.79974	-0.268613	0	G1	0		LNCaP_FGC	FALSE	G1	BEX2	TRUE	FALSE	0.332566	0.00700104	0.795	0.758		LNCaP_C42B_CAGTTAGTCCGTAGTA-1	-1.05277	-1.70318	Y
LNCaP_FGC_CAACCTCAGGTACTGG-1	-2.66428	2.19979	2	G1	0.0303892	1.19791	N		LNCaP_FGC_CAACCTCAGGTACTGG-1	-0.586707	3.35908	5	G1	1.21835		LNCaP_FGC	FALSE	G1	FBXO38	FALSE	FALSE	0.313301	1	0.471	0.405		LNCaP_C42B_CAGTTCCCAACCAATC-1	3.96549	2.50129	Y
LNCaP_FGC_CAACCTCAGTTTGAGA-1	2.42288	2.58352	0	S	0.926467	1.13682	N		LNCaP_FGC_CAACCTCAGTTTGAGA-1	-3.80368	0.470915	1	S	1.32685		LNCaP_FGC	FALSE	G1	GOLGA2	TRUE	FALSE	0.338237	1.08872e-06	0.898	0.866		LNCaP_C42B_CAGTTCCCAATAGGGC-1	6.09672	2.93354	N
LNCaP_FGC_CAACCTCCACGTCATA-1	1.61427	-2.27023	4	S	0.727666	0.887142	N		LNCaP_FGC_CAACCTCCACGTCATA-1	0.783056	-2.32904	0	S	0		LNCaP_FGC	FALSE	G1	AC104825.1	FALSE	FALSE	1.06707	0.150122	0.142	0.078		LNCaP_C42B_CAGTTCCCAGTGTATC-1	-5.21169	0.259567	N
LNCaP_FGC_CAACCTCGTCCAAAGG-1	-0.708889	-0.255197	3	G2M	1.16322	0.69369	N		LNCaP_FGC_CAACCTCGTCCAAAGG-1	2.75057	1.61079	3	G2M	0		LNCaP_FGC	FALSE	G1	SLC37A1	FALSE	FALSE	0.571291	1	0.257	0.191		LNCaP_C42B_CAGTTCCTCTTAAGGC-1	3.98569	2.24139	Y
LNCaP_FGC_CAACCTCGTTGCTAGT-1	2.55199	-3.32154	5	G2M	1.01861	0.982642	N		LNCaP_FGC_CAACCTCGTTGCTAGT-1	2.47367	-5.13231	2	G2M	0.689863		LNCaP_FGC	FALSE	G1	NUDT3	FALSE	FALSE	0.290568	1	0.595	0.539		LNCaP_C42B_CATAAGCCAATCTCGA-1	-3.9144	-1.58276	Y
LNCaP_FGC_CAACGATCAAATCCCA-1	4.40895	2.8592	0	G2M	1.41389	1.00243	N		LNCaP_FGC_CAACGATCAAATCCCA-1	-4.18761	3.87137	1	G2M	0.358203		LNCaP_FGC	FALSE	G1	MAPK8IP1	FALSE	FALSE	0.631285	1	0.216	0.145		LNCaP_C42B_CATAAGCCATCCGATA-1	2.90179	1.15951	N
LNCaP_FGC_CAACGGCAGAATAACC-1	-2.82117	0.660307	2	G1	0.0887974	1.79069	N		LNCaP_FGC_CAACGGCAGAATAACC-1	1.26478	2.2162	3	G1	1.23777		LNCaP_FGC	FALSE	G1	ZNF280D	FALSE	FALSE	0.278721	1	0.643	0.589		LNCaP_C42B_CATACAGGTCCACTCT-1	0.339412	-2.83396	Y
LNCaP_FGC_CAACGGCAGGATGTTA-1	-1.16409	-3.06296	1	G1	0.848524	0.82212	N		LNCaP_FGC_CAACGGCAGGATGTTA-1	0.483075	-2.6035	0	G1	0		LNCaP_FGC	FALSE	G1	KDM5C	FALSE	FALSE	0.252567	1	0.555	0.486		LNCaP_C42B_CATACTTCATTAGGCT-1	-2.60046	-2.26404	N
LNCaP_FGC_CAAGACTAGCCGTTGC-1	0.864001	3.97765	0	S	0.377039	1.56097	N		LNCaP_FGC_CAAGACTAGCCGTTGC-1	-4.00702	1.29639	1	S	1.62329		LNCaP_FGC	FALSE	G1	HOGA1	FALSE	FALSE	0.875013	0.830399	0.17	0.105		LNCaP_C42B_CATCAAGTCCAACTGA-1	-1.47548	-3.27434	N
LNCaP_FGC_CAAGACTAGTAAACTG-1	-0.324537	-0.281481	3	S	0.610583	1.05245	N		LNCaP_FGC_CAAGACTAGTAAACTG-1	2.46485	1.29284	3	S	0.920284		LNCaP_FGC	FALSE	G1	PGM3	FALSE	FALSE	0.330207	1	0.607	0.559		LNCaP_C42B_CATCCACGTAGTCACT-1	2.97607	2.47892	Y
LNCaP_FGC_CAAGACTAGTAACGAT-1	-0.797352	0.959108	3	G2M	1.10916	1.10237	N		LNCaP_FGC_CAAGACTAGTAACGAT-1	1.50973	3.20427	3	G2M	1.40456		LNCaP_FGC	FALSE	G1	POMGNT1	FALSE	FALSE	0.265474	1	0.54	0.473		LNCaP_C42B_CATCCCACAAGATCCT-1	-1.60253	2.14412	N
LNCaP_FGC_CAAGACTCAGCTCATA-1	-3.83153	-4.13873	1	G1	0	1.4702	N		LNCaP_FGC_CAAGACTCAGCTCATA-1	4.23562	-3.19456	2	G1	1.15181		LNCaP_FGC	FALSE	G1	DIP2B	FALSE	FALSE	0.462519	1	0.431	0.383		LNCaP_C42B_CATCGCTAGTGACCTT-1	-1.98738	1.94063	Y
LNCaP_FGC_CAAGACTGTCCGGACT-1	-0.982596	-2.8825	5	G2M	0.998142	0.647137	N		LNCaP_FGC_CAAGACTGTCCGGACT-1	0.543782	-2.19073	0	G2M	0		LNCaP_FGC	FALSE	G1	NAGLU	FALSE	FALSE	0.492143	1	0.324	0.264		LNCaP_C42B_CATCGGGAGAGCCGTA-1	1.08435	1.02414	Y
LNCaP_FGC_CAAGACTGTCTACGTA-1	-1.4385	0.0970697	3	G1	0.707016	0.883594	N		LNCaP_FGC_CAAGACTGTCTACGTA-1	2.64398	2.88019	3	G1	0.913587		LNCaP_FGC	FALSE	G1	PRKCZ	FALSE	FALSE	0.652463	1	0.215	0.147		LNCaP_C42B_CATCGGGAGAGGATGA-1	-4.13884	-0.356138	N
LNCaP_FGC_CAAGAGGGTGAACGGT-1	4.46344	1.72926	0	G2M	1.27203	1.16809	N		LNCaP_FGC_CAAGAGGGTGAACGGT-1	-4.03087	3.09636	1	G2M	1.73254		LNCaP_FGC	FALSE	G1	DCTN4	TRUE	FALSE	0.355322	1.09952e-08	0.924	0.895		LNCaP_C42B_CATCGGGAGAGGTTTA-1	-5.042	1.63506	Y
LNCaP_FGC_CAAGAGGTCAGTGCGC-1	-2.58016	4.37722	2	G1	0.455576	1.76614	N		LNCaP_FGC_CAAGAGGTCAGTGCGC-1	-3.03673	3.70821	1	G1	1.20425		LNCaP_FGC	FALSE	G1	TMBIM1	FALSE	FALSE	0.48412	1	0.322	0.261		LNCaP_C42B_CATCGGGAGGTAATCA-1	1.74078	0.0676352	Y
LNCaP_FGC_CAAGAGGTCGCAAGAG-1	-0.798886	0.302196	3	S	0.891706	1.46135	N		LNCaP_FGC_CAAGAGGTCGCAAGAG-1	1.34715	2.40238	3	S	1.52341		LNCaP_FGC	FALSE	G1	SURF1	FALSE	FALSE	0.263121	1	0.784	0.738		LNCaP_C42B_CATCGTCAGCTTCGTA-1	2.43304	1.41136	N
LNCaP_FGC_CAAGCTAAGTATGAGT-1	-0.475376	0.716812	3	S	1.03362	1.33631	N		LNCaP_FGC_CAAGCTAAGTATGAGT-1	1.64927	3.34414	3	S	1.42832		LNCaP_FGC	FALSE	G1	NORAD	TRUE	FALSE	0.2513	0.00155522	0.917	0.876		LNCaP_C42B_CATCGTCAGTAACGAT-1	-0.226989	-1.19631	Y
LNCaP_FGC_CAAGCTACACGGTGCT-1	-1.22168	-1.95223	3	S	0.449488	1.05863	N		LNCaP_FGC_CAAGCTACACGGTGCT-1	0.503042	-1.90706	0	S	0		LNCaP_FGC	FALSE	G1	NOP53	FALSE	FALSE	0.28669	1	0.619	0.566		LNCaP_C42B_CATGCAAGTAACATAG-1	0.787281	-0.638169	Y
LNCaP_FGC_CAAGCTACATGACTCA-1	-2.84722	-4.55072	1	G1	0.0371445	0.762941	N		LNCaP_FGC_CAAGCTACATGACTCA-1	3.36707	-3.08144	2	G1	0.69783		LNCaP_FGC	FALSE	G1	MIPEP	FALSE	FALSE	0.369502	1	0.404	0.341		LNCaP_C42B_CATGCAAGTTTGCAGT-1	5.28226	0.744337	N
LNCaP_FGC_CAAGCTAGTGCGACAA-1	3.50282	-3.05673	5	G2M	1.61593	0.57384	N		LNCaP_FGC_CAAGCTAGTGCGACAA-1	-0.447053	-3.15364	0	G2M	0		LNCaP_FGC	FALSE	G1	AC104667.2	FALSE	FALSE	0.296727	0.335887	0.674	0.627		LNCaP_C42B_CATGCAATCTGGGCGT-1	-4.7483	0.613947	Y
LNCaP_FGC_CAAGCTATCGAAACAA-1	-1.64813	-3.79015	1	G1	0.42737	0.797957	N		LNCaP_FGC_CAAGCTATCGAAACAA-1	1.35449	-3.26681	0	G1	0		LNCaP_FGC	FALSE	G1	PTTG1IP	FALSE	FALSE	0.2869	1	0.655	0.605		LNCaP_C42B_CATGCCTAGACGGAAA-1	-3.26612	-1.57849	Y
LNCaP_FGC_CAAGGGAAGCGTCTGC-1	-2.88384	3.70641	2	G1	0.0735185	1.78861	N		LNCaP_FGC_CAAGGGAAGCGTCTGC-1	-2.20209	3.87745	5	G1	1.25038		LNCaP_FGC	FALSE	G1	ZSCAN30	FALSE	FALSE	0.632564	1	0.224	0.158		LNCaP_C42B_CATGCCTTCATGACAC-1	4.38524	-0.916293	N
LNCaP_FGC_CAATACGAGAGAATCT-1	0.186852	3.80828	2	G1	0.471076	0.934493	N		LNCaP_FGC_CAATACGAGAGAATCT-1	-4.8752	1.30755	1	G1	1.152		LNCaP_FGC	FALSE	G1	AP1M2	FALSE	FALSE	0.330589	1	0.642	0.598		LNCaP_C42B_CATGCGGAGTCACTGT-1	3.09579	0.150384	N
LNCaP_FGC_CAATACGAGTAAACTG-1	-1.28513	3.98938	2	G1	0.121818	1.26044	N		LNCaP_FGC_CAATACGAGTAAACTG-1	-4.05339	2.65696	1	G1	1.58614		LNCaP_FGC	FALSE	G1	ORAI2	FALSE	FALSE	0.546118	1	0.255	0.188		LNCaP_C42B_CATGCGGAGTGATAAC-1	2.85863	1.51773	Y
LNCaP_FGC_CAATACGAGTGGACGT-1	-1.13497	-0.732848	3	G1	0.90939	0.618011	N		LNCaP_FGC_CAATACGAGTGGACGT-1	3.35536	1.73746	3	G1	0		LNCaP_FGC	FALSE	G1	BICD2	FALSE	FALSE	0.560593	1	0.504	0.471		LNCaP_C42B_CATGCGGCATTCCTCG-1	-2.90459	1.85674	N
LNCaP_FGC_CAATACGCAATGTTGC-1	1.06423	4.06588	0	S	0.307165	1.68184	N		LNCaP_FGC_CAATACGCAATGTTGC-1	-3.74826	1.68457	1	S	0.725689		LNCaP_FGC	FALSE	G1	MAFIP	FALSE	FALSE	0.353804	1	0.425	0.363		LNCaP_C42B_CATGCGGTCGACCACG-1	-2.35026	2.44072	Y
LNCaP_FGC_CAATACGTCAGCTGAT-1	-2.06061	0.233686	3	S	0.384406	1.35555	N		LNCaP_FGC_CAATACGTCAGCTGAT-1	1.58732	2.22016	3	S	0.669747		LNCaP_FGC	FALSE	G1	PGPEP1	FALSE	FALSE	0.475677	1	0.292	0.225		LNCaP_C42B_CATGCTCCAGAGTTCT-1	-4.82071	-2.78304	Y
LNCaP_FGC_CAATACGTCGCTAAAC-1	-2.05911	3.16109	2	G1	0	1.21668	N		LNCaP_FGC_CAATACGTCGCTAAAC-1	-2.01326	3.0153	5	G1	0.593732		LNCaP_FGC	FALSE	G1	TTC39A	FALSE	FALSE	0.767462	1	0.195	0.133		LNCaP_C42B_CATGGTAAGATTGGGC-1	0.757695	-2.42571	Y
LNCaP_FGC_CAATCGAGTACCTGTA-1	-1.54374	3.43654	2	G1	0.0268419	0.718111	N		LNCaP_FGC_CAATCGAGTACCTGTA-1	-2.4357	1.3464	1	G1	1.6984		LNCaP_FGC	FALSE	G1	LSS	FALSE	FALSE	0.504874	1	0.31	0.251		LNCaP_C42B_CATGGTAAGCCATTTG-1	-3.98223	-0.557685	Y
LNCaP_FGC_CAATCGAGTGTATTGC-1	2.20042	3.19342	0	S	0.828614	1.05842	N		LNCaP_FGC_CAATCGAGTGTATTGC-1	-4.3695	-0.156849	1	S	0.506071		LNCaP_FGC	FALSE	G1	PRR13	FALSE	FALSE	0.274777	0.448962	0.762	0.718		LNCaP_C42B_CATTCATTCTAGACAC-1	3.68095	0.574378	Y
LNCaP_FGC_CAATCGATCGCCATAA-1	-1.22434	0.277414	3	S	0.393722	1.10878	N		LNCaP_FGC_CAATCGATCGCCATAA-1	2.29385	2.35141	3	S	0		LNCaP_FGC	FALSE	G1	AKAP10	FALSE	FALSE	0.399327	1	0.366	0.303		LNCaP_C42B_CATTCCGGTCGCATCG-1	4.8765	1.64712	Y
LNCaP_FGC_CAATGACAGACGGTTG-1	2.18292	-3.37581	1	G2M	1.0651	0.804434	N		LNCaP_FGC_CAATGACAGACGGTTG-1	1.4855	-5.15632	2	G2M	0.621648		LNCaP_FGC	FALSE	G1	SDSL	FALSE	FALSE	0.338403	1	0.425	0.361		LNCaP_C42B_CATTCCGGTGTCATTG-1	-5.33618	-0.632872	Y
LNCaP_FGC_CAATGACTCTTAGGAC-1	-0.654904	-4.10914	1	G1	0.625547	0.953334	N		LNCaP_FGC_CAATGACTCTTAGGAC-1	0.853148	-3.90315	0	G1	0.707796		LNCaP_FGC	FALSE	G1	BCLAF3	FALSE	FALSE	0.954521	0.157026	0.146	0.08		LNCaP_C42B_CATTCTACAAGTTGGG-1	-5.40529	1.32914	Y
LNCaP_FGC_CAATTTCCAATCCTAG-1	-3.06928	-2.38267	1	G1	0.0788883	1.38199	N		LNCaP_FGC_CAATTTCCAATCCTAG-1	2.31624	-0.757031	0	G1	0		LNCaP_FGC	FALSE	G1	PLSCR3	FALSE	FALSE	0.690668	1	0.211	0.148		LNCaP_C42B_CATTCTACAGGTAGTG-1	0.499408	-1.02336	Y
LNCaP_FGC_CAATTTCGTACGGTTT-1	3.79941	0.147724	0	G2M	1.12487	0.877076	N		LNCaP_FGC_CAATTTCGTACGGTTT-1	-1.76057	-0.702815	4	G2M	0.731207		LNCaP_FGC	FALSE	G1	GPRC5C	FALSE	FALSE	0.89312	0.673194	0.16	0.096		LNCaP_C42B_CATTGAGAGCGGTATG-1	4.83201	3.05121	Y
LNCaP_FGC_CACACAAAGAATCGCG-1	-1.58968	-0.0466741	3	G1	0.807817	1.1492	N		LNCaP_FGC_CACACAAAGAATCGCG-1	2.4646	2.72779	3	G1	0.346903		LNCaP_FGC	FALSE	G1	SLC2A6	FALSE	FALSE	0.761223	1	0.214	0.158		LNCaP_C42B_CATTGAGGTTTACTGG-1	2.97396	2.6948	N
LNCaP_FGC_CACACAAAGCTGTCCG-1	-2.59062	-2.56682	1	G1	0.0686125	1.33784	N		LNCaP_FGC_CACACAAAGCTGTCCG-1	1.9839	-1.34257	0	G1	0		LNCaP_FGC	FALSE	G1	CDC42BPB	FALSE	FALSE	0.28804	0.0784862	0.831	0.793		LNCaP_C42B_CATTGTTAGCGACCCT-1	-4.99961	-2.37637	Y
LNCaP_FGC_CACACAAAGTCTGGAG-1	1.98414	0.737121	0	S	0.649079	1.19561	N		LNCaP_FGC_CACACAAAGTCTGGAG-1	-0.518364	0.0570657	4	S	1.0914		LNCaP_FGC	FALSE	G1	EIF4EBP3	FALSE	FALSE	0.346103	0.408366	0.653	0.613		LNCaP_C42B_CATTTCAAGCGTGAGT-1	0.493593	0.6414	Y
LNCaP_FGC_CACACAAGTTCGAAGG-1	-0.358437	-2.34395	1	G1	0.166213	1.43877	N		LNCaP_FGC_CACACAAGTTCGAAGG-1	3.70264	-4.22453	2	G1	0.432209		LNCaP_FGC	FALSE	G1	FBXO44	FALSE	FALSE	0.752373	1	0.19	0.127		LNCaP_C42B_CATTTCAAGGACTGGT-1	-3.21707	-3.76957	Y
LNCaP_FGC_CACACAATCCGAGGCT-1	0.547099	-2.09757	4	S	0.659156	0.892992	N		LNCaP_FGC_CACACAATCCGAGGCT-1	3.405	-4.73526	2	S	0.829226		LNCaP_FGC	FALSE	G1	LETMD1	FALSE	FALSE	0.322374	1	0.473	0.414		LNCaP_C42B_CATTTCACAGCGCGTT-1	-2.67014	1.63635	Y
LNCaP_FGC_CACAGATCACAGAAGC-1	4.17606	3.42529	0	S	1.29285	1.26389	N		LNCaP_FGC_CACAGATCACAGAAGC-1	-3.7412	4.33439	1	S	0.855042		LNCaP_FGC	FALSE	G1	ZNF350	FALSE	FALSE	0.584554	1	0.265	0.207		LNCaP_C42B_CATTTCACATGGCGCT-1	4.46052	1.89101	Y
LNCaP_FGC_CACAGATGTATCGATC-1	1.66761	3.34089	0	S	0.402249	0.786081	N		LNCaP_FGC_CACAGATGTATCGATC-1	-4.46033	0.380184	1	S	0.858344		LNCaP_FGC	FALSE	G1	OTUD5	FALSE	FALSE	0.376149	1	0.411	0.353		LNCaP_C42B_CATTTCAGTAGCGTTT-1	2.74047	2.47568	Y
LNCaP_FGC_CACAGGCCATAGATCC-1	1.13937	1.55213	6	G1	0.975678	1.08357	N		LNCaP_FGC_CACAGGCCATAGATCC-1	-2.17834	-1.19198	4	G1	1.04501		LNCaP_FGC	FALSE	G1	ATP11A	FALSE	FALSE	0.424553	1	0.33	0.266		LNCaP_C42B_CATTTCAGTCCGGACT-1	-2.66432	-3.93417	N
LNCaP_FGC_CACAGGCGTATACGGG-1	3.0539	-3.45874	5	G2M	1.14066	0.500034	N		LNCaP_FGC_CACAGGCGTATACGGG-1	1.85461	-5.17257	2	G2M	0		LNCaP_FGC	FALSE	G1	SERINC2	FALSE	FALSE	0.382226	1	0.601	0.562		LNCaP_C42B_CATTTCAGTTCCGGTG-1	-1.72098	-3.30364	Y
LNCaP_FGC_CACAGGCGTTGAGTCT-1	2.4128	2.19194	0	G2M	1.23055	0.946134	N		LNCaP_FGC_CACAGGCGTTGAGTCT-1	-4.22821	-0.0646539	1	G2M	2.03821		LNCaP_FGC	FALSE	G1	GNG10	TRUE	FALSE	0.357431	0.000643809	0.863	0.834		LNCaP_C42B_CATTTCATCGTGCATA-1	6.41197	3.24456	Y
LNCaP_FGC_CACATGAAGCAATTAG-1	3.64881	1.09675	0	G2M	1.25122	0.615988	N		LNCaP_FGC_CACATGAAGCAATTAG-1	-2.75299	0.197656	1	G2M	1.1414		LNCaP_FGC	FALSE	G1	AL356488.3	FALSE	FALSE	0.452801	1	0.323	0.262		LNCaP_C42B_CCAAGCGGTCGACTGC-1	-3.20578	-3.19357	Y
LNCaP_FGC_CACATGAGTACAAGTA-1	1.40025	-1.31745	4	S	0.615028	0.961231	N		LNCaP_FGC_CACATGAGTACAAGTA-1	1.48932	-1.26854	0	S	0		LNCaP_FGC	FALSE	G1	PRCP	FALSE	FALSE	0.349944	1	0.382	0.316		LNCaP_C42B_CCACACTAGCGTGTTT-1	-4.93255	-1.82254	N
LNCaP_FGC_CACCAAACACTCTGCT-1	1.54239	-4.28853	5	G1	1.14387	0.600323	N		LNCaP_FGC_CACCAAACACTCTGCT-1	0.0345501	-3.50088	0	G1	0		LNCaP_FGC	FALSE	G1	LTN1	FALSE	FALSE	0.553504	1	0.453	0.418		LNCaP_C42B_CCACACTTCCTCACGT-1	-0.316575	-3.04749	Y
LNCaP_FGC_CACCAAAGTATTTCTC-1	-2.10779	-2.85869	1	G1	0.0786526	1.17369	N		LNCaP_FGC_CACCAAAGTATTTCTC-1	1.16377	-2.40273	0	G1	0		LNCaP_FGC	FALSE	G1	TMEM181	FALSE	FALSE	0.293782	1	0.553	0.499		LNCaP_C42B_CCACGAGAGCAATAGT-1	2.86292	-0.54671	Y
LNCaP_FGC_CACCGTTAGCGAACTG-1	-1.57074	4.27727	2	G1	0.0351687	1.89333	N		LNCaP_FGC_CACCGTTAGCGAACTG-1	-3.45773	2.86372	1	G1	1.56418		LNCaP_FGC	FALSE	G1	GALNT10	FALSE	FALSE	0.552411	1	0.305	0.253		LNCaP_C42B_CCACGTTGTGTCTTCC-1	-0.532749	-2.52387	Y
LNCaP_FGC_CACGAATTCGGCTGGT-1	1.30308	3.41171	0	G1	0.711999	0.992251	N		LNCaP_FGC_CACGAATTCGGCTGGT-1	-4.86242	0.599335	1	G1	1.99873		LNCaP_FGC	FALSE	G1	ARHGAP45	FALSE	FALSE	0.420135	1	0.281	0.207		LNCaP_C42B_CCACGTTGTTTGTTGG-1	2.74363	2.15441	N
LNCaP_FGC_CACGGGTGTGTCATGT-1	-2.09916	3.79776	2	G1	0	1.54781	N		LNCaP_FGC_CACGGGTGTGTCATGT-1	-2.15071	2.82146	5	G1	1.26608		LNCaP_FGC	FALSE	G1	AC091138.1	FALSE	FALSE	0.332182	1	0.461	0.404		LNCaP_C42B_CCACGTTTCGAGAAGC-1	-5.24507	-0.543164	N
LNCaP_FGC_CACGTGGAGCCGTCGT-1	-1.38609	-0.221736	3	G2M	0.565944	1.33956	N		LNCaP_FGC_CACGTGGAGCCGTCGT-1	1.08975	1.43712	3	G2M	0.87192		LNCaP_FGC	FALSE	G1	MTRNR2L8	TRUE	FALSE	0.347749	3.22605e-06	0.894	0.866		LNCaP_C42B_CCACGTTTCTCCGATC-1	3.63891	0.157539	Y
LNCaP_FGC_CACGTGGCAGAGAATT-1	-3.23876	-1.48424	1	G1	0.102143	1.07214	N		LNCaP_FGC_CACGTGGCAGAGAATT-1	1.94371	-0.0924096	0	G1	0		LNCaP_FGC	FALSE	G1	DDOST	FALSE	FALSE	0.408676	1	0.443	0.395		LNCaP_C42B_CCACTTGCACGACCTG-1	-2.90823	1.21355	N
LNCaP_FGC_CACGTGGTCGACATAC-1	3.66589	3.01126	0	S	0.849536	1.04226	N		LNCaP_FGC_CACGTGGTCGACATAC-1	-3.98761	3.17208	1	S	1.24282		LNCaP_FGC	FALSE	G1	PIK3CB	FALSE	TRUE	0.312233	1	0.647	0.604		LNCaP_C42B_CCACTTGTCCATTGCC-1	6.4232	3.39915	Y
LNCaP_FGC_CACGTTCGTACTGACT-1	-2.88526	1.72547	2	G1	0	1.58082	N		LNCaP_FGC_CACGTTCGTACTGACT-1	0.0674735	2.4356	5	G1	0.932134		LNCaP_FGC	FALSE	G1	ANK1	FALSE	FALSE	1.17616	0.163557	0.123	0.063		LNCaP_C42B_CCATAAGCATTCTCCG-1	3.05033	2.39129	N
LNCaP_FGC_CACGTTCGTTCTTGCC-1	-2.46195	2.45618	3	G1	0.762256	1.13765	N		LNCaP_FGC_CACGTTCGTTCTTGCC-1	-1.04492	2.79727	5	G1	0		LNCaP_FGC	FALSE	G1	EPHX2	FALSE	FALSE	0.39937	1	0.443	0.394		LNCaP_C42B_CCATAAGGTCCTCCTA-1	2.78323	0.984748	N
LNCaP_FGC_CACTAAGAGGCCCAAA-1	-3.4373	2.13681	6	G1	0	1.41305	N		LNCaP_FGC_CACTAAGAGGCCCAAA-1	-1.65068	1.19436	4	G1	1.69141		LNCaP_FGC	FALSE	G1	ERCC2	FALSE	TRUE	0.818792	1	0.17	0.108		LNCaP_C42B_CCATCACGTACAGAGC-1	-2.71149	0.986401	N
LNCaP_FGC_CACTAAGCAAAGACTA-1	-0.190067	4.03955	2	G1	0.408596	1.26796	N		LNCaP_FGC_CACTAAGCAAAGACTA-1	-5.04784	1.41229	1	G1	1.67912		LNCaP_FGC	FALSE	G1	SCAMP1	FALSE	FALSE	0.276035	0.510557	0.744	0.702		LNCaP_C42B_CCATCACGTTCGGCCA-1	-5.62495	0.232142	N
LNCaP_FGC_CACTGAAAGAGATCGC-1	3.86819	3.69716	0	S	1.0455	0.906522	N		LNCaP_FGC_CACTGAAAGAGATCGC-1	-3.66947	4.19078	1	S	0.443346		LNCaP_FGC	FALSE	G1	EVL	FALSE	FALSE	0.384858	1	0.399	0.343		LNCaP_C42B_CCCAACTAGTCCGCCA-1	-2.81163	-2.88223	Y
LNCaP_FGC_CACTGAACAGTGACCC-1	4.7848	-2.44302	5	G2M	1.25325	0.593658	N		LNCaP_FGC_CACTGAACAGTGACCC-1	3.74383	-3.83072	2	G2M	0		LNCaP_FGC	FALSE	G1	IMMP2L	FALSE	FALSE	0.357697	1	0.414	0.356		LNCaP_C42B_CCCATTGAGGCCCGTT-1	-1.37962	1.21492	Y
LNCaP_FGC_CACTGGGAGGCCGCTT-1	1.98624	-2.01178	4	S	0.909755	1.05007	N		LNCaP_FGC_CACTGGGAGGCCGCTT-1	0.548061	-2.66673	0	S	0		LNCaP_FGC	FALSE	G1	CA11	FALSE	FALSE	0.489798	1	0.292	0.232		LNCaP_C42B_CCCATTGCAGTAGATA-1	-3.67127	2.02632	Y
LNCaP_FGC_CACTGGGCACAAGCAG-1	2.88219	1.25973	0	S	0.866481	1.30005	N		LNCaP_FGC_CACTGGGCACAAGCAG-1	-1.99586	1.03735	4	S	0.813765		LNCaP_FGC	FALSE	G1	EFNA4	FALSE	FALSE	0.52957	1	0.27	0.21		LNCaP_C42B_CCCATTGTCAATCCGA-1	-3.13242	-3.28623	N
LNCaP_FGC_CACTGGGCACCCAAGC-1	-2.33231	-3.11866	1	G1	0.0424143	1.20646	N		LNCaP_FGC_CACTGGGCACCCAAGC-1	1.62638	-2.23366	0	G1	0		LNCaP_FGC	FALSE	G1	ACACA	FALSE	FALSE	0.262644	0.280698	0.907	0.871		LNCaP_C42B_CCCGGAAAGTAGTGCG-1	0.737624	-2.07141	Y
LNCaP_FGC_CACTGGGGTACGATGG-1	-3.61084	-4.37775	1	G1	0.0411747	1.54807	N		LNCaP_FGC_CACTGGGGTACGATGG-1	4.13487	-3.37644	2	G1	0.763514		LNCaP_FGC	FALSE	G1	APP	FALSE	FALSE	0.30606	1	0.608	0.562		LNCaP_C42B_CCCTAACTCCCATTTA-1	0.764951	-0.450652	Y
LNCaP_FGC_CACTGGGGTGAGTTTC-1	3.32823	-3.31212	5	G2M	1.44005	0.799359	N		LNCaP_FGC_CACTGGGGTGAGTTTC-1	0.156783	-2.19652	0	G2M	0		LNCaP_FGC	FALSE	G1	VASP	FALSE	FALSE	0.479024	1	0.319	0.263		LNCaP_C42B_CCCTCAAAGGTATCTC-1	-4.95832	1.86105	Y
LNCaP_FGC_CACTGTCAGTGGAAAG-1	-0.516827	3.86835	2	G1	0.558561	0.873331	N		LNCaP_FGC_CACTGTCAGTGGAAAG-1	-4.54215	0.519716	1	G1	1.45377		LNCaP_FGC	FALSE	G1	STBD1	FALSE	FALSE	0.657764	1	0.206	0.143		LNCaP_C42B_CCCTCAATCGTCTAAG-1	-3.937	-0.431807	Y
LNCaP_FGC_CACTGTCCAAAGAGTT-1	2.04118	-3.78401	5	G2M	1.18213	0.763485	N		LNCaP_FGC_CACTGTCCAAAGAGTT-1	-0.392827	-3.11515	0	G2M	0		LNCaP_FGC	FALSE	G1	ETV1	FALSE	TRUE	0.292476	1	0.692	0.65		LNCaP_C42B_CCCTCTCAGTCCCAGC-1	6.12663	3.25977	Y
LNCaP_FGC_CACTGTCCAGAACATA-1	-1.70537	4.58653	2	G1	0.0287938	1.43506	N		LNCaP_FGC_CACTGTCCAGAACATA-1	-3.16543	1.63243	1	G1	1.76546		LNCaP_FGC	FALSE	G1	CLK3	FALSE	FALSE	0.318703	1	0.43	0.368		LNCaP_C42B_CCCTCTCCAAGCTGTT-1	-0.424612	-0.533475	N
LNCaP_FGC_CACTTCGGTTAGCGGA-1	2.16273	-3.81533	5	G2M	1.29253	0.771482	N		LNCaP_FGC_CACTTCGGTTAGCGGA-1	-0.457974	-3.0291	0	G2M	0		LNCaP_FGC	FALSE	G1	AC008267.5	FALSE	FALSE	0.34279	1	0.45	0.395		LNCaP_C42B_CCCTCTCGTCATCCGG-1	3.77642	1.49128	N
LNCaP_FGC_CACTTCGTCGCGTGAC-1	1.43508	-1.07448	4	S	1.00815	0.544048	N		LNCaP_FGC_CACTTCGTCGCGTGAC-1	4.026	-1.87916	2	S	0.398167		LNCaP_FGC	FALSE	G1	HINT3	FALSE	FALSE	0.256477	1	0.492	0.425		LNCaP_C42B_CCCTCTCTCTCCCTAG-1	-4.8531	-2.12287	N
LNCaP_FGC_CACTTCGTCTCGTCGT-1	2.02988	2.23633	0	G2M	1.06349	1.19877	N		LNCaP_FGC_CACTTCGTCTCGTCGT-1	-4.10657	0.823468	1	G2M	1.11172		LNCaP_FGC	FALSE	G1	KIAA1522	FALSE	FALSE	0.304967	1	0.615	0.57		LNCaP_C42B_CCCTGATCACGACGAA-1	4.96616	0.56207	Y
LNCaP_FGC_CAGATACCATACTGTG-1	0.0519501	3.9144	2	G1	0.365798	0.841625	N		LNCaP_FGC_CAGATACCATACTGTG-1	-4.93739	0.939883	1	G1	0.52764		LNCaP_FGC	FALSE	G1	TECPR1	FALSE	FALSE	0.573739	1	0.253	0.195		LNCaP_C42B_CCCTGATTCCTTCTTC-1	-2.37454	-3.62116	N
LNCaP_FGC_CAGATACTCTTCGCTG-1	2.20065	3.92128	0	S	0.677462	1.46576	N		LNCaP_FGC_CAGATACTCTTCGCTG-1	-3.24561	1.55737	1	S	1.10644		LNCaP_FGC	FALSE	G1	OAZ2	FALSE	FALSE	0.295568	1	0.606	0.559		LNCaP_C42B_CCCTTAGCAAACCGGA-1	-0.962838	-2.07676	N
LNCaP_FGC_CAGATCATCGGAGTGA-1	-2.62208	1.41033	2	G1	0.0202771	1.71854	N		LNCaP_FGC_CAGATCATCGGAGTGA-1	0.885997	2.74922	3	G1	1.17833		LNCaP_FGC	FALSE	G1	NCDN	FALSE	FALSE	0.421106	1	0.333	0.273		LNCaP_C42B_CCCTTAGCAAGCCTGC-1	3.46568	1.35619	N
LNCaP_FGC_CAGATCATCTGCTCTG-1	1.58916	-0.662232	4	G2M	1.43568	0.693011	N		LNCaP_FGC_CAGATCATCTGCTCTG-1	4.25802	-1.5152	2	G2M	0		LNCaP_FGC	FALSE	G1	USP3-AS1	FALSE	FALSE	0.346619	1	0.371	0.306		LNCaP_C42B_CCGAACGCATCATCTT-1	2.84054	0.267027	Y
LNCaP_FGC_CAGATTGCAAATAAGC-1	3.9468	3.59295	0	S	1.33429	1.14746	N		LNCaP_FGC_CAGATTGCAAATAAGC-1	-3.51138	4.15044	1	S	1.30443		LNCaP_FGC	FALSE	G1	PRMT9	FALSE	FALSE	0.512216	1	0.291	0.235		LNCaP_C42B_CCGATCTAGCAACAAT-1	-5.17017	1.36708	N
LNCaP_FGC_CAGATTGGTCTACATG-1	-2.70099	1.66593	2	G1	0.0282418	1.08045	N		LNCaP_FGC_CAGATTGGTCTACATG-1	0.875542	2.67174	3	G1	1.61095		LNCaP_FGC	FALSE	G1	PLPP5	TRUE	FALSE	0.370804	1.34657e-07	0.894	0.869		LNCaP_C42B_CCGATCTGTCCTCCTA-1	-3.57757	0.60753	Y
LNCaP_FGC_CAGCAATGTATCCTCC-1	0.550231	-4.28479	1	G1	0.864956	0.877338	N		LNCaP_FGC_CAGCAATGTATCCTCC-1	0.337633	-3.59994	0	G1	0		LNCaP_FGC	FALSE	G1	NACC2	FALSE	FALSE	0.363104	1	0.4	0.343		LNCaP_C42B_CCGATCTGTGAACTAA-1	-4.73669	0.803138	Y
LNCaP_FGC_CAGCAGCAGATGCTTC-1	-0.889702	-4.29148	1	G1	0.389382	0.677303	N		LNCaP_FGC_CAGCAGCAGATGCTTC-1	1.82095	-4.88639	2	G1	0		LNCaP_FGC	FALSE	G1	STIM1	FALSE	FALSE	0.344999	1	0.393	0.332		LNCaP_C42B_CCGATCTGTTCCGCAG-1	0.0421136	-3.12793	N
LNCaP_FGC_CAGCAGCGTTATAGAG-1	4.49748	0.95576	0	G2M	1.62248	0.922655	N		LNCaP_FGC_CAGCAGCGTTATAGAG-1	-3.14367	2.62857	1	G2M	1.17352		LNCaP_FGC	FALSE	G1	SH3YL1	FALSE	FALSE	0.632073	1	0.211	0.149		LNCaP_C42B_CCGATCTTCCGATGCG-1	2.87531	2.24422	Y
LNCaP_FGC_CAGCCAGGTCGAATGG-1	0.582912	3.92119	2	G1	0.271491	1.38556	N		LNCaP_FGC_CAGCCAGGTCGAATGG-1	-4.37509	0.991977	1	G1	1.17927		LNCaP_FGC	FALSE	G1	ZNF652	FALSE	FALSE	0.298706	1	0.675	0.634		LNCaP_C42B_CCGATCTTCTTGCAAG-1	6.3007	2.5087	N
LNCaP_FGC_CAGCCAGTCAAAGAAC-1	2.94705	0.191988	0	G2M	1.28845	1.32909	N		LNCaP_FGC_CAGCCAGTCAAAGAAC-1	-1.49076	0.748366	4	G2M	1.47933		LNCaP_FGC	FALSE	G1	AASS	FALSE	FALSE	0.541242	1	0.25	0.189		LNCaP_C42B_CCGATGGGTAGTTAGA-1	-5.38584	1.40768	N
LNCaP_FGC_CAGCGTGAGCTTTCCC-1	4.33981	0.977235	0	G2M	1.68647	1.28226	N		LNCaP_FGC_CAGCGTGAGCTTTCCC-1	-3.32315	1.66818	1	G2M	1.69919		LNCaP_FGC	FALSE	G1	AP1B1	TRUE	FALSE	0.286347	0.0192962	0.823	0.788		LNCaP_C42B_CCGCAAGTCCACTTTA-1	-2.86588	-2.02366	Y
LNCaP_FGC_CAGCGTGGTTCCCACT-1	-2.97018	-2.93967	1	G1	0.109841	1.44211	N		LNCaP_FGC_CAGCGTGGTTCCCACT-1	2.46655	-1.64811	0	G1	0		LNCaP_FGC	FALSE	G1	SCP2	TRUE	FALSE	0.34623	1.90711e-08	0.916	0.89		LNCaP_C42B_CCGCAAGTCGTTCTAT-1	-2.50308	-3.15643	Y
LNCaP_FGC_CAGCGTGTCGATGGAG-1	-1.29407	-4.44833	1	G1	0.366641	0.504132	N		LNCaP_FGC_CAGCGTGTCGATGGAG-1	1.5398	-4.25377	2	G1	0		LNCaP_FGC	FALSE	G1	FAM160B1	FALSE	FALSE	0.354518	1	0.394	0.335		LNCaP_C42B_CCGCAAGTCTTACACT-1	-4.44631	0.890606	N
LNCaP_FGC_CAGGCCATCGCGTAGC-1	2.0405	-4.02061	5	G2M	1.16587	0.929783	N		LNCaP_FGC_CAGGCCATCGCGTAGC-1	-0.515674	-3.47766	0	G2M	0		LNCaP_FGC	FALSE	G1	ATP6V1D	FALSE	FALSE	0.30743	0.194571	0.788	0.754		LNCaP_C42B_CCGGACAGTAGCGATG-1	3.76258	-0.490717	N
LNCaP_FGC_CAGGCCATCTGGGAGA-1	-1.6366	0.233799	3	G1	0.800695	1.39409	N		LNCaP_FGC_CAGGCCATCTGGGAGA-1	2.07293	2.5312	3	G1	0.827942		LNCaP_FGC	FALSE	G1	KLC1	FALSE	FALSE	0.280263	1	0.698	0.656		LNCaP_C42B_CCGGGTATCCATGATG-1	-4.23368	1.4784	Y
LNCaP_FGC_CAGGGCTAGTACCATC-1	-2.61186	3.98454	2	G1	0.0453757	1.83206	N		LNCaP_FGC_CAGGGCTAGTACCATC-1	-2.47018	3.93874	5	G1	1.44373		LNCaP_FGC	FALSE	G1	TUSC2	FALSE	FALSE	0.267243	1	0.713	0.67		LNCaP_C42B_CCGGTAGGTCACTACA-1	-4.68751	-2.371	Y
LNCaP_FGC_CAGGGCTCAAAGTATG-1	-4.60068	1.30223	6	G1	0.0347791	1.97514	N		LNCaP_FGC_CAGGGCTCAAAGTATG-1	-0.330261	0.397867	4	G1	1.33402		LNCaP_FGC	FALSE	G1	ZNF75D	FALSE	FALSE	0.741949	1	0.178	0.116		LNCaP_C42B_CCGGTAGGTTTCGTTT-1	-1.26161	-0.034142	N
LNCaP_FGC_CAGGGCTCAAGACTGG-1	2.3581	0.702509	0	S	0.965101	1.41118	N		LNCaP_FGC_CAGGGCTCAAGACTGG-1	-0.716117	0.33457	4	S	0.562243		LNCaP_FGC	FALSE	G1	TMEM106B	FALSE	FALSE	0.361455	1	0.419	0.365		LNCaP_C42B_CCGGTAGTCAATCGGT-1	3.81253	0.110292	Y
LNCaP_FGC_CAGGTATGTTGCTGAT-1	2.01284	-3.51734	5	G2M	1.217	0.669178	N		LNCaP_FGC_CAGGTATGTTGCTGAT-1	0.900746	-4.82577	4	G2M	0.52764		LNCaP_FGC	FALSE	G1	COG3	FALSE	FALSE	0.4336	1	0.277	0.209		LNCaP_C42B_CCGGTAGTCCTTATGT-1	1.32376	0.606716	N
LNCaP_FGC_CAGTGCGAGCCGTTAT-1	4.20588	-1.10803	0	G2M	1.56553	0.905374	N		LNCaP_FGC_CAGTGCGAGCCGTTAT-1	0.526544	-0.0243057	4	G2M	0.888144		LNCaP_FGC	FALSE	G1	SEC11C	TRUE	FALSE	0.504621	3.50105e-16	0.952	0.935		LNCaP_C42B_CCGGTGAGTTCATCGA-1	-2.05443	-2.51508	N
LNCaP_FGC_CAGTGCGCACGGGCTT-1	-3.97732	1.39031	6	G1	0.27501	1.71717	N		LNCaP_FGC_CAGTGCGCACGGGCTT-1	-0.361933	0.726395	4	G1	1.58164		LNCaP_FGC	FALSE	G1	AUH	FALSE	FALSE	0.611965	1	0.247	0.193		LNCaP_C42B_CCGGTGAGTTCGTACA-1	1.35684	1.21959	Y
LNCaP_FGC_CAGTGCGCATCTATCT-1	0.985177	-3.10378	4	S	0.437488	0.887576	N		LNCaP_FGC_CAGTGCGCATCTATCT-1	0.694362	-3.49059	0	S	0		LNCaP_FGC	FALSE	G1	TRIB1	FALSE	FALSE	0.731113	1	0.186	0.126		LNCaP_C42B_CCGGTGATCACATCAG-1	0.106061	-1.73945	N
LNCaP_FGC_CAGTTAGAGATGCTTC-1	-3.07375	-1.23635	1	G1	0.0349008	1.02705	N		LNCaP_FGC_CAGTTAGAGATGCTTC-1	2.24207	0.698499	0	G1	0		LNCaP_FGC	FALSE	G1	CAMKK2	FALSE	FALSE	0.320446	1	0.495	0.444		LNCaP_C42B_CCGTAGGAGCGTGCCT-1	-2.82988	1.71832	N
LNCaP_FGC_CAGTTCCCACTACTTT-1	-1.89802	4.07532	2	G1	0.033718	1.54552	N		LNCaP_FGC_CAGTTCCCACTACTTT-1	-2.59498	2.81529	1	G1	1.7816		LNCaP_FGC	FALSE	G1	PSEN1	FALSE	FALSE	0.412439	1	0.384	0.333		LNCaP_C42B_CCGTAGGAGCTTAGTC-1	1.11113	-2.28785	N
LNCaP_FGC_CAGTTCCGTGGGCTCT-1	1.01151	-2.15278	4	S	0.618559	0.856326	N		LNCaP_FGC_CAGTTCCGTGGGCTCT-1	2.70555	-4.68751	2	S	0.794657		LNCaP_FGC	FALSE	G1	SLC25A45	FALSE	FALSE	0.392766	1	0.367	0.311		LNCaP_C42B_CCGTAGGGTCACGCTG-1	-3.48194	-1.70579	N
LNCaP_FGC_CATAAGCGTCTTCAAG-1	4.09547	-3.35868	5	G2M	1.47292	0.252949	N		LNCaP_FGC_CATAAGCGTCTTCAAG-1	1.53024	-4.17587	2	G2M	0		LNCaP_FGC	FALSE	G1	LGMN	FALSE	FALSE	0.334498	1	0.414	0.356		LNCaP_C42B_CCGTGAGCACTACACA-1	2.49476	1.64013	Y
LNCaP_FGC_CATAAGCTCTGAGTCA-1	3.07175	0.326269	0	G2M	1.07075	1.25318	N		LNCaP_FGC_CATAAGCTCTGAGTCA-1	-1.47699	0.638265	4	G2M	0.371288		LNCaP_FGC	FALSE	G1	LRSAM1	FALSE	FALSE	0.481149	1	0.309	0.255		LNCaP_C42B_CCGTGAGGTGCGACAA-1	4.21353	2.16893	N
LNCaP_FGC_CATACAGCAACCGCTG-1	1.39291	-3.6926	5	G2M	1.01183	0.974673	N		LNCaP_FGC_CATACAGCAACCGCTG-1	-2.0272	-1.30933	4	G2M	1.12724		LNCaP_FGC	FALSE	G1	PLD3	FALSE	FALSE	0.288433	1	0.524	0.471		LNCaP_C42B_CCGTTCAAGTTGAAGT-1	-4.51644	1.74642	N
LNCaP_FGC_CATACAGCAAGAGTAT-1	1.04273	2.92839	0	G1	0.911215	1.29172	N		LNCaP_FGC_CATACAGCAAGAGTAT-1	-4.31977	0.163753	1	G1	1.15885		LNCaP_FGC	FALSE	G1	ZNF790-AS1	FALSE	FALSE	0.302196	1	0.368	0.296		LNCaP_C42B_CCGTTCATCGATCCAA-1	1.24594	-0.0391176	N
LNCaP_FGC_CATACAGCAAGCGCAA-1	0.714597	-1.51348	3	S	0.726195	0.561522	N		LNCaP_FGC_CATACAGCAAGCGCAA-1	3.24597	-2.8432	0	S	0		LNCaP_FGC	FALSE	G1	DECR2	FALSE	FALSE	0.365022	1	0.332	0.266		LNCaP_C42B_CCGTTCATCTGTCGTC-1	-4.70037	1.00452	N
LNCaP_FGC_CATACAGTCGAGCTGC-1	1.85741	3.7211	0	S	0.817603	0.975079	N		LNCaP_FGC_CATACAGTCGAGCTGC-1	-4.2545	0.836034	1	S	0.977301		LNCaP_FGC	FALSE	G1	MYL9	FALSE	FALSE	0.639476	1	0.24	0.188		LNCaP_C42B_CCTAACCAGGCATGGT-1	-2.89919	-3.59027	Y
LNCaP_FGC_CATACCCAGAACGCGT-1	-2.33528	0.768105	3	G1	0.161729	0.983099	N		LNCaP_FGC_CATACCCAGAACGCGT-1	2.05037	3.02771	3	G1	1.09133		LNCaP_FGC	FALSE	G1	SLC22A18	FALSE	FALSE	0.790905	1	0.171	0.112		LNCaP_C42B_CCTAACCGTACCATAC-1	-2.96562	2.39279	Y
LNCaP_FGC_CATACCCAGAAGATCT-1	2.64988	-0.158803	3	G2M	1.36097	1.40653	N		LNCaP_FGC_CATACCCAGAAGATCT-1	0.0693816	0.94783	4	G2M	0.930782		LNCaP_FGC	FALSE	G1	MPDZ	FALSE	FALSE	0.485613	1	0.31	0.257		LNCaP_C42B_CCTAAGACACAAGGTG-1	-1.61574	-3.66676	Y
LNCaP_FGC_CATACCCAGACGATAT-1	-1.21922	0.220628	3	G2M	1.01513	1.0855	N		LNCaP_FGC_CATACCCAGACGATAT-1	2.06502	2.49859	3	G2M	0.997159		LNCaP_FGC	FALSE	G1	ERN1	FALSE	FALSE	0.544638	1	0.266	0.211		LNCaP_C42B_CCTAAGAGTTATAGAG-1	1.49896	0.325957	N
LNCaP_FGC_CATACCCAGATGTTAG-1	-4.55466	1.42046	6	G1	0.0459898	1.60996	N		LNCaP_FGC_CATACCCAGATGTTAG-1	-0.441436	0.276694	4	G1	1.8354		LNCaP_FGC	FALSE	G1	RTL10	FALSE	FALSE	0.391414	1	0.339	0.279		LNCaP_C42B_CCTACGTAGACGGATC-1	5.21641	2.00795	Y
LNCaP_FGC_CATACCCGTGACATCT-1	-3.30205	1.37436	3	S	0.366698	1.79153	N		LNCaP_FGC_CATACCCGTGACATCT-1	-0.367508	1.04817	4	S	1.14533		LNCaP_FGC	FALSE	G1	HOOK2	FALSE	FALSE	0.365017	0.178042	0.681	0.649		LNCaP_C42B_CCTACGTAGAGCAGTC-1	-3.89021	0.444949	Y
LNCaP_FGC_CATACTTAGTAAGAGG-1	-1.42957	-3.63317	1	G1	0.28623	0.735733	N		LNCaP_FGC_CATACTTAGTAAGAGG-1	0.895919	-3.16909	0	G1	0.577213		LNCaP_FGC	FALSE	G1	STXBP2	FALSE	FALSE	0.406389	1	0.362	0.308		LNCaP_C42B_CCTATCGCATAGCTGT-1	3.71764	0.649248	Y
LNCaP_FGC_CATACTTCAAGATGTA-1	1.0467	-2.63117	4	S	0.533411	0.801801	N		LNCaP_FGC_CATACTTCAAGATGTA-1	2.52328	-5.12967	2	S	1.14993		LNCaP_FGC	FALSE	G1	SLC35E2B	FALSE	FALSE	0.426858	1	0.349	0.296		LNCaP_C42B_CCTATCGGTTCTCCTG-1	-3.73046	-1.84799	N
LNCaP_FGC_CATACTTTCCGTATGA-1	-1.83216	-3.81636	1	G1	0.383933	0.796363	Y		LNCaP_FGC_CATACTTTCCGTATGA-1	1.39964	-3.04907	0	G1	0		LNCaP_FGC	FALSE	G1	LINC02591	FALSE	FALSE	1.09508	1	0.136	0.083		LNCaP_C42B_CCTCAACAGTATGAGT-1	6.18947	2.44888	N
LNCaP_FGC_CATAGACAGACTACGG-1	-1.47316	-3.20362	1	G1	0.516221	0.623673	N		LNCaP_FGC_CATAGACAGACTACGG-1	0.689684	-2.70594	0	G1	0		LNCaP_FGC	FALSE	G1	BEX4	FALSE	FALSE	0.510923	1	0.271	0.214		LNCaP_C42B_CCTCAACAGTCATGGG-1	0.58676	0.417142	Y
LNCaP_FGC_CATAGACAGTGGACGT-1	4.07391	-1.59666	5	G2M	1.68006	0.720502	N		LNCaP_FGC_CATAGACAGTGGACGT-1	2.71531	-2.07195	0	G2M	0		LNCaP_FGC	FALSE	G1	PEX11G	FALSE	FALSE	0.816974	1	0.16	0.1		LNCaP_C42B_CCTCAACGTGGACAGT-1	5.32201	1.39773	N
LNCaP_FGC_CATAGACCAGTTGGTT-1	-4.92018	2.2349	6	G1	0.283486	1.3099	N		LNCaP_FGC_CATAGACCAGTTGGTT-1	-1.91557	0.126041	4	G1	0.436425		LNCaP_FGC	FALSE	G1	GOLGB1	TRUE	FALSE	0.442923	7.77175e-22	0.983	0.965		LNCaP_C42B_CCTCAACTCTTCCACG-1	-4.68747	-1.65096	Y
LNCaP_FGC_CATAGACTCATCTACT-1	-2.01576	-0.158998	3	G1	0.853168	1.19193	N		LNCaP_FGC_CATAGACTCATCTACT-1	2.14945	2.52398	3	G1	0.781626		LNCaP_FGC	FALSE	G1	RILPL2	FALSE	FALSE	0.48412	1	0.287	0.231		LNCaP_C42B_CCTCACAAGTCGAAAT-1	-0.291663	-1.86908	Y
LNCaP_FGC_CATCAAGTCATTACCT-1	-2.13875	-2.62684	1	G1	0.283136	1.57105	N		LNCaP_FGC_CATCAAGTCATTACCT-1	1.17205	-2.13558	0	G1	1.12448		LNCaP_FGC	FALSE	G1	SECISBP2L	FALSE	FALSE	0.331051	0.345364	0.687	0.653		LNCaP_C42B_CCTCAGTAGCAGCGAT-1	-2.24708	1.36868	N
LNCaP_FGC_CATCAAGTCCAAATGC-1	2.74509	0.224171	0	G2M	1.12764	1.68708	N		LNCaP_FGC_CATCAAGTCCAAATGC-1	0.328425	1.57741	3	G2M	1.6643		LNCaP_FGC	FALSE	G1	FAM83F	FALSE	FALSE	0.386918	1	0.407	0.358		LNCaP_C42B_CCTCAGTCACATTGTG-1	0.68119	0.351774	N
LNCaP_FGC_CATCCACCAGAGAGGG-1	0.333979	-1.95258	4	S	0.317854	1.10778	N		LNCaP_FGC_CATCCACCAGAGAGGG-1	3.61919	-4.21918	2	S	0		LNCaP_FGC	FALSE	G1	LDOC1	FALSE	FALSE	0.330776	1	0.476	0.427		LNCaP_C42B_CCTCAGTGTCCTCATC-1	6.33191	3.59739	Y
LNCaP_FGC_CATCCACGTCTCGACG-1	2.17484	2.02817	0	G2M	1.06048	0.939645	N		LNCaP_FGC_CATCCACGTCTCGACG-1	-4.89714	-0.0364042	1	G2M	0		LNCaP_FGC	FALSE	G1	DNASE1	FALSE	FALSE	0.339205	1	0.398	0.341		LNCaP_C42B_CCTCAGTTCGGCAGTC-1	-4.60996	1.63713	Y
LNCaP_FGC_CATCCCACACAAATCC-1	-3.14632	-2.54601	1	G1	0.129748	1.39285	N		LNCaP_FGC_CATCCCACACAAATCC-1	2.49433	-0.659897	0	G1	0.299294		LNCaP_FGC	FALSE	G1	TOLLIP	FALSE	FALSE	0.358381	1	0.39	0.335		LNCaP_C42B_CCTCATGGTAGGAAAG-1	3.30148	0.973225	Y
LNCaP_FGC_CATCCGTGTGTTACAC-1	3.97173	-3.46045	5	G2M	1.2406	0.353567	N		LNCaP_FGC_CATCCGTGTGTTACAC-1	2.50857	-4.2968	2	G2M	0		LNCaP_FGC	FALSE	G1	AF165147.1	FALSE	FALSE	0.737798	1	0.186	0.13		LNCaP_C42B_CCTCATGGTGGACTAG-1	-2.09578	2.6035	N
LNCaP_FGC_CATCGCTAGACAACAT-1	-3.57728	1.69579	6	G1	0.0514021	1.43761	N		LNCaP_FGC_CATCGCTAGACAACAT-1	-0.408116	1.6068	4	G1	1.52474		LNCaP_FGC	FALSE	G1	ELL2	FALSE	FALSE	0.397106	1	0.691	0.663		LNCaP_C42B_CCTCATGTCGAACCTA-1	0.066618	-0.835599	N
LNCaP_FGC_CATCGCTAGGCGCTCT-1	-2.81815	-4.42927	1	G1	0.0401702	0.804043	N		LNCaP_FGC_CATCGCTAGGCGCTCT-1	3.58162	-2.84059	2	G1	0.441872		LNCaP_FGC	FALSE	G1	CALCOCO1	FALSE	FALSE	0.939848	0.505695	0.134	0.073		LNCaP_C42B_CCTCCAACAAGCTCTA-1	0.905312	-2.65886	Y
LNCaP_FGC_CATCGCTTCAAGGAGC-1	3.34844	-2.65877	5	G2M	1.4479	0.733323	N		LNCaP_FGC_CATCGCTTCAAGGAGC-1	0.599124	-1.31491	0	G2M	0		LNCaP_FGC	FALSE	G1	RNF6	FALSE	FALSE	0.353939	1	0.554	0.515		LNCaP_C42B_CCTCCAATCATTCGGA-1	-0.770707	-2.27293	Y
LNCaP_FGC_CATCGGGAGAGTCAGC-1	1.88446	3.57073	0	S	0.775398	0.976129	N		LNCaP_FGC_CATCGGGAGAGTCAGC-1	-4.2787	0.793713	1	S	0.872325		LNCaP_FGC	FALSE	G1	IL6ST	FALSE	TRUE	0.313203	1	0.61	0.57		LNCaP_C42B_CCTCCAATCTGGTGCG-1	6.25661	2.18229	N
LNCaP_FGC_CATCGGGGTGGATACG-1	-1.98607	0.912957	3	G1	0.908613	1.26228	N		LNCaP_FGC_CATCGGGGTGGATACG-1	1.33915	2.90565	3	G1	0.771274		LNCaP_FGC	FALSE	G1	CCDC18-AS1	FALSE	FALSE	0.619637	1	0.228	0.174		LNCaP_C42B_CCTCCTCAGCACTTTG-1	0.859928	-0.649362	Y
LNCaP_FGC_CATCGGGTCACATACG-1	1.42383	1.12179	5	G2M	1.3618	0.393011	N		LNCaP_FGC_CATCGGGTCACATACG-1	-1.70991	-1.69029	0	G2M	0		LNCaP_FGC	FALSE	G1	TNKS2	FALSE	FALSE	0.270407	1	0.641	0.597		LNCaP_C42B_CCTCCTCCATATGCGT-1	2.1445	-0.183907	Y
LNCaP_FGC_CATCGTCAGGAACGTC-1	4.30402	2.83993	0	S	1.23562	1.25685	N		LNCaP_FGC_CATCGTCAGGAACGTC-1	-3.78872	3.94552	1	S	0.935241		LNCaP_FGC	FALSE	G1	BICD1	FALSE	FALSE	0.376912	1	0.493	0.452		LNCaP_C42B_CCTCTAGAGGATGCGT-1	-2.70804	-2.12376	Y
LNCaP_FGC_CATCGTCGTGGCTTGC-1	-1.65148	0.603793	3	G2M	0.847592	1.43209	N		LNCaP_FGC_CATCGTCGTGGCTTGC-1	1.88788	2.84155	3	G2M	0		LNCaP_FGC	FALSE	G1	HDAC11	FALSE	FALSE	0.683553	1	0.174	0.11		LNCaP_C42B_CCTCTAGGTGACCTGC-1	-3.7685	-3.30141	N
LNCaP_FGC_CATCGTCTCACTTATC-1	0.0508108	-1.48339	4	S	0.348956	0.951789	N		LNCaP_FGC_CATCGTCTCACTTATC-1	4.34068	-2.7412	2	S	1.08812		LNCaP_FGC	FALSE	G1	LYRM9	FALSE	FALSE	0.795284	1	0.165	0.107		LNCaP_C42B_CCTCTAGTCACCACAA-1	-0.90219	-1.50421	N
LNCaP_FGC_CATGAGTCAGTCCCGA-1	-2.61624	2.99822	2	G1	0.243499	1.10105	N		LNCaP_FGC_CATGAGTCAGTCCCGA-1	-1.25162	2.95852	5	G1	1.40455		LNCaP_FGC	FALSE	G1	IL10RB	FALSE	FALSE	0.463605	1	0.288	0.231		LNCaP_C42B_CCTCTCCCAAATCGGG-1	-0.40921	-1.70108	Y
LNCaP_FGC_CATGAGTGTTGCTAGT-1	3.28525	-2.60284	5	G2M	1.49121	0.7122	N		LNCaP_FGC_CATGAGTGTTGCTAGT-1	1.98498	0.185562	0	G2M	0		LNCaP_FGC	FALSE	G1	JMJD1C	FALSE	FALSE	0.265276	1	0.635	0.59		LNCaP_C42B_CCTGCATCAATGGCAG-1	-4.97982	0.462227	Y
LNCaP_FGC_CATGCAACATCCTTGC-1	3.1816	-2.72288	5	G2M	1.50517	0.555918	N		LNCaP_FGC_CATGCAACATCCTTGC-1	1.81238	-0.350456	0	G2M	0		LNCaP_FGC	FALSE	G1	LIMK2	FALSE	FALSE	0.378469	1	0.351	0.294		LNCaP_C42B_CCTGCATCATCTGTTT-1	6.79743	3.23809	N
LNCaP_FGC_CATGCCTGTGCAGTGA-1	-1.69788	-3.54274	1	G1	0.313395	0.921854	N		LNCaP_FGC_CATGCCTGTGCAGTGA-1	1.14644	-3.13074	0	G1	0		LNCaP_FGC	FALSE	G1	AC097382.3	FALSE	FALSE	0.938915	1	0.144	0.088		LNCaP_C42B_CCTGCATTCATGAGTC-1	-5.56018	0.833058	Y
LNCaP_FGC_CATGCCTTCCGTAGTA-1	-4.64923	1.84911	6	G1	0.125582	1.79573	N		LNCaP_FGC_CATGCCTTCCGTAGTA-1	-1.67208	0.347637	4	G1	1.17639		LNCaP_FGC	FALSE	G1	RAB17	FALSE	FALSE	0.513351	1	0.254	0.196		LNCaP_C42B_CCTGTTGAGGTTGACG-1	2.39209	-0.519658	Y
LNCaP_FGC_CATGCCTTCGCCAGAC-1	-2.71132	4.47961	2	G1	0.0934768	1.95956	N		LNCaP_FGC_CATGCCTTCGCCAGAC-1	-3.17154	3.55488	1	G1	1.45173		LNCaP_FGC	FALSE	G1	SUOX	FALSE	FALSE	0.459985	1	0.282	0.224		LNCaP_C42B_CCTTCAGCATAGGCGA-1	4.99935	2.44942	N
LNCaP_FGC_CATGCGGAGACCAGAC-1	3.00466	0.738905	0	G2M	1.43641	1.19409	N		LNCaP_FGC_CATGCGGAGACCAGAC-1	-2.50493	-0.788631	4	G2M	1.70391		LNCaP_FGC	FALSE	G1	ORAI3	FALSE	FALSE	1.08016	0.310184	0.12	0.062		LNCaP_C42B_CCTTCAGGTCGGAACA-1	-1.666	-2.17728	N
LNCaP_FGC_CATGCGGTCACCATAG-1	-2.47539	4.58135	2	G1	0.161107	2.05584	N		LNCaP_FGC_CATGCGGTCACCATAG-1	-3.6212	3.47613	1	G1	1.41278		LNCaP_FGC	FALSE	G1	GULP1	TRUE	FALSE	0.411169	1.56632e-07	0.912	0.892		LNCaP_C42B_CCTTCAGTCGTTAGTG-1	2.28047	0.485042	Y
LNCaP_FGC_CATGCTCAGGATGCGT-1	-1.61071	4.01239	2	G1	0.0937586	1.46668	N		LNCaP_FGC_CATGCTCAGGATGCGT-1	-3.19462	1.96475	1	G1	1.10668		LNCaP_FGC	FALSE	G1	MTA3	FALSE	FALSE	0.369408	1	0.343	0.284		LNCaP_C42B_CCTTGTGCACCAATTG-1	5.22967	1.55852	Y
LNCaP_FGC_CATGCTCGTGTGAGCA-1	0.798376	-3.06135	4	S	0.72068	0.668617	N		LNCaP_FGC_CATGCTCGTGTGAGCA-1	1.0015	-4.55625	2	S	1.21942		LNCaP_FGC	FALSE	G1	TARSL2	FALSE	FALSE	0.330504	1	0.481	0.434		LNCaP_C42B_CCTTGTGCATGAGAAT-1	-2.81747	-3.00476	Y
LNCaP_FGC_CATGCTCTCGCCTAGG-1	2.73881	1.68882	0	G2M	1.2449	0.896241	N		LNCaP_FGC_CATGCTCTCGCCTAGG-1	-3.6085	-0.0529275	1	G2M	1.37657		LNCaP_FGC	FALSE	G1	C11orf68	FALSE	FALSE	0.428112	1	0.277	0.214		LNCaP_C42B_CCTTGTGGTTGACTAC-1	3.16003	0.636824	Y
LNCaP_FGC_CATGGATAGCAGTCTT-1	1.47219	2.519	0	G1	1.19251	1.57231	N		LNCaP_FGC_CATGGATAGCAGTCTT-1	-4.00612	-0.05703	1	G1	0.874519		LNCaP_FGC	FALSE	G1	SOX4	TRUE	FALSE	0.405522	1.95314e-07	0.969	0.95		LNCaP_C42B_CCTTTGGAGGCCTTGC-1	0.494256	-1.27774	Y
LNCaP_FGC_CATGGATAGTCAGAGC-1	1.21101	-1.83556	4	S	0.564143	0.837327	N		LNCaP_FGC_CATGGATAGTCAGAGC-1	1.52363	-2.11146	0	S	0.443806		LNCaP_FGC	FALSE	G1	AC006299.1	FALSE	FALSE	0.37556	1	0.339	0.281		LNCaP_C42B_CCTTTGGCACGGCGTT-1	-3.2862	-1.58293	N
LNCaP_FGC_CATGGATGTTGTCCCT-1	2.6321	-0.670599	4	G2M	1.11686	1.08618	N		LNCaP_FGC_CATGGATGTTGTCCCT-1	2.93743	-0.873872	0	G2M	0		LNCaP_FGC	FALSE	G1	WDR81	FALSE	FALSE	0.735632	1	0.176	0.119		LNCaP_C42B_CCTTTGGGTCCTCATC-1	4.29429	-0.34233	Y
LNCaP_FGC_CATGGATTCCGATCTC-1	-2.68121	-4.69084	1	G1	0.226001	0.751523	N		LNCaP_FGC_CATGGATTCCGATCTC-1	2.95522	-3.60227	2	G1	0.584394		LNCaP_FGC	FALSE	G1	SLC35E1	FALSE	FALSE	0.257248	1	0.683	0.641		LNCaP_C42B_CGAAGGAGTATGAGGC-1	-1.85859	-1.93545	Y
LNCaP_FGC_CATGGTAAGAAGCCTG-1	3.87318	1.45866	0	G2M	1.57271	0.699837	N		LNCaP_FGC_CATGGTAAGAAGCCTG-1	-3.97559	1.20052	1	G2M	1.22571		LNCaP_FGC	FALSE	G1	TESK2	FALSE	FALSE	0.450458	1	0.287	0.23		LNCaP_C42B_CGAAGGAGTTGGATCT-1	3.24205	1.07265	N
LNCaP_FGC_CATGGTACAGAACTCT-1	2.86451	-0.965294	4	G2M	1.37162	0.875243	N		LNCaP_FGC_CATGGTACAGAACTCT-1	3.43762	-1.35921	0	G2M	0		LNCaP_FGC	FALSE	G1	DDX6	TRUE	FALSE	0.324235	5.78846e-08	0.945	0.921		LNCaP_C42B_CGAAGGATCACTTATC-1	-2.62336	-2.42944	N
LNCaP_FGC_CATGGTACATCACCAA-1	-2.67578	2.86645	2	G1	0.0910715	0.566276	N		LNCaP_FGC_CATGGTACATCACCAA-1	-2.11034	2.47013	1	G1	2.09828		LNCaP_FGC	FALSE	G1	CDC37L1	FALSE	FALSE	0.355774	1	0.439	0.392		LNCaP_C42B_CGAAGTTTCAACTACG-1	6.70666	2.70802	Y
LNCaP_FGC_CATTCATTCGCATGAT-1	2.41977	4.13108	0	S	0.442266	1.02409	N		LNCaP_FGC_CATTCATTCGCATGAT-1	-2.93956	2.26484	1	S	1.64126		LNCaP_FGC	FALSE	G1	ELK4	FALSE	TRUE	0.318796	0.055315	0.822	0.794		LNCaP_C42B_CGAAGTTTCTGGGAGA-1	-3.06033	-2.92694	Y
LNCaP_FGC_CATTCTACATCATCCC-1	-1.26666	4.66388	2	G1	0.18303	1.36708	N		LNCaP_FGC_CATTCTACATCATCCC-1	-3.70151	2.0269	1	G1	1.79084		LNCaP_FGC	FALSE	G1	GORASP1	FALSE	FALSE	0.349682	1	0.367	0.31		LNCaP_C42B_CGAATTGGTGTCTCCT-1	1.37744	-0.823358	Y
LNCaP_FGC_CATTGAGGTTCGTAAC-1	-4.82276	2.04688	6	G1	0.0985709	1.60043	N		LNCaP_FGC_CATTGAGGTTCGTAAC-1	-1.4518	-0.00349556	4	G1	0.891738		LNCaP_FGC	FALSE	G1	MPST	FALSE	FALSE	0.267391	1	0.635	0.592		LNCaP_C42B_CGACAGCCATAGCTGT-1	6.43517	3.6974	Y
LNCaP_FGC_CATTGAGTCTTTCCAA-1	-1.66214	4.40477	2	G1	0.0357414	1.43357	N		LNCaP_FGC_CATTGAGTCTTTCCAA-1	-3.01743	2.98663	1	G1	2.0468		LNCaP_FGC	FALSE	G1	PXN	FALSE	FALSE	0.285693	1	0.433	0.374		LNCaP_C42B_CGACAGCTCACCATGA-1	3.90584	-0.126319	N
LNCaP_FGC_CATTGCCCATCGGAAG-1	-0.42384	4.08622	2	G1	0.459582	1.13039	N		LNCaP_FGC_CATTGCCCATCGGAAG-1	-4.63172	1.38406	1	G1	1.56018		LNCaP_FGC	FALSE	G1	NUDT22	FALSE	FALSE	0.341477	1	0.436	0.387		LNCaP_C42B_CGACAGCTCAGACTGT-1	3.79694	-0.107992	N
LNCaP_FGC_CATTGCCGTTGGATCT-1	1.85487	-1.94248	4	S	0.874126	0.798399	N		LNCaP_FGC_CATTGCCGTTGGATCT-1	1.35709	-1.8605	0	S	0		LNCaP_FGC	FALSE	G1	NKILA	FALSE	FALSE	1.19441	0.595436	0.113	0.059		LNCaP_C42B_CGACAGCTCCTTATAC-1	-4.88947	-0.908344	Y
LNCaP_FGC_CATTGCCTCGCCATAA-1	-2.96312	-3.06965	1	G1	0	1.13444	N		LNCaP_FGC_CATTGCCTCGCCATAA-1	2.49058	-2.07439	0	G1	0		LNCaP_FGC	FALSE	G1	MYO5A	FALSE	FALSE	0.265271	1	0.57	0.522		LNCaP_C42B_CGACAGCTCTGTACAG-1	-1.5575	1.75555	Y
LNCaP_FGC_CATTGTTAGAATCGAT-1	4.30828	1.31603	0	G2M	1.52171	0.840419	N		LNCaP_FGC_CATTGTTAGAATCGAT-1	-3.17745	2.60371	1	G2M	1.54002		LNCaP_FGC	FALSE	G1	SIDT2	FALSE	FALSE	0.520848	1	0.24	0.182		LNCaP_C42B_CGAGAAGAGCTTGTGT-1	-5.59384	0.287611	N
LNCaP_FGC_CATTGTTAGGTTGTTC-1	-3.76072	-3.84258	1	G1	0.125807	1.2024	N		LNCaP_FGC_CATTGTTAGGTTGTTC-1	4.02689	-2.66099	2	G1	0.427778		LNCaP_FGC	FALSE	G1	TNFRSF10D	FALSE	FALSE	0.693055	1	0.19	0.135		LNCaP_C42B_CGAGGAACACCGTCTT-1	-4.36335	-2.31843	N
LNCaP_FGC_CATTGTTCACACTTAG-1	-2.22382	-3.92909	1	G1	0.121748	0.891681	N		LNCaP_FGC_CATTGTTCACACTTAG-1	2.20258	-3.15092	0	G1	0		LNCaP_FGC	FALSE	G1	RALGAPA2	FALSE	FALSE	0.378201	1	0.352	0.298		LNCaP_C42B_CGAGGCTAGAGGTTTA-1	6.63579	2.97785	Y
LNCaP_FGC_CATTGTTCATCCGTGG-1	-3.14415	2.94254	2	G1	0.203238	1.76262	N		LNCaP_FGC_CATTGTTCATCCGTGG-1	-1.32765	2.52082	5	G1	1.52868		LNCaP_FGC	FALSE	G1	IFT20	FALSE	FALSE	0.259486	1	0.589	0.542		LNCaP_C42B_CGAGTGCAGTCAAGCG-1	2.00941	0.709268	Y
LNCaP_FGC_CATTTCAGTGAGTCAG-1	-1.14696	0.482846	3	S	0.787857	1.40096	N		LNCaP_FGC_CATTTCAGTGAGTCAG-1	1.2771	2.55629	3	S	0.939196		LNCaP_FGC	FALSE	G1	DSC2	FALSE	FALSE	0.306607	1	0.805	0.776		LNCaP_C42B_CGAGTTACAATAGTGA-1	-0.493971	-1.3553	Y
LNCaP_FGC_CCAAGCGAGTTAGTGA-1	-2.38729	2.00319	2	G1	0.258571	1.58962	N		LNCaP_FGC_CCAAGCGAGTTAGTGA-1	0.158596	3.62489	5	G1	0.677363		LNCaP_FGC	FALSE	G1	GYS1	FALSE	FALSE	0.33497	1	0.388	0.333		LNCaP_C42B_CGATCGGAGAGTAACT-1	4.41501	0.2046	Y
LNCaP_FGC_CCAAGCGGTGGGCTCT-1	2.23047	-3.83869	5	G2M	1.16219	0.461897	N		LNCaP_FGC_CCAAGCGGTGGGCTCT-1	-0.307111	-3.59546	0	G2M	0		LNCaP_FGC	FALSE	G1	BIN1	FALSE	FALSE	0.350942	1	0.328	0.266		LNCaP_C42B_CGATCGGAGGAAGTCC-1	3.56893	-0.523303	Y
LNCaP_FGC_CCAATGAAGCTCGTGC-1	3.49715	-3.27576	5	G2M	1.27903	0.62214	N		LNCaP_FGC_CCAATGAAGCTCGTGC-1	-0.762936	-2.46907	2	G2M	0.57605		LNCaP_FGC	FALSE	G1	ZNRF1	FALSE	FALSE	0.270792	1	0.446	0.387		LNCaP_C42B_CGATCGGCAAAGGCAC-1	2.44293	-1.34849	Y
LNCaP_FGC_CCAATGAGTGGACTAG-1	-1.62338	-0.207982	3	G1	0.75042	1.00118	N		LNCaP_FGC_CCAATGAGTGGACTAG-1	2.95422	1.57943	3	G1	0		LNCaP_FGC	FALSE	G1	SUFU	FALSE	FALSE	0.75613	1	0.162	0.104		LNCaP_C42B_CGATCGGCAACCACGC-1	-1.97853	-3.58634	N
LNCaP_FGC_CCAATGATCCCAGGCA-1	0.597645	-1.93002	4	S	0.535437	0.907254	N		LNCaP_FGC_CCAATGATCCCAGGCA-1	3.30193	-3.97211	2	S	0.73345		LNCaP_FGC	FALSE	G1	CYSTM1	FALSE	FALSE	0.394253	1	0.391	0.345		LNCaP_C42B_CGATCGGGTACAATAG-1	5.34187	2.67846	N
LNCaP_FGC_CCAATTTAGTAATCCC-1	-4.86354	2.2881	6	G1	0.135224	1.40456	N		LNCaP_FGC_CCAATTTAGTAATCCC-1	-1.84263	0.0191685	4	G1	0.495823		LNCaP_FGC	FALSE	G1	ACAT1	TRUE	FALSE	0.30434	7.5662e-05	0.926	0.901		LNCaP_C42B_CGATCGGTCCACAGCG-1	-4.08403	1.79448	N
LNCaP_FGC_CCAATTTCACGCGTCA-1	3.40956	-1.40913	5	G2M	1.26419	0.650473	N		LNCaP_FGC_CCAATTTCACGCGTCA-1	3.55125	-2.64133	2	G2M	0.679411		LNCaP_FGC	FALSE	G1	GPNMB	FALSE	FALSE	1.1634	0.834203	0.112	0.058		LNCaP_C42B_CGATGCGGTATGCAAA-1	-5.10756	1.04372	N
LNCaP_FGC_CCAATTTGTAGAATGT-1	-3.78364	-3.48074	1	G1	0.0797449	1.05907	N		LNCaP_FGC_CCAATTTGTAGAATGT-1	3.61449	-3.00984	0	G1	0		LNCaP_FGC	FALSE	G1	DGKD	FALSE	FALSE	0.353081	1	0.326	0.265		LNCaP_C42B_CGATGGCAGAAACTGT-1	-0.219944	0.990556	Y
LNCaP_FGC_CCAATTTTCAGGACGA-1	2.08232	-3.94321	5	G2M	1.25699	0.790009	N		LNCaP_FGC_CCAATTTTCAGGACGA-1	-0.153453	-3.25477	0	G2M	0		LNCaP_FGC	FALSE	G1	MAN2B1	FALSE	FALSE	0.330118	1	0.443	0.395		LNCaP_C42B_CGATGGCAGCTCTGTA-1	0.00660256	-2.30768	Y
LNCaP_FGC_CCACAAAAGCTCCATA-1	4.52521	1.21853	0	G2M	1.49847	1.06365	N		LNCaP_FGC_CCACAAAAGCTCCATA-1	-2.86611	2.46196	1	G2M	1.81817		LNCaP_FGC	FALSE	G1	CTBS	FALSE	FALSE	0.334096	1	0.538	0.499		LNCaP_C42B_CGATGGCCATGAAGCG-1	-1.63551	-2.18688	N
LNCaP_FGC_CCACAAATCTACCAGA-1	-3.85642	-4.2522	1	G1	0	1.32651	N		LNCaP_FGC_CCACAAATCTACCAGA-1	4.43988	-3.01479	2	G1	0.486302		LNCaP_FGC	FALSE	G1	PPP1R2	FALSE	FALSE	0.257686	1	0.632	0.589		LNCaP_C42B_CGATGGCTCTCTGACC-1	1.28397	-1.69282	Y
LNCaP_FGC_CCACACTGTAACAAGT-1	3.55938	1.95329	0	S	1.17505	1.45328	N		LNCaP_FGC_CCACACTGTAACAAGT-1	-3.78035	3.13614	1	S	0.978777		LNCaP_FGC	FALSE	G1	CDK7	FALSE	FALSE	0.288164	1	0.398	0.337		LNCaP_C42B_CGCATAAGTGGCACTC-1	-3.70455	-1.46641	Y
LNCaP_FGC_CCACCATCATCAGTCA-1	2.44927	-3.94063	5	G2M	0.898252	0.454904	N		LNCaP_FGC_CCACCATCATCAGTCA-1	1.22426	-4.54893	2	G2M	0.405782		LNCaP_FGC	FALSE	G1	TTBK2	FALSE	FALSE	0.502456	1	0.253	0.198		LNCaP_C42B_CGCATAAGTGGGCTCT-1	3.97954	1.83526	Y
LNCaP_FGC_CCACCATGTTACCCTC-1	2.3312	3.79819	0	S	0.797138	1.15626	N		LNCaP_FGC_CCACCATGTTACCCTC-1	-4.49366	1.15221	1	S	0.926337		LNCaP_FGC	FALSE	G1	DALRD3	FALSE	FALSE	0.324868	1	0.383	0.327		LNCaP_C42B_CGCATGGTCACGATCA-1	-4.67317	1.73911	N
LNCaP_FGC_CCACGAGTCTCATTGT-1	-0.0796653	4.09209	2	G1	0.331896	0.959225	N		LNCaP_FGC_CCACGAGTCTCATTGT-1	-4.90902	1.4113	1	G1	1.74155		LNCaP_FGC	FALSE	G1	VPS39	FALSE	FALSE	0.327249	1	0.373	0.316		LNCaP_C42B_CGCATGGTCATTGTTC-1	-3.50008	1.79073	N
LNCaP_FGC_CCACGTTCACGTACAT-1	4.16917	-1.75144	5	G2M	1.71164	0.87643	N		LNCaP_FGC_CCACGTTCACGTACAT-1	1.85462	-1.96733	0	G2M	0		LNCaP_FGC	FALSE	G1	PLEC	FALSE	FALSE	0.323445	1	0.511	0.469		LNCaP_C42B_CGGAACCGTCATAGTC-1	-0.801763	-0.050992	Y
LNCaP_FGC_CCACTTGAGTCCTGTA-1	1.78239	2.99165	0	G2M	1.03776	1.04193	N		LNCaP_FGC_CCACTTGAGTCCTGTA-1	-4.46399	0.792898	1	G2M	1.34453		LNCaP_FGC	FALSE	G1	MAST4	FALSE	FALSE	0.470951	1	0.289	0.238		LNCaP_C42B_CGGACACAGGGTTAAT-1	-1.89078	-3.48281	Y
LNCaP_FGC_CCACTTGAGTGTTCAC-1	-2.54135	3.96491	2	G1	0.0421798	1.49831	N		LNCaP_FGC_CCACTTGAGTGTTCAC-1	-2.12079	3.78556	5	G1	0.779681		LNCaP_FGC	FALSE	G1	CPLANE1	FALSE	FALSE	0.619289	1	0.233	0.185		LNCaP_C42B_CGGACACGTCCAGAAG-1	-3.34184	0.563725	Y
LNCaP_FGC_CCACTTGCATGGTGGA-1	0.719782	-0.706806	4	S	0.682009	1.02983	N		LNCaP_FGC_CCACTTGCATGGTGGA-1	2.28468	-0.0355509	0	S	0		LNCaP_FGC	FALSE	G1	TRGC1	FALSE	FALSE	0.527689	1	0.524	0.499		LNCaP_C42B_CGGAGAATCGCGAAGA-1	-2.95985	0.59682	N
LNCaP_FGC_CCACTTGGTAGGACTG-1	-2.80688	-4.35424	1	G1	0.037234	0.989592	N		LNCaP_FGC_CCACTTGGTAGGACTG-1	2.54496	-3.95585	2	G1	0.409574		LNCaP_FGC	FALSE	G1	NADSYN1	FALSE	FALSE	0.390647	1	0.305	0.247		LNCaP_C42B_CGGAGAATCTAGTGTG-1	5.7693	2.14598	N
LNCaP_FGC_CCACTTGGTGACTCTA-1	-1.50837	4.09408	2	G1	0.186751	1.23319	N		LNCaP_FGC_CCACTTGGTGACTCTA-1	-4.4625	2.43758	1	G1	1.68904		LNCaP_FGC	FALSE	G1	C4orf3	TRUE	FALSE	0.273124	0.000828163	0.87	0.841		LNCaP_C42B_CGGAGAATCTATCGTT-1	0.34625	-0.403882	N
LNCaP_FGC_CCATAAGAGAGCACTG-1	-3.23797	2.06667	2	G1	0.0417052	1.53079	N		LNCaP_FGC_CCATAAGAGAGCACTG-1	-0.187332	2.33972	5	G1	1.01026		LNCaP_FGC	FALSE	G1	ATRX	TRUE	FALSE	0.331918	3.73995e-11	0.982	0.961		LNCaP_C42B_CGGCAGTAGATGTTCC-1	-3.99412	1.42506	Y
LNCaP_FGC_CCATAAGCATGGTACT-1	1.64168	-1.67121	4	S	0.815388	1.11798	N		LNCaP_FGC_CCATAAGCATGGTACT-1	1.40134	-1.19923	0	S	0		LNCaP_FGC	FALSE	G1	ZNF608	FALSE	FALSE	0.421607	1	0.3	0.246		LNCaP_C42B_CGGCAGTAGGTAAACT-1	5.96511	2.58357	Y
LNCaP_FGC_CCATAAGTCCCGTTGT-1	-2.13538	-3.37926	1	G1	0.136623	1.09294	N		LNCaP_FGC_CCATAAGTCCCGTTGT-1	1.51501	-2.13757	0	G1	0		LNCaP_FGC	FALSE	G1	ARL8A	FALSE	FALSE	0.295153	1	0.413	0.357		LNCaP_C42B_CGGCAGTCAAGACAAT-1	-4.77514	0.201071	Y
LNCaP_FGC_CCATCACCATCTAGAC-1	1.70462	-0.540556	4	G2M	1.16072	0.678822	N		LNCaP_FGC_CCATCACCATCTAGAC-1	2.98531	-0.309793	0	G2M	0.75319		LNCaP_FGC	FALSE	G1	AL096870.8	FALSE	FALSE	0.484975	1	0.251	0.195		LNCaP_C42B_CGGGACTAGCGTTCAT-1	-1.80564	-2.39952	N
LNCaP_FGC_CCCAACTGTGCTGATT-1	0.181073	-2.7121	4	G1	0.400481	0.795306	N		LNCaP_FGC_CCCAACTGTGCTGATT-1	3.07076	-4.93308	2	G1	0.896995		LNCaP_FGC	FALSE	G1	RUFY2	FALSE	FALSE	0.355336	1	0.367	0.315		LNCaP_C42B_CGGGACTCAAAGGAGA-1	1.25496	-2.16937	Y
LNCaP_FGC_CCCAACTGTTAGGGTG-1	4.46012	-2.27444	5	G2M	1.77865	0.990095	N		LNCaP_FGC_CCCAACTGTTAGGGTG-1	-0.125746	0.0344775	4	G2M	0.722677		LNCaP_FGC	FALSE	G1	CCDC92	FALSE	FALSE	0.774483	1	0.159	0.104		LNCaP_C42B_CGGGACTCAGCGAGTA-1	2.74755	1.78383	Y
LNCaP_FGC_CCCATTGAGACGCATG-1	2.10799	2.25271	0	G2M	1.15074	1.17668	N		LNCaP_FGC_CCCATTGAGACGCATG-1	-4.09581	0.0870603	1	G2M	1.00196		LNCaP_FGC	FALSE	G1	DTNB	FALSE	FALSE	0.274626	1	0.448	0.393		LNCaP_C42B_CGGGACTCAGGCTTGC-1	1.24192	-1.83866	Y
LNCaP_FGC_CCCATTGAGTATGTAG-1	-1.39602	-4.26581	1	G1	0.360151	0.898481	N		LNCaP_FGC_CCCATTGAGTATGTAG-1	1.46365	-4.23478	2	G1	0.366797		LNCaP_FGC	FALSE	G1	PRSS27	FALSE	FALSE	0.92155	1	0.131	0.075		LNCaP_C42B_CGGGACTGTCGAACGA-1	0.0390531	-1.56753	Y
LNCaP_FGC_CCCATTGGTCGTTATG-1	-1.71009	0.451933	3	G1	0.673661	1.47993	N		LNCaP_FGC_CCCATTGGTCGTTATG-1	2.09407	2.86393	3	G1	0.992669		LNCaP_FGC	FALSE	G1	AL035661.1	FALSE	FALSE	0.442904	1	0.287	0.234		LNCaP_C42B_CGGGCATAGATGGCGT-1	3.67551	1.50988	Y
LNCaP_FGC_CCCGAAGAGCACCTGC-1	2.57789	2.66927	0	S	0.988839	1.29018	N		LNCaP_FGC_CCCGAAGAGCACCTGC-1	-3.64446	0.121137	1	S	1.30587		LNCaP_FGC	FALSE	G1	CLDN3	FALSE	FALSE	0.263922	1	0.567	0.522		LNCaP_C42B_CGGGCATCAACTGGTT-1	3.65145	1.29435	N
LNCaP_FGC_CCCTAACGTCGACTTA-1	0.385645	-3.53622	4	G1	0.669484	0.605748	N		LNCaP_FGC_CCCTAACGTCGACTTA-1	1.71927	-4.7998	2	G1	0.459014		LNCaP_FGC	FALSE	G1	LINC01138	FALSE	FALSE	1.08588	1	0.117	0.064		LNCaP_C42B_CGGGCATCACGGCGTT-1	-4.74699	0.327891	N
LNCaP_FGC_CCCTCAACACTACGGC-1	1.97179	-0.718556	4	G2M	1.13025	0.974763	N		LNCaP_FGC_CCCTCAACACTACGGC-1	2.69577	-0.401213	0	G2M	0		LNCaP_FGC	FALSE	G1	TRAPPC6A	FALSE	FALSE	0.319036	1	0.335	0.272		LNCaP_C42B_CGGGTCACAAACCGGA-1	-1.7594	2.2829	N
LNCaP_FGC_CCCTCAACAGTCCGTG-1	0.516088	-3.47047	4	S	1.044	0.5652	N		LNCaP_FGC_CCCTCAACAGTCCGTG-1	2.31361	-4.32593	2	S	1.08793		LNCaP_FGC	FALSE	G1	DENND11	FALSE	FALSE	0.49525	1	0.256	0.203		LNCaP_C42B_CGGGTCATCCGACAGC-1	2.09373	-0.041252	Y
LNCaP_FGC_CCCTCAAGTAGTACGG-1	0.926283	-3.44729	4	S	0.668249	0.690106	N		LNCaP_FGC_CCCTCAAGTAGTACGG-1	0.708571	-3.76368	0	S	0		LNCaP_FGC	FALSE	G1	MNT	FALSE	FALSE	0.322776	1	0.433	0.385		LNCaP_C42B_CGGGTCATCCGATCGG-1	-4.45128	1.68638	Y
LNCaP_FGC_CCCTCAATCGAGAATA-1	1.76356	-3.59502	5	S	0.848698	0.767303	N		LNCaP_FGC_CCCTCAATCGAGAATA-1	0.128691	-3.46722	0	S	0		LNCaP_FGC	FALSE	G1	OTULINL	FALSE	FALSE	0.473904	1	0.381	0.344		LNCaP_C42B_CGGGTGTAGTGAGTTA-1	-1.67059	-2.62857	Y
LNCaP_FGC_CCCTCTCCATATCGGT-1	0.0657045	-0.140898	3	G2M	1.17532	0.884807	N		LNCaP_FGC_CCCTCTCCATATCGGT-1	3.18512	1.82927	3	G2M	0.284966		LNCaP_FGC	FALSE	G1	NFRKB	FALSE	FALSE	0.271674	1	0.481	0.43		LNCaP_C42B_CGGGTGTGTGTAACGG-1	6.38686	3.05116	N
LNCaP_FGC_CCCTCTCTCCCAATAG-1	-0.871872	4.51242	2	G1	0.544202	1.21101	N		LNCaP_FGC_CCCTCTCTCCCAATAG-1	-4.57451	1.75523	1	G1	1.76941		LNCaP_FGC	FALSE	G1	LINC01003	FALSE	FALSE	0.492253	1	0.241	0.185		LNCaP_C42B_CGGGTGTTCCAGTACA-1	-2.85516	-3.4692	Y
LNCaP_FGC_CCCTGATAGAGCTGAC-1	-3.01612	3.76086	2	G1	0	1.56326	N		LNCaP_FGC_CCCTGATAGAGCTGAC-1	-1.63993	2.987	5	G1	1.75186		LNCaP_FGC	FALSE	G1	KLF13	FALSE	FALSE	0.415186	1	0.333	0.285		LNCaP_C42B_CGGTCAGAGGGACCAT-1	-1.10331	-2.83122	Y
LNCaP_FGC_CCCTGATAGTGCCAGA-1	-2.85015	3.22429	2	G1	0.0408119	1.66373	N		LNCaP_FGC_CCCTGATAGTGCCAGA-1	-2.04615	3.79916	5	G1	0.448931		LNCaP_FGC	FALSE	G1	COPG1	FALSE	FALSE	0.304455	1	0.68	0.648		LNCaP_C42B_CGGTCAGAGGTGATAT-1	2.06886	1.10611	Y
LNCaP_FGC_CCCTTAGCAAAGGGTC-1	-4.71042	2.03128	6	G1	0.67937	1.68173	N		LNCaP_FGC_CCCTTAGCAAAGGGTC-1	-1.89817	-0.722145	4	G1	1.34557		LNCaP_FGC	FALSE	G1	PAXIP1-AS2	FALSE	FALSE	0.578218	1	0.212	0.158		LNCaP_C42B_CGGTCAGCAATAACCC-1	-4.59414	-2.7919	Y
LNCaP_FGC_CCCTTAGGTCACAGTT-1	2.68656	3.94728	0	S	0.504786	1.56665	N		LNCaP_FGC_CCCTTAGGTCACAGTT-1	-3.63516	2.34861	1	S	1.66148		LNCaP_FGC	FALSE	G1	ZNF783	FALSE	FALSE	0.571909	1	0.203	0.146		LNCaP_C42B_CGGTCAGTCCGAAATC-1	3.1526	1.99382	Y
LNCaP_FGC_CCCTTAGTCCTACCAC-1	2.59422	2.63588	0	S	1.11834	0.981193	N		LNCaP_FGC_CCCTTAGTCCTACCAC-1	-3.38369	0.309149	1	S	1.65379		LNCaP_FGC	FALSE	G1	ZDHHC14	FALSE	FALSE	0.429529	1	0.256	0.196		LNCaP_C42B_CGTAAGTCACAACCGC-1	5.94818	3.53414	N
LNCaP_FGC_CCGATCTAGCGCACAA-1	-3.15376	-3.37001	1	G1	0.0473663	1.14317	N		LNCaP_FGC_CCGATCTAGCGCACAA-1	2.84457	-2.12464	0	G1	0		LNCaP_FGC	FALSE	G1	ABHD14B	FALSE	FALSE	0.327705	1	0.379	0.326		LNCaP_C42B_CGTAAGTGTGTCTTGA-1	0.273555	-0.665718	N
LNCaP_FGC_CCGATCTCAGGCGTTC-1	1.42397	-1.93748	4	S	0.607098	0.844322	N		LNCaP_FGC_CCGATCTCAGGCGTTC-1	2.01121	-2.86259	0	S	0		LNCaP_FGC	FALSE	G1	IFT43	FALSE	FALSE	0.374634	1	0.365	0.317		LNCaP_C42B_CGTAAGTTCAAACCTG-1	5.23953	2.84519	Y
LNCaP_FGC_CCGATCTGTCGCATCG-1	4.09667	3.28742	0	S	1.24204	1.14928	N		LNCaP_FGC_CCGATCTGTCGCATCG-1	-3.77519	4.27693	1	S	1.25442		LNCaP_FGC	FALSE	G1	SGSM3	FALSE	FALSE	0.302976	1	0.401	0.347		LNCaP_C42B_CGTAAGTTCTCTCAAT-1	-4.08501	2.27391	Y
LNCaP_FGC_CCGATCTGTTCAACGT-1	1.02598	3.60744	0	G1	0.709145	1.11742	N		LNCaP_FGC_CCGATCTGTTCAACGT-1	-5.02801	0.946295	1	G1	1.02218		LNCaP_FGC	FALSE	G1	SLCO5A1	FALSE	FALSE	0.613866	1	0.205	0.153		LNCaP_C42B_CGTAATGCACGCCACA-1	-1.59957	1.33894	Y
LNCaP_FGC_CCGATCTGTTGATGTC-1	3.95472	-0.0263367	5	G2M	1.59451	1.12574	N		LNCaP_FGC_CCGATCTGTTGATGTC-1	-1.0479	0.555146	4	G2M	0.940579		LNCaP_FGC	FALSE	G1	GPATCH2L	FALSE	FALSE	0.274297	1	0.53	0.485		LNCaP_C42B_CGTAATGCAGAGATGC-1	-2.0299	-2.27328	Y
LNCaP_FGC_CCGATGGTCACGATAC-1	-0.923938	0.366005	3	G2M	1.05941	1.3343	N		LNCaP_FGC_CCGATGGTCACGATAC-1	1.20707	2.82074	3	G2M	0.916779		LNCaP_FGC	FALSE	G1	GIT2	FALSE	FALSE	0.360519	1	0.336	0.282		LNCaP_C42B_CGTAGTAAGATTGGGC-1	-2.12654	-2.21446	N
LNCaP_FGC_CCGGACACAATAACGA-1	2.3834	-0.94547	4	G2M	1.35846	0.610039	N		LNCaP_FGC_CCGGACACAATAACGA-1	3.46139	-1.44999	0	G2M	0		LNCaP_FGC	FALSE	G1	HLA-E	FALSE	FALSE	0.779071	1	0.171	0.122		LNCaP_C42B_CGTAGTATCCACGTAA-1	-1.4962	1.33971	Y
LNCaP_FGC_CCGGACAGTAACAAGT-1	2.2463	1.9196	0	S	1.24292	1.09491	N		LNCaP_FGC_CCGGACAGTAACAAGT-1	-3.95247	-0.304266	1	S	0.43379		LNCaP_FGC	FALSE	G1	TOLLIP-AS1	FALSE	FALSE	0.754787	1	0.154	0.098		LNCaP_C42B_CGTAGTATCCTATTGT-1	-1.42125	-3.06127	Y
LNCaP_FGC_CCGGGTATCCGTTGGG-1	-2.7034	0.919337	2	G1	0	1.64515	N		LNCaP_FGC_CCGGGTATCCGTTGGG-1	0.949224	2.16036	3	G1	1.43162		LNCaP_FGC	FALSE	G1	BICDL2	FALSE	FALSE	0.675136	1	0.189	0.138		LNCaP_C42B_CGTCAAAAGAAGAGCA-1	0.864774	-2.6475	Y
LNCaP_FGC_CCGGTAGCAGGTTCGC-1	1.31076	1.5658	0	S	0.761793	0.993953	N		LNCaP_FGC_CCGGTAGCAGGTTCGC-1	-2.00693	-1.25505	4	S	1.26641		LNCaP_FGC	FALSE	G1	TMEM219	FALSE	FALSE	0.261912	1	0.653	0.615		LNCaP_C42B_CGTCAAAAGGGTACGT-1	-4.30663	0.12123	N
LNCaP_FGC_CCGGTAGTCCCGATCT-1	-4.61526	1.95681	6	G1	0.120487	1.22013	N		LNCaP_FGC_CCGGTAGTCCCGATCT-1	-1.8868	0.252175	4	G1	0.828003		LNCaP_FGC	FALSE	G1	NCOA2	FALSE	FALSE	0.293338	1	0.553	0.513		LNCaP_C42B_CGTCAAAGTAATACCC-1	-3.6705	2.3038	Y
LNCaP_FGC_CCGGTGACAAGCGATG-1	0.078331	3.54124	2	G1	0.819697	0.933141	N		LNCaP_FGC_CCGGTGACAAGCGATG-1	-4.36313	0.697158	1	G1	1.16322		LNCaP_FGC	FALSE	G1	RNF208	FALSE	FALSE	0.474168	1	0.248	0.193		LNCaP_C42B_CGTCAAAGTAGGACCA-1	-3.49448	1.40292	Y
LNCaP_FGC_CCGGTGATCGGCTATA-1	-1.04229	4.00151	2	G1	0.449448	1.07111	N		LNCaP_FGC_CCGGTGATCGGCTATA-1	-3.85129	1.87734	1	G1	1.07116		LNCaP_FGC	FALSE	G1	PEX16	FALSE	FALSE	0.335794	1	0.296	0.231		LNCaP_C42B_CGTCCATAGCGCCTCA-1	3.79335	2.47415	Y
LNCaP_FGC_CCGGTGATCTTCGTGC-1	-2.151	4.12208	6	G1	0.23382	1.02237	N		LNCaP_FGC_CCGGTGATCTTCGTGC-1	-4.12246	2.24923	1	G1	0.481243		LNCaP_FGC	FALSE	G1	C20orf96	FALSE	FALSE	0.324306	1	0.368	0.314		LNCaP_C42B_CGTGAATGTGCCTGCA-1	3.91829	2.79282	N
LNCaP_FGC_CCGTAGGAGCCATGCC-1	-2.56139	-2.62235	1	G1	0.0791429	1.35671	N		LNCaP_FGC_CCGTAGGAGCCATGCC-1	2.07093	-1.77759	0	G1	0		LNCaP_FGC	FALSE	G1	PSEN2	FALSE	FALSE	0.484439	1	0.251	0.198		LNCaP_C42B_CGTGAATTCAGTCACA-1	5.84	2.60136	N
LNCaP_FGC_CCGTGAGAGGATTCAA-1	-2.48681	3.57829	2	G1	0.102191	1.77109	N		LNCaP_FGC_CCGTGAGAGGATTCAA-1	-1.4662	3.42144	5	G1	0.919694		LNCaP_FGC	FALSE	G1	RGS10	FALSE	FALSE	0.260646	0.747708	0.794	0.763		LNCaP_C42B_CGTGAATTCTCCGCAT-1	-4.53942	-2.26332	N
LNCaP_FGC_CCGTGAGTCCGAGATT-1	-2.35967	4.54209	2	G1	0.245933	1.6659	N		LNCaP_FGC_CCGTGAGTCCGAGATT-1	-3.48546	3.09982	1	G1	0.95064		LNCaP_FGC	FALSE	G1	DNAJC16	FALSE	FALSE	0.376397	1	0.334	0.283		LNCaP_C42B_CGTGATACAATTGGTC-1	-2.62786	1.85693	Y
LNCaP_FGC_CCGTTCAAGCCTCACG-1	-3.85684	1.75863	6	G1	0.036909	1.569	N		LNCaP_FGC_CCGTTCAAGCCTCACG-1	-0.634375	1.09646	4	G1	1.09968		LNCaP_FGC	FALSE	G1	RSPH1	FALSE	FALSE	0.889104	1	0.136	0.083		LNCaP_C42B_CGTGATACACATAGCT-1	0.783754	-0.0492628	N
LNCaP_FGC_CCGTTCAGTACGAGTG-1	4.5038	1.20634	0	G2M	1.36782	0.992103	N		LNCaP_FGC_CCGTTCAGTACGAGTG-1	-4.09003	2.67909	1	G2M	1.43446		LNCaP_FGC	FALSE	G1	FAM229B	FALSE	FALSE	0.430857	1	0.27	0.215		LNCaP_C42B_CGTGATATCTAGCATG-1	-2.76451	1.45629	N
LNCaP_FGC_CCTAAGAGTCCGGCAT-1	-2.69956	-2.55537	1	G1	0.0514217	1.88351	Y		LNCaP_FGC_CCTAAGAGTCCGGCAT-1	2.33192	-1.05576	0	G1	0		LNCaP_FGC	FALSE	G1	U73166.1	FALSE	FALSE	0.953283	1	0.122	0.067		LNCaP_C42B_CGTGCTTAGATTAGCA-1	-0.727044	0.516072	Y
LNCaP_FGC_CCTAAGAGTGTACGCC-1	1.03713	-3.65131	4	G2M	1.0791	0.448421	N		LNCaP_FGC_CCTAAGAGTGTACGCC-1	1.00545	-4.80004	2	G2M	0.474839		LNCaP_FGC	FALSE	G1	MAPT	FALSE	FALSE	0.74061	1	0.166	0.114		LNCaP_C42B_CGTGCTTCAAAGCTAA-1	-4.93204	-1.76842	Y
LNCaP_FGC_CCTACGTAGCCGATCC-1	3.88581	-2.86679	5	G2M	1.72833	0.412083	N		LNCaP_FGC_CCTACGTAGCCGATCC-1	0.593071	-2.21028	0	G2M	0		LNCaP_FGC	FALSE	G1	FBXL17	TRUE	FALSE	0.281899	0.00132222	0.942	0.918		LNCaP_C42B_CGTGCTTCACTTGTGA-1	3.65488	1.97901	Y
LNCaP_FGC_CCTACGTCATGTGGCC-1	3.72469	3.45366	0	S	1.01466	1.33893	N		LNCaP_FGC_CCTACGTCATGTGGCC-1	0.783445	3.48939	1	S	1.29177		LNCaP_FGC	FALSE	G1	CASTOR1	FALSE	FALSE	0.645534	1	0.189	0.137		LNCaP_C42B_CGTGCTTTCGCTACAA-1	4.40058	-0.282649	Y
LNCaP_FGC_CCTACGTTCGAGCTGC-1	-2.01797	0.11578	3	G1	0.820972	1.32359	N		LNCaP_FGC_CCTACGTTCGAGCTGC-1	2.11713	2.88433	3	G1	0.343664		LNCaP_FGC	FALSE	G1	PEX11B	FALSE	FALSE	0.491181	1	0.243	0.19		LNCaP_C42B_CGTGCTTTCGGATAAA-1	4.39471	0.789302	N
LNCaP_FGC_CCTATCGCATCAGCTA-1	-2.90719	-4.79429	1	G1	0.0740191	0.979626	N		LNCaP_FGC_CCTATCGCATCAGCTA-1	3.13902	-4.15129	2	G1	0.695606		LNCaP_FGC	FALSE	G1	MIEN1	TRUE	FALSE	0.396397	1.43321e-09	0.886	0.868		LNCaP_C42B_CGTGTCTCACATAGCT-1	2.39822	0.891751	N
LNCaP_FGC_CCTATCGGTACGACAG-1	-3.05027	-3.32087	1	G1	0	1.39766	N		LNCaP_FGC_CCTATCGGTACGACAG-1	2.87483	-2.25843	0	G1	0		LNCaP_FGC	FALSE	G1	HMGXB3	FALSE	FALSE	0.313861	1	0.608	0.575		LNCaP_C42B_CGTTAGAGTAAGGCTG-1	1.26141	-1.13923	Y
LNCaP_FGC_CCTATCGGTGAAAGTT-1	-3.34505	1.35058	2	G1	0	1.30392	N		LNCaP_FGC_CCTATCGGTGAAAGTT-1	0.364589	1.49041	3	G1	0.43002		LNCaP_FGC	FALSE	G1	PBX1	FALSE	FALSE	0.886121	1	0.151	0.104		LNCaP_C42B_CGTTCTGCATGAATAG-1	-5.08758	1.13676	N
LNCaP_FGC_CCTATCGTCTGGCTGG-1	4.43584	1.07637	0	G2M	1.58931	1.18891	N		LNCaP_FGC_CCTATCGTCTGGCTGG-1	-2.74963	2.71244	1	G2M	1.83141		LNCaP_FGC	FALSE	G1	RNF44	FALSE	FALSE	0.398124	1	0.342	0.296		LNCaP_C42B_CGTTGGGCACCCTGAG-1	2.73193	2.5891	Y
LNCaP_FGC_CCTCAACAGCATCGAG-1	1.03082	2.98504	0	G1	1.0719	1.35927	N		LNCaP_FGC_CCTCAACAGCATCGAG-1	-4.01426	-0.256065	1	G1	1.08662		LNCaP_FGC	FALSE	G1	PIKFYVE	FALSE	FALSE	0.384023	1	0.313	0.261		LNCaP_C42B_CTAACCCTCGTCTACC-1	-3.93222	0.19711	N
LNCaP_FGC_CCTCAACCAAACGTGG-1	3.83309	-0.91809	0	G2M	1.53174	0.886184	N		LNCaP_FGC_CCTCAACCAAACGTGG-1	-0.599271	2.71782	5	G2M	0.528424		LNCaP_FGC	FALSE	G1	NIPAL2	FALSE	FALSE	0.726898	1	0.156	0.101		LNCaP_C42B_CTAACTTAGACTCATC-1	-3.0323	-3.62673	Y
LNCaP_FGC_CCTCAACCAGCAATTC-1	1.77509	2.29023	0	G2M	1.22447	0.873974	N		LNCaP_FGC_CCTCAACCAGCAATTC-1	-4.23157	1.21078	1	G2M	1.50566		LNCaP_FGC	FALSE	G1	QSOX1	FALSE	FALSE	0.436288	1	0.549	0.523		LNCaP_C42B_CTAACTTAGGTAAGGA-1	-4.74461	-2.60215	N
LNCaP_FGC_CCTCAACGTCACATTG-1	3.97615	1.52428	0	G2M	1.38362	1.10638	N		LNCaP_FGC_CCTCAACGTCACATTG-1	-0.883262	3.26286	5	G2M	0.902078		LNCaP_FGC	FALSE	G1	CHPF	FALSE	FALSE	0.283485	1	0.426	0.375		LNCaP_C42B_CTAACTTAGTCATGGG-1	-1.78203	1.46725	Y
LNCaP_FGC_CCTCAACTCATTATCC-1	4.22405	-1.79714	5	G2M	1.69489	0.941765	N		LNCaP_FGC_CCTCAACTCATTATCC-1	2.10077	-1.63708	0	G2M	0		LNCaP_FGC	FALSE	G1	AHDC1	FALSE	FALSE	0.441486	1	0.249	0.193		LNCaP_C42B_CTAAGTGTCGCAGTGC-1	-1.27093	-2.06777	Y
LNCaP_FGC_CCTCAACTCCGCACGA-1	-1.11669	1.22663	3	G1	0.658346	1.08307	N		LNCaP_FGC_CCTCAACTCCGCACGA-1	1.40551	3.40493	3	G1	1.34746		LNCaP_FGC	FALSE	G1	KLHL28	FALSE	FALSE	0.331917	1	0.314	0.255		LNCaP_C42B_CTAAGTGTCGCCTTGT-1	0.988959	0.559659	N
LNCaP_FGC_CCTCAGTAGCCATTCA-1	1.54884	-0.768281	4	S	1.22149	1.03484	N		LNCaP_FGC_CCTCAGTAGCCATTCA-1	4.34297	-1.84627	2	S	0.3662		LNCaP_FGC	FALSE	G1	SOCS2	FALSE	FALSE	0.675439	1	0.182	0.132		LNCaP_C42B_CTACATTAGCAACCAG-1	0.460123	-0.391868	Y
LNCaP_FGC_CCTCAGTCAAGCGAAC-1	-1.80119	0.0137815	3	G1	0.594046	1.10366	N		LNCaP_FGC_CCTCAGTCAAGCGAAC-1	2.22375	2.75983	3	G1	0.640031		LNCaP_FGC	FALSE	G1	RETSAT	FALSE	FALSE	0.404132	1	0.344	0.3		LNCaP_C42B_CTACATTAGGCTCACC-1	0.425328	-0.192514	N
LNCaP_FGC_CCTCAGTCACATGTTG-1	3.97439	3.11894	0	S	1.17564	1.23687	N		LNCaP_FGC_CCTCAGTCACATGTTG-1	-2.00387	3.97547	5	S	1.13547		LNCaP_FGC	FALSE	G1	NEBL	FALSE	FALSE	0.585826	1	0.197	0.144		LNCaP_C42B_CTACCCACAATAGGAT-1	3.33533	-0.441845	Y
LNCaP_FGC_CCTCATGGTAGACGTG-1	4.0856	0.877549	0	G2M	1.35931	1.26804	N		LNCaP_FGC_CCTCATGGTAGACGTG-1	-3.61016	1.1204	1	G2M	1.82514		LNCaP_FGC	FALSE	G1	NXPE3	FALSE	FALSE	0.321535	1	0.412	0.366		LNCaP_C42B_CTACCCATCGACCTAA-1	-1.79143	1.32479	Y
LNCaP_FGC_CCTCATGGTGCTAGCC-1	-0.466339	4.26263	2	G1	0.266874	1.55176	N		LNCaP_FGC_CCTCATGGTGCTAGCC-1	-4.15182	1.74898	1	G1	1.73594		LNCaP_FGC	FALSE	G1	WDR13	FALSE	FALSE	0.291298	1	0.444	0.397		LNCaP_C42B_CTACCTGAGATGACCG-1	0.428624	-0.72007	Y
LNCaP_FGC_CCTCATGGTTACGATC-1	-3.15471	2.52591	2	G1	0	1.25454	N		LNCaP_FGC_CCTCATGGTTACGATC-1	-0.711981	2.77468	5	G1	1.13758		LNCaP_FGC	FALSE	G1	HIBCH	FALSE	FALSE	0.307587	1	0.429	0.383		LNCaP_C42B_CTACCTGAGCCAGTAG-1	2.87489	0.728968	Y
LNCaP_FGC_CCTCATGGTTTCGTGA-1	4.16516	3.58928	0	G2M	1.23296	1.19683	N		LNCaP_FGC_CCTCATGGTTTCGTGA-1	-3.18309	4.0455	1	G2M	0.95584		LNCaP_FGC	FALSE	G1	ITM2B	FALSE	FALSE	0.332904	0.288402	0.727	0.702		LNCaP_C42B_CTACCTGCAACGCATT-1	-4.26095	-3.02324	Y
[truncated: 12,556 more rows]
[truncated: 9 more columns]

## Sheet: Fig 7
Figure 7A:					Figure 7B (Genomic Feature Frequency):															Figure 7D, 7E:												Figure 7H:
[truncated: 700 more rows]

[truncated: 18 more sheets: Fig 8, Fig 9, Fig S1A, Fig S1D, Fig S1E, Fig S1F, Fig S1G, Fig S2B, Fig S2C, Fig S2D, Fig S2F, Fig S2G, Fig S2H, Fig S2I, Fig S3, Fig S4, Fig S5, Fig S6]
